# Supplementary material for: Neuroretinal Cell Culture Model as a Tool for the Development of New Therapeutic Approaches for Oxidative Stress-Induced Ocular Diseases, with a Focus on Glaucoma
Source: Cells. 2024 May 1;13(9):775. doi: 10.3390/cells13090775 (PMC11083839; doi:10.3390/cells13090775)
Supplement: Supplementary file 1 [file cells-13-00775-s001.zip › Supplementary File S1.xlsx]

## Sheet: All proteins_MaxQuant_for paper
Protein IDs	Majority protein IDs	Peptide counts (all)	Peptide counts (razor+unique)	Peptide counts (unique)	Protein names	Gene names	Fasta headers	Number of proteins	Peptides	Razor + unique peptides	Unique peptides	Peptides A_CTRL_01	Peptides A_CTRL_02	Peptides A_CTRL_03	Peptides A_Glutamate_01	Peptides A_Glutamate_02	Peptides A_Glutamate_03	Peptides A_H2O2_01	Peptides A_H2O2_02	Peptides A_H2O2_03	Razor + unique peptides A_CTRL_01	Razor + unique peptides A_CTRL_02	Razor + unique peptides A_CTRL_03	Razor + unique peptides A_Glutamate_01	Razor + unique peptides A_Glutamate_02	Razor + unique peptides A_Glutamate_03	Razor + unique peptides A_H2O2_01	Razor + unique peptides A_H2O2_02	Razor + unique peptides A_H2O2_03	Unique peptides A_CTRL_01	Unique peptides A_CTRL_02	Unique peptides A_CTRL_03	Unique peptides A_Glutamate_01	Unique peptides A_Glutamate_02	Unique peptides A_Glutamate_03	Unique peptides A_H2O2_01	Unique peptides A_H2O2_02	Unique peptides A_H2O2_03	Sequence coverage [%]	Unique + razor sequence coverage [%]	Unique sequence coverage [%]	Mol. weight [kDa]	Sequence length	Sequence lengths	Q-value	Score	Identification type A_CTRL_01	Identification type A_CTRL_02	Identification type A_CTRL_03
Q9Z339;Q6AXV9	Q9Z339	5;1	5;1	4;1	Glutathione S-transferase omega-1	Gsto1	sp|Q9Z339|GSTO1_RAT Glutathione S-transferase omega-1 OS=Rattus norvegicus OX=10116 GN=Gsto1 PE=1 SV=2	2	5	5	4	2	4	5	4	4	4	4	2	3	2	4	5	4	4	4	4	2	3	1	3	4	3	3	3	3	2	2	34.4	34.4	2024-06-28	27669	241	241;248	0	29675	By MS/MS	By MS/MS	By MS/MS
Q9Z330	Q9Z330	10	10	2	DNA (cytosine-5)-methyltransferase 1	Dnmt1	sp|Q9Z330|DNMT1_RAT DNA (cytosine-5)-methyltransferase 1 OS=Rattus norvegicus OX=10116 GN=Dnmt1 PE=1 SV=2	1	10	10	2	7	7	5	5	8	8	5	5	5	7	7	5	5	8	8	5	5	5	2	2	0	2	2	2	1	0	2	2024-04-08	2024-04-08	2024-04-02	182.77	1622	1622	0	33504	By MS/MS	By MS/MS	By MS/MS
Q9Z2W0	Q9Z2W0	6	6	6	Aspartyl aminopeptidase	Dnpep	sp|Q9Z2W0|DNPEP_MOUSE Aspartyl aminopeptidase OS=Mus musculus OX=10090 GN=Dnpep PE=1 SV=2	1	6	6	6	3	5	5	3	5	5	4	5	5	3	5	5	3	5	5	4	5	5	3	5	5	3	5	5	4	5	5	2024-08-21	2024-08-21	2024-08-21	52206	473	473	0	31845	By MS/MS	By MS/MS	By MS/MS
Q9Z2V5	Q9Z2V5	1	1	1	Histone deacetylase 6	Hdac6	sp|Q9Z2V5|HDAC6_MOUSE Histone deacetylase 6 OS=Mus musculus OX=10090 GN=Hdac6 PE=1 SV=3	1	1	1	1	0	0	0	1	0	1	0	0	0	0	0	0	1	0	1	0	0	0	0	0	0	1	0	1	0	0	0	1	1	1	125.79	1149	1149	0.0071269	1961-01-01
Q9Z2U0;Q9CWH6	Q9Z2U0;Q9CWH6	6;4	6;4	0;0	Proteasome subunit alpha type-7;Proteasome subunit alpha type-7-like	Psma7;Psma8	sp|Q9Z2U0|PSA7_MOUSE Proteasome subunit alpha type-7 OS=Mus musculus OX=10090 GN=Psma7 PE=1 SV=1;sp|Q9CWH6|PSMA8_MOUSE Proteasome subunit alpha type-8 OS=Mus musculus OX=10090 GN=Psma8 PE=1 SV=1	2	6	6	0	6	6	5	5	6	6	5	6	6	6	6	5	5	6	6	5	6	6	0	0	0	0	0	0	0	0	0	38.7	38.7	0	27855	248	248;250	0	211.16	By MS/MS	By MS/MS	By MS/MS
Q9Z2Q1	Q9Z2Q1	10	10	6	Protein transport protein Sec31A	Sec31a	sp|Q9Z2Q1|SC31A_RAT Protein transport protein Sec31A OS=Rattus norvegicus OX=10116 GN=Sec31a PE=1 SV=2	1	10	10	6	10	10	8	10	10	10	7	8	9	10	10	8	10	10	10	7	8	9	6	6	5	6	6	6	3	6	6	13	13	2024-06-08	135.27	1249	1249	0	166.19	By MS/MS	By MS/MS	By MS/MS
Q9Z2N8;Q99MR0	Q9Z2N8	4;1	4;1	1;0	Actin-like protein 6A	Actl6a	sp|Q9Z2N8|ACL6A_MOUSE Actin-like protein 6A OS=Mus musculus OX=10090 GN=Actl6a PE=1 SV=2	2	4	4	1	4	3	3	4	2	2	4	4	3	4	3	3	4	2	2	4	4	3	1	1	1	1	1	1	1	1	1	2024-01-16	2024-01-16	3	47447	429	429;426	0	30366	By MS/MS	By MS/MS	By MS/MS
Q9Z2M7	Q9Z2M7	4	4	2	Phosphomannomutase 2	Pmm2	sp|Q9Z2M7|PMM2_MOUSE Phosphomannomutase 2 OS=Mus musculus OX=10090 GN=Pmm2 PE=1 SV=1	1	4	4	2	3	3	2	4	4	3	4	4	4	3	3	2	4	4	3	4	4	4	1	1	1	2	2	1	2	2	2	2024-07-20	2024-07-20	2024-03-10	27656	242	242	0	73888	By MS/MS	By matching	By matching
Q9Z2I9	Q9Z2I9	4	4	2	Succinyl-CoA ligase [ADP-forming] subunit beta, mitochondrial	Sucla2	sp|Q9Z2I9|SUCB1_MOUSE Succinate--CoA ligase [ADP-forming] subunit beta, mitochondrial OS=Mus musculus OX=10090 GN=Sucla2 PE=1 SV=2	1	4	4	2	3	3	3	3	3	3	3	3	3	3	3	3	3	3	3	3	3	3	1	1	1	1	1	1	1	1	1	2024-01-09	2024-01-09	2024-08-04	50113	463	463	0	9041	By MS/MS	By MS/MS	By MS/MS
Q9Z2I8	Q9Z2I8	7	7	4	Succinyl-CoA ligase [GDP-forming] subunit beta, mitochondrial	Suclg2	sp|Q9Z2I8|SUCB2_MOUSE Succinate--CoA ligase [GDP-forming] subunit beta, mitochondrial OS=Mus musculus OX=10090 GN=Suclg2 PE=1 SV=3	1	7	7	4	7	7	7	7	7	6	7	6	5	7	7	7	7	7	6	7	6	5	4	4	4	4	4	4	4	4	4	2024-03-27	2024-03-27	2024-09-16	46839	433	433	0	57498	By MS/MS	By MS/MS	By MS/MS
Q9Z2D8	Q9Z2D8	2	2	2	Methyl-CpG-binding domain protein 3	Mbd3	sp|Q9Z2D8|MBD3_MOUSE Methyl-CpG-binding domain protein 3 OS=Mus musculus OX=10090 GN=Mbd3 PE=1 SV=1	1	2	2	2	0	0	2	0	1	1	1	0	1	0	0	2	0	1	1	1	0	1	0	0	2	0	1	1	1	0	1	2024-02-10	2024-02-10	2024-02-10	32168	285	285	0	40539			By matching
Q9Z1Y3	Q9Z1Y3	9	9	1	Cadherin-2	Cdh2	sp|Q9Z1Y3|CADH2_RAT Cadherin-2 OS=Rattus norvegicus OX=10116 GN=Cdh2 PE=1 SV=1	1	9	9	1	6	8	5	8	7	6	6	6	7	6	8	5	8	7	6	6	6	7	1	1	0	1	1	1	1	1	1	2024-05-20	2024-05-20	2024-03-02	99685	906	906	0	53277	By MS/MS	By MS/MS	By MS/MS
Q9Z1P2	Q9Z1P2	31	14	1	Alpha-actinin-1	Actn1	sp|Q9Z1P2|ACTN1_RAT Alpha-actinin-1 OS=Rattus norvegicus OX=10116 GN=Actn1 PE=1 SV=1	1	31	14	1	25	25	26	24	27	28	25	23	26	11	12	11	12	12	12	11	10	11	1	1	1	1	0	1	1	1	1	40.7	2024-05-20	1	102.96	892	892	0	207.87	By MS/MS	By MS/MS	By MS/MS
Q9Z1N4	Q9Z1N4	8	8	4	3(2),5-bisphosphate nucleotidase 1	Bpnt1	sp|Q9Z1N4|BPNT1_RAT 3(2),5-bisphosphate nucleotidase 1 OS=Rattus norvegicus OX=10116 GN=Bpnt1 PE=1 SV=1	1	8	8	4	7	6	7	7	6	7	6	7	7	7	6	7	7	6	7	6	7	7	4	3	4	4	4	4	3	4	4	36.4	36.4	2024-02-19	33174	308	308	0	41514	By MS/MS	By MS/MS	By MS/MS
Q9Z1I6	Q9Z1I6	3	3	2	Rho guanine nucleotide exchange factor 1	Arhgef1	sp|Q9Z1I6|ARHG1_RAT Rho guanine nucleotide exchange factor 1 OS=Rattus norvegicus OX=10116 GN=Arhgef1 PE=2 SV=1	1	3	3	2	3	2	2	1	2	2	2	1	2	3	2	2	1	2	2	2	1	2	2	1	1	1	1	1	1	0	1	2024-07-04	2024-07-04	2024-09-02	102.6	919	919	0.00050531	27316	By MS/MS	By matching	By MS/MS
Q9Z1F9	Q9Z1F9	10	10	1	SUMO-activating enzyme subunit 2	Uba2	sp|Q9Z1F9|SAE2_MOUSE SUMO-activating enzyme subunit 2 OS=Mus musculus OX=10090 GN=Uba2 PE=1 SV=1	1	10	10	1	7	6	10	7	7	8	6	6	6	7	6	10	7	7	8	6	6	6	1	0	1	1	1	1	1	1	1	2024-01-20	2024-01-20	2024-08-02	70568	638	638	0	248.31	By MS/MS	By MS/MS	By MS/MS
Q9Z1E1	Q9Z1E1	5	5	1	Flotillin-1	Flot1	sp|Q9Z1E1|FLOT1_RAT Flotillin-1 OS=Rattus norvegicus OX=10116 GN=Flot1 PE=2 SV=2	1	5	5	1	4	4	4	3	3	4	3	3	3	4	4	4	3	3	4	3	3	3	1	1	1	1	1	1	0	1	1	2024-04-16	2024-04-16	2024-06-02	47499	428	428	0	80229	By MS/MS	By MS/MS	By MS/MS
Q9Z1B2	Q9Z1B2	6	5	2	Glutathione S-transferase Mu 5	Gstm5	sp|Q9Z1B2|GSTM5_RAT Glutathione S-transferase Mu 5 OS=Rattus norvegicus OX=10116 GN=Gstm5 PE=1 SV=3	1	6	5	2	6	6	6	6	6	5	6	6	5	5	5	5	5	5	4	5	5	4	2	2	2	2	2	2	2	2	2	33.3	2024-03-29	2024-06-15	26629	225	225	0	58159	By MS/MS	By MS/MS	By MS/MS
Q9Z1A6	Q9Z1A6	12	12	1	Vigilin	Hdlbp	sp|Q9Z1A6|VIGLN_RAT Vigilin OS=Rattus norvegicus OX=10116 GN=Hdlbp PE=1 SV=1	1	12	12	1	8	9	10	9	10	8	7	8	7	8	9	10	9	10	8	7	8	7	1	1	1	1	1	1	1	1	1	14	14	2024-04-01	141.58	1268	1268	0	135.39	By MS/MS	By MS/MS	By MS/MS
Q9Z110	Q9Z110	12	12	3	Delta-1-pyrroline-5-carboxylate synthase;Glutamate 5-kinase;Gamma-glutamyl phosphate reductase	Aldh18a1	sp|Q9Z110|P5CS_MOUSE Delta-1-pyrroline-5-carboxylate synthase OS=Mus musculus OX=10090 GN=Aldh18a1 PE=1 SV=2	1	12	12	3	12	11	9	10	11	11	11	11	11	12	11	9	10	11	11	11	11	11	3	3	2	3	3	3	3	3	3	2024-04-21	2024-04-21	2024-03-05	87265	795	795	0	43.44	By MS/MS	By MS/MS	By MS/MS
Q9Z0W3	Q9Z0W3	1	1	1	Nuclear pore complex protein Nup160	Nup160	sp|Q9Z0W3|NU160_MOUSE Nuclear pore complex protein Nup160 OS=Mus musculus OX=10090 GN=Nup160 PE=1 SV=2	1	1	1	1	1	1	0	1	1	1	1	1	1	1	1	0	1	1	1	1	1	1	1	1	0	1	1	1	1	1	1	2024-06-01	2024-06-01	2024-06-01	158.23	1402	1402	0	37231	By MS/MS	By MS/MS
Q9Z0V6	Q9Z0V6	6	6	0	Thioredoxin-dependent peroxide reductase, mitochondrial	Prdx3	sp|Q9Z0V6|PRDX3_RAT Thioredoxin-dependent peroxide reductase, mitochondrial OS=Rattus norvegicus OX=10116 GN=Prdx3 PE=1 SV=2	1	6	6	0	5	5	6	5	5	5	6	5	6	5	5	6	5	5	5	6	5	6	0	0	0	0	0	0	0	0	0	42	42	0	28295	257	257	0	107.4	By MS/MS	By MS/MS	By MS/MS
Q9Z0V5	Q9Z0V5	8	8	1	Peroxiredoxin-4	Prdx4	sp|Q9Z0V5|PRDX4_RAT Peroxiredoxin-4 OS=Rattus norvegicus OX=10116 GN=Prdx4 PE=2 SV=1	1	8	8	1	4	4	6	7	8	8	8	4	5	4	4	6	7	8	8	8	4	5	1	1	1	1	1	1	1	1	1	49.1	49.1	7	31007	273	273	0	107.12	By MS/MS	By MS/MS	By MS/MS
Q9Z0T0	Q9Z0T0	1	1	1	Thiopurine S-methyltransferase	Tpmt	sp|Q9Z0T0|TPMT_RAT Thiopurine S-methyltransferase OS=Rattus norvegicus OX=10116 GN=Tpmt PE=2 SV=1	1	1	1	1	0	1	1	1	1	1	1	1	1	0	1	1	1	1	1	1	1	1	0	1	1	1	1	1	1	1	1	2024-02-09	2024-02-09	2024-02-09	27691	240	240	0.0019286	22709		By matching	By matching
Q9Z0P5	Q9Z0P5	2	2	1	Twinfilin-2	Twf2	sp|Q9Z0P5|TWF2_MOUSE Twinfilin-2 OS=Mus musculus OX=10090 GN=Twf2 PE=1 SV=1	1	2	2	1	2	2	2	2	2	2	2	2	2	2	2	2	2	2	2	2	2	2	1	1	1	1	1	1	1	1	1	2024-07-11	2024-07-11	2024-04-05	39.47	349	349	0	76331	By matching	By matching	By MS/MS
Q9Y6A5	Q9Y6A5	1	1	1	Transforming acidic coiled-coil-containing protein 3	TACC3	sp|Q9Y6A5|TACC3_HUMAN Transforming acidic coiled-coil-containing protein 3 OS=Homo sapiens OX=9606 GN=TACC3 PE=1 SV=1	1	1	1	1	0	0	0	0	0	0	0	0	0	0	0	0	0	0	0	0	0	0	0	0	0	0	0	0	0	0	0	2024-06-01	2024-06-01	2024-06-01	90359	838	838	0.00051125	28378
Q9Y617	Q9Y617	5	2	2	Phosphoserine aminotransferase	PSAT1	sp|Q9Y617|SERC_HUMAN Phosphoserine aminotransferase OS=Homo sapiens OX=9606 GN=PSAT1 PE=1 SV=2	1	5	2	2	3	4	4	4	4	5	5	5	5	1	2	2	2	2	2	2	2	2	1	2	2	2	2	2	2	2	2	2024-01-15	2024-09-05	2024-09-05	40422	370	370	0	61432	By matching	By MS/MS	By MS/MS
Q9Y5K5	Q9Y5K5	3	3	1	Ubiquitin carboxyl-terminal hydrolase isozyme L5	UCHL5	sp|Q9Y5K5|UCHL5_HUMAN Ubiquitin carboxyl-terminal hydrolase isozyme L5 OS=Homo sapiens OX=9606 GN=UCHL5 PE=1 SV=3	1	3	3	1	3	3	3	3	3	3	3	3	3	3	3	3	3	3	3	3	3	3	1	1	1	1	1	1	1	1	1	2024-04-13	2024-04-13	2024-02-05	37606	329	329	0	12336	By MS/MS	By MS/MS	By MS/MS
Q9Y4D8	Q9Y4D8	1	1	1	Probable E3 ubiquitin-protein ligase HECTD4	HECTD4	sp|Q9Y4D8|HECD4_HUMAN Probable E3 ubiquitin-protein ligase HECTD4 OS=Homo sapiens OX=9606 GN=HECTD4 PE=1 SV=5	1	1	1	1	1	1	1	1	0	1	1	0	1	1	1	1	1	0	1	1	0	1	1	1	1	1	0	1	1	0	1	0.2	0.2	0.2	439.34	3996	3996	0.0050505	18578	By matching	By matching	By MS/MS
Q9Y490;Q9Y4G6	Q9Y490	42;8	2;0	2;0	Talin-1	TLN1	sp|Q9Y490|TLN1_HUMAN Talin-1 OS=Homo sapiens OX=9606 GN=TLN1 PE=1 SV=3	2	42	2	2	34	38	36	38	39	35	33	35	38	2	2	2	2	2	1	1	2	2	2	2	2	2	2	1	1	2	2	2024-08-22	0.9	0.9	269.76	2541	2541;2542	0	11285	By MS/MS	By MS/MS	By MS/MS
Q9Y2H5	Q9Y2H5	1	1	1	Pleckstrin homology domain-containing family A member 6	PLEKHA6	sp|Q9Y2H5|PKHA6_HUMAN Pleckstrin homology domain-containing family A member 6 OS=Homo sapiens OX=9606 GN=PLEKHA6 PE=1 SV=4	1	1	1	1	1	1	1	1	1	1	1	1	1	1	1	1	1	1	1	1	1	1	1	1	1	1	1	1	1	1	1	2024-04-01	2024-04-01	2024-04-01	117.13	1048	1048	0.0095944	14645	By matching	By MS/MS	By matching
Q9Y2B0	Q9Y2B0	4	4	1	Protein canopy homolog 2	CNPY2	sp|Q9Y2B0|CNPY2_HUMAN Protein canopy homolog 2 OS=Homo sapiens OX=9606 GN=CNPY2 PE=1 SV=1	1	4	4	1	3	3	2	4	3	3	4	2	4	3	3	2	4	3	3	4	2	4	1	1	1	1	1	1	1	1	1	2024-01-29	2024-01-29	2024-02-08	20652	182	182	0	45003	By MS/MS	By MS/MS	By MS/MS
Q9Y262	Q9Y262	15	15	3	Eukaryotic translation initiation factor 3 subunit L	EIF3L	sp|Q9Y262|EIF3L_HUMAN Eukaryotic translation initiation factor 3 subunit L OS=Homo sapiens OX=9606 GN=EIF3L PE=1 SV=1	1	15	15	3	9	10	10	9	9	11	8	9	10	9	10	10	9	9	11	8	9	10	2	2	3	2	2	2	2	1	1	2024-07-31	2024-07-31	2024-08-04	66726	564	564	0	308.48	By MS/MS	By MS/MS	By MS/MS
Q9WVR7	Q9WVR7	3	3	2	Protein phosphatase 1F	Ppm1f	sp|Q9WVR7|PPM1F_RAT Protein phosphatase 1F OS=Rattus norvegicus OX=10116 GN=Ppm1f PE=2 SV=1	1	3	3	2	2	3	3	2	3	3	3	3	3	2	3	3	2	3	3	3	3	3	2	2	2	1	2	2	2	2	2	2024-09-10	2024-09-10	2024-04-06	49165	450	450	0	117.07	By MS/MS	By MS/MS	By MS/MS
Q9WVK7	Q9WVK7	3	3	1	Hydroxyacyl-coenzyme A dehydrogenase, mitochondrial	Hadh	sp|Q9WVK7|HCDH_RAT Hydroxyacyl-coenzyme A dehydrogenase, mitochondrial OS=Rattus norvegicus OX=10116 GN=Hadh PE=2 SV=1	1	3	3	1	3	2	2	3	2	2	2	1	1	3	2	2	3	2	2	2	1	1	1	1	1	1	0	1	0	0	0	15	15	2024-05-03	34447	314	314	0	11313	By MS/MS	By MS/MS	By MS/MS
Q9WVK3	Q9WVK3	2	2	2	Peroxisomal trans-2-enoyl-CoA reductase	Pecr	sp|Q9WVK3|PECR_RAT Peroxisomal trans-2-enoyl-CoA reductase OS=Rattus norvegicus OX=10116 GN=Pecr PE=2 SV=1	1	2	2	2	2	2	2	2	1	2	1	1	2	2	2	2	2	1	2	1	1	2	2	2	2	2	1	2	1	1	2	2024-08-15	2024-08-15	2024-08-15	32433	303	303	0	46329	By matching	By matching	By matching
Q9WVE9	Q9WVE9	1	1	0	Intersectin-1	Itsn1	sp|Q9WVE9|ITSN1_RAT Intersectin-1 OS=Rattus norvegicus OX=10116 GN=Itsn1 PE=1 SV=2	1	1	1	0	0	0	0	1	1	0	1	1	1	0	0	0	1	1	0	1	1	1	0	0	0	0	0	0	0	0	0	0.9	0.9	0	194.19	1713	1713	0.001005	26661
Q9WVE8	Q9WVE8	5	5	1	Protein kinase C and casein kinase substrate in neurons protein 2	Pacsin2	sp|Q9WVE8|PACN2_MOUSE Protein kinase C and casein kinase substrate in neurons protein 2 OS=Mus musculus OX=10090 GN=Pacsin2 PE=1 SV=1	1	5	5	1	3	3	3	3	3	3	3	2	4	3	3	3	3	3	3	3	2	4	0	1	1	0	1	1	1	0	1	2024-09-10	2024-09-10	2024-03-02	55832	486	486	0	23675	By MS/MS	By MS/MS	By MS/MS
Q9WV97	Q9WV97	1	1	0	Mitochondrial import inner membrane translocase subunit Tim9	Timm9	sp|Q9WV97|TIM9_RAT Mitochondrial import inner membrane translocase subunit Tim9 OS=Rattus norvegicus OX=10116 GN=Timm9 PE=1 SV=3	1	1	1	0	0	0	0	0	0	0	0	0	1	0	0	0	0	0	0	0	0	1	0	0	0	0	0	0	0	0	0	2024-04-12	2024-04-12	0	10376	89	89	0	3902
Q9WV80	Q9WV80	8	8	0	Sorting nexin-1	Snx1	sp|Q9WV80|SNX1_MOUSE Sorting nexin-1 OS=Mus musculus OX=10090 GN=Snx1 PE=1 SV=1	1	8	8	0	5	6	8	7	7	8	6	6	7	5	6	8	7	7	8	6	6	7	0	0	0	0	0	0	0	0	0	2024-07-16	2024-07-16	0	58951	522	522	0	16856	By MS/MS	By MS/MS	By MS/MS
Q9WV55;Q9QY76	Q9WV55	3;1	3;1	0;0	Vesicle-associated membrane protein-associated protein A	Vapa	sp|Q9WV55|VAPA_MOUSE Vesicle-associated membrane protein-associated protein A OS=Mus musculus OX=10090 GN=Vapa PE=1 SV=2	2	3	3	0	3	3	3	3	3	3	3	3	2	3	3	3	3	3	3	3	3	2	0	0	0	0	0	0	0	0	0	2024-09-16	2024-09-16	0	27855	249	249;243	0	1948-12-01	By MS/MS	By MS/MS	By MS/MS
Q9WUT3;P18653;P18654	Q9WUT3;P18653;P18654	2;1;1	2;1;1	1;0;0	Ribosomal protein S6 kinase alpha-2;Ribosomal protein S6 kinase alpha-1;Ribosomal protein S6 kinase alpha-3	Rps6ka2;Rps6ka1;Rps6ka3	sp|Q9WUT3|KS6A2_MOUSE Ribosomal protein S6 kinase alpha-2 OS=Mus musculus OX=10090 GN=Rps6ka2 PE=1 SV=1;sp|P18653|KS6A1_MOUSE Ribosomal protein S6 kinase alpha-1 OS=Mus musculus OX=10090 GN=Rps6ka1 PE=1 SV=1;sp|P18654|KS6A3_MOUSE Ribosomal protein S6 kinas	3	2	2	1	2	2	1	1	2	2	1	1	1	2	2	1	1	2	2	1	1	1	1	1	0	0	1	1	0	0	1	2024-07-03	2024-07-03	2024-05-01	83156	733	733;724;740	0	40151	By MS/MS	By MS/MS	By MS/MS
Q9WUS0	Q9WUS0	1	1	1	Adenylate kinase 4, mitochondrial	Ak4	sp|Q9WUS0|KAD4_RAT Adenylate kinase 4, mitochondrial OS=Rattus norvegicus OX=10116 GN=Ak4 PE=2 SV=1	1	1	1	1	0	0	1	0	1	0	0	1	1	0	0	1	0	1	0	0	1	1	0	0	1	0	1	0	0	1	1	2024-01-16	2024-01-16	2024-01-16	25203	223	223	0	57241			By matching
Q9WUP7	Q9WUP7	3	1	1	Ubiquitin carboxyl-terminal hydrolase isozyme L5	Uchl5	sp|Q9WUP7|UCHL5_MOUSE Ubiquitin carboxyl-terminal hydrolase isozyme L5 OS=Mus musculus OX=10090 GN=Uchl5 PE=1 SV=2	1	3	1	1	3	3	3	3	3	3	3	3	3	1	1	1	1	1	1	1	1	1	1	1	1	1	1	1	1	1	1	2024-05-15	2024-03-07	2024-03-07	37616	329	329	0	34347	By matching	By MS/MS	By MS/MS
Q9WUH4	Q9WUH4	10	10	1	Four and a half LIM domains protein 1	Fhl1	sp|Q9WUH4|FHL1_RAT Four and a half LIM domains protein 1 OS=Rattus norvegicus OX=10116 GN=Fhl1 PE=2 SV=1	1	10	10	1	9	10	10	10	10	10	10	9	10	9	10	10	10	10	10	10	9	10	1	1	1	1	1	1	1	1	1	48.2	48.2	2024-09-02	31904	280	280	0	79103	By MS/MS	By MS/MS	By MS/MS
Q9WUD1	Q9WUD1	3	3	1	STIP1 homology and U box-containing protein 1	Stub1	sp|Q9WUD1|CHIP_MOUSE E3 ubiquitin-protein ligase CHIP OS=Mus musculus OX=10090 GN=Stub1 PE=1 SV=1	1	3	3	1	3	2	3	3	2	2	3	3	3	3	2	3	3	2	2	3	3	3	1	1	1	1	1	0	1	1	1	2024-05-11	2024-05-11	2024-03-04	34909	304	304	0	33145	By MS/MS	By matching	By MS/MS
Q9WUC4	Q9WUC4	3	3	1	Copper transport protein ATOX1	Atox1	sp|Q9WUC4|ATOX1_RAT Copper transport protein ATOX1 OS=Rattus norvegicus OX=10116 GN=Atox1 PE=1 SV=1	1	3	3	1	3	3	2	3	3	3	3	3	3	3	3	2	3	3	3	3	3	3	1	1	1	1	1	1	1	1	1	47.1	47.1	2024-05-26	72924	68	68	0	111.51	By MS/MS	By MS/MS	By MS/MS
Q9WUA2	Q9WUA2	7	7	4	Phenylalanine--tRNA ligase beta subunit	Farsb	sp|Q9WUA2|SYFB_MOUSE Phenylalanine--tRNA ligase beta subunit OS=Mus musculus OX=10090 GN=Farsb PE=1 SV=2	1	7	7	4	6	5	6	7	7	6	7	5	6	6	5	6	7	7	6	7	5	6	3	4	4	4	4	4	4	3	3	2024-07-11	2024-07-11	2024-08-06	65696	589	589	0	31563	By MS/MS	By MS/MS	By MS/MS
Q9WU63	Q9WU63	2	2	2	Heme-binding protein 2	Hebp2	sp|Q9WU63|HEBP2_MOUSE Heme-binding protein 2 OS=Mus musculus OX=10090 GN=Hebp2 PE=1 SV=1	1	2	2	2	2	2	2	2	2	2	2	2	2	2	2	2	2	2	2	2	2	2	2	2	2	2	2	2	2	2	2	2024-02-11	2024-02-11	2024-02-11	23062	205	205	0	22847	By MS/MS	By MS/MS	By MS/MS
Q9WTX8	Q9WTX8	1	1	1	Mitotic spindle assembly checkpoint protein MAD1	Mad1l1	sp|Q9WTX8|MD1L1_MOUSE Mitotic spindle assembly checkpoint protein MAD1 OS=Mus musculus OX=10090 GN=Mad1l1 PE=1 SV=1	1	1	1	1	1	1	1	0	0	1	0	0	1	1	1	1	0	0	1	0	0	1	1	1	1	0	0	1	0	0	1	2024-01-02	2024-01-02	2024-01-02	83.54	717	717	0.0014881	25496	By matching	By matching	By MS/MS
Q9WTV5	Q9WTV5	3	3	1	26S proteasome non-ATPase regulatory subunit 9	Psmd9	sp|Q9WTV5|PSMD9_RAT 26S proteasome non-ATPase regulatory subunit 9 OS=Rattus norvegicus OX=10116 GN=Psmd9 PE=1 SV=1	1	3	3	1	3	3	2	2	3	3	2	2	2	3	3	2	2	3	3	2	2	2	1	1	1	1	1	1	1	0	0	14	14	2024-04-05	24829	222	222	0	3902	By MS/MS	By MS/MS	By MS/MS
Q9WTM5	Q9WTM5	14	14	3	RuvB-like 2	Ruvbl2	sp|Q9WTM5|RUVB2_MOUSE RuvB-like 2 OS=Mus musculus OX=10090 GN=Ruvbl2 PE=1 SV=3	1	14	14	3	10	10	11	12	10	11	10	9	10	10	10	11	12	10	11	10	9	10	1	1	2	1	1	1	1	1	1	34.1	34.1	2024-04-05	51112	463	463	0	72315	By MS/MS	By MS/MS	By MS/MS
Q9UPY3	Q9UPY3	1	1	1	Endoribonuclease Dicer	DICER1	sp|Q9UPY3|DICER_HUMAN Endoribonuclease Dicer OS=Homo sapiens OX=9606 GN=DICER1 PE=1 SV=3	1	1	1	1	1	1	0	1	1	1	1	1	1	1	1	0	1	1	1	1	1	1	1	1	0	1	1	1	1	1	1	0.8	0.8	0.8	218.68	1922	1922	1	-2	By MS/MS	By MS/MS
Q9UNX3;P61254	Q9UNX3;P61254	4;4	4;4	0;0	60S ribosomal protein L26-like 1;60S ribosomal protein L26	RPL26L1;RPL26	sp|Q9UNX3|RL26L_HUMAN 60S ribosomal protein L26-like 1 OS=Homo sapiens OX=9606 GN=RPL26L1 PE=1 SV=1;sp|P61254|RL26_HUMAN 60S ribosomal protein L26 OS=Homo sapiens OX=9606 GN=RPL26 PE=1 SV=1	2	4	4	0	4	4	4	2	4	3	3	3	3	4	4	4	2	4	3	3	3	3	0	0	0	0	0	0	0	0	0	2024-06-27	2024-06-27	0	17256	145	145;145	0	42827	By MS/MS	By MS/MS	By MS/MS
Q9UNQ0	Q9UNQ0	1	1	1	ATP-binding cassette sub-family G member 2	ABCG2	sp|Q9UNQ0|ABCG2_HUMAN Broad substrate specificity ATP-binding cassette transporter ABCG2 OS=Homo sapiens OX=9606 GN=ABCG2 PE=1 SV=3	1	1	1	1	1	1	1	1	1	1	1	1	1	1	1	1	1	1	1	1	1	1	1	1	1	1	1	1	1	1	1	2024-09-02	2024-09-02	2024-09-02	72313	655	655	0.0067265	16822	By MS/MS	By MS/MS	By MS/MS
Q9ULV4	Q9ULV4	4	4	0	Coronin-1C	CORO1C	sp|Q9ULV4|COR1C_HUMAN Coronin-1C OS=Homo sapiens OX=9606 GN=CORO1C PE=1 SV=1	1	4	4	0	4	4	3	3	4	4	4	2	3	4	4	3	3	4	4	4	2	3	0	0	0	0	0	0	0	0	0	2024-02-12	2024-02-12	0	53248	474	474	0	19017	By MS/MS	By MS/MS	By MS/MS
Q9UK59	Q9UK59	1	1	1	Lariat debranching enzyme	DBR1	sp|Q9UK59|DBR1_HUMAN Lariat debranching enzyme OS=Homo sapiens OX=9606 GN=DBR1 PE=1 SV=2	1	1	1	1	0	0	0	0	0	1	0	0	0	0	0	0	0	0	1	0	0	0	0	0	0	0	0	1	0	0	0	2024-03-03	2024-03-03	2024-03-03	61554	544	544	0.001924	22519
Q9UK22	Q9UK22	5	1	1	F-box only protein 2	FBXO2	sp|Q9UK22|FBX2_HUMAN F-box only protein 2 OS=Homo sapiens OX=9606 GN=FBXO2 PE=1 SV=2	1	5	1	1	3	4	4	4	5	5	5	2	4	1	1	1	1	1	1	1	1	1	1	1	1	1	1	1	1	1	1	2024-06-22	2024-04-07	2024-04-07	33327	296	296	0	32821	By MS/MS	By MS/MS	By MS/MS
Q9UJC5	Q9UJC5	2	2	1	SH3 domain-binding glutamic acid-rich-like protein 2	SH3BGRL2	sp|Q9UJC5|SH3L2_HUMAN SH3 domain-binding glutamic acid-rich-like protein 2 OS=Homo sapiens OX=9606 GN=SH3BGRL2 PE=1 SV=2	1	2	2	1	2	2	1	2	2	2	2	1	2	2	2	1	2	2	2	2	1	2	1	1	0	1	1	1	1	0	1	2024-03-24	2024-03-24	2024-01-13	12326	107	107	0.0042174	2044	By matching	By matching	By matching
Q9UJC3	Q9UJC3	1	1	1	Protein Hook homolog 1	HOOK1	sp|Q9UJC3|HOOK1_HUMAN Protein Hook homolog 1 OS=Homo sapiens OX=9606 GN=HOOK1 PE=1 SV=2	1	1	1	1	0	1	1	1	1	1	1	1	1	0	1	1	1	1	1	1	1	1	0	1	1	1	1	1	1	1	1	2024-05-01	2024-05-01	2024-05-01	84647	728	728	0.0023923	22262		By MS/MS	By matching
Q9UHD9	Q9UHD9	6	6	0	Ubiquilin-2	UBQLN2	sp|Q9UHD9|UBQL2_HUMAN Ubiquilin-2 OS=Homo sapiens OX=9606 GN=UBQLN2 PE=1 SV=2	1	6	6	0	3	4	4	5	3	5	5	3	5	3	4	4	5	3	5	5	3	5	0	0	0	0	0	0	0	0	0	2024-03-13	2024-03-13	0	65695	624	624	0	47326	By MS/MS	By MS/MS	By MS/MS
Q9UHB9	Q9UHB9	2	2	1	Signal recognition particle subunit SRP68	SRP68	sp|Q9UHB9|SRP68_HUMAN Signal recognition particle subunit SRP68 OS=Homo sapiens OX=9606 GN=SRP68 PE=1 SV=2	1	2	2	1	2	2	2	2	1	2	2	2	2	2	2	2	2	1	2	2	2	2	1	1	1	1	0	1	1	1	1	2024-01-04	2024-01-04	2024-01-02	70729	627	627	0	10323	By MS/MS	By MS/MS	By MS/MS
Q9UDY2	Q9UDY2	1	1	0	Tight junction protein ZO-2	TJP2	sp|Q9UDY2|ZO2_HUMAN Tight junction protein ZO-2 OS=Homo sapiens OX=9606 GN=TJP2 PE=1 SV=2	1	1	1	0	1	0	1	0	0	1	0	0	0	1	0	1	0	0	1	0	0	0	0	0	0	0	0	0	0	0	0	1	1	0	133.96	1190	1190	0	32891	By matching		By MS/MS
Q9R257	Q9R257	2	2	1	Heme-binding protein 1	Hebp1	sp|Q9R257|HEBP1_MOUSE Heme-binding protein 1 OS=Mus musculus OX=10090 GN=Hebp1 PE=1 SV=2	1	2	2	1	1	1	2	1	1	2	1	1	1	1	1	2	1	1	2	1	1	1	0	1	1	1	0	1	0	0	0	2024-03-16	2024-03-16	2024-09-07	21067	190	190	0.0014844	25269	By MS/MS	By matching	By MS/MS
Q9R1Z0	Q9R1Z0	4	4	4	Voltage-dependent anion-selective channel protein 3	Vdac3	sp|Q9R1Z0|VDAC3_RAT Voltage-dependent anion-selective channel protein 3 OS=Rattus norvegicus OX=10116 GN=Vdac3 PE=1 SV=2	1	4	4	4	4	1	2	2	1	3	1	2	2	4	1	2	2	1	3	1	2	2	4	1	2	2	1	3	1	2	2	2024-04-19	2024-04-19	2024-04-19	30797	283	283	0	14.82	By MS/MS	By matching	By matching
Q9R1T3	Q9R1T3	11	11	6	Cathepsin Z	Ctsz	sp|Q9R1T3|CATZ_RAT Cathepsin Z OS=Rattus norvegicus OX=10116 GN=Ctsz PE=1 SV=2	1	11	11	6	8	10	10	8	10	9	9	9	9	8	10	10	8	10	9	9	9	9	3	5	5	3	5	4	4	4	4	51.6	51.6	36.6	34194	306	306	0	155.8	By MS/MS	By MS/MS	By MS/MS
Q9R1T1	Q9R1T1	2	2	1	Barrier-to-autointegration factor;Barrier-to-autointegration factor, N-terminally processed	Banf1	sp|Q9R1T1|BAF_RAT Barrier-to-autointegration factor OS=Rattus norvegicus OX=10116 GN=Banf1 PE=1 SV=1	1	2	2	1	1	1	0	1	1	2	1	1	1	1	1	0	1	1	2	1	1	1	0	0	0	0	0	1	0	0	0	40.4	40.4	27	10044	89	89	0	19217	By matching	By matching
Q9R190	Q9R190	8	8	1	Metastasis-associated protein MTA2	Mta2	sp|Q9R190|MTA2_MOUSE Metastasis-associated protein MTA2 OS=Mus musculus OX=10090 GN=Mta2 PE=1 SV=1	1	8	8	1	6	7	6	8	6	7	5	5	7	6	7	6	8	6	7	5	5	7	0	1	0	1	0	1	0	0	1	2024-09-15	2024-09-15	2024-05-01	75029	668	668	0	21786	By MS/MS	By MS/MS	By MS/MS
Q9R112	Q9R112	2	2	2	Sulfide:quinone oxidoreductase, mitochondrial	Sqrdl	sp|Q9R112|SQOR_MOUSE Sulfide:quinone oxidoreductase, mitochondrial OS=Mus musculus OX=10090 GN=Sqor PE=1 SV=3	1	2	2	2	2	2	2	2	2	2	2	2	2	2	2	2	2	2	2	2	2	2	2	2	2	2	2	2	2	2	2	2024-07-06	2024-07-06	2024-07-06	50282	450	450	0	35457	By MS/MS	By matching	By MS/MS
Q9R0N0	Q9R0N0	8	8	7	Galactokinase	Galk1	sp|Q9R0N0|GALK1_MOUSE Galactokinase OS=Mus musculus OX=10090 GN=Galk1 PE=1 SV=2	1	8	8	7	7	8	8	7	8	8	8	7	7	7	8	8	7	8	8	8	7	7	6	7	7	6	7	7	7	6	6	2024-07-20	2024-07-20	2024-03-17	42295	392	392	0	38.2	By MS/MS	By MS/MS	By MS/MS
Q9R0L4	Q9R0L4	3	3	2	Cullin-associated NEDD8-dissociated protein 2	Cand2	sp|Q9R0L4|CAND2_RAT Cullin-associated NEDD8-dissociated protein 2 OS=Rattus norvegicus OX=10116 GN=Cand2 PE=1 SV=1	1	3	3	2	3	3	3	3	2	3	1	2	2	3	3	3	3	2	3	1	2	2	2	2	2	2	2	2	1	2	2	3	3	2	139.67	1273	1273	0	40799	By MS/MS	By matching	By MS/MS
Q9R0B9	Q9R0B9	8	8	1	Procollagen-lysine,2-oxoglutarate 5-dioxygenase 2	Plod2	sp|Q9R0B9|PLOD2_MOUSE Procollagen-lysine,2-oxoglutarate 5-dioxygenase 2 OS=Mus musculus OX=10090 GN=Plod2 PE=1 SV=2	1	8	8	1	4	6	6	6	6	7	5	4	6	4	6	6	6	6	7	5	4	6	1	1	0	1	1	1	1	1	1	16	16	2024-02-02	84487	737	737	0	33072	By MS/MS	By MS/MS	By MS/MS
Q9R066	Q9R066	6	6	1	Coxsackievirus and adenovirus receptor homolog	Cxadr	sp|Q9R066|CXAR_RAT Coxsackievirus and adenovirus receptor homolog OS=Rattus norvegicus OX=10116 GN=Cxadr PE=1 SV=2	1	6	6	1	5	6	4	4	5	6	4	4	5	5	6	4	4	5	6	4	4	5	1	1	0	1	1	1	1	1	1	2024-02-19	2024-02-19	2024-08-03	39948	365	365	0	11044	By MS/MS	By MS/MS	By MS/MS
Q9R063	Q9R063	6	6	4	Peroxiredoxin-5, mitochondrial	Prdx5	sp|Q9R063|PRDX5_RAT Peroxiredoxin-5, mitochondrial OS=Rattus norvegicus OX=10116 GN=Prdx5 PE=1 SV=1	1	6	6	4	4	4	5	4	4	4	4	4	4	4	4	5	4	4	4	4	4	4	3	3	4	3	3	3	3	3	3	34.3	34.3	23	22178	213	213	0	13816	By MS/MS	By MS/MS	By MS/MS
Q9QZR6	Q9QZR6	2	2	1	Septin-9	Septin9	sp|Q9QZR6|SEPT9_RAT Septin-9 OS=Rattus norvegicus OX=10116 GN=Septin9 PE=1 SV=1	1	2	2	1	2	2	1	2	2	2	2	1	0	2	2	1	2	2	2	2	1	0	1	1	1	1	1	1	1	0	0	2024-06-04	2024-06-04	2024-08-02	63791	564	564	0	53348	By matching	By MS/MS	By matching
Q9QZK8	Q9QZK8	2	2	1	Deoxyribonuclease-2-alpha	Dnase2	sp|Q9QZK8|DNS2A_RAT Deoxyribonuclease-2-alpha OS=Rattus norvegicus OX=10116 GN=Dnase2 PE=2 SV=1	1	2	2	1	2	1	2	1	1	1	1	1	1	2	1	2	1	1	1	1	1	1	1	1	1	1	1	1	1	1	1	2024-04-09	2024-04-09	4	38175	350	350	0	23.87	By matching	By MS/MS	By MS/MS
Q9QZH3	Q9QZH3	3	3	0	Peptidyl-prolyl cis-trans isomerase E	Ppie	sp|Q9QZH3|PPIE_MOUSE Peptidyl-prolyl cis-trans isomerase E OS=Mus musculus OX=10090 GN=Ppie PE=1 SV=2	1	3	3	0	0	1	0	0	1	1	1	0	1	0	1	0	0	1	1	1	0	1	0	0	0	0	0	0	0	0	0	13	13	0	33448	301	301	0	65058		By matching
Q9QZA2	Q9QZA2	19	19	1	Programmed cell death 6-interacting protein	Pdcd6ip	sp|Q9QZA2|PDC6I_RAT Programmed cell death 6-interacting protein OS=Rattus norvegicus OX=10116 GN=Pdcd6ip PE=1 SV=2	1	19	19	1	16	15	17	18	18	18	17	17	18	16	15	17	18	18	18	17	17	18	1	1	1	1	1	1	1	1	1	2024-05-28	2024-05-28	2024-01-02	96.63	873	873	0	323.31	By MS/MS	By MS/MS	By MS/MS
Q9QZ23	Q9QZ23	2	2	0	NFU1 iron-sulfur cluster scaffold homolog, mitochondrial	Nfu1	sp|Q9QZ23|NFU1_MOUSE NFU1 iron-sulfur cluster scaffold homolog, mitochondrial OS=Mus musculus OX=10090 GN=Nfu1 PE=1 SV=2	1	2	2	0	2	2	2	2	2	2	2	2	2	2	2	2	2	2	2	2	2	2	0	0	0	0	0	0	0	0	0	2024-04-11	2024-04-11	0	28567	255	255	0	14099	By MS/MS	By MS/MS	By MS/MS
Q9QYU4	Q9QYU4	7	7	3	Ketimine reductase mu-crystallin	Crym	sp|Q9QYU4|CRYM_RAT Ketimine reductase mu-crystallin OS=Rattus norvegicus OX=10116 GN=Crym PE=1 SV=1	1	7	7	3	5	6	6	6	6	6	6	6	6	5	6	6	6	6	6	6	6	6	2	2	3	2	2	2	2	2	2	2024-06-23	2024-06-23	2024-03-08	33554	313	313	0	52.85	By MS/MS	By MS/MS	By MS/MS
Q9QYU2	Q9QYU2	2	2	2	Elongation factor Ts, mitochondrial	Tsfm	sp|Q9QYU2|EFTS_RAT Elongation factor Ts, mitochondrial OS=Rattus norvegicus OX=10116 GN=Tsfm PE=2 SV=1	1	2	2	2	1	1	1	2	2	1	2	2	2	1	1	1	2	2	1	2	2	2	1	1	1	2	2	1	2	2	2	2024-03-13	2024-03-13	2024-03-13	35178	324	324	0	7709	By matching	By matching	By matching
Q9QYU1	Q9QYU1	4	4	3	Peroxisomal biogenesis factor 19	Pex19	sp|Q9QYU1|PEX19_RAT Peroxisomal biogenesis factor 19 OS=Rattus norvegicus OX=10116 GN=Pex19 PE=1 SV=1	1	4	4	3	3	4	4	3	4	4	3	2	4	3	4	4	3	4	4	3	2	4	2	3	3	2	3	3	2	2	3	2024-04-23	2024-04-23	2024-01-18	32497	299	299	0	65552	By MS/MS	By MS/MS	By MS/MS
Q9QYB1	Q9QYB1	11	11	0	Chloride intracellular channel protein 4	Clic4	sp|Q9QYB1|CLIC4_MOUSE Chloride intracellular channel protein 4 OS=Mus musculus OX=10090 GN=Clic4 PE=1 SV=3	1	11	11	0	10	11	10	11	9	10	11	10	10	10	11	10	11	9	10	11	10	10	0	0	0	0	0	0	0	0	0	54.2	54.2	0	28729	253	253	0	103.24	By MS/MS	By MS/MS	By MS/MS
Q9QXY4	Q9QXY4	3	3	1	Opioid growth factor receptor	Ogfr	sp|Q9QXY4|OGFR_RAT Opioid growth factor receptor OS=Rattus norvegicus OX=10116 GN=Ogfr PE=1 SV=1	1	3	3	1	1	3	3	2	3	3	2	1	3	1	3	3	2	3	3	2	1	3	0	1	1	0	1	1	1	0	1	2024-09-07	2024-09-07	2024-01-03	64727	580	580	0	76759	By MS/MS	By MS/MS	By MS/MS
Q9QXT0	Q9QXT0	4	1	1	Protein canopy homolog 2	Cnpy2	sp|Q9QXT0|CNPY2_MOUSE Protein canopy homolog 2 OS=Mus musculus OX=10090 GN=Cnpy2 PE=1 SV=1	1	4	1	1	3	3	2	4	3	3	4	2	4	1	1	1	1	1	1	1	1	1	1	1	1	1	1	1	1	1	1	2024-05-27	2024-06-06	2024-06-06	20767	182	182	0	14681	By MS/MS	By MS/MS	By MS/MS
Q9QXS1	Q9QXS1	26	1	1	Plectin	Plec	sp|Q9QXS1|PLEC_MOUSE Plectin OS=Mus musculus OX=10090 GN=Plec PE=1 SV=3	1	26	1	1	23	24	20	18	19	17	15	14	13	1	1	0	1	1	0	1	1	1	1	1	0	1	1	0	1	1	1	2024-04-07	0.3	0.3	534.18	4691	4691	0.0071111	15902	By MS/MS	By MS/MS	By matching
Q9QXQ0	Q9QXQ0	48	48	2	Alpha-actinin-4	Actn4	sp|Q9QXQ0|ACTN4_RAT Alpha-actinin-4 OS=Rattus norvegicus OX=10116 GN=Actn4 PE=1 SV=2	1	48	48	2	37	38	42	36	39	41	38	35	40	37	38	42	36	39	41	38	35	40	1	1	1	1	1	1	1	1	2	61.7	61.7	2024-01-03	104.91	911	911	0	323.31	By MS/MS	By MS/MS	By MS/MS
Q9QXK3	Q9QXK3	10	9	1	Coatomer subunit gamma-2	Copg2	sp|Q9QXK3|COPG2_MOUSE Coatomer subunit gamma-2 OS=Mus musculus OX=10090 GN=Copg2 PE=1 SV=1	1	10	9	1	8	9	10	9	8	10	5	9	6	7	8	9	8	7	9	4	8	5	1	1	1	1	1	1	0	0	1	2024-06-18	2024-02-17	2024-02-02	97679	871	871	0	43337	By MS/MS	By MS/MS	By MS/MS
Q9QXG4	Q9QXG4	4	4	1	Acetyl-coenzyme A synthetase, cytoplasmic	Acss2	sp|Q9QXG4|ACSA_MOUSE Acetyl-coenzyme A synthetase, cytoplasmic OS=Mus musculus OX=10090 GN=Acss2 PE=1 SV=2	1	4	4	1	2	2	2	2	3	2	1	1	3	2	2	2	2	3	2	1	1	3	0	0	0	0	0	0	0	0	0	2024-08-09	2024-08-09	2024-01-02	78861	701	701	0	13476	By matching	By MS/MS	By MS/MS
Q9QXB9	Q9QXB9	1	1	1	Developmentally-regulated GTP-binding protein 2	Drg2	sp|Q9QXB9|DRG2_MOUSE Developmentally-regulated GTP-binding protein 2 OS=Mus musculus OX=10090 GN=Drg2 PE=1 SV=1	1	1	1	1	0	1	1	1	1	1	1	1	1	0	1	1	1	1	1	1	1	1	0	1	1	1	1	1	1	1	1	2024-04-04	2024-04-04	2024-04-04	40718	364	364	0	16929		By MS/MS	By MS/MS
Q9QXA5	Q9QXA5	1	1	1	U6 snRNA-associated Sm-like protein LSm4	Lsm4	sp|Q9QXA5|LSM4_MOUSE U6 snRNA-associated Sm-like protein LSm4 OS=Mus musculus OX=10090 GN=Lsm4 PE=1 SV=1	1	1	1	1	1	0	0	1	0	0	0	0	0	1	0	0	1	0	0	0	0	0	1	0	0	1	0	0	0	0	0	2024-03-07	2024-03-07	2024-03-07	15076	137	137	0.0019361	23014	By matching
Q9QX69	Q9QX69	5	5	3	LanC-like protein 1	Lancl1	sp|Q9QX69|LANC1_RAT Glutathione S-transferase LANCL1 OS=Rattus norvegicus OX=10116 GN=Lancl1 PE=1 SV=2	1	5	5	3	3	4	2	4	2	4	2	2	4	3	4	2	4	2	4	2	2	4	2	2	1	2	0	2	1	1	2	2024-08-20	2024-08-20	2024-03-14	45239	399	399	0	85035	By MS/MS	By MS/MS	By MS/MS
Q9QVC8	Q9QVC8	10	10	2	Peptidyl-prolyl cis-trans isomerase FKBP4;Peptidyl-prolyl cis-trans isomerase FKBP4, N-terminally processed	Fkbp4	sp|Q9QVC8|FKBP4_RAT Peptidyl-prolyl cis-trans isomerase FKBP4 OS=Rattus norvegicus OX=10116 GN=Fkbp4 PE=1 SV=3	1	10	10	2	8	9	10	10	9	9	9	7	9	8	9	10	10	9	9	9	7	9	2	2	2	2	2	2	2	2	2	2024-09-29	2024-09-29	2024-06-07	51.45	458	458	0	101.13	By MS/MS	By MS/MS	By MS/MS
Q9QUR7	Q9QUR7	3	3	1	Peptidyl-prolyl cis-trans isomerase NIMA-interacting 1	Pin1	sp|Q9QUR7|PIN1_MOUSE Peptidyl-prolyl cis-trans isomerase NIMA-interacting 1 OS=Mus musculus OX=10090 GN=Pin1 PE=1 SV=1	1	3	3	1	2	2	1	2	2	2	1	2	2	2	2	1	2	2	2	1	2	2	1	1	0	1	1	1	0	1	1	2024-02-21	2024-02-21	2024-01-09	18.37	165	165	0	129.26	By MS/MS	By MS/MS	By MS/MS
Q9QUR2	Q9QUR2	4	4	1	Dynactin subunit 4	Dctn4	sp|Q9QUR2|DCTN4_RAT Dynactin subunit 4 OS=Rattus norvegicus OX=10116 GN=Dctn4 PE=1 SV=1	1	4	4	1	2	4	4	4	4	3	4	3	4	2	4	4	4	4	3	4	3	4	0	1	1	1	1	1	1	1	1	2024-09-19	2024-09-19	2024-07-07	53088	467	467	0	97308	By MS/MS	By MS/MS	By MS/MS
Q9P2R7	Q9P2R7	3	1	1	Succinyl-CoA ligase [ADP-forming] subunit beta, mitochondrial	SUCLA2	sp|Q9P2R7|SUCB1_HUMAN Succinate--CoA ligase [ADP-forming] subunit beta, mitochondrial OS=Homo sapiens OX=9606 GN=SUCLA2 PE=1 SV=3	1	3	1	1	3	3	3	3	3	3	3	3	3	1	1	1	1	1	1	1	1	1	1	1	1	1	1	1	1	1	1	2024-09-09	2024-06-05	2024-06-05	50317	463	463	0.009607	14766	By matching	By MS/MS	By matching
Q9P2R3	Q9P2R3	4	1	1	Rabankyrin-5	ANKFY1	sp|Q9P2R3|ANFY1_HUMAN Rabankyrin-5 OS=Homo sapiens OX=9606 GN=ANKFY1 PE=1 SV=2	1	4	1	1	4	4	3	4	4	4	4	3	4	1	1	1	1	1	1	1	1	1	1	1	1	1	1	1	1	1	1	2024-02-05	2024-01-01	2024-01-01	128.4	1169	1169	0.00099701	26209	By MS/MS	By MS/MS	By matching
Q9P2E9	Q9P2E9	4	1	1	Ribosome-binding protein 1	RRBP1	sp|Q9P2E9|RRBP1_HUMAN Ribosome-binding protein 1 OS=Homo sapiens OX=9606 GN=RRBP1 PE=1 SV=5	1	4	1	1	4	4	4	4	2	4	4	4	4	1	1	1	1	1	1	1	1	1	1	1	1	1	1	1	1	1	1	4	1	1	152.45	1410	1410	0	21512	By MS/MS	By matching	By matching
Q9P0W0	Q9P0W0	1	1	1	Interferon kappa	IFNK	sp|Q9P0W0|IFNK_HUMAN Interferon kappa OS=Homo sapiens OX=9606 GN=IFNK PE=1 SV=2	1	1	1	1	1	0	1	1	1	1	0	1	1	1	0	1	1	1	1	0	1	1	1	0	1	1	1	1	0	1	1	2024-08-04	2024-08-04	2024-08-04	25218	207	207	0.00051256	28647	By MS/MS		By MS/MS
Q9NZ32	Q9NZ32	2	2	0	Actin-related protein 10	ACTR10	sp|Q9NZ32|ARP10_HUMAN Actin-related protein 10 OS=Homo sapiens OX=9606 GN=ACTR10 PE=1 SV=1	1	2	2	0	1	1	0	1	0	1	1	1	2	1	1	0	1	0	1	1	1	2	0	0	0	0	0	0	0	0	0	2024-07-06	2024-07-06	0	46306	417	417	0.0037789	21001	By matching	By matching
Q9NYL9	Q9NYL9	2	2	1	Tropomodulin-3	TMOD3	sp|Q9NYL9|TMOD3_HUMAN Tropomodulin-3 OS=Homo sapiens OX=9606 GN=TMOD3 PE=1 SV=1	1	2	2	1	1	1	0	1	1	1	1	1	1	1	1	0	1	1	1	1	1	1	0	0	0	0	0	0	0	0	0	2024-08-08	2024-08-08	2024-04-03	39594	352	352	0	83466	By matching	By matching
Q9NY33	Q9NY33	8	1	1	Dipeptidyl peptidase 3	DPP3	sp|Q9NY33|DPP3_HUMAN Dipeptidyl peptidase 3 OS=Homo sapiens OX=9606 GN=DPP3 PE=1 SV=2	1	8	1	1	7	6	6	6	5	5	7	7	7	1	1	1	1	1	0	1	1	1	1	1	1	1	1	0	1	1	1	2024-08-16	2024-07-02	2024-07-02	82588	737	737	0	48538	By matching	By MS/MS	By MS/MS
Q9NTJ4	Q9NTJ4	2	1	1	Alpha-mannosidase 2C1	MAN2C1	sp|Q9NTJ4|MA2C1_HUMAN Alpha-mannosidase 2C1 OS=Homo sapiens OX=9606 GN=MAN2C1 PE=1 SV=1	1	2	1	1	2	2	2	2	2	2	2	2	2	1	1	1	1	1	1	1	1	1	1	1	1	1	1	1	1	1	1	2024-07-02	2024-02-01	2024-02-01	115.83	1040	1040	0.0019324	22888	By matching	By MS/MS	By MS/MS
Q9NTJ3	Q9NTJ3	2	2	1	Structural maintenance of chromosomes protein 4	SMC4	sp|Q9NTJ3|SMC4_HUMAN Structural maintenance of chromosomes protein 4 OS=Homo sapiens OX=9606 GN=SMC4 PE=1 SV=2	1	2	2	1	1	1	1	2	1	1	1	0	1	1	1	1	2	1	1	1	0	1	1	1	1	1	1	1	1	0	1	2024-08-01	2024-08-01	0.9	147.18	1288	1288	0	33713	By matching	By matching	By matching
Q9NSD9	Q9NSD9	4	1	1	Phenylalanine--tRNA ligase beta subunit	FARSB	sp|Q9NSD9|SYFB_HUMAN Phenylalanine--tRNA ligase beta subunit OS=Homo sapiens OX=9606 GN=FARSB PE=1 SV=3	1	4	1	1	4	2	3	4	4	3	4	3	4	1	1	1	1	1	1	1	1	1	1	1	1	1	1	1	1	1	1	2024-01-07	2024-02-02	2024-02-02	66115	589	589	0	3028	By MS/MS	By MS/MS	By MS/MS
Q9NRR5	Q9NRR5	3	1	0	Ubiquilin-4	UBQLN4	sp|Q9NRR5|UBQL4_HUMAN Ubiquilin-4 OS=Homo sapiens OX=9606 GN=UBQLN4 PE=1 SV=2	1	3	1	0	3	3	3	3	2	3	3	3	3	1	1	1	1	1	1	1	1	1	0	0	0	0	0	0	0	0	0	2024-02-08	2024-02-02	0	63852	601	601	0.00050684	2756	By matching	By MS/MS	By matching
Q9NR45	Q9NR45	6	2	2	Sialic acid synthase	NANS	sp|Q9NR45|SIAS_HUMAN Sialic acid synthase OS=Homo sapiens OX=9606 GN=NANS PE=1 SV=2	1	6	2	2	3	3	5	3	4	3	2	2	3	1	1	2	1	1	1	1	1	1	1	1	2	1	1	1	1	1	1	2024-03-22	2024-05-07	2024-05-07	40307	359	359	0	41251	By matching	By MS/MS	By MS/MS
Q9NR19	Q9NR19	4	1	1	Acetyl-coenzyme A synthetase, cytoplasmic	ACSS2	sp|Q9NR19|ACSA_HUMAN Acetyl-coenzyme A synthetase, cytoplasmic OS=Homo sapiens OX=9606 GN=ACSS2 PE=1 SV=1	1	4	1	1	3	3	2	3	4	3	2	2	4	1	1	0	1	1	1	1	1	1	1	1	0	1	1	1	1	1	1	2024-06-10	2024-09-02	2024-09-02	78579	701	701	1	-2	By MS/MS	By matching	By matching
Q9NQP4	Q9NQP4	1	1	1	Prefoldin subunit 4	PFDN4	sp|Q9NQP4|PFD4_HUMAN Prefoldin subunit 4 OS=Homo sapiens OX=9606 GN=PFDN4 PE=1 SV=1	1	1	1	1	1	1	0	1	1	1	1	1	1	1	1	0	1	1	1	1	1	1	1	1	0	1	1	1	1	1	1	2024-02-11	2024-02-11	2024-02-11	15314	134	134	0	118.67	By MS/MS	By MS/MS
Q9NP79	Q9NP79	2	2	1	Vacuolar protein sorting-associated protein VTA1 homolog	VTA1	sp|Q9NP79|VTA1_HUMAN Vacuolar protein sorting-associated protein VTA1 homolog OS=Homo sapiens OX=9606 GN=VTA1 PE=1 SV=1	1	2	2	1	2	2	2	2	2	2	2	2	2	2	2	2	2	2	2	2	2	2	1	1	1	1	1	1	1	1	1	2024-01-11	2024-01-11	2024-05-06	33879	307	307	0	78.45	By MS/MS	By MS/MS	By MS/MS
Q9JMB5	Q9JMB5	3	3	1	Proteasomal ubiquitin receptor ADRM1	Adrm1	sp|Q9JMB5|ADRM1_RAT Proteasomal ubiquitin receptor ADRM1 OS=Rattus norvegicus OX=10116 GN=Adrm1 PE=1 SV=2	1	3	3	1	3	3	3	2	2	2	3	2	3	3	3	3	2	2	2	3	2	3	1	1	1	0	0	0	1	0	1	2024-03-12	2024-03-12	2024-09-03	42102	407	407	0.00051921	30023	By MS/MS	By MS/MS	By MS/MS
Q9JM53	Q9JM53	7	7	0	Apoptosis-inducing factor 1, mitochondrial	Aifm1	sp|Q9JM53|AIFM1_RAT Apoptosis-inducing factor 1, mitochondrial OS=Rattus norvegicus OX=10116 GN=Aifm1 PE=1 SV=1	1	7	7	0	6	7	5	6	6	6	6	5	7	6	7	5	6	6	6	6	5	7	0	0	0	0	0	0	0	0	0	2024-03-18	2024-03-18	0	66722	612	612	0	19	By MS/MS	By MS/MS	By MS/MS
Q9JLZ1	Q9JLZ1	8	8	1	Glutaredoxin-3	Glrx3	sp|Q9JLZ1|GLRX3_RAT Glutaredoxin-3 OS=Rattus norvegicus OX=10116 GN=Glrx3 PE=1 SV=2	1	8	8	1	8	7	8	8	7	8	6	8	8	8	7	8	8	7	8	6	8	8	1	1	1	1	1	1	1	1	1	2024-08-31	2024-08-31	2024-07-04	37849	337	337	0	33358	By MS/MS	By MS/MS	By MS/MS
Q9JLT6	Q9JLT6	2	2	2	BH3-interacting domain death agonist;BH3-interacting domain death agonist p15;BH3-interacting domain death agonist p13;BH3-interacting domain death agonist p11	Bid	sp|Q9JLT6|BID_RAT BH3-interacting domain death agonist OS=Rattus norvegicus OX=10116 GN=Bid PE=1 SV=2	1	2	2	2	2	1	2	2	1	2	2	1	2	2	1	2	2	1	2	2	1	2	2	1	2	2	1	2	2	1	2	2024-03-17	2024-03-17	2024-03-17	22249	196	196	0	17503	By MS/MS	By matching	By matching
Q9JLJ3	Q9JLJ3	13	13	6	4-trimethylaminobutyraldehyde dehydrogenase	Aldh9a1	sp|Q9JLJ3|AL9A1_RAT 4-trimethylaminobutyraldehyde dehydrogenase OS=Rattus norvegicus OX=10116 GN=Aldh9a1 PE=1 SV=1	1	13	13	6	10	8	9	8	8	8	9	7	8	10	8	9	8	8	8	9	7	8	4	4	5	3	4	3	3	3	4	35.6	35.6	18	53652	494	494	0	127.96	By MS/MS	By MS/MS	By MS/MS
Q9JLJ2	Q9JLJ2	8	1	1	4-trimethylaminobutyraldehyde dehydrogenase	Aldh9a1	sp|Q9JLJ2|AL9A1_MOUSE 4-trimethylaminobutyraldehyde dehydrogenase OS=Mus musculus OX=10090 GN=Aldh9a1 PE=1 SV=1	1	8	1	1	7	5	4	6	4	6	7	4	5	1	1	0	1	0	1	1	0	1	1	1	0	1	0	1	1	0	1	2024-06-19	2	2	53514	494	494	0	30371	By MS/MS	By matching	By matching
Q9JLI8	Q9JLI8	4	4	2	Squamous cell carcinoma antigen recognized by T-cells 3	Sart3	sp|Q9JLI8|SART3_MOUSE Squamous cell carcinoma antigen recognized by T-cells 3 OS=Mus musculus OX=10090 GN=Sart3 PE=1 SV=1	1	4	4	2	4	4	4	2	4	4	3	3	3	4	4	4	2	4	4	3	3	3	2	2	2	1	2	2	2	2	2	2024-04-05	2024-04-05	2024-07-02	109.62	962	962	0	17.35	By MS/MS	By MS/MS	By MS/MS
Q9JLA3	Q9JLA3	28	28	10	UDP-glucose:glycoprotein glucosyltransferase 1	Uggt1	sp|Q9JLA3|UGGG1_RAT UDP-glucose:glycoprotein glucosyltransferase 1 OS=Rattus norvegicus OX=10116 GN=Uggt1 PE=1 SV=2	1	28	28	10	24	25	23	24	22	24	22	24	24	24	25	23	24	22	24	22	24	24	8	8	10	10	8	9	7	9	8	2024-09-27	2024-09-27	2024-03-11	176.43	1551	1551	0	275.26	By MS/MS	By MS/MS	By MS/MS
Q9JKF7	Q9JKF7	1	1	0	39S ribosomal protein L39, mitochondrial	Mrpl39	sp|Q9JKF7|RM39_MOUSE 39S ribosomal protein L39, mitochondrial OS=Mus musculus OX=10090 GN=Mrpl39 PE=1 SV=4	1	1	1	0	1	1	1	1	1	1	1	1	1	1	1	1	1	1	1	1	1	1	0	0	0	0	0	0	0	0	0	2024-05-04	2024-05-04	0	38549	336	336	0.00051626	29312	By matching	By MS/MS	By MS/MS
Q9JKF1	Q9JKF1	34	34	17	Ras GTPase-activating-like protein IQGAP1	Iqgap1	sp|Q9JKF1|IQGA1_MOUSE Ras GTPase-activating-like protein IQGAP1 OS=Mus musculus OX=10090 GN=Iqgap1 PE=1 SV=2	1	34	34	17	29	28	27	30	31	30	27	21	25	29	28	27	30	31	30	27	21	25	14	14	13	14	15	14	13	8	11	31	31	2024-03-17	188.74	1657	1657	0	323.31	By MS/MS	By MS/MS	By MS/MS
Q9JK72	Q9JK72	4	4	3	Copper chaperone for superoxide dismutase	Ccs	sp|Q9JK72|CCS_RAT Copper chaperone for superoxide dismutase OS=Rattus norvegicus OX=10116 GN=Ccs PE=1 SV=1	1	4	4	3	2	3	2	3	3	3	3	3	3	2	3	2	3	3	3	3	3	3	2	3	2	3	3	3	3	3	3	2024-05-21	2024-05-21	2024-02-18	28889	274	274	0	44341	By MS/MS	By MS/MS	By MS/MS
Q9JK23	Q9JK23	1	1	1	Proteasome assembly chaperone 1	Psmg1	sp|Q9JK23|PSMG1_MOUSE Proteasome assembly chaperone 1 OS=Mus musculus OX=10090 GN=Psmg1 PE=1 SV=1	1	1	1	1	1	1	0	1	1	1	1	1	1	1	1	0	1	1	1	1	1	1	1	1	0	1	1	1	1	1	1	2024-08-04	2024-08-04	2024-08-04	33104	289	289	0	92528	By matching	By MS/MS
Q9JK11	Q9JK11	5	5	4	Reticulon-4	Rtn4	sp|Q9JK11|RTN4_RAT Reticulon-4 OS=Rattus norvegicus OX=10116 GN=Rtn4 PE=1 SV=1	1	5	5	4	4	4	2	4	4	4	4	4	4	4	4	2	4	4	4	4	4	4	3	3	1	3	3	3	3	3	3	2024-03-08	2024-03-08	2024-01-07	126.39	1163	1163	0	41258	By MS/MS	By MS/MS	By MS/MS
Q9JJW3	Q9JJW3	2	2	1	Up-regulated during skeletal muscle growth protein 5	Usmg5	sp|Q9JJW3|ATPMK_RAT ATP synthase membrane subunit K, mitochondrial OS=Rattus norvegicus OX=10116 GN=Atp5mk PE=1 SV=1	1	2	2	1	2	2	2	2	2	2	2	2	2	2	2	2	2	2	2	2	2	2	1	1	1	1	1	1	1	1	1	43.1	43.1	2024-09-25	64075	58	58	0	42527	By MS/MS	By MS/MS	By MS/MS
Q9JJU8	Q9JJU8	3	3	1	SH3 domain-binding glutamic acid-rich-like protein	Sh3bgrl	sp|Q9JJU8|SH3L1_MOUSE SH3 domain-binding glutamic acid-rich-like protein OS=Mus musculus OX=10090 GN=Sh3bgrl PE=1 SV=1	1	3	3	1	3	3	3	3	2	2	3	3	3	3	3	3	3	2	2	3	3	3	1	1	1	1	0	0	1	1	1	35.1	35.1	2024-05-10	12811	114	114	0	15537	By MS/MS	By MS/MS	By MS/MS
Q9JJP9	Q9JJP9	4	1	1	Ubiquilin-1	Ubqln1	sp|Q9JJP9|UBQL1_RAT Ubiquilin-1 OS=Rattus norvegicus OX=10116 GN=Ubqln1 PE=1 SV=1	1	4	1	1	2	4	3	4	3	4	4	3	4	1	1	1	1	1	1	1	1	1	1	1	1	1	1	1	1	1	1	2024-05-12	2024-03-04	2024-03-04	62071	582	582	0	85337	By matching	By MS/MS	By MS/MS
Q9JJ54	Q9JJ54	8	8	2	Heterogeneous nuclear ribonucleoprotein D0	Hnrnpd	sp|Q9JJ54|HNRPD_RAT Heterogeneous nuclear ribonucleoprotein D0 OS=Rattus norvegicus OX=10116 GN=Hnrnpd PE=1 SV=2	1	8	8	2	7	5	7	6	6	7	6	5	4	7	5	7	6	6	7	6	5	4	1	1	2	1	1	1	1	1	1	2024-04-22	2024-04-22	2024-08-04	38218	353	353	0	89152	By MS/MS	By MS/MS	By MS/MS
Q9JJ22	Q9JJ22	8	8	3	Endoplasmic reticulum aminopeptidase 1	Erap1	sp|Q9JJ22|ERAP1_RAT Endoplasmic reticulum aminopeptidase 1 OS=Rattus norvegicus OX=10116 GN=Erap1 PE=2 SV=2	1	8	8	3	7	8	6	7	6	7	7	7	7	7	8	6	7	6	7	7	7	7	2	3	2	2	2	2	2	2	2	2024-04-11	2024-04-11	2024-07-04	106.42	930	930	0	76946	By MS/MS	By MS/MS	By MS/MS
Q9JJ19	Q9JJ19	5	5	1	Na(+)/H(+) exchange regulatory cofactor NHE-RF1	Slc9a3r1	sp|Q9JJ19|NHRF1_RAT Na(+)/H(+) exchange regulatory cofactor NHE-RF1 OS=Rattus norvegicus OX=10116 GN=Slc9a3r1 PE=1 SV=3	1	5	5	1	3	3	3	4	3	3	3	3	2	3	3	3	4	3	3	3	3	2	1	1	1	1	1	1	1	1	0	2024-02-20	2024-02-20	2024-05-06	38.83	356	356	0	8412	By matching	By MS/MS	By MS/MS
Q9JIX8	Q9JIX8	2	2	2	Apoptotic chromatin condensation inducer in the nucleus	Acin1	sp|Q9JIX8|ACINU_MOUSE Apoptotic chromatin condensation inducer in the nucleus OS=Mus musculus OX=10090 GN=Acin1 PE=1 SV=3	1	2	2	2	1	2	2	2	2	2	1	1	1	1	2	2	2	2	2	1	1	1	1	2	2	2	2	2	1	1	1	2024-05-02	2024-05-02	2024-05-02	150.72	1338	1338	0	56541	By MS/MS	By matching	By matching
Q9JIX0	Q9JIX0	1	1	0	Transcription and mRNA export factor ENY2	Eny2	sp|Q9JIX0|ENY2_MOUSE Transcription and mRNA export factor ENY2 OS=Mus musculus OX=10090 GN=Eny2 PE=1 SV=1	1	1	1	0	0	0	0	1	1	1	1	1	1	0	0	0	1	1	1	1	1	1	0	0	0	0	0	0	0	0	0	2024-08-16	2024-08-16	0	11528	101	101	0	38565
Q9JIL8	Q9JIL8	3	3	2	DNA repair protein RAD50	Rad50	sp|Q9JIL8|RAD50_RAT DNA repair protein RAD50 OS=Rattus norvegicus OX=10116 GN=Rad50 PE=1 SV=1	1	3	3	2	2	1	1	1	1	2	1	0	1	2	1	1	1	1	2	1	0	1	1	1	1	1	1	2	1	0	1	2024-02-03	2024-02-03	2024-08-01	153.78	1312	1312	0	41656	By MS/MS	By matching	By MS/MS
Q9JIL3	Q9JIL3	5	5	0	Interleukin enhancer-binding factor 3	Ilf3	sp|Q9JIL3|ILF3_RAT Interleukin enhancer-binding factor 3 OS=Rattus norvegicus OX=10116 GN=Ilf3 PE=1 SV=2	1	5	5	0	3	3	3	2	3	3	3	3	3	3	3	3	2	3	3	3	3	3	0	0	0	0	0	0	0	0	0	2024-09-07	2024-09-07	0	95934	897	897	0	32381	By MS/MS	By MS/MS	By MS/MS
Q9JIK9	Q9JIK9	2	2	1	28S ribosomal protein S34, mitochondrial	Mrps34	sp|Q9JIK9|RT34_MOUSE 28S ribosomal protein S34, mitochondrial OS=Mus musculus OX=10090 GN=Mrps34 PE=1 SV=1	1	2	2	1	2	2	1	2	2	2	2	2	2	2	2	1	2	2	2	2	2	2	1	1	0	1	1	1	1	1	1	2024-01-10	2024-01-10	2024-04-06	25826	218	218	0	14541	By MS/MS	By MS/MS	By MS/MS
Q9JII5	Q9JII5	3	3	1	DAZ-associated protein 1	Dazap1	sp|Q9JII5|DAZP1_MOUSE DAZ-associated protein 1 OS=Mus musculus OX=10090 GN=Dazap1 PE=1 SV=2	1	3	3	1	3	3	3	2	3	3	3	3	3	3	3	3	2	3	3	3	3	3	1	1	1	1	1	1	1	1	1	2024-06-11	2024-06-11	2024-07-03	43214	406	406	0	48852	By MS/MS	By MS/MS	By MS/MS
Q9JIA1	Q9JIA1	1	1	1	Leucine-rich glioma-inactivated protein 1	Lgi1	sp|Q9JIA1|LGI1_MOUSE Leucine-rich glioma-inactivated protein 1 OS=Mus musculus OX=10090 GN=Lgi1 PE=1 SV=1	1	1	1	1	1	1	1	1	1	1	1	1	1	1	1	1	1	1	1	1	1	1	1	1	1	1	1	1	1	1	1	2024-01-03	2024-01-03	2024-01-03	63643	557	557	0.0067416	16969	By MS/MS	By MS/MS	By MS/MS
Q9JI85	Q9JI85	8	8	4	Nucleobindin-2;Nesfatin-1	Nucb2	sp|Q9JI85|NUCB2_RAT Nucleobindin-2 OS=Rattus norvegicus OX=10116 GN=Nucb2 PE=1 SV=1	1	8	8	4	4	5	5	6	6	6	6	5	5	4	5	5	6	6	6	6	5	5	2	2	2	2	2	2	2	1	2	2024-01-27	2024-01-27	2024-02-15	50.09	420	420	0	41964	By MS/MS	By MS/MS	By MS/MS
Q9JI18	Q9JI18	1	1	1	Low-density lipoprotein receptor-related protein 1B	Lrp1b	sp|Q9JI18|LRP1B_MOUSE Low-density lipoprotein receptor-related protein 1B OS=Mus musculus OX=10090 GN=Lrp1b PE=1 SV=1	1	1	1	1	1	0	1	1	0	1	0	1	1	1	0	1	1	0	1	0	1	1	1	0	1	1	0	1	0	1	1	0.3	0.3	0.3	513.63	4599	4599	0.0083737	15298	By MS/MS		By MS/MS
Q9JHW1	Q9JHW1	6	6	1	Carboxypeptidase D	Cpd	sp|Q9JHW1|CBPD_RAT Carboxypeptidase D OS=Rattus norvegicus OX=10116 GN=Cpd PE=1 SV=2	1	6	6	1	6	6	5	6	4	3	2	5	3	6	6	5	6	4	3	2	5	3	1	1	1	1	1	1	0	1	1	2024-03-07	2024-03-07	2024-02-02	152.61	1378	1378	0	11741	By MS/MS	By MS/MS	By MS/MS
Q9JHU5	Q9JHU5	5	5	2	Arfaptin-1	Arfip1	sp|Q9JHU5|ARFP1_RAT Arfaptin-1 OS=Rattus norvegicus OX=10116 GN=Arfip1 PE=1 SV=1	1	5	5	2	4	4	4	4	3	4	3	4	4	4	4	4	4	3	4	3	4	4	1	1	1	1	0	1	0	1	1	24	24	2024-07-11	40779	366	366	0	14365	By MS/MS	By MS/MS	By MS/MS
Q9JHS3	Q9JHS3	2	2	1	Ragulator complex protein LAMTOR2	Lamtor2	sp|Q9JHS3|LTOR2_MOUSE Ragulator complex protein LAMTOR2 OS=Mus musculus OX=10090 GN=Lamtor2 PE=1 SV=1	1	2	2	1	1	2	1	1	1	1	0	1	2	1	2	1	1	1	1	0	1	2	0	1	1	0	0	0	0	1	1	2024-06-21	2024-06-21	2024-06-09	13.48	125	125	0	40571	By matching	By matching	By MS/MS
Q9JHL4	Q9JHL4	10	10	3	Drebrin-like protein	Dbnl	sp|Q9JHL4|DBNL_RAT Drebrin-like protein OS=Rattus norvegicus OX=10116 GN=Dbnl PE=1 SV=1	1	10	10	3	6	8	9	8	7	10	8	7	8	6	8	9	8	7	10	8	7	8	3	3	3	2	3	3	2	2	3	30	30	2024-06-09	48612	436	436	0	303.64	By MS/MS	By MS/MS	By MS/MS
Q9JHH9	Q9JHH9	1	1	1	Coatomer subunit zeta-2	Copz2	sp|Q9JHH9|COPZ2_MOUSE Coatomer subunit zeta-2 OS=Mus musculus OX=10090 GN=Copz2 PE=1 SV=1	1	1	1	1	1	1	1	1	1	1	1	1	1	1	1	1	1	1	1	1	1	1	1	1	1	1	1	1	1	1	1	2024-03-09	2024-03-09	2024-03-09	22934	205	205	0	35969	By matching	By matching	By matching
Q9JHB5	Q9JHB5	3	3	2	Translin-associated protein X	Tsnax	sp|Q9JHB5|TSNAX_RAT Translin-associated protein X OS=Rattus norvegicus OX=10116 GN=Tsnax PE=1 SV=1	1	3	3	2	3	3	3	3	3	2	3	2	2	3	3	3	3	3	2	3	2	2	2	2	2	2	2	1	2	1	1	2024-06-16	2024-06-16	10	33005	290	290	0	16549	By MS/MS	By MS/MS	By MS/MS
Q9HCN8	Q9HCN8	1	1	1	Stromal cell-derived factor 2-like protein 1	SDF2L1	sp|Q9HCN8|SDF2L_HUMAN Stromal cell-derived factor 2-like protein 1 OS=Homo sapiens OX=9606 GN=SDF2L1 PE=1 SV=2	1	1	1	1	1	1	1	1	1	1	1	1	1	1	1	1	1	1	1	1	1	1	1	1	1	1	1	1	1	1	1	2024-09-10	2024-09-10	2024-09-10	23598	221	221	0	39507	By matching	By matching	By matching
Q9HB71	Q9HB71	4	1	1	Calcyclin-binding protein	CACYBP	sp|Q9HB71|CYBP_HUMAN Calcyclin-binding protein OS=Homo sapiens OX=9606 GN=CACYBP PE=1 SV=2	1	4	1	1	4	4	4	4	4	4	4	4	4	1	1	1	1	1	1	1	1	1	1	1	1	1	1	1	1	1	1	2024-08-15	2024-09-03	2024-09-03	26.21	228	228	0	3455	By MS/MS	By MS/MS	By MS/MS
Q9H8H3	Q9H8H3	2	2	2	Methyltransferase-like protein 7A	METTL7A	sp|Q9H8H3|MET7A_HUMAN Methyltransferase-like protein 7A OS=Homo sapiens OX=9606 GN=METTL7A PE=1 SV=1	1	2	2	2	2	2	2	1	1	1	0	0	1	2	2	2	1	1	1	0	0	1	2	2	2	1	1	1	0	0	1	2024-03-12	2024-03-12	2024-03-12	28319	244	244	0	8815	By MS/MS	By matching	By MS/MS
Q9H1B4;Q9GZY0	Q9H1B4;Q9GZY0	2;2	2;2	2;2	Nuclear RNA export factor 5;Nuclear RNA export factor 2	NXF5;NXF2	sp|Q9H1B4|NXF5_HUMAN Nuclear RNA export factor 5 OS=Homo sapiens OX=9606 GN=NXF5 PE=2 SV=1;sp|Q9GZY0|NXF2_HUMAN Nuclear RNA export factor 2 OS=Homo sapiens OX=9606 GN=NXF2 PE=1 SV=1	2	2	2	2	1	0	0	1	0	0	0	1	1	1	0	0	1	0	0	0	1	1	1	0	0	1	0	0	0	1	1	2024-08-06	2024-08-06	2024-08-06	45628	397	397;626	0.0067174	16694	By MS/MS
Q9ET22	Q9ET22	5	1	1	Dipeptidyl peptidase 2	Dpp7	sp|Q9ET22|DPP2_MOUSE Dipeptidyl peptidase 2 OS=Mus musculus OX=10090 GN=Dpp7 PE=1 SV=2	1	5	1	1	4	5	4	5	5	5	5	4	5	1	1	0	1	1	1	1	1	1	1	1	0	1	1	1	1	1	1	2024-09-11	2024-06-02	2024-06-02	56253	506	506	0	35797	By MS/MS	By matching	By matching
Q9EST6	Q9EST6	7	7	2	Acidic leucine-rich nuclear phosphoprotein 32 family member B	Anp32b	sp|Q9EST6|AN32B_RAT Acidic leucine-rich nuclear phosphoprotein 32 family member B OS=Rattus norvegicus OX=10116 GN=Anp32b PE=1 SV=1	1	7	7	2	6	6	7	6	6	6	6	6	6	6	6	7	6	6	6	6	6	6	1	1	2	1	1	1	1	1	1	2024-07-28	2024-07-28	2024-09-05	31.06	272	272	0	230.96	By MS/MS	By MS/MS	By MS/MS
Q9ESR9	Q9ESR9	1	1	1	ATP-binding cassette sub-family A member 2	Abca2	sp|Q9ESR9|ABCA2_RAT ATP-binding cassette sub-family A member 2 OS=Rattus norvegicus OX=10116 GN=Abca2 PE=1 SV=1	1	1	1	1	1	1	1	1	1	1	1	1	1	1	1	1	1	1	1	1	1	1	1	1	1	1	1	1	1	1	1	0.6	0.6	0.6	270.92	2434	2434	0.0054299	17511	By MS/MS	By MS/MS	By MS/MS
Q9ESP1	Q9ESP1	2	2	2	Stromal cell-derived factor 2-like protein 1	Sdf2l1	sp|Q9ESP1|SDF2L_MOUSE Stromal cell-derived factor 2-like protein 1 OS=Mus musculus OX=10090 GN=Sdf2l1 PE=1 SV=2	1	2	2	2	2	1	2	1	2	2	2	2	2	2	1	2	1	2	2	2	2	2	2	1	2	1	2	2	2	2	2	2024-08-15	2024-08-15	2024-08-15	23648	221	221	0	42398	By matching	By matching	By MS/MS
Q9ESN0	Q9ESN0	8	8	3	Protein Niban	Fam129a	sp|Q9ESN0|NIBA1_RAT Protein Niban 1 OS=Rattus norvegicus OX=10116 GN=Niban1 PE=1 SV=2	1	8	8	3	7	5	7	7	7	7	5	5	7	7	5	7	7	7	7	5	5	7	3	2	3	3	3	3	2	2	3	2024-01-11	2024-01-11	2024-06-04	103.46	937	937	0	35698	By MS/MS	By MS/MS	By MS/MS
Q9ESL4	Q9ESL4	1	1	0	Mitogen-activated protein kinase kinase kinase MLT	Zak	sp|Q9ESL4|M3K20_MOUSE Mitogen-activated protein kinase kinase kinase 20 OS=Mus musculus OX=10090 GN=Map3k20 PE=1 SV=1	1	1	1	0	1	1	1	1	0	1	1	1	0	1	1	1	1	0	1	1	1	0	0	0	0	0	0	0	0	0	0	2024-05-02	2024-05-02	0	91719	802	802	0.0083553	15208	By matching	By MS/MS	By matching
Q9ESK9	Q9ESK9	1	1	1	RB1-inducible coiled-coil protein 1	Rb1cc1	sp|Q9ESK9|RBCC1_MOUSE RB1-inducible coiled-coil protein 1 OS=Mus musculus OX=10090 GN=Rb1cc1 PE=1 SV=3	1	1	1	1	1	1	1	1	1	1	1	0	1	1	1	1	1	1	1	1	0	1	1	1	1	1	1	1	1	0	1	0.8	0.8	0.8	182.35	1588	1588	0.00099751	26232	By MS/MS	By MS/MS	By MS/MS
Q9ES54	Q9ES54	9	9	1	Nuclear protein localization protein 4 homolog	Nploc4	sp|Q9ES54|NPL4_RAT Nuclear protein localization protein 4 homolog OS=Rattus norvegicus OX=10116 GN=Nploc4 PE=1 SV=3	1	9	9	1	4	8	6	6	6	7	6	3	6	4	8	6	6	6	7	6	3	6	1	1	1	1	1	1	1	1	1	2024-07-20	2024-07-20	3	68055	608	608	0	37529	By MS/MS	By MS/MS	By MS/MS
Q9ES39;Q78PB6	Q9ES39;Q78PB6	1;1	1;1	0;0	Nuclear distribution protein nudE homolog 1;Nuclear distribution protein nudE-like 1	Nde1;Ndel1	sp|Q9ES39|NDE1_RAT Nuclear distribution protein nudE homolog 1 OS=Rattus norvegicus OX=10116 GN=Nde1 PE=1 SV=1;sp|Q78PB6|NDEL1_RAT Nuclear distribution protein nudE-like 1 OS=Rattus norvegicus OX=10116 GN=Ndel1 PE=1 SV=1	2	1	1	0	1	1	0	1	0	1	0	0	1	1	1	0	1	0	1	0	0	1	0	0	0	0	0	0	0	0	0	2024-05-03	2024-05-03	0	38527	344	344;345	0.0067325	16891	By MS/MS	By matching
Q9ES21	Q9ES21	5	5	2	Phosphatidylinositide phosphatase SAC1	Sacm1l	sp|Q9ES21|SAC1_RAT Phosphatidylinositol-3-phosphatase SAC1 OS=Rattus norvegicus OX=10116 GN=Sacm1l PE=1 SV=1	1	5	5	2	5	5	5	5	4	5	4	4	5	5	5	5	5	4	5	4	4	5	2	2	2	2	2	2	2	2	2	2024-05-08	2024-05-08	2024-02-03	67038	587	587	0	68382	By MS/MS	By MS/MS	By MS/MS
Q9ES00	Q9ES00	4	4	1	Ubiquitin conjugation factor E4 B	Ube4b	sp|Q9ES00|UBE4B_MOUSE Ubiquitin conjugation factor E4 B OS=Mus musculus OX=10090 GN=Ube4b PE=1 SV=3	1	4	4	1	3	3	3	2	4	3	3	3	2	3	3	3	2	4	3	3	3	2	1	1	1	1	1	1	1	1	1	2024-09-04	2024-09-04	2024-07-01	133.32	1173	1173	0	68188	By MS/MS	By matching	By matching
Q9ERU9	Q9ERU9	3	3	2	E3 SUMO-protein ligase RanBP2	Ranbp2	sp|Q9ERU9|RBP2_MOUSE E3 SUMO-protein ligase RanBP2 OS=Mus musculus OX=10090 GN=Ranbp2 PE=1 SV=2	1	3	3	2	3	3	2	3	2	3	2	3	2	3	3	2	3	2	3	2	3	2	2	2	2	2	2	2	2	2	2	2024-02-01	2024-02-01	0.7	341.12	3053	3053	0	34375	By MS/MS	By MS/MS	By MS/MS
Q9ERK4	Q9ERK4	19	19	2	Exportin-2	Cse1l	sp|Q9ERK4|XPO2_MOUSE Exportin-2 OS=Mus musculus OX=10090 GN=Cse1l PE=1 SV=1	1	19	19	2	14	16	14	17	16	15	17	15	15	14	16	14	17	16	15	17	15	15	2	2	2	2	2	2	2	2	2	2024-03-23	2024-03-23	2024-04-03	110.45	971	971	0	323.31	By MS/MS	By MS/MS	By MS/MS
Q9ER88	Q9ER88	4	4	3	28S ribosomal protein S29, mitochondrial	Dap3	sp|Q9ER88|RT29_MOUSE 28S ribosomal protein S29, mitochondrial OS=Mus musculus OX=10090 GN=Dap3 PE=1 SV=1	1	4	4	3	3	3	4	4	3	3	3	3	4	3	3	4	4	3	3	3	3	4	2	2	3	3	2	3	2	2	3	2024-05-12	2024-05-12	2024-05-09	44699	391	391	0	90406	By MS/MS	By MS/MS	By MS/MS
Q9ER81	Q9ER81	1	1	1	Torsin-1A-interacting protein 2, isoform IFRG15	Tor1aip2	sp|Q9ER81|IFG15_MOUSE Torsin-1A-interacting protein 2, isoform IFRG15 OS=Mus musculus OX=10090 GN=Tor1aip2 PE=1 SV=1	1	1	1	1	1	1	1	1	1	1	1	1	1	1	1	1	1	1	1	1	1	1	1	1	1	1	1	1	1	1	1	2024-07-10	2024-07-10	2024-07-10	15278	131	131	0	62363	By MS/MS	By MS/MS	By MS/MS
Q9ER72	Q9ER72	9	9	4	Cysteine--tRNA ligase, cytoplasmic	Cars	sp|Q9ER72|SYCC_MOUSE Cysteine--tRNA ligase, cytoplasmic OS=Mus musculus OX=10090 GN=Cars1 PE=1 SV=2	1	9	9	4	7	8	8	8	8	8	8	6	7	7	8	8	8	8	8	8	6	7	3	4	4	4	4	4	4	3	4	2024-07-13	2024-07-13	2024-07-06	94859	831	831	0	36.04	By MS/MS	By MS/MS	By MS/MS
Q9ER34	Q9ER34	27	27	4	Aconitate hydratase, mitochondrial	Aco2	sp|Q9ER34|ACON_RAT Aconitate hydratase, mitochondrial OS=Rattus norvegicus OX=10116 GN=Aco2 PE=1 SV=2	1	27	27	4	20	23	25	24	24	24	25	21	24	20	23	25	24	24	24	25	21	24	4	4	4	4	4	4	4	3	4	46.3	46.3	2024-03-07	85432	780	780	0	323.31	By MS/MS	By MS/MS	By MS/MS
Q9ER24	Q9ER24	9	9	4	Ataxin-10	Atxn10	sp|Q9ER24|ATX10_RAT Ataxin-10 OS=Rattus norvegicus OX=10116 GN=Atxn10 PE=1 SV=1	1	9	9	4	9	8	5	8	8	8	7	7	6	9	8	5	8	8	8	7	7	6	4	3	2	4	4	4	4	3	2	2024-04-27	2024-04-27	2024-06-11	53726	475	475	0	150.88	By MS/MS	By MS/MS	By MS/MS
Q9EQX9	Q9EQX9	5	5	1	Ubiquitin-conjugating enzyme E2 N	Ube2n	sp|Q9EQX9|UBE2N_RAT Ubiquitin-conjugating enzyme E2 N OS=Rattus norvegicus OX=10116 GN=Ube2n PE=1 SV=1	1	5	5	1	5	5	3	4	5	5	4	5	5	5	5	3	4	5	5	4	5	5	1	1	1	1	1	1	1	1	1	41.4	41.4	2024-02-07	17124	152	152	0	52831	By MS/MS	By MS/MS	By MS/MS
Q9EQV6	Q9EQV6	2	2	1	Tripeptidyl-peptidase 1	Tpp1	sp|Q9EQV6|TPP1_RAT Tripeptidyl-peptidase 1 OS=Rattus norvegicus OX=10116 GN=Tpp1 PE=1 SV=1	1	2	2	1	2	1	2	2	1	2	2	0	2	2	1	2	2	1	2	2	0	2	1	1	1	1	1	1	1	0	1	2024-02-06	2024-02-06	2024-05-02	61332	563	563	0	6523	By MS/MS	By matching	By MS/MS
Q9EQS3	Q9EQS3	3	3	2	C-Myc-binding protein	Mycbp	sp|Q9EQS3|MYCBP_MOUSE c-Myc-binding protein OS=Mus musculus OX=10090 GN=Mycbp PE=1 SV=5	1	3	3	2	2	3	3	2	3	2	3	3	3	2	3	3	2	3	2	3	3	3	1	2	2	2	2	2	2	2	2	46.6	46.6	2024-01-30	1997-11-01	103	103	0	14793	By MS/MS	By MS/MS	By MS/MS
Q9EQP2	Q9EQP2	6	6	2	EH domain-containing protein 4	Ehd4	sp|Q9EQP2|EHD4_MOUSE EH domain-containing protein 4 OS=Mus musculus OX=10090 GN=Ehd4 PE=1 SV=1	1	6	6	2	3	5	5	3	6	6	5	3	6	3	5	5	3	6	6	5	3	6	1	2	1	1	2	2	2	2	2	2024-06-14	2024-06-14	2024-06-04	61.48	541	541	0	25167	By MS/MS	By MS/MS	By MS/MS
Q9EQH5	Q9EQH5	3	3	1	C-terminal-binding protein 2	Ctbp2	sp|Q9EQH5|CTBP2_RAT C-terminal-binding protein 2 OS=Rattus norvegicus OX=10116 GN=Ctbp2 PE=1 SV=2	1	3	3	1	3	3	3	3	3	3	2	3	2	3	3	3	3	3	3	2	3	2	1	1	1	1	1	1	0	1	0	2024-08-14	2024-08-14	2024-01-06	48986	445	445	0	91808	By MS/MS	By MS/MS	By MS/MS
Q9EPU0	Q9EPU0	8	8	1	Regulator of nonsense transcripts 1	Upf1	sp|Q9EPU0|RENT1_MOUSE Regulator of nonsense transcripts 1 OS=Mus musculus OX=10090 GN=Upf1 PE=1 SV=2	1	8	8	1	7	7	7	6	7	6	7	5	5	7	7	7	6	7	6	7	5	5	1	1	1	0	1	0	1	0	0	2024-02-10	2024-02-10	2024-01-01	123.97	1124	1124	0	29805	By MS/MS	By MS/MS	By MS/MS
Q9EPL9	Q9EPL9	1	1	1	Peroxisomal acyl-coenzyme A oxidase 3	Acox3	sp|Q9EPL9|ACOX3_MOUSE Peroxisomal acyl-coenzyme A oxidase 3 OS=Mus musculus OX=10090 GN=Acox3 PE=1 SV=2	1	1	1	1	1	1	0	1	1	1	1	1	1	1	1	0	1	1	1	1	1	1	1	1	0	1	1	1	1	1	1	2	2	2	78403	700	700	0.00051573	2924	By matching	By matching
Q9EPK7	Q9EPK7	3	3	0	Exportin-7	Xpo7	sp|Q9EPK7|XPO7_MOUSE Exportin-7 OS=Mus musculus OX=10090 GN=Xpo7 PE=1 SV=3	1	3	3	0	3	3	3	2	3	2	2	2	1	3	3	3	2	3	2	2	2	1	0	0	0	0	0	0	0	0	0	4	4	0	123.81	1087	1087	0	14.27	By MS/MS	By matching	By MS/MS
Q9EPF2	Q9EPF2	3	3	2	Cell surface glycoprotein MUC18	Mcam	sp|Q9EPF2|MUC18_RAT Cell surface glycoprotein MUC18 OS=Rattus norvegicus OX=10116 GN=Mcam PE=1 SV=2	1	3	3	2	2	2	2	2	1	2	2	2	2	2	2	2	2	1	2	2	2	2	1	1	1	1	0	1	1	1	1	2024-04-05	2024-04-05	2024-05-03	71326	648	648	0	17567	By MS/MS	By MS/MS	By MS/MS
Q9EPC6	Q9EPC6	3	3	2	Profilin-2	Pfn2	sp|Q9EPC6|PROF2_RAT Profilin-2 OS=Rattus norvegicus OX=10116 GN=Pfn2 PE=1 SV=3	1	3	3	2	2	2	3	2	2	2	2	2	2	2	2	3	2	2	2	2	2	2	1	1	2	1	1	1	1	1	1	20	20	10	15002	140	140	0	88266	By matching	By MS/MS	By MS/MS
Q9EPC1;Q9ES46	Q9EPC1	5;1	5;1	0;0	Alpha-parvin	Parva	sp|Q9EPC1|PARVA_MOUSE Alpha-parvin OS=Mus musculus OX=10090 GN=Parva PE=1 SV=1	2	5	5	0	3	4	3	4	4	3	3	3	4	3	4	3	4	4	3	3	3	4	0	0	0	0	0	0	0	0	0	2024-07-16	2024-07-16	0	42329	372	372;365	0	213.43	By matching	By MS/MS	By MS/MS
Q9EPB1	Q9EPB1	6	6	2	Dipeptidyl peptidase 2	Dpp7	sp|Q9EPB1|DPP2_RAT Dipeptidyl peptidase 2 OS=Rattus norvegicus OX=10116 GN=Dpp7 PE=1 SV=1	1	6	6	2	5	6	6	6	6	6	6	5	6	5	6	6	6	6	6	6	5	6	2	2	2	2	2	2	2	2	2	2024-04-15	2024-04-15	6	55114	500	500	0	70795	By MS/MS	By MS/MS	By MS/MS
Q9DD18	Q9DD18	4	4	1	D-tyrosyl-tRNA(Tyr) deacylase 1	Dtd1	sp|Q9DD18|DTD1_MOUSE D-aminoacyl-tRNA deacylase 1 OS=Mus musculus OX=10090 GN=Dtd1 PE=1 SV=2	1	4	4	1	4	3	2	4	4	3	4	4	3	4	3	2	4	4	3	4	4	3	1	0	0	1	1	1	1	1	0	2024-07-18	2024-07-18	2024-08-03	23384	209	209	0	13921	By MS/MS	By MS/MS	By matching
Q9DCW4	Q9DCW4	5	1	0	Electron transfer flavoprotein subunit beta	Etfb	sp|Q9DCW4|ETFB_MOUSE Electron transfer flavoprotein subunit beta OS=Mus musculus OX=10090 GN=Etfb PE=1 SV=3	1	5	1	0	4	5	5	5	5	5	5	4	5	0	1	1	1	1	1	1	0	1	0	0	0	0	0	0	0	0	0	2024-08-20	2024-09-03	0	27623	255	255	0.0019389	23143	By matching	By MS/MS	By MS/MS
Q9DCU9	Q9DCU9	1	1	1	4-hydroxy-2-oxoglutarate aldolase, mitochondrial	Hoga1	sp|Q9DCU9|HOGA1_MOUSE 4-hydroxy-2-oxoglutarate aldolase, mitochondrial OS=Mus musculus OX=10090 GN=Hoga1 PE=1 SV=1	1	1	1	1	1	1	1	0	0	1	0	1	0	1	1	1	0	0	1	0	1	0	1	1	1	0	0	1	0	1	0	2024-09-05	2024-09-05	2024-09-05	34644	321	321	0	36548	By MS/MS	By matching	By matching
Q9DCS9	Q9DCS9	1	1	1	NADH dehydrogenase [ubiquinone] 1 beta subcomplex subunit 10	Ndufb10	sp|Q9DCS9|NDUBA_MOUSE NADH dehydrogenase [ubiquinone] 1 beta subcomplex subunit 10 OS=Mus musculus OX=10090 GN=Ndufb10 PE=1 SV=3	1	1	1	1	1	1	1	0	1	1	1	1	1	1	1	1	0	1	1	1	1	1	1	1	1	0	1	1	1	1	1	8	8	8	21024	176	176	0	31818	By MS/MS	By matching	By MS/MS
Q9DCG9	Q9DCG9	1	1	1	Multifunctional methyltransferase subunit TRM112-like protein	Trmt112	sp|Q9DCG9|TR112_MOUSE Multifunctional methyltransferase subunit TRM112-like protein OS=Mus musculus OX=10090 GN=Trmt112 PE=1 SV=1	1	1	1	1	0	0	1	0	0	0	0	0	0	0	0	1	0	0	0	0	0	0	0	0	1	0	0	0	0	0	0	2024-02-27	2024-02-27	2024-02-27	14141	125	125	0.0033238	21508			By MS/MS
Q9DC16	Q9DC16	1	1	1	Endoplasmic reticulum-Golgi intermediate compartment protein 1	Ergic1	sp|Q9DC16|ERGI1_MOUSE Endoplasmic reticulum-Golgi intermediate compartment protein 1 OS=Mus musculus OX=10090 GN=Ergic1 PE=1 SV=1	1	1	1	1	0	0	1	0	1	1	0	1	1	0	0	1	0	1	1	0	1	1	0	0	1	0	1	1	0	1	1	2024-03-08	2024-03-08	2024-03-08	32562	290	290	0.0067295	16874			By MS/MS
Q9DBZ5	Q9DBZ5	3	3	1	Eukaryotic translation initiation factor 3 subunit K	Eif3k	sp|Q9DBZ5|EIF3K_MOUSE Eukaryotic translation initiation factor 3 subunit K OS=Mus musculus OX=10090 GN=Eif3k PE=1 SV=1	1	3	3	1	1	2	2	2	2	2	2	2	1	1	2	2	2	2	2	2	2	1	0	0	0	0	0	0	0	0	0	22	22	2024-06-10	25086	218	218	0	41928	By matching	By MS/MS	By MS/MS
Q9DBR1	Q9DBR1	3	3	1	5-3 exoribonuclease 2	Xrn2	sp|Q9DBR1|XRN2_MOUSE 5-3 exoribonuclease 2 OS=Mus musculus OX=10090 GN=Xrn2 PE=1 SV=1	1	3	3	1	3	3	1	2	3	2	3	3	2	3	3	1	2	3	2	3	3	2	1	1	0	0	1	0	1	1	0	2024-06-04	2024-06-04	2024-02-01	108.69	951	951	0	57901	By MS/MS	By MS/MS	By MS/MS
Q9DBL7	Q9DBL7	1	1	1	Bifunctional coenzyme A synthase;Phosphopantetheine adenylyltransferase;Dephospho-CoA kinase	Coasy	sp|Q9DBL7|COASY_MOUSE Bifunctional coenzyme A synthase OS=Mus musculus OX=10090 GN=Coasy PE=1 SV=2	1	1	1	1	0	0	0	0	0	0	0	0	0	0	0	0	0	0	0	0	0	0	0	0	0	0	0	0	0	0	0	2024-08-02	2024-08-02	2024-08-02	62022	563	563	0.0050715	18902
Q9DBH5	Q9DBH5	6	6	4	Vesicular integral-membrane protein VIP36	Lman2	sp|Q9DBH5|LMAN2_MOUSE Vesicular integral-membrane protein VIP36 OS=Mus musculus OX=10090 GN=Lman2 PE=1 SV=2	1	6	6	4	6	4	3	5	6	6	5	4	6	6	4	3	5	6	6	5	4	6	4	4	3	4	4	4	4	4	4	2024-05-21	2024-05-21	2024-09-15	40429	358	358	0	52325	By MS/MS	By MS/MS	By MS/MS
Q9DBG5	Q9DBG5	1	1	1	Perilipin-3	Plin3	sp|Q9DBG5|PLIN3_MOUSE Perilipin-3 OS=Mus musculus OX=10090 GN=Plin3 PE=1 SV=1	1	1	1	1	1	1	1	1	1	1	1	1	1	1	1	1	1	1	1	1	1	1	1	1	1	1	1	1	1	1	1	2024-02-03	2024-02-03	2024-02-03	47262	437	437	0	14494	By matching	By MS/MS	By MS/MS
Q9DB15	Q9DB15	4	4	2	39S ribosomal protein L12, mitochondrial	Mrpl12	sp|Q9DB15|RM12_MOUSE 39S ribosomal protein L12, mitochondrial OS=Mus musculus OX=10090 GN=Mrpl12 PE=1 SV=2	1	4	4	2	3	3	4	4	4	4	4	4	4	3	3	4	4	4	4	4	4	4	2	2	2	2	2	2	2	2	2	2024-04-18	2024-04-18	2024-09-12	21708	201	201	0	26402	By matching	By MS/MS	By MS/MS
Q9DAK9	Q9DAK9	2	2	1	14 kDa phosphohistidine phosphatase	Phpt1	sp|Q9DAK9|PHP14_MOUSE 14 kDa phosphohistidine phosphatase OS=Mus musculus OX=10090 GN=Phpt1 PE=1 SV=1	1	2	2	1	2	2	2	2	2	2	2	2	2	2	2	2	2	2	2	2	2	2	1	1	1	1	1	1	1	1	1	2024-05-18	2024-05-18	2024-07-09	13996	124	124	0	30.82	By MS/MS	By MS/MS	By MS/MS
Q9DAA6	Q9DAA6	1	1	0	Exosome complex component CSL4	Exosc1	sp|Q9DAA6|EXOS1_MOUSE Exosome complex component CSL4 OS=Mus musculus OX=10090 GN=Exosc1 PE=1 SV=1	1	1	1	0	0	0	0	0	1	0	0	0	0	0	0	0	0	1	0	0	0	0	0	0	0	0	0	0	0	0	0	2024-02-08	2024-02-08	0	21423	195	195	0.00050454	27156
Q9D8W5	Q9D8W5	5	5	3	26S proteasome non-ATPase regulatory subunit 12	Psmd12	sp|Q9D8W5|PSD12_MOUSE 26S proteasome non-ATPase regulatory subunit 12 OS=Mus musculus OX=10090 GN=Psmd12 PE=1 SV=4	1	5	5	3	5	5	3	4	4	4	5	4	4	5	5	3	4	4	4	5	4	4	3	3	2	3	3	3	3	3	3	2024-06-15	2024-06-15	2024-01-10	52895	456	456	0	78545	By MS/MS	By MS/MS	By MS/MS
Q9D8S9	Q9D8S9	2	2	2	BolA-like protein 1	Bola1	sp|Q9D8S9|BOLA1_MOUSE BolA-like protein 1 OS=Mus musculus OX=10090 GN=Bola1 PE=1 SV=1	1	2	2	2	1	2	2	2	2	2	2	2	2	1	2	2	2	2	2	2	2	2	1	2	2	2	2	2	2	2	2	2024-09-21	2024-09-21	2024-09-21	14379	137	137	0	19805	By MS/MS	By MS/MS	By MS/MS
Q9D8N2	Q9D8N2	1	1	1	Protein FAM45A	Fam45a	sp|Q9D8N2|DEN10_MOUSE DENN domain-containing protein 10 OS=Mus musculus OX=10090 GN=Dennd10 PE=1 SV=2	1	1	1	1	1	0	1	1	1	1	0	0	1	1	0	1	1	1	1	0	0	1	1	0	1	1	1	1	0	0	1	2024-06-07	2024-06-07	2024-06-07	40.42	357	357	0	4779	By matching		By MS/MS
Q9D8B3	Q9D8B3	5	5	1	Charged multivesicular body protein 4b	Chmp4b	sp|Q9D8B3|CHM4B_MOUSE Charged multivesicular body protein 4b OS=Mus musculus OX=10090 GN=Chmp4b PE=1 SV=2	1	5	5	1	4	4	4	4	4	4	4	3	4	4	4	4	4	4	4	4	3	4	1	1	1	1	1	1	1	1	1	34.8	34.8	2024-01-12	24936	224	224	0	172.11	By MS/MS	By MS/MS	By MS/MS
Q9D880	Q9D880	4	4	4	Mitochondrial import inner membrane translocase subunit TIM50	Timm50	sp|Q9D880|TIM50_MOUSE Mitochondrial import inner membrane translocase subunit TIM50 OS=Mus musculus OX=10090 GN=Timm50 PE=1 SV=1	1	4	4	4	4	4	3	2	3	3	4	4	4	4	4	3	2	3	3	4	4	4	4	4	3	2	3	3	4	4	4	2024-06-15	2024-06-15	2024-06-15	39776	353	353	0	12651	By MS/MS	By MS/MS	By MS/MS
Q9D855	Q9D855	2	2	1	Cytochrome b-c1 complex subunit 7	Uqcrb	sp|Q9D855|QCR7_MOUSE Cytochrome b-c1 complex subunit 7 OS=Mus musculus OX=10090 GN=Uqcrb PE=1 SV=3	1	2	2	1	1	0	0	0	0	0	1	0	0	1	0	0	0	0	0	1	0	0	1	0	0	0	0	0	1	0	0	2024-07-20	2024-07-20	2024-07-11	13527	111	111	0	34298	By matching
Q9D819	Q9D819	4	4	1	Inorganic pyrophosphatase	Ppa1	sp|Q9D819|IPYR_MOUSE Inorganic pyrophosphatase OS=Mus musculus OX=10090 GN=Ppa1 PE=1 SV=1	1	4	4	1	4	4	4	4	4	4	4	4	4	4	4	4	4	4	4	4	4	4	1	1	1	1	1	1	1	1	1	2024-04-19	2024-04-19	2024-05-05	32667	289	289	0	13007	By MS/MS	By MS/MS	By MS/MS
Q9D7H3	Q9D7H3	3	3	2	RNA 3-terminal phosphate cyclase	RtcA	sp|Q9D7H3|RTCA_MOUSE RNA 3-terminal phosphate cyclase OS=Mus musculus OX=10090 GN=RtcA PE=1 SV=2	1	3	3	2	3	3	3	2	3	3	3	3	3	3	3	3	2	3	3	3	3	3	2	2	2	2	2	2	2	2	2	2024-01-10	2024-01-10	2024-03-06	39254	366	366	0	69005	By matching	By MS/MS	By MS/MS
Q9D7A6	Q9D7A6	1	1	1	Signal recognition particle 19 kDa protein	Srp19	sp|Q9D7A6|SRP19_MOUSE Signal recognition particle 19 kDa protein OS=Mus musculus OX=10090 GN=Srp19 PE=1 SV=1	1	1	1	1	1	1	1	1	1	1	1	1	1	1	1	1	1	1	1	1	1	1	1	1	1	1	1	1	1	1	1	2024-04-17	2024-04-17	2024-04-17	16191	144	144	0	73255	By matching	By MS/MS	By MS/MS
Q9D6K7	Q9D6K7	2	2	2	Tetratricopeptide repeat protein 33	Ttc33	sp|Q9D6K7|TTC33_MOUSE Tetratricopeptide repeat protein 33 OS=Mus musculus OX=10090 GN=Ttc33 PE=1 SV=1	1	2	2	2	2	2	1	1	2	2	1	2	2	2	2	1	1	2	2	1	2	2	2	2	1	1	2	2	1	2	2	2024-03-10	2024-03-10	2024-03-10	29371	262	262	0.0019352	22994	By matching	By matching	By MS/MS
Q9D662	Q9D662	8	8	2	Protein transport protein Sec23B	Sec23b	sp|Q9D662|SC23B_MOUSE Protein transport protein Sec23B OS=Mus musculus OX=10090 GN=Sec23b PE=1 SV=1	1	8	8	2	8	7	8	7	8	7	7	7	8	8	7	8	7	8	7	7	7	8	2	1	2	1	2	1	1	2	2	2024-08-13	2024-08-13	2024-09-02	86436	767	767	0	239.56	By MS/MS	By MS/MS	By MS/MS
Q9D5V6	Q9D5V6	4	4	4	Synapse-associated protein 1	Syap1	sp|Q9D5V6|SYAP1_MOUSE Synapse-associated protein 1 OS=Mus musculus OX=10090 GN=Syap1 PE=1 SV=1	1	4	4	4	2	3	2	3	3	3	3	4	4	2	3	2	3	3	3	3	4	4	2	3	2	3	3	3	3	4	4	2024-02-16	2024-02-16	2024-02-16	41349	365	365	0	15823	By matching	By matching	By MS/MS
Q9D2R6	Q9D2R6	2	2	1	Cytochrome c oxidase assembly factor 3 homolog, mitochondrial	Coa3	sp|Q9D2R6|COA3_MOUSE Cytochrome c oxidase assembly factor 3 homolog, mitochondrial OS=Mus musculus OX=10090 GN=Coa3 PE=1 SV=1	1	2	2	1	2	0	2	2	1	2	1	1	0	2	0	2	2	1	2	1	1	0	1	0	1	1	1	1	1	0	0	2024-06-17	2024-06-17	2024-03-08	11987	108	108	0.0014815	25205	By MS/MS		By matching
Q9D2M8	Q9D2M8	5	5	0	Ubiquitin-conjugating enzyme E2 variant 2	Ube2v2	sp|Q9D2M8|UB2V2_MOUSE Ubiquitin-conjugating enzyme E2 variant 2 OS=Mus musculus OX=10090 GN=Ube2v2 PE=1 SV=4	1	5	5	0	5	5	5	5	5	4	5	5	5	5	5	5	5	5	4	5	5	5	0	0	0	0	0	0	0	0	0	2024-07-31	2024-07-31	0	16367	145	145	0	91376	By MS/MS	By MS/MS	By MS/MS
Q9D1Q6	Q9D1Q6	5	5	2	Endoplasmic reticulum resident protein 44	Erp44	sp|Q9D1Q6|ERP44_MOUSE Endoplasmic reticulum resident protein 44 OS=Mus musculus OX=10090 GN=Erp44 PE=1 SV=1	1	5	5	2	5	4	5	5	5	4	5	5	4	5	4	5	5	5	4	5	5	4	2	2	2	2	2	2	2	2	2	2024-07-18	2024-07-18	2024-01-10	46852	406	406	0	37515	By MS/MS	By MS/MS	By MS/MS
Q9D1M4	Q9D1M4	3	3	2	Eukaryotic translation elongation factor 1 epsilon-1	Eef1e1	sp|Q9D1M4|MCA3_MOUSE Eukaryotic translation elongation factor 1 epsilon-1 OS=Mus musculus OX=10090 GN=Eef1e1 PE=1 SV=1	1	3	3	2	1	2	1	0	1	1	1	0	2	1	2	1	0	1	1	1	0	2	0	1	0	0	0	0	0	0	1	2024-01-12	2024-01-12	2024-09-06	19859	174	174	0.0037771	20985	By matching	By MS/MS	By matching
Q9D1L0	Q9D1L0	2	2	2	Coiled-coil-helix-coiled-coil-helix domain-containing protein 2	Chchd2	sp|Q9D1L0|CHCH2_MOUSE Coiled-coil-helix-coiled-coil-helix domain-containing protein 2 OS=Mus musculus OX=10090 GN=Chchd2 PE=2 SV=1	1	2	2	2	2	2	2	2	2	2	2	2	2	2	2	2	2	2	2	2	2	2	2	2	2	2	2	2	2	2	2	15	15	15	15661	153	153	0	107.73	By MS/MS	By MS/MS	By MS/MS
Q9D1H7	Q9D1H7	1	1	1	Golgi to ER traffic protein 4 homolog	Get4	sp|Q9D1H7|GET4_MOUSE Golgi to ER traffic protein 4 homolog OS=Mus musculus OX=10090 GN=Get4 PE=1 SV=2	1	1	1	1	1	0	0	1	0	0	1	1	1	1	0	0	1	0	0	1	1	1	1	0	0	1	0	0	1	1	1	2024-06-04	2024-06-04	2024-06-04	36525	327	327	0	31424	By MS/MS
Q9D1G1	Q9D1G1	5	1	0	Ras-related protein Rab-1B	Rab1b	sp|Q9D1G1|RAB1B_MOUSE Ras-related protein Rab-1B OS=Mus musculus OX=10090 GN=Rab1b PE=1 SV=1	1	5	1	0	4	4	3	4	3	4	4	3	3	1	1	1	1	1	1	1	1	1	0	0	0	0	0	0	0	0	0	2024-08-30	8	0	22187	201	201	0	12563	By MS/MS	By MS/MS	By MS/MS
Q9D1E6	Q9D1E6	4	4	3	Tubulin-folding cofactor B	Tbcb	sp|Q9D1E6|TBCB_MOUSE Tubulin-folding cofactor B OS=Mus musculus OX=10090 GN=Tbcb PE=1 SV=2	1	4	4	3	4	3	3	4	2	3	4	4	3	4	3	3	4	2	3	4	4	3	3	2	2	3	1	2	3	3	2	2024-09-18	2024-09-18	2024-05-11	27385	244	244	0	12169	By MS/MS	By MS/MS	By MS/MS
Q9D0S9	Q9D0S9	1	1	1	Histidine triad nucleotide-binding protein 2, mitochondrial	Hint2	sp|Q9D0S9|HINT2_MOUSE Adenosine 5-monophosphoramidase HINT2 OS=Mus musculus OX=10090 GN=Hint2 PE=1 SV=1	1	1	1	1	1	1	1	1	1	1	1	1	1	1	1	1	1	1	1	1	1	1	1	1	1	1	1	1	1	1	1	2024-03-12	2024-03-12	2024-03-12	17.32	163	163	0	30371	By MS/MS	By MS/MS	By MS/MS
Q9D0R2	Q9D0R2	15	15	1	Threonine--tRNA ligase, cytoplasmic	Tars	sp|Q9D0R2|SYTC_MOUSE Threonine--tRNA ligase 1, cytoplasmic OS=Mus musculus OX=10090 GN=Tars1 PE=1 SV=2	1	15	15	1	13	13	10	13	11	11	12	12	12	13	13	10	13	11	11	12	12	12	1	1	1	1	1	1	1	1	1	2024-06-27	2024-06-27	2024-08-01	83355	722	722	0	105.31	By MS/MS	By MS/MS	By MS/MS
Q9D0F9	Q9D0F9	14	14	0	Phosphoglucomutase-1	Pgm1	sp|Q9D0F9|PGM1_MOUSE Phosphoglucomutase-1 OS=Mus musculus OX=10090 GN=Pgm1 PE=1 SV=4	1	14	14	0	12	13	13	13	12	13	11	13	13	12	13	13	13	12	13	11	13	13	0	0	0	0	0	0	0	0	0	34.9	34.9	0	61417	562	562	0	200.27	By MS/MS	By MS/MS	By MS/MS
Q9D0F6	Q9D0F6	1	1	1	Replication factor C subunit 5	Rfc5	sp|Q9D0F6|RFC5_MOUSE Replication factor C subunit 5 OS=Mus musculus OX=10090 GN=Rfc5 PE=1 SV=1	1	1	1	1	1	1	1	1	1	1	1	1	1	1	1	1	1	1	1	1	1	1	1	1	1	1	1	1	1	1	1	2024-02-06	2024-02-06	2024-02-06	38096	339	339	0	49386	By MS/MS	By matching	By matching
Q9D0E1	Q9D0E1	9	9	1	Heterogeneous nuclear ribonucleoprotein M	Hnrnpm	sp|Q9D0E1|HNRPM_MOUSE Heterogeneous nuclear ribonucleoprotein M OS=Mus musculus OX=10090 GN=Hnrnpm PE=1 SV=3	1	9	9	1	8	9	8	7	8	8	7	7	7	8	9	8	7	8	8	7	7	7	1	1	1	0	0	1	0	0	0	2024-05-16	2024-05-16	2024-01-02	77648	729	729	0	28246	By MS/MS	By MS/MS	By MS/MS
Q9D0B6	Q9D0B6	5	5	1	Protein PBDC1	Pbdc1	sp|Q9D0B6|PBDC1_MOUSE Protein PBDC1 OS=Mus musculus OX=10090 GN=Pbdc1 PE=1 SV=1	1	5	5	1	4	4	4	4	4	4	5	3	4	4	4	4	4	4	4	5	3	4	1	1	1	1	1	1	1	1	1	2024-08-31	2024-08-31	2024-06-07	22223	198	198	0	99.44	By MS/MS	By MS/MS	By MS/MS
Q9D083	Q9D083	1	1	1	Kinetochore protein Spc24	Spc24	sp|Q9D083|SPC24_MOUSE Kinetochore protein Spc24 OS=Mus musculus OX=10090 GN=Spc24 PE=1 SV=1	1	1	1	1	0	0	1	0	0	0	0	0	1	0	0	1	0	0	0	0	0	1	0	0	1	0	0	0	0	0	1	2024-05-08	2024-05-08	2024-05-08	23416	201	201	0.0005102	28125			By matching
Q9CZX0	Q9CZX0	2	2	1	Elongator complex protein 3	Elp3	sp|Q9CZX0|ELP3_MOUSE Elongator complex protein 3 OS=Mus musculus OX=10090 GN=Elp3 PE=1 SV=1	1	2	2	1	2	2	2	2	1	2	2	2	2	2	2	2	2	1	2	2	2	2	1	1	1	1	1	1	1	1	1	2024-09-04	2024-09-04	2024-04-02	62384	547	547	0	76458	By MS/MS	By MS/MS	By MS/MS
Q9CZU3	Q9CZU3	2	2	1	Superkiller viralicidic activity 2-like 2	Skiv2l2	sp|Q9CZU3|MTREX_MOUSE Exosome RNA helicase MTR4 OS=Mus musculus OX=10090 GN=Mtrex PE=1 SV=1	1	2	2	1	2	1	2	1	2	2	2	0	1	2	1	2	1	2	2	2	0	1	1	0	1	1	1	1	1	0	1	2024-04-02	2024-04-02	2024-03-01	117.64	1040	1040	0.0014613	23947	By matching	By matching	By MS/MS
Q9CZN7	Q9CZN7	12	12	4	Serine hydroxymethyltransferase	Shmt2	sp|Q9CZN7|GLYM_MOUSE Serine hydroxymethyltransferase, mitochondrial OS=Mus musculus OX=10090 GN=Shmt2 PE=1 SV=1	1	12	12	4	11	10	11	11	10	12	8	10	11	11	10	11	11	10	12	8	10	11	3	4	4	4	3	4	3	3	3	34.1	34.1	2024-07-11	55758	504	504	0	224.28	By MS/MS	By MS/MS	By MS/MS
Q9CZ04	Q9CZ04	4	4	0	COP9 signalosome complex subunit 7a	Cops7a	sp|Q9CZ04|CSN7A_MOUSE COP9 signalosome complex subunit 7a OS=Mus musculus OX=10090 GN=Cops7a PE=1 SV=2	1	4	4	0	4	3	3	4	3	2	3	3	3	4	3	3	4	3	2	3	3	3	0	0	0	0	0	0	0	0	0	20	20	0	30224	275	275	0	9581	By MS/MS	By MS/MS	By MS/MS
Q9CYI4	Q9CYI4	2	1	0	Putative RNA-binding protein Luc7-like 1	Luc7l	sp|Q9CYI4|LUC7L_MOUSE Putative RNA-binding protein Luc7-like 1 OS=Mus musculus OX=10090 GN=Luc7l PE=1 SV=2	1	2	1	0	1	2	1	1	2	2	1	1	2	1	1	1	1	1	1	0	0	1	0	0	0	0	0	0	0	0	0	2024-07-06	4	0	43934	371	371	0	38111	By MS/MS	By matching	By matching
Q9CY64	Q9CY64	3	1	1	Biliverdin reductase A	Blvra	sp|Q9CY64|BIEA_MOUSE Biliverdin reductase A OS=Mus musculus OX=10090 GN=Blvra PE=1 SV=1	1	3	1	1	3	3	3	3	3	3	3	3	3	1	1	1	1	1	1	1	1	1	1	1	1	1	1	1	1	1	1	2024-09-11	2024-07-04	2024-07-04	33524	295	295	0	14994	By MS/MS	By MS/MS	By MS/MS
Q9CXP8	Q9CXP8	2	2	2	Guanine nucleotide-binding protein G(I)/G(S)/G(O) subunit gamma-10	Gng10	sp|Q9CXP8|GBG10_MOUSE Guanine nucleotide-binding protein G(I)/G(S)/G(O) subunit gamma-10 OS=Mus musculus OX=10090 GN=Gng10 PE=3 SV=1	1	2	2	2	2	2	2	2	2	2	1	2	2	2	2	2	2	2	2	1	2	2	2	2	2	2	2	2	1	2	2	48.5	48.5	48.5	72293	68	68	0	49205	By MS/MS	By MS/MS	By matching
Q9CXF4	Q9CXF4	6	6	2	TBC1 domain family member 15	Tbc1d15	sp|Q9CXF4|TBC15_MOUSE TBC1 domain family member 15 OS=Mus musculus OX=10090 GN=Tbc1d15 PE=1 SV=1	1	6	6	2	6	6	6	5	6	6	5	6	6	6	6	6	5	6	6	5	6	6	2	2	2	1	2	2	1	2	2	2024-08-11	2024-08-11	2024-09-04	76526	671	671	0	41173	By MS/MS	By MS/MS	By MS/MS
Q9CXE0	Q9CXE0	1	1	1	PR domain zinc finger protein 5	Prdm5	sp|Q9CXE0|PRDM5_MOUSE PR domain zinc finger protein 5 OS=Mus musculus OX=10090 GN=Prdm5 PE=2 SV=2	1	1	1	1	1	1	1	1	1	1	1	1	0	1	1	1	1	1	1	1	1	0	1	1	1	1	1	1	1	1	0	2024-02-02	2024-02-02	2024-02-02	69.55	599	599	1	-2	By MS/MS	By MS/MS	By MS/MS
Q9CX86	Q9CX86	4	4	2	Heterogeneous nuclear ribonucleoprotein A0	Hnrnpa0	sp|Q9CX86|ROA0_MOUSE Heterogeneous nuclear ribonucleoprotein A0 OS=Mus musculus OX=10090 GN=Hnrnpa0 PE=1 SV=1	1	4	4	2	4	3	4	4	3	4	4	4	4	4	3	4	4	3	4	4	4	4	2	1	2	2	1	2	2	2	2	2024-06-23	2024-06-23	2024-05-11	30.53	305	305	0	114.81	By MS/MS	By MS/MS	By MS/MS
Q9CWW6	Q9CWW6	1	1	1	Peptidyl-prolyl cis-trans isomerase NIMA-interacting 4	Pin4	sp|Q9CWW6|PIN4_MOUSE Peptidyl-prolyl cis-trans isomerase NIMA-interacting 4 OS=Mus musculus OX=10090 GN=Pin4 PE=1 SV=1	1	1	1	1	1	1	1	1	1	1	1	1	1	1	1	1	1	1	1	1	1	1	1	1	1	1	1	1	1	1	1	2024-02-09	2024-02-09	2024-02-09	13815	131	131	0	52459	By MS/MS	By MS/MS	By MS/MS
Q9CWU6	Q9CWU6	1	1	0	Ubiquinol-cytochrome-c reductase complex assembly factor 1	Uqcc1	sp|Q9CWU6|UQCC1_MOUSE Ubiquinol-cytochrome-c reductase complex assembly factor 1 OS=Mus musculus OX=10090 GN=Uqcc1 PE=1 SV=1	1	1	1	0	1	1	1	1	1	1	0	1	1	1	1	1	1	1	1	0	1	1	0	0	0	0	0	0	0	0	0	2024-01-03	2024-01-03	0	34299	295	295	0.0037879	2118	By MS/MS	By matching	By matching
Q9CWM4	Q9CWM4	3	3	2	Prefoldin subunit 1	Pfdn1	sp|Q9CWM4|PFD1_MOUSE Prefoldin subunit 1 OS=Mus musculus OX=10090 GN=Pfdn1 PE=1 SV=1	1	3	3	2	2	2	2	1	2	2	2	1	2	2	2	2	1	2	2	2	1	2	1	1	1	1	1	1	1	0	1	2024-04-25	2024-04-25	2024-04-16	14254	122	122	0	11537	By MS/MS	By MS/MS	By MS/MS
Q9CWK3	Q9CWK3	2	2	1	CD2 antigen cytoplasmic tail-binding protein 2	Cd2bp2	sp|Q9CWK3|CD2B2_MOUSE CD2 antigen cytoplasmic tail-binding protein 2 OS=Mus musculus OX=10090 GN=Cd2bp2 PE=1 SV=1	1	2	2	1	0	1	2	2	2	2	1	0	2	0	1	2	2	2	2	1	0	2	0	0	1	1	1	1	0	0	1	2024-01-06	2024-01-06	2024-02-03	37694	342	342	0	40984		By matching	By MS/MS
Q9CWI3	Q9CWI3	2	2	1	BRCA2 and CDKN1A-interacting protein	Bccip	sp|Q9CWI3|BCCIP_MOUSE BRCA2 and CDKN1A-interacting protein OS=Mus musculus OX=10090 GN=Bccip PE=1 SV=1	1	2	2	1	2	2	2	2	2	2	2	2	2	2	2	2	2	2	2	2	2	2	1	1	1	1	1	1	1	1	1	2024-06-07	2024-06-07	2024-01-05	35942	316	316	0.0087681	15068	By matching	By MS/MS	By matching
Q9CW03	Q9CW03	12	12	0	Structural maintenance of chromosomes protein 3	Smc3	sp|Q9CW03|SMC3_MOUSE Structural maintenance of chromosomes protein 3 OS=Mus musculus OX=10090 GN=Smc3 PE=1 SV=2	1	12	12	0	8	12	8	9	11	9	9	9	5	8	12	8	9	11	9	9	9	5	0	0	0	0	0	0	0	0	0	2024-03-14	2024-03-14	0	141.55	1217	1217	0	178.37	By MS/MS	By MS/MS	By MS/MS
Q9CT10	Q9CT10	4	4	4	Ran-binding protein 3	Ranbp3	sp|Q9CT10|RANB3_MOUSE Ran-binding protein 3 OS=Mus musculus OX=10090 GN=Ranbp3 PE=1 SV=2	1	4	4	4	4	4	3	4	3	3	3	3	2	4	4	3	4	3	3	3	3	2	4	4	3	4	3	3	3	3	2	2024-04-12	2024-04-12	2024-04-12	52572	491	491	0	21692	By MS/MS	By MS/MS	By MS/MS
Q9CSU0;Q8VDS4	Q9CSU0	5;1	5;1	0;0	Regulation of nuclear pre-mRNA domain-containing protein 1B	Rprd1b	sp|Q9CSU0|RPR1B_MOUSE Regulation of nuclear pre-mRNA domain-containing protein 1B OS=Mus musculus OX=10090 GN=Rprd1b PE=1 SV=2	2	5	5	0	4	5	5	4	5	5	4	5	5	4	5	5	4	5	5	4	5	5	0	0	0	0	0	0	0	0	0	2024-07-22	2024-07-22	0	36883	326	326;312	0	159.55	By MS/MS	By MS/MS	By MS/MS
Q9CRC9	Q9CRC9	4	4	1	Glucosamine-6-phosphate isomerase 2	Gnpda2	sp|Q9CRC9|GNPI2_MOUSE Glucosamine-6-phosphate isomerase 2 OS=Mus musculus OX=10090 GN=Gnpda2 PE=1 SV=1	1	4	4	1	1	2	0	3	3	3	2	3	3	1	2	0	3	3	3	2	3	3	0	1	0	1	1	1	1	1	1	2024-02-27	2024-02-27	2024-02-06	31083	276	276	0	16427	By matching	By matching
Q9CRC8	Q9CRC8	4	4	3	Leucine-rich repeat-containing protein 40	Lrrc40	sp|Q9CRC8|LRC40_MOUSE Leucine-rich repeat-containing protein 40 OS=Mus musculus OX=10090 GN=Lrrc40 PE=1 SV=2	1	4	4	3	3	4	4	4	4	4	3	4	4	3	4	4	4	4	4	3	4	4	2	3	3	3	3	3	2	3	3	2024-05-11	2024-05-11	2024-06-07	68075	602	602	0.0042353	20669	By MS/MS	By MS/MS	By MS/MS
Q9CRA8	Q9CRA8	2	2	2	Exosome complex component RRP46	Exosc5	sp|Q9CRA8|EXOS5_MOUSE Exosome complex component RRP46 OS=Mus musculus OX=10090 GN=Exosc5 PE=1 SV=1	1	2	2	2	2	2	2	1	2	2	1	2	2	2	2	2	1	2	2	1	2	2	2	2	2	1	2	2	1	2	2	2024-07-15	2024-07-15	2024-07-15	25194	235	235	0	11707	By MS/MS	By MS/MS	By MS/MS
Q9CRA5	Q9CRA5	1	1	0	Golgi phosphoprotein 3	Golph3	sp|Q9CRA5|GOLP3_MOUSE Golgi phosphoprotein 3 OS=Mus musculus OX=10090 GN=Golph3 PE=1 SV=1	1	1	1	0	0	0	0	0	0	0	0	0	0	0	0	0	0	0	0	0	0	0	0	0	0	0	0	0	0	0	0	5	5	0	33752	298	298	0.0050738	18924
Q9CR86	Q9CR86	3	3	0	Calcium-regulated heat stable protein 1	Carhsp1	sp|Q9CR86|CHSP1_MOUSE Calcium-regulated heat stable protein 1 OS=Mus musculus OX=10090 GN=Carhsp1 PE=1 SV=1	1	3	3	0	2	2	2	2	2	1	1	2	2	2	2	2	2	2	1	1	2	2	0	0	0	0	0	0	0	0	0	36.5	36.5	0	16062	148	148	0	26308	By MS/MS	By MS/MS	By MS/MS
Q9CR60	Q9CR60	1	1	0	Vesicle transport protein GOT1B	Golt1b	sp|Q9CR60|GOT1B_MOUSE Vesicle transport protein GOT1B OS=Mus musculus OX=10090 GN=Golt1b PE=1 SV=1	1	1	1	0	1	1	0	1	1	1	1	1	1	1	1	0	1	1	1	1	1	1	0	0	0	0	0	0	0	0	0	2024-01-10	2024-01-10	0	15421	138	138	0	67859	By MS/MS	By MS/MS
Q9CR26	Q9CR26	2	1	1	Vacuolar protein sorting-associated protein VTA1 homolog	Vta1	sp|Q9CR26|VTA1_MOUSE Vacuolar protein sorting-associated protein VTA1 homolog OS=Mus musculus OX=10090 GN=Vta1 PE=1 SV=1	1	2	1	1	2	2	2	2	2	2	2	2	2	1	1	1	1	1	1	1	1	1	1	1	1	1	1	1	1	1	1	2024-03-12	2024-08-07	2024-08-07	33913	309	309	0.00050556	27411	By MS/MS	By MS/MS	By MS/MS
Q9CQM5	Q9CQM5	1	1	1	Thioredoxin domain-containing protein 17	Txndc17	sp|Q9CQM5|TXD17_MOUSE Thioredoxin domain-containing protein 17 OS=Mus musculus OX=10090 GN=Txndc17 PE=1 SV=1	1	1	1	1	0	1	1	1	1	1	1	1	1	0	1	1	1	1	1	1	1	1	0	1	1	1	1	1	1	1	1	2024-03-16	2024-03-16	2024-03-16	14015	123	123	0	20032		By MS/MS	By matching
Q9CQG2	Q9CQG2	1	1	1	Methyltransferase-like protein 16	Mettl16	sp|Q9CQG2|MET16_MOUSE RNA N6-adenosine-methyltransferase METTL16 OS=Mus musculus OX=10090 GN=Mettl16 PE=1 SV=1	1	1	1	1	1	0	0	1	0	1	1	0	0	1	0	0	1	0	1	1	0	0	1	0	0	1	0	1	1	0	0	2024-02-02	2024-02-02	2024-02-02	62.34	553	553	0.0058744	17397	By matching
Q9CQE8	Q9CQE8	5	5	0	RNA transcription, translation and transport factor protein	RTRAF	sp|Q9CQE8|RTRAF_MOUSE RNA transcription, translation and transport factor protein OS=Mus musculus OX=10090 GN=RTRAF PE=1 SV=1	1	5	5	0	2	3	4	3	4	3	2	3	3	2	3	4	3	4	3	2	3	3	0	0	0	0	0	0	0	0	0	2024-07-28	2024-07-28	0	28152	244	244	0	19985	By MS/MS	By MS/MS	By MS/MS
Q9CQ86	Q9CQ86	2	2	1	Migration and invasion enhancer 1	Mien1	sp|Q9CQ86|MIEN1_MOUSE Migration and invasion enhancer 1 OS=Mus musculus OX=10090 GN=Mien1 PE=1 SV=1	1	2	2	1	2	1	2	2	2	1	2	1	2	2	1	2	2	2	1	2	1	2	1	1	1	1	1	1	1	0	1	2024-03-18	2024-03-18	2024-06-09	12295	115	115	0	33478	By matching	By matching	By MS/MS
Q9CQ71	Q9CQ71	1	1	1	Replication protein A 14 kDa subunit	Rpa3	sp|Q9CQ71|RFA3_MOUSE Replication protein A 14 kDa subunit OS=Mus musculus OX=10090 GN=Rpa3 PE=1 SV=1	1	1	1	1	0	1	0	1	1	1	1	1	1	0	1	0	1	1	1	1	1	1	0	1	0	1	1	1	1	1	1	2024-01-09	2024-01-09	2024-01-09	13584	121	121	0	6071		By MS/MS
Q9CQ65	Q9CQ65	8	8	3	S-methyl-5-thioadenosine phosphorylase	Mtap	sp|Q9CQ65|MTAP_MOUSE S-methyl-5-thioadenosine phosphorylase OS=Mus musculus OX=10090 GN=Mtap PE=1 SV=1	1	8	8	3	6	7	7	7	6	6	7	8	7	6	7	7	7	6	6	7	8	7	2	3	3	3	2	2	3	3	3	42	42	2024-06-16	31062	283	283	0	73558	By MS/MS	By MS/MS	By MS/MS
Q9CPV4	Q9CPV4	5	1	1	Glyoxalase domain-containing protein 4	Glod4	sp|Q9CPV4|GLOD4_MOUSE Glyoxalase domain-containing protein 4 OS=Mus musculus OX=10090 GN=Glod4 PE=1 SV=1	1	5	1	1	4	3	4	4	4	3	4	4	5	1	1	1	1	1	1	1	1	1	1	1	1	1	1	1	1	1	1	2024-05-18	6	6	33316	298	298	0	11168	By MS/MS	By MS/MS	By MS/MS
Q9CPT4	Q9CPT4	3	3	2	Myeloid-derived growth factor	Mydgf	sp|Q9CPT4|MYDGF_MOUSE Myeloid-derived growth factor OS=Mus musculus OX=10090 GN=Mydgf PE=1 SV=1	1	3	3	2	2	3	3	2	2	2	3	1	1	2	3	3	2	2	2	3	1	1	1	2	2	1	1	1	2	0	0	2024-05-14	2024-05-14	9	17982	166	166	0	59401	By MS/MS	By MS/MS	By MS/MS
Q9CPR5	Q9CPR5	2	2	1	39S ribosomal protein L15, mitochondrial	Mrpl15	sp|Q9CPR5|RM15_MOUSE 39S ribosomal protein L15, mitochondrial OS=Mus musculus OX=10090 GN=Mrpl15 PE=1 SV=1	1	2	2	1	1	1	2	1	1	1	1	1	1	1	1	2	1	1	1	1	1	1	1	1	1	1	1	1	1	1	1	2024-08-09	2024-08-09	2024-04-05	33541	295	295	0	52751	By MS/MS	By matching	By MS/MS
Q9BZW7	Q9BZW7	1	1	0	Testis-specific gene 10 protein	TSGA10	sp|Q9BZW7|TSG10_HUMAN Testis-specific gene 10 protein OS=Homo sapiens OX=9606 GN=TSGA10 PE=1 SV=1	1	1	1	0	0	0	0	0	0	0	0	0	0	0	0	0	0	0	0	0	0	0	0	0	0	0	0	0	0	0	0	2024-06-01	2024-06-01	0	81.42	698	698	0.0050274	18203
Q9BZK7;O60907;Q9BQ87	Q9BZK7;O60907;Q9BQ87	2;2;1	2;2;1	0;0;0	F-box-like/WD repeat-containing protein TBL1XR1;F-box-like/WD repeat-containing protein TBL1X;F-box-like/WD repeat-containing protein TBL1Y	TBL1XR1;TBL1X;TBL1Y	sp|Q9BZK7|TBL1R_HUMAN F-box-like/WD repeat-containing protein TBL1XR1 OS=Homo sapiens OX=9606 GN=TBL1XR1 PE=1 SV=1;sp|O60907|TBL1X_HUMAN F-box-like/WD repeat-containing protein TBL1X OS=Homo sapiens OX=9606 GN=TBL1X PE=1 SV=3;sp|Q9BQ87|TBL1Y_HUMAN F-box-li	3	2	2	0	2	2	1	2	2	1	0	1	1	2	2	1	2	2	1	0	1	1	0	0	0	0	0	0	0	0	0	2024-06-08	2024-06-08	0	55594	514	514;577;522	0	93194	By MS/MS	By MS/MS	By MS/MS
Q9BZH6	Q9BZH6	1	1	1	WD repeat-containing protein 11	WDR11	sp|Q9BZH6|WDR11_HUMAN WD repeat-containing protein 11 OS=Homo sapiens OX=9606 GN=WDR11 PE=1 SV=1	1	1	1	1	1	1	1	1	1	1	1	1	1	1	1	1	1	1	1	1	1	1	1	1	1	1	1	1	1	1	1	1	1	1	136.68	1224	1224	0	45466	By MS/MS	By MS/MS	By MS/MS
Q9BXJ9	Q9BXJ9	6	6	1	N-alpha-acetyltransferase 15, NatA auxiliary subunit	NAA15	sp|Q9BXJ9|NAA15_HUMAN N-alpha-acetyltransferase 15, NatA auxiliary subunit OS=Homo sapiens OX=9606 GN=NAA15 PE=1 SV=1	1	6	6	1	6	5	5	6	6	6	5	5	4	6	5	5	6	6	6	5	5	4	1	1	1	1	1	1	1	1	1	2024-03-07	2024-03-07	1	101.27	866	866	0	11659	By MS/MS	By MS/MS	By MS/MS
Q9BUQ8	Q9BUQ8	1	1	1	Probable ATP-dependent RNA helicase DDX23	DDX23	sp|Q9BUQ8|DDX23_HUMAN Probable ATP-dependent RNA helicase DDX23 OS=Homo sapiens OX=9606 GN=DDX23 PE=1 SV=3	1	1	1	1	1	1	1	0	1	1	0	0	1	1	1	1	0	1	1	0	0	1	1	1	1	0	1	1	0	0	1	2024-03-01	2024-03-01	2024-03-01	95581	820	820	0.005095	19557	By MS/MS	By matching	By matching
Q9BUF5	Q9BUF5	8	1	1	Tubulin beta-6 chain	TUBB6	sp|Q9BUF5|TBB6_HUMAN Tubulin beta-6 chain OS=Homo sapiens OX=9606 GN=TUBB6 PE=1 SV=1	1	8	1	1	6	5	6	7	6	6	5	5	5	1	1	1	1	1	1	1	1	0	1	1	1	1	1	1	1	1	0	2024-07-26	2024-01-06	2024-01-06	49857	446	446	0	41027	By MS/MS	By MS/MS	By MS/MS
Q9BT09	Q9BT09	2	2	0	Protein canopy homolog 3	CNPY3	sp|Q9BT09|CNPY3_HUMAN Protein canopy homolog 3 OS=Homo sapiens OX=9606 GN=CNPY3 PE=1 SV=1	1	2	2	0	2	2	1	2	2	1	2	0	1	2	2	1	2	2	1	2	0	1	0	0	0	0	0	0	0	0	0	2024-05-06	2024-05-06	0	30748	278	278	0	36135	By MS/MS	By MS/MS	By MS/MS
Q9BS26	Q9BS26	4	1	1	Endoplasmic reticulum resident protein 44	ERP44	sp|Q9BS26|ERP44_HUMAN Endoplasmic reticulum resident protein 44 OS=Homo sapiens OX=9606 GN=ERP44 PE=1 SV=1	1	4	1	1	4	3	4	4	4	3	4	4	3	1	1	1	1	1	1	1	1	1	1	1	1	1	1	1	1	1	1	2024-03-12	2024-07-03	2024-07-03	46971	406	406	0	82389	By MS/MS	By MS/MS	By MS/MS
Q9BQI0	Q9BQI0	1	1	0	Allograft inflammatory factor 1-like	AIF1L	sp|Q9BQI0|AIF1L_HUMAN Allograft inflammatory factor 1-like OS=Homo sapiens OX=9606 GN=AIF1L PE=1 SV=1	1	1	1	0	1	1	1	1	1	1	1	1	1	1	1	1	1	1	1	1	1	1	0	0	0	0	0	0	0	0	0	2024-07-06	2024-07-06	0	17068	150	150	0	30998	By matching	By matching	By matching
Q9BPX3	Q9BPX3	2	2	2	Condensin complex subunit 3	NCAPG	sp|Q9BPX3|CND3_HUMAN Condensin complex subunit 3 OS=Homo sapiens OX=9606 GN=NCAPG PE=1 SV=1	1	2	2	2	1	1	1	1	1	1	1	0	1	1	1	1	1	1	1	1	0	1	1	1	1	1	1	1	1	0	1	2024-05-02	2024-05-02	2024-05-02	114.33	1015	1015	0	41664	By MS/MS	By MS/MS	By MS/MS
Q99PW4	Q99PW4	1	1	1	TP53-regulating kinase	Tp53rk	sp|Q99PW4|PRPK_MOUSE EKC/KEOPS complex subunit Tp53rk OS=Mus musculus OX=10090 GN=Tp53rk PE=2 SV=1	1	1	1	1	1	1	1	1	1	1	1	1	1	1	1	1	1	1	1	1	1	1	1	1	1	1	1	1	1	1	1	2024-06-06	2024-06-06	2024-06-06	27393	244	244	0	57606	By matching	By MS/MS	By matching
Q99PL5	Q99PL5	6	6	3	Ribosome-binding protein 1	Rrbp1	sp|Q99PL5|RRBP1_MOUSE Ribosome-binding protein 1 OS=Mus musculus OX=10090 GN=Rrbp1 PE=1 SV=2	1	6	6	3	6	6	6	6	3	6	5	5	5	6	6	6	6	3	6	5	5	5	3	3	3	3	2	3	2	2	2	2024-07-05	2024-07-05	2024-01-03	172.88	1605	1605	0	36733	By MS/MS	By matching	By matching
Q99PD4	Q99PD4	3	2	0	Actin-related protein 2/3 complex subunit 1A	Arpc1a	sp|Q99PD4|ARC1A_RAT Actin-related protein 2/3 complex subunit 1A OS=Rattus norvegicus OX=10116 GN=Arpc1a PE=2 SV=1	1	3	2	0	3	2	3	3	3	3	2	2	3	2	1	2	2	2	2	1	1	2	0	0	0	0	0	0	0	0	0	2024-01-14	2024-08-07	0	41599	370	370	0	48208	By MS/MS	By matching	By MS/MS
Q99P75	Q99P75	1	1	0	Ras-related protein Rab-9A	Rab9a	sp|Q99P75|RAB9A_RAT Ras-related protein Rab-9A OS=Rattus norvegicus OX=10116 GN=Rab9a PE=1 SV=2	1	1	1	0	1	1	0	1	0	0	0	1	0	1	1	0	1	0	0	0	1	0	0	0	0	0	0	0	0	0	0	6	6	0	22895	201	201	0.0067507	17069	By matching	By MS/MS
Q99ND9	Q99ND9	2	2	0	RWD domain-containing protein 1	Rwdd1	sp|Q99ND9|RWDD1_RAT RWD domain-containing protein 1 OS=Rattus norvegicus OX=10116 GN=Rwdd1 PE=2 SV=1	1	2	2	0	2	2	0	2	2	2	2	2	2	2	2	0	2	2	2	2	2	2	0	0	0	0	0	0	0	0	0	2024-03-10	2024-03-10	0	27782	243	243	0.0046361	19615	By matching	By matching
Q99NB8	Q99NB8	3	1	1	Ubiquilin-4	Ubqln4	sp|Q99NB8|UBQL4_MOUSE Ubiquilin-4 OS=Mus musculus OX=10090 GN=Ubqln4 PE=1 SV=1	1	3	1	1	3	3	2	3	2	3	3	3	3	1	1	0	1	1	1	1	1	1	1	1	0	1	1	1	1	1	1	2024-02-08	2024-07-02	2024-07-02	63505	596	596	0	36628	By matching	By MS/MS	By matching
Q99N87	Q99N87	2	2	1	28S ribosomal protein S5, mitochondrial	Mrps5	sp|Q99N87|RT05_MOUSE 28S ribosomal protein S5, mitochondrial OS=Mus musculus OX=10090 GN=Mrps5 PE=1 SV=1	1	2	2	1	0	1	1	1	1	1	1	1	1	0	1	1	1	1	1	1	1	1	0	1	1	1	1	1	1	1	1	6	6	2024-02-03	48206	432	432	0.0014822	25209		By matching	By MS/MS
Q99MR6	Q99MR6	3	3	1	Serrate RNA effector molecule homolog	Srrt	sp|Q99MR6|SRRT_MOUSE Serrate RNA effector molecule homolog OS=Mus musculus OX=10090 GN=Srrt PE=1 SV=1	1	3	3	1	2	2	2	2	2	2	2	1	2	2	2	2	2	2	2	2	1	2	1	1	1	1	1	1	1	1	1	2024-01-04	2024-01-04	2024-05-01	100.45	875	875	0	36766	By MS/MS	By MS/MS	By MS/MS
Q99ML5	Q99ML5	5	5	0	Prenylcysteine oxidase	Pcyox1	sp|Q99ML5|PCYOX_RAT Prenylcysteine oxidase OS=Rattus norvegicus OX=10116 GN=Pcyox1 PE=1 SV=1	1	5	5	0	4	5	4	4	5	5	5	5	5	4	5	4	4	5	5	5	5	5	0	0	0	0	0	0	0	0	0	2024-05-13	2024-05-13	0	56287	504	504	0	86502	By MS/MS	By MS/MS	By MS/MS
Q99LI8	Q99LI8	3	3	0	Hepatocyte growth factor-regulated tyrosine kinase substrate	Hgs	sp|Q99LI8|HGS_MOUSE Hepatocyte growth factor-regulated tyrosine kinase substrate OS=Mus musculus OX=10090 GN=Hgs PE=1 SV=2	1	3	3	0	3	3	3	2	2	2	1	2	2	3	3	3	2	2	2	1	2	2	0	0	0	0	0	0	0	0	0	2024-01-04	2024-01-04	0	86014	775	775	0	73283	By MS/MS	By MS/MS	By MS/MS
Q99LG2	Q99LG2	6	3	0	Transportin-2	Tnpo2	sp|Q99LG2|TNPO2_MOUSE Transportin-2 OS=Mus musculus OX=10090 GN=Tnpo2 PE=1 SV=1	1	6	3	0	4	5	4	2	3	4	3	4	3	2	2	1	1	2	1	1	1	0	0	0	0	0	0	0	0	0	0	2024-08-08	2024-04-05	0	100.46	887	887	0	5045	By MS/MS	By matching	By matching
Q99L45	Q99L45	4	4	1	Eukaryotic translation initiation factor 2 subunit 2	Eif2s2	sp|Q99L45|IF2B_MOUSE Eukaryotic translation initiation factor 2 subunit 2 OS=Mus musculus OX=10090 GN=Eif2s2 PE=1 SV=1	1	4	4	1	3	4	3	3	3	3	2	3	3	3	4	3	3	3	3	2	3	3	1	1	1	1	1	1	0	1	1	2024-05-14	2024-05-14	2024-06-03	38092	331	331	0	58522	By MS/MS	By MS/MS	By MS/MS
Q99KP6	Q99KP6	11	11	0	Pre-mRNA-processing factor 19	Prpf19	sp|Q99KP6|PRP19_MOUSE Pre-mRNA-processing factor 19 OS=Mus musculus OX=10090 GN=Prpf19 PE=1 SV=1	1	11	11	0	10	10	11	7	9	10	7	8	10	10	10	11	7	9	10	7	8	10	0	0	0	0	0	0	0	0	0	39.9	39.9	0	55238	504	504	0	72086	By MS/MS	By MS/MS	By MS/MS
Q99KE1	Q99KE1	5	5	3	NAD-dependent malic enzyme, mitochondrial	Me2	sp|Q99KE1|MAOM_MOUSE NAD-dependent malic enzyme, mitochondrial OS=Mus musculus OX=10090 GN=Me2 PE=1 SV=1	1	5	5	3	2	3	2	2	3	3	0	3	2	2	3	2	2	3	3	0	3	2	1	2	2	2	3	3	0	3	2	2024-04-11	2024-04-11	7	65798	589	589	0	97635	By MS/MS	By MS/MS	By matching
Q99K85	Q99K85	7	7	4	Phosphoserine aminotransferase	Psat1	sp|Q99K85|SERC_MOUSE Phosphoserine aminotransferase OS=Mus musculus OX=10090 GN=Psat1 PE=1 SV=1	1	7	7	4	4	5	4	5	5	6	6	6	6	4	5	4	5	5	6	6	6	6	2	3	2	3	3	3	3	3	3	2024-08-20	2024-08-20	2024-06-11	40472	370	370	0	75.89	By MS/MS	By MS/MS	By MS/MS
Q99JX4	Q99JX4	5	5	1	Eukaryotic translation initiation factor 3 subunit M	Eif3m	sp|Q99JX4|EIF3M_MOUSE Eukaryotic translation initiation factor 3 subunit M OS=Mus musculus OX=10090 GN=Eif3m PE=1 SV=1	1	5	5	1	4	4	4	4	3	4	5	5	5	4	4	4	4	3	4	5	5	5	1	1	1	1	1	1	1	1	1	2024-08-23	2024-08-23	2024-08-07	42516	374	374	0	65271	By MS/MS	By MS/MS	By MS/MS
Q99JX3	Q99JX3	3	3	0	Golgi reassembly-stacking protein 2	Gorasp2	sp|Q99JX3|GORS2_MOUSE Golgi reassembly-stacking protein 2 OS=Mus musculus OX=10090 GN=Gorasp2 PE=1 SV=3	1	3	3	0	2	2	3	2	2	2	2	2	2	2	2	3	2	2	2	2	2	2	0	0	0	0	0	0	0	0	0	2024-03-13	2024-03-13	0	47038	451	451	0	116.02	By MS/MS	By MS/MS	By MS/MS
Q99JI4	Q99JI4	13	13	1	26S proteasome non-ATPase regulatory subunit 6	Psmd6	sp|Q99JI4|PSMD6_MOUSE 26S proteasome non-ATPase regulatory subunit 6 OS=Mus musculus OX=10090 GN=Psmd6 PE=1 SV=1	1	13	13	1	10	10	9	9	9	8	9	10	9	10	10	9	9	9	8	9	10	9	1	1	1	1	1	1	1	1	1	31.9	31.9	2024-06-02	45536	389	389	0	49334	By MS/MS	By MS/MS	By MS/MS
Q99JE6	Q99JE6	1	1	1	1-phosphatidylinositol 4,5-bisphosphate phosphodiesterase beta-3	Plcb3	sp|Q99JE6|PLCB3_RAT 1-phosphatidylinositol 4,5-bisphosphate phosphodiesterase beta-3 OS=Rattus norvegicus OX=10116 GN=Plcb3 PE=1 SV=2	1	1	1	1	1	1	1	1	1	1	1	0	1	1	1	1	1	1	1	1	0	1	1	1	1	1	1	1	1	0	1	2024-05-01	2024-05-01	2024-05-01	139.45	1234	1234	0	14648	By matching	By MS/MS	By matching
Q99JB8	Q99JB8	1	1	0	Protein kinase C and casein kinase II substrate protein 3	Pacsin3	sp|Q99JB8|PACN3_MOUSE Protein kinase C and casein kinase II substrate protein 3 OS=Mus musculus OX=10090 GN=Pacsin3 PE=1 SV=1	1	1	1	0	1	1	1	1	1	1	1	1	1	1	1	1	1	1	1	1	1	1	0	0	0	0	0	0	0	0	0	2024-08-03	2024-08-03	0	48584	424	424	0	4189	By matching	By matching	By MS/MS
Q99J77	Q99J77	6	6	2	Sialic acid synthase	Nans	sp|Q99J77|SIAS_MOUSE Sialic acid synthase OS=Mus musculus OX=10090 GN=Nans PE=1 SV=1	1	6	6	2	4	4	5	4	5	4	3	2	4	4	4	5	4	5	4	3	2	4	2	2	2	2	2	2	2	1	2	2024-05-26	2024-05-26	2024-07-11	40024	359	359	0	43475	By MS/MS	By MS/MS	By MS/MS
Q99J45	Q99J45	3	3	0	Nuclear receptor-binding protein	Nrbp1	sp|Q99J45|NRBP_MOUSE Nuclear receptor-binding protein OS=Mus musculus OX=10090 GN=Nrbp1 PE=1 SV=1	1	3	3	0	1	2	2	3	2	2	2	2	2	1	2	2	3	2	2	2	2	2	0	0	0	0	0	0	0	0	0	2024-02-11	2024-02-11	0	59865	535	535	0	76496	By matching	By matching	By MS/MS
Q99J36	Q99J36	5	5	2	THUMP domain-containing protein 1	Thumpd1	sp|Q99J36|THUM1_MOUSE THUMP domain-containing protein 1 OS=Mus musculus OX=10090 GN=Thumpd1 PE=1 SV=1	1	5	5	2	4	3	3	4	4	4	4	3	3	4	3	3	4	4	4	4	3	3	2	2	1	2	2	2	2	1	1	2024-03-18	2024-03-18	2024-06-08	38884	350	350	0	53611	By MS/MS	By MS/MS	By MS/MS
Q99880;Q99879;Q99877;Q93079;Q5QNW6;P62807;P58876;P57053;O60814;Q8N257;Q16778;P33778;P23527;P06899;Q96A08;A0A2R8Y619	Q99880;Q99879;Q99877;Q93079;Q5QNW6;P62807;P58876;P57053;O60814;Q8N257;Q16778;P33778;P23527;P06899	5;5;5;5;5;5;5;5;5;3;3;3;3;3;2;1	5;5;5;5;5;5;5;5;5;3;3;3;3;3;2;1	0;0;0;0;0;0;0;0;0;0;0;0;0;0;0;0	Histone H2B type 1-L;Histone H2B type 1-M;Histone H2B type 1-N;Histone H2B type 1-H;Histone H2B type 2-F;Histone H2B type 1-C/E/F/G/I;Histone H2B type 1-D;Histone H2B type F-S;Histone H2B type 1-K;Histone H2B type 3-B;Histone H2B type 2-E;Histone H2B type 1-B;Histone H2B type 1-O;Histone H2B type 1-J	HIST1H2BL;HIST1H2BM;HIST1H2BN;HIST1H2BH;HIST2H2BF;HIST1H2BC;HIST1H2BD;H2BFS;HIST1H2BK;HIST3H2BB;HIST2H2BE;HIST1H2BB;HIST1H2BO;HIST1H2BJ	sp|Q99880|H2B1L_HUMAN Histone H2B type 1-L OS=Homo sapiens OX=9606 GN=H2BC13 PE=1 SV=3;sp|Q99879|H2B1M_HUMAN Histone H2B type 1-M OS=Homo sapiens OX=9606 GN=H2BC14 PE=1 SV=3;sp|Q99877|H2B1N_HUMAN Histone H2B type 1-N OS=Homo sapiens OX=9606 GN=H2BC15 PE=1	16	5	5	0	4	5	5	5	4	4	5	5	5	4	5	5	5	4	4	5	5	5	0	0	0	0	0	0	0	0	0	35.7	35.7	0	13952	126	126;126;126;126;126;126;126;126;126;126;126;126;126;126;127;122	0	48681	By MS/MS	By MS/MS	By MS/MS
Q99832	Q99832	12	12	1	T-complex protein 1 subunit eta	CCT7	sp|Q99832|TCPH_HUMAN T-complex protein 1 subunit eta OS=Homo sapiens OX=9606 GN=CCT7 PE=1 SV=2	1	12	12	1	10	11	11	11	11	10	10	11	10	10	11	11	11	11	10	10	11	10	1	1	1	1	1	1	1	1	1	36.1	36.1	2024-04-02	59366	543	543	0	181.33	By MS/MS	By MS/MS	By MS/MS
Q99471	Q99471	2	2	0	Prefoldin subunit 5	PFDN5	sp|Q99471|PFD5_HUMAN Prefoldin subunit 5 OS=Homo sapiens OX=9606 GN=PFDN5 PE=1 SV=2	1	2	2	0	2	1	1	1	1	1	1	0	2	2	1	1	1	1	1	1	0	2	0	0	0	0	0	0	0	0	0	2024-05-17	2024-05-17	0	17328	154	154	0	16325	By matching	By matching	By MS/MS
Q99376	Q99376	4	4	2	Transferrin receptor protein 1	Tfrc	sp|Q99376|TFR1_RAT Transferrin receptor protein 1 OS=Rattus norvegicus OX=10116 GN=Tfrc PE=1 SV=2	1	4	4	2	3	3	4	4	4	4	3	3	4	3	3	4	4	4	4	3	3	4	2	2	2	2	2	2	2	2	2	2024-02-06	2024-02-06	2024-08-02	85875	761	761	0	42811	By MS/MS	By MS/MS	By MS/MS
Q99068	Q99068	10	10	5	Alpha-2-macroglobulin receptor-associated protein	Lrpap1	sp|Q99068|AMRP_RAT Alpha-2-macroglobulin receptor-associated protein OS=Rattus norvegicus OX=10116 GN=Lrpap1 PE=1 SV=2	1	10	10	5	4	6	7	6	6	7	7	5	5	4	6	7	6	6	7	7	5	5	2	4	4	3	3	4	4	3	2	30	30	2024-05-17	42031	360	360	0	21077	By MS/MS	By MS/MS	By MS/MS
Q99020	Q99020	5	5	2	Heterogeneous nuclear ribonucleoprotein A/B	Hnrnpab	sp|Q99020|ROAA_MOUSE Heterogeneous nuclear ribonucleoprotein A/B OS=Mus musculus OX=10090 GN=Hnrnpab PE=1 SV=1	1	5	5	2	3	4	5	5	5	4	3	4	3	3	4	5	5	5	4	3	4	3	1	2	2	2	2	1	2	2	2	2024-07-20	2024-07-20	2024-06-11	30831	285	285	0	171.15	By MS/MS	By MS/MS	By MS/MS
Q96SL4	Q96SL4	1	1	0	Glutathione peroxidase 7	GPX7	sp|Q96SL4|GPX7_HUMAN Glutathione peroxidase 7 OS=Homo sapiens OX=9606 GN=GPX7 PE=1 SV=1	1	1	1	0	0	0	0	0	0	0	0	0	0	0	0	0	0	0	0	0	0	0	0	0	0	0	0	0	0	0	0	7	7	0	20996	187	187	0.0019212	22453
Q96RS6	Q96RS6	2	2	2	NudC domain-containing protein 1	NUDCD1	sp|Q96RS6|NUDC1_HUMAN NudC domain-containing protein 1 OS=Homo sapiens OX=9606 GN=NUDCD1 PE=1 SV=2	1	2	2	2	1	1	1	1	1	1	1	1	1	1	1	1	1	1	1	1	1	1	1	1	1	1	1	1	1	1	1	2024-09-07	2024-09-07	2024-09-07	66755	583	583	0	46698	By MS/MS	By matching	By MS/MS
Q96QK1	Q96QK1	15	15	1	Vacuolar protein sorting-associated protein 35	VPS35	sp|Q96QK1|VPS35_HUMAN Vacuolar protein sorting-associated protein 35 OS=Homo sapiens OX=9606 GN=VPS35 PE=1 SV=2	1	15	15	1	13	13	15	13	13	12	11	13	11	13	13	15	13	13	12	11	13	11	1	1	1	1	1	1	1	1	1	2024-09-23	2024-09-23	2024-09-01	91706	796	796	0	192.46	By MS/MS	By MS/MS	By MS/MS
Q96PZ0	Q96PZ0	4	4	2	Pseudouridylate synthase 7 homolog	PUS7	sp|Q96PZ0|PUS7_HUMAN Pseudouridylate synthase 7 homolog OS=Homo sapiens OX=9606 GN=PUS7 PE=1 SV=2	1	4	4	2	2	2	2	2	2	2	2	2	2	2	2	2	2	2	2	2	2	2	1	1	1	1	1	1	1	1	1	2024-04-07	2024-04-07	2024-08-03	75035	661	661	0.0014874	25475	By MS/MS	By matching	By MS/MS
Q96K17	Q96K17	3	3	0	Transcription factor BTF3 homolog 4	BTF3L4	sp|Q96K17|BT3L4_HUMAN Transcription factor BTF3 homolog 4 OS=Homo sapiens OX=9606 GN=BTF3L4 PE=1 SV=1	1	3	3	0	3	2	2	3	2	2	3	3	3	3	2	2	3	2	2	3	3	3	0	0	0	0	0	0	0	0	0	2024-06-26	2024-06-26	0	17.27	158	158	0	10381	By MS/MS	By MS/MS	By MS/MS
Q96GG9	Q96GG9	2	2	0	DCN1-like protein 1	DCUN1D1	sp|Q96GG9|DCNL1_HUMAN DCN1-like protein 1 OS=Homo sapiens OX=9606 GN=DCUN1D1 PE=1 SV=1	1	2	2	0	1	1	1	2	1	2	2	2	2	1	1	1	2	1	2	2	2	2	0	0	0	0	0	0	0	0	0	2024-02-11	2024-02-11	0	30124	259	259	0	38051	By MS/MS	By matching	By MS/MS
Q96FT9	Q96FT9	1	1	1	Intraflagellar transport protein 43 homolog	IFT43	sp|Q96FT9|IFT43_HUMAN Intraflagellar transport protein 43 homolog OS=Homo sapiens OX=9606 GN=IFT43 PE=1 SV=3	1	1	1	1	0	0	0	0	0	0	1	0	0	0	0	0	0	0	0	1	0	0	0	0	0	0	0	0	1	0	0	2024-08-05	2024-08-05	2024-08-05	23529	208	208	1	-2
Q96FQ6	Q96FQ6	1	1	1	Protein S100-A16	S100A16	sp|Q96FQ6|S10AG_HUMAN Protein S100-A16 OS=Homo sapiens OX=9606 GN=S100A16 PE=1 SV=1	1	1	1	1	0	0	0	0	0	0	0	0	0	0	0	0	0	0	0	0	0	0	0	0	0	0	0	0	0	0	0	2024-07-10	2024-07-10	2024-07-10	11801	103	103	0.001937	23023
Q96FJ2;P63167	Q96FJ2;P63167	3;3	3;3	0;0	Dynein light chain 2, cytoplasmic;Dynein light chain 1, cytoplasmic	DYNLL2;DYNLL1	sp|Q96FJ2|DYL2_HUMAN Dynein light chain 2, cytoplasmic OS=Homo sapiens OX=9606 GN=DYNLL2 PE=1 SV=1;sp|P63167|DYL1_HUMAN Dynein light chain 1, cytoplasmic OS=Homo sapiens OX=9606 GN=DYNLL1 PE=1 SV=1	2	3	3	0	1	1	3	1	1	1	1	1	1	1	1	3	1	1	1	1	1	1	0	0	0	0	0	0	0	0	0	2024-08-25	2024-08-25	0	1935-10-01	89	89;89	0	16162	By MS/MS	By MS/MS	By MS/MS
Q96EK7	Q96EK7	1	1	1	Constitutive coactivator of peroxisome proliferator-activated receptor gamma	FAM120B	sp|Q96EK7|F120B_HUMAN Constitutive coactivator of peroxisome proliferator-activated receptor gamma OS=Homo sapiens OX=9606 GN=FAM120B PE=1 SV=1	1	1	1	1	0	0	1	0	1	1	0	0	0	0	0	1	0	1	1	0	0	0	0	0	1	0	1	1	0	0	0	2024-04-01	2024-04-01	2024-04-01	103.78	910	910	1	-2			By matching
Q96B26	Q96B26	4	4	1	Exosome complex component RRP43	EXOSC8	sp|Q96B26|EXOS8_HUMAN Exosome complex component RRP43 OS=Homo sapiens OX=9606 GN=EXOSC8 PE=1 SV=1	1	4	4	1	3	3	4	4	3	4	4	3	3	3	3	4	4	3	4	4	3	3	0	1	1	1	1	1	1	1	0	2024-09-19	2024-09-19	2024-09-06	30039	276	276	0.0014663	24294	By MS/MS	By matching	By MS/MS
Q969Q0;P83881	Q969Q0;P83881	2;2	2;2	0;0	60S ribosomal protein L36a-like;60S ribosomal protein L36a	RPL36AL;RPL36A	sp|Q969Q0|RL36L_HUMAN 60S ribosomal protein L36a-like OS=Homo sapiens OX=9606 GN=RPL36AL PE=1 SV=3;sp|P83881|RL36A_HUMAN 60S ribosomal protein L36a OS=Homo sapiens OX=9606 GN=RPL36A PE=1 SV=2	2	2	2	0	2	2	2	2	2	2	2	2	2	2	2	2	2	2	2	2	2	2	0	0	0	0	0	0	0	0	0	16	16	0	12469	106	106;106	0	31789	By MS/MS	By MS/MS	By MS/MS
Q93092	Q93092	8	8	0	Transaldolase	Taldo1	sp|Q93092|TALDO_MOUSE Transaldolase OS=Mus musculus OX=10090 GN=Taldo1 PE=1 SV=2	1	8	8	0	6	5	6	7	5	6	7	5	6	6	5	6	7	5	6	7	5	6	0	0	0	0	0	0	0	0	0	2024-03-22	2024-03-22	0	37387	337	337	0	26645	By MS/MS	By MS/MS	By MS/MS
Q93034	Q93034	3	3	0	Cullin-5	CUL5	sp|Q93034|CUL5_HUMAN Cullin-5 OS=Homo sapiens OX=9606 GN=CUL5 PE=1 SV=4	1	3	3	0	3	2	3	2	3	3	3	3	2	3	2	3	2	3	3	3	3	2	0	0	0	0	0	0	0	0	0	2024-06-04	2024-06-04	0	90954	780	780	0	57982	By MS/MS	By MS/MS	By MS/MS
Q93008;O00507	Q93008;O00507	5;3	1;0	1;0	Probable ubiquitin carboxyl-terminal hydrolase FAF-X;Probable ubiquitin carboxyl-terminal hydrolase FAF-Y	USP9X;USP9Y	sp|Q93008|USP9X_HUMAN Probable ubiquitin carboxyl-terminal hydrolase FAF-X OS=Homo sapiens OX=9606 GN=USP9X PE=1 SV=4;sp|O00507|USP9Y_HUMAN Probable ubiquitin carboxyl-terminal hydrolase FAF-Y OS=Homo sapiens OX=9606 GN=USP9Y PE=2 SV=2	2	5	1	1	5	4	2	3	3	4	3	3	3	1	1	0	1	1	1	1	1	1	1	1	0	1	1	1	1	1	1	2024-06-02	0.5	0.5	290.46	2554	2554;2555	0.0083627	15261	By MS/MS	By MS/MS	By matching
Q92734	Q92734	3	3	3	Protein TFG	TFG	sp|Q92734|TFG_HUMAN Protein TFG OS=Homo sapiens OX=9606 GN=TFG PE=1 SV=2	1	3	3	3	3	3	3	2	2	2	2	2	2	3	3	3	2	2	2	2	2	2	3	3	3	2	2	2	2	2	2	2024-02-09	2024-02-09	2024-02-09	43447	400	400	0	39961	By MS/MS	By MS/MS	By MS/MS
Q925G1	Q925G1	6	5	2	Hepatoma-derived growth factor-related protein 2	Hdgfrp2	sp|Q925G1|HDGR2_RAT Hepatoma-derived growth factor-related protein 2 OS=Rattus norvegicus OX=10116 GN=Hdgfl2 PE=1 SV=2	1	6	5	2	3	3	5	5	4	4	5	3	4	2	2	4	4	3	4	4	2	3	1	1	2	2	2	2	2	1	2	12	2024-08-10	2024-06-04	74017	669	669	0	154.52	By matching	By MS/MS	By MS/MS
Q92522	Q92522	2	2	2	Histone H1x	H1FX	sp|Q92522|H1X_HUMAN Histone H1.10 OS=Homo sapiens OX=9606 GN=H1-10 PE=1 SV=1	1	2	2	2	1	2	2	1	1	2	1	1	2	1	2	2	1	1	2	1	1	2	1	2	2	1	1	2	1	1	2	2024-03-10	2024-03-10	2024-03-10	22487	213	213	0	72002	By MS/MS	By MS/MS	By MS/MS
Q924S5	Q924S5	14	14	3	Lon protease homolog, mitochondrial	Lonp1	sp|Q924S5|LONM_RAT Lon protease homolog, mitochondrial OS=Rattus norvegicus OX=10116 GN=Lonp1 PE=2 SV=1	1	14	14	3	13	14	12	12	11	11	11	11	10	13	14	12	12	11	11	11	11	10	3	3	3	3	3	3	3	3	3	2024-05-18	2024-05-18	2024-01-06	105.79	950	950	0	92.61	By MS/MS	By MS/MS	By MS/MS
Q924C1	Q924C1	3	3	3	Exportin-5	Xpo5	sp|Q924C1|XPO5_MOUSE Exportin-5 OS=Mus musculus OX=10090 GN=Xpo5 PE=1 SV=1	1	3	3	3	3	3	3	3	3	3	1	3	3	3	3	3	3	3	3	1	3	3	3	3	3	3	3	3	1	3	3	2024-02-03	2024-02-03	2024-02-03	136.97	1204	1204	0	75494	By MS/MS	By MS/MS	By MS/MS
Q923W4	Q923W4	3	1	0	Hepatoma-derived growth factor-related protein 3	Hdgfrp3	sp|Q923W4|HDGR3_RAT Hepatoma-derived growth factor-related protein 3 OS=Rattus norvegicus OX=10116 GN=Hdgfl3 PE=1 SV=1	1	3	1	0	3	2	2	3	3	2	3	3	3	1	1	1	1	1	1	1	1	1	0	0	0	0	0	0	0	0	0	2024-03-20	2024-09-07	0	22446	202	202	0	8622	By MS/MS	By MS/MS	By matching
Q923D4	Q923D4	1	1	0	Splicing factor 3B subunit 5	Sf3b5	sp|Q923D4|SF3B5_MOUSE Splicing factor 3B subunit 5 OS=Mus musculus OX=10090 GN=Sf3b5 PE=1 SV=1	1	1	1	0	1	1	1	0	0	1	1	0	1	1	1	1	0	0	1	1	0	1	0	0	0	0	0	0	0	0	0	2024-01-15	2024-01-15	0	10119	86	86	0.0014591	23881	By matching	By matching	By matching
Q923D2	Q923D2	4	4	3	Flavin reductase (NADPH)	Blvrb	sp|Q923D2|BLVRB_MOUSE Flavin reductase (NADPH) OS=Mus musculus OX=10090 GN=Blvrb PE=1 SV=3	1	4	4	3	1	0	1	1	0	1	1	1	1	1	0	1	1	0	1	1	1	1	1	0	1	1	0	1	0	1	1	33	33	2024-09-20	22197	206	206	0	86579	By MS/MS		By MS/MS
Q922V4	Q922V4	3	3	0	Pleiotropic regulator 1	Plrg1	sp|Q922V4|PLRG1_MOUSE Pleiotropic regulator 1 OS=Mus musculus OX=10090 GN=Plrg1 PE=1 SV=1	1	3	3	0	2	1	2	1	2	2	2	0	1	2	1	2	1	2	2	2	0	1	0	0	0	0	0	0	0	0	0	2024-05-10	2024-05-10	0	56937	513	513	0	96812	By MS/MS	By MS/MS	By MS/MS
Q922F4	Q922F4	11	3	1	Tubulin beta-6 chain	Tubb6	sp|Q922F4|TBB6_MOUSE Tubulin beta-6 chain OS=Mus musculus OX=10090 GN=Tubb6 PE=1 SV=1	1	11	3	1	8	7	9	9	8	8	6	8	7	2	1	1	3	2	2	1	1	2	1	1	1	1	1	1	1	1	1	2024-03-29	2024-01-12	2024-05-02	50.09	447	447	0	12108	By MS/MS	By MS/MS	By MS/MS
Q922D4	Q922D4	4	4	1	Serine/threonine-protein phosphatase 6 regulatory subunit 3	Ppp6r3	sp|Q922D4|PP6R3_MOUSE Serine/threonine-protein phosphatase 6 regulatory subunit 3 OS=Mus musculus OX=10090 GN=Ppp6r3 PE=1 SV=1	1	4	4	1	4	3	3	4	3	3	4	4	3	4	3	3	4	3	3	4	4	3	1	1	1	1	1	1	1	1	1	2024-03-05	2024-03-05	2024-03-01	94652	844	844	0	96285	By MS/MS	By MS/MS	By MS/MS
Q921W4	Q921W4	1	1	1	Quinone oxidoreductase-like protein 1	Cryzl1	sp|Q921W4|QORL1_MOUSE Quinone oxidoreductase-like protein 1 OS=Mus musculus OX=10090 GN=Cryzl1 PE=1 SV=1	1	1	1	1	1	1	1	1	1	1	0	0	1	1	1	1	1	1	1	0	0	1	1	1	1	1	1	1	0	0	1	2024-07-05	2024-07-05	2024-07-05	38725	348	348	0.00051493	2895	By matching	By matching	By MS/MS
Q921M7	Q921M7	6	6	0	Protein FAM49B	Fam49b	sp|Q921M7|CYRIB_MOUSE CYFIP-related Rac1 interactor B OS=Mus musculus OX=10090 GN=Cyrib PE=1 SV=1	1	6	6	0	4	5	5	4	5	4	5	5	5	4	5	5	4	5	4	5	5	5	0	0	0	0	0	0	0	0	0	32.1	32.1	0	36776	324	324	0	59012	By MS/MS	By MS/MS	By MS/MS
Q921F4	Q921F4	9	9	1	Heterogeneous nuclear ribonucleoprotein L-like	Hnrnpll	sp|Q921F4|HNRLL_MOUSE Heterogeneous nuclear ribonucleoprotein L-like OS=Mus musculus OX=10090 GN=Hnrnpll PE=1 SV=3	1	9	9	1	9	6	7	8	7	7	4	6	8	9	6	7	8	7	7	4	6	8	1	0	0	1	0	0	0	0	1	25	25	2024-07-02	64124	591	591	0	65065	By MS/MS	By MS/MS	By MS/MS
Q921F2	Q921F2	8	8	3	TAR DNA-binding protein 43	Tardbp	sp|Q921F2|TADBP_MOUSE TAR DNA-binding protein 43 OS=Mus musculus OX=10090 GN=Tardbp PE=1 SV=1	1	8	8	3	7	7	7	7	7	7	7	7	6	7	7	7	7	7	7	7	7	6	2	2	3	2	2	2	2	2	2	2024-09-23	2024-09-23	2024-08-05	44547	414	414	0	128.7	By MS/MS	By MS/MS	By MS/MS
Q920Q6	Q920Q6	2	2	0	RNA-binding protein Musashi homolog 2	Msi2	sp|Q920Q6|MSI2H_MOUSE RNA-binding protein Musashi homolog 2 OS=Mus musculus OX=10090 GN=Msi2 PE=1 SV=1	1	2	2	0	2	1	1	1	1	1	1	2	0	2	1	1	1	1	1	1	2	0	0	0	0	0	0	0	0	0	0	2024-07-08	2024-07-08	0	36938	346	346	0	45171	By MS/MS	By matching	By matching
Q920Q0	Q920Q0	1	1	1	Paralemmin-1	Palm	sp|Q920Q0|PALM_RAT Paralemmin-1 OS=Rattus norvegicus OX=10116 GN=Palm PE=1 SV=1	1	1	1	1	1	1	1	0	1	1	1	1	1	1	1	1	0	1	1	1	1	1	1	1	1	0	1	1	1	1	1	2024-02-04	2024-02-04	2024-02-04	41926	383	383	0	44727	By matching	By MS/MS	By MS/MS
Q920P6	Q920P6	5	5	3	Adenosine deaminase	Ada	sp|Q920P6|ADA_RAT Adenosine deaminase OS=Rattus norvegicus OX=10116 GN=Ada PE=1 SV=3	1	5	5	3	4	4	5	5	4	5	4	5	5	4	4	5	5	4	5	4	5	5	2	2	3	3	2	3	2	3	3	2024-03-19	2024-03-19	2024-09-11	39899	352	352	0	10387	By MS/MS	By MS/MS	By MS/MS
Q920L2	Q920L2	13	13	3	Succinate dehydrogenase [ubiquinone] flavoprotein subunit, mitochondrial	Sdha	sp|Q920L2|SDHA_RAT Succinate dehydrogenase [ubiquinone] flavoprotein subunit, mitochondrial OS=Rattus norvegicus OX=10116 GN=Sdha PE=1 SV=1	1	13	13	3	10	11	11	11	11	10	10	10	10	10	11	11	11	11	10	10	10	10	3	3	3	3	3	2	3	2	2	33.1	33.1	2024-08-05	71614	656	656	0	232.4	By MS/MS	By MS/MS	By MS/MS
Q920J4	Q920J4	7	7	0	Thioredoxin-like protein 1	Txnl1	sp|Q920J4|TXNL1_RAT Thioredoxin-like protein 1 OS=Rattus norvegicus OX=10116 GN=Txnl1 PE=1 SV=3	1	7	7	0	4	5	4	6	5	5	6	6	5	4	5	4	6	5	5	6	6	5	0	0	0	0	0	0	0	0	0	40.8	40.8	0	32249	289	289	0	112.58	By MS/MS	By MS/MS	By MS/MS
Q920H8	Q920H8	3	3	2	Hephaestin	Heph	sp|Q920H8|HEPH_RAT Hephaestin OS=Rattus norvegicus OX=10116 GN=Heph PE=1 SV=1	1	3	3	2	3	2	3	3	3	3	2	2	3	3	2	3	3	3	3	2	2	3	2	1	2	2	2	2	2	1	2	2024-04-03	2024-04-03	2024-03-02	129.59	1157	1157	0	8811	By MS/MS	By MS/MS	By matching
Q920D2	Q920D2	4	4	3	Dihydrofolate reductase	Dhfr	sp|Q920D2|DYR_RAT Dihydrofolate reductase OS=Rattus norvegicus OX=10116 GN=Dhfr PE=1 SV=3	1	4	4	3	3	4	4	3	4	4	3	4	4	3	4	4	3	4	4	3	4	4	2	3	3	2	3	3	2	3	3	2024-09-28	2024-09-28	2024-05-23	21638	187	187	0	12252	By MS/MS	By MS/MS	By MS/MS
Q920A5	Q920A5	4	4	0	Retinoid-inducible serine carboxypeptidase	Scpep1	sp|Q920A5|RISC_MOUSE Retinoid-inducible serine carboxypeptidase OS=Mus musculus OX=10090 GN=Scpep1 PE=1 SV=2	1	4	4	0	2	4	3	3	4	3	4	3	4	2	4	3	3	4	3	4	3	4	0	0	0	0	0	0	0	0	0	2024-08-10	2024-08-10	0	50964	452	452	0	17.13	By MS/MS	By MS/MS	By MS/MS
Q91Z53	Q91Z53	2	2	2	Glyoxylate reductase/hydroxypyruvate reductase	Grhpr	sp|Q91Z53|GRHPR_MOUSE Glyoxylate reductase/hydroxypyruvate reductase OS=Mus musculus OX=10090 GN=Grhpr PE=1 SV=1	1	2	2	2	1	1	1	1	1	2	1	1	1	1	1	1	1	1	2	1	1	1	1	1	1	1	1	2	1	1	1	2024-05-08	2024-05-08	2024-05-08	35328	328	328	0.0019249	22535	By matching	By MS/MS	By MS/MS
Q91Z38	Q91Z38	2	2	1	Tetratricopeptide repeat protein 1	Ttc1	sp|Q91Z38|TTC1_MOUSE Tetratricopeptide repeat protein 1 OS=Mus musculus OX=10090 GN=Ttc1 PE=1 SV=1	1	2	2	1	0	0	0	0	0	0	0	0	0	0	0	0	0	0	0	0	0	0	0	0	0	0	0	0	0	0	0	2024-03-10	2024-03-10	2024-04-03	33263	292	292	0	44047
Q91YT0	Q91YT0	2	2	1	NADH dehydrogenase [ubiquinone] flavoprotein 1, mitochondrial	Ndufv1	sp|Q91YT0|NDUV1_MOUSE NADH dehydrogenase [ubiquinone] flavoprotein 1, mitochondrial OS=Mus musculus OX=10090 GN=Ndufv1 PE=1 SV=1	1	2	2	1	1	2	1	1	2	1	0	1	0	1	2	1	1	2	1	0	1	0	0	1	1	0	1	1	0	1	0	2024-04-05	2024-04-05	2024-02-02	50834	464	464	0.0058585	17163	By matching	By MS/MS	By MS/MS
Q91YP3	Q91YP3	3	3	3	Deoxyribose-phosphate aldolase	Dera	sp|Q91YP3|DEOC_MOUSE Deoxyribose-phosphate aldolase OS=Mus musculus OX=10090 GN=Dera PE=1 SV=1	1	3	3	3	3	3	2	3	3	3	2	2	2	3	3	2	3	3	3	2	2	2	3	3	2	3	3	3	2	2	2	2024-08-14	2024-08-14	2024-08-14	34975	318	318	0	11298	By MS/MS	By MS/MS	By MS/MS
Q91YE6	Q91YE6	6	6	0	Importin-9	Ipo9	sp|Q91YE6|IPO9_MOUSE Importin-9 OS=Mus musculus OX=10090 GN=Ipo9 PE=1 SV=3	1	6	6	0	6	6	4	5	5	6	5	6	6	6	6	4	5	5	6	5	6	6	0	0	0	0	0	0	0	0	0	2024-04-08	2024-04-08	0	116.05	1041	1041	0	59264	By MS/MS	By MS/MS	By MS/MS
Q91Y81	Q91Y81	9	9	1	Septin-2	Septin2	sp|Q91Y81|SEPT2_RAT Septin-2 OS=Rattus norvegicus OX=10116 GN=Septin2 PE=1 SV=1	1	9	9	1	8	8	6	7	8	8	7	7	7	8	8	6	7	8	8	7	7	7	1	1	1	1	1	1	1	1	1	39.1	39.1	2024-04-04	41592	361	361	0	103.23	By MS/MS	By MS/MS	By MS/MS
Q91Y78	Q91Y78	6	6	1	Ubiquitin carboxyl-terminal hydrolase isozyme L3	Uchl3	sp|Q91Y78|UCHL3_RAT Ubiquitin carboxyl-terminal hydrolase isozyme L3 OS=Rattus norvegicus OX=10116 GN=Uchl3 PE=1 SV=1	1	6	6	1	5	5	4	6	6	5	6	5	6	5	5	4	6	6	5	6	5	6	1	1	1	1	1	1	1	1	1	38.7	38.7	2024-09-03	26123	230	230	0	112.97	By MS/MS	By MS/MS	By MS/MS
Q91XV3	Q91XV3	4	1	1	Brain acid soluble protein 1	Basp1	sp|Q91XV3|BASP1_MOUSE Brain acid soluble protein 1 OS=Mus musculus OX=10090 GN=Basp1 PE=1 SV=3	1	4	1	1	2	2	4	3	2	2	3	3	3	0	0	1	1	0	1	1	1	1	0	0	1	1	0	1	1	1	1	32.3	2024-07-09	2024-07-09	22086	226	226	0	35919	By matching	By matching	By matching
Q91XU1	Q91XU1	1	1	0	Protein quaking	Qki	sp|Q91XU1|QKI_RAT Protein quaking OS=Rattus norvegicus OX=10116 GN=Qki PE=1 SV=2	1	1	1	0	0	1	1	1	1	1	1	1	1	0	1	1	1	1	1	1	1	1	0	0	0	0	0	0	0	0	0	5	5	0	37642	341	341	0.0014888	25545		By matching	By matching
Q91X20	Q91X20	3	3	0	Set1/Ash2 histone methyltransferase complex subunit ASH2	Ash2l	sp|Q91X20|ASH2L_MOUSE Set1/Ash2 histone methyltransferase complex subunit ASH2 OS=Mus musculus OX=10090 GN=Ash2l PE=1 SV=1	1	3	3	0	2	3	3	2	3	3	2	2	3	2	3	3	2	3	3	2	2	3	0	0	0	0	0	0	0	0	0	2024-05-08	2024-05-08	0	68249	623	623	0	42874	By MS/MS	By MS/MS	By MS/MS
Q91WE2	Q91WE2	3	3	0	Protein FAM192A	Fam192a	sp|Q91WE2|PIP30_MOUSE PSME3-interacting protein OS=Mus musculus OX=10090 GN=Psme3ip1 PE=1 SV=1	1	3	3	0	2	3	2	2	2	2	2	2	2	2	3	2	2	2	2	2	2	2	0	0	0	0	0	0	0	0	0	2024-08-13	2024-08-13	0	28702	254	254	0	59413	By matching	By matching	By MS/MS
Q91W90	Q91W90	9	9	6	Thioredoxin domain-containing protein 5	Txndc5	sp|Q91W90|TXND5_MOUSE Thioredoxin domain-containing protein 5 OS=Mus musculus OX=10090 GN=Txndc5 PE=1 SV=2	1	9	9	6	9	8	8	9	8	7	9	7	8	9	8	8	9	8	7	9	7	8	6	6	6	6	6	5	6	5	6	30	30	2024-04-20	46415	417	417	0	87527	By MS/MS	By MS/MS	By MS/MS
Q91W67	Q91W67	1	1	0	Ubiquitin-like protein 7	Ubl7	sp|Q91W67|UBL7_MOUSE Ubiquitin-like protein 7 OS=Mus musculus OX=10090 GN=Ubl7 PE=1 SV=2	1	1	1	0	1	1	1	1	1	1	1	1	1	1	1	1	1	1	1	1	1	1	0	0	0	0	0	0	0	0	0	2024-06-02	2024-06-02	0	40433	380	380	0.00050761	27698	By MS/MS	By MS/MS	By MS/MS
Q91VW3	Q91VW3	2	2	0	SH3 domain-binding glutamic acid-rich-like protein 3	Sh3bgrl3	sp|Q91VW3|SH3L3_MOUSE SH3 domain-binding glutamic acid-rich-like protein 3 OS=Mus musculus OX=10090 GN=Sh3bgrl3 PE=1 SV=1	1	2	2	0	2	2	1	2	1	1	2	2	2	2	2	1	2	1	1	2	2	2	0	0	0	0	0	0	0	0	0	2024-09-26	2024-09-26	0	10477	93	93	0	22727	By MS/MS	By MS/MS	By MS/MS
Q91VM9	Q91VM9	2	2	2	Inorganic pyrophosphatase 2, mitochondrial	Ppa2	sp|Q91VM9|IPYR2_MOUSE Inorganic pyrophosphatase 2, mitochondrial OS=Mus musculus OX=10090 GN=Ppa2 PE=1 SV=1	1	2	2	2	2	2	1	2	2	2	2	1	2	2	2	1	2	2	2	2	1	2	2	2	1	2	2	2	2	1	2	2024-08-08	2024-08-08	2024-08-08	38114	330	330	0	71041	By matching	By matching	By matching
Q91VK1	Q91VK1	1	1	0	Basic leucine zipper and W2 domain-containing protein 2	Bzw2	sp|Q91VK1|BZW2_MOUSE Basic leucine zipper and W2 domain-containing protein 2 OS=Mus musculus OX=10090 GN=Bzw2 PE=1 SV=1	1	1	1	0	1	1	1	1	1	0	0	0	0	1	1	1	1	1	0	0	0	0	0	0	0	0	0	0	0	0	0	2024-05-04	2024-05-04	0	48063	419	419	0	69546	By MS/MS	By matching	By MS/MS
Q91VC0	Q91VC0	3	3	1	dCTP pyrophosphatase 1	Dctpp1	sp|Q91VC0|DCTP1_RAT dCTP pyrophosphatase 1 OS=Rattus norvegicus OX=10116 GN=Dctpp1 PE=2 SV=1	1	3	3	1	2	3	1	2	2	2	2	3	2	2	3	1	2	2	2	2	3	2	1	1	1	1	1	1	1	1	1	2024-02-18	2024-02-18	2024-06-07	18473	170	170	0	46974	By MS/MS	By MS/MS	By matching
Q91VA6	Q91VA6	3	3	0	Polymerase delta-interacting protein 2	Poldip2	sp|Q91VA6|PDIP2_MOUSE Polymerase delta-interacting protein 2 OS=Mus musculus OX=10090 GN=Poldip2 PE=1 SV=1	1	3	3	0	2	2	2	2	1	2	1	2	3	2	2	2	2	1	2	1	2	3	0	0	0	0	0	0	0	0	0	2024-08-15	2024-08-15	0	41.87	368	368	0.0014699	24509	By matching	By matching	By MS/MS
Q8WZ82	Q8WZ82	1	1	1	Ovarian cancer-associated gene 2 protein	OVCA2	sp|Q8WZ82|OVCA2_HUMAN Esterase OVCA2 OS=Homo sapiens OX=9606 GN=OVCA2 PE=1 SV=1	1	1	1	1	0	1	0	0	1	0	1	1	1	0	1	0	0	1	0	1	1	1	0	1	0	0	1	0	1	1	1	2024-08-04	2024-08-04	2024-08-04	24418	227	227	0.0071206	16078		By matching
Q8WZ42	Q8WZ42	3	3	1	Titin	TTN	sp|Q8WZ42|TITIN_HUMAN Titin OS=Homo sapiens OX=9606 GN=TTN PE=1 SV=4	1	3	3	1	2	2	2	1	2	2	2	2	2	2	2	2	1	2	2	2	2	2	1	1	1	0	1	1	1	1	1	0.2	0.2	0.1	3816	34350	34350	0.0014829	25235	By MS/MS	By MS/MS	By MS/MS
Q8WXX0	Q8WXX0	5	5	2	Dynein heavy chain 7, axonemal	DNAH7	sp|Q8WXX0|DYH7_HUMAN Dynein axonemal heavy chain 7 OS=Homo sapiens OX=9606 GN=DNAH7 PE=1 SV=2	1	5	5	2	4	5	4	3	2	4	2	3	3	4	5	4	3	2	4	2	3	3	2	2	2	1	1	2	0	1	1	2024-04-01	2024-04-01	0.5	461.15	4024	4024	0.0010035	26592	By MS/MS	By MS/MS	By MS/MS
Q8VIL3	Q8VIL3	2	2	2	ZW10 interactor	Zwint	sp|Q8VIL3|ZWINT_RAT ZW10 interactor OS=Rattus norvegicus OX=10116 GN=Zwint PE=1 SV=1	1	2	2	2	2	2	1	1	2	2	2	2	1	2	2	1	1	2	2	2	2	1	2	2	1	1	2	2	2	2	1	2024-08-15	2024-08-15	2024-08-15	30142	266	266	0	13241	By MS/MS	By MS/MS	By matching
Q8VIJ8	Q8VIJ8	1	1	1	Nitrogen permease regulator 3-like protein	Nprl3	sp|Q8VIJ8|NPRL3_MOUSE GATOR complex protein NPRL3 OS=Mus musculus OX=10090 GN=Nprl3 PE=1 SV=1	1	1	1	1	1	1	1	1	1	1	0	1	1	1	1	1	1	1	1	0	1	1	1	1	1	1	1	1	0	1	1	2024-07-03	2024-07-03	2024-07-03	63617	569	569	1	-2	By matching	By MS/MS	By MS/MS
Q8VIJ5	Q8VIJ5	3	3	1	Protein O-GlcNAcase	Mgea5	sp|Q8VIJ5|OGA_RAT Protein O-GlcNAcase OS=Rattus norvegicus OX=10116 GN=Oga PE=1 SV=1	1	3	3	1	3	3	3	3	3	3	3	3	3	3	3	3	3	3	3	3	3	3	1	1	1	1	1	1	1	1	1	2024-01-04	2024-01-04	2024-04-01	102.92	916	916	0	68253	By MS/MS	By MS/MS	By MS/MS
Q8VI75	Q8VI75	3	3	2	Importin-4	Ipo4	sp|Q8VI75|IPO4_MOUSE Importin-4 OS=Mus musculus OX=10090 GN=Ipo4 PE=1 SV=1	1	3	3	2	2	3	2	3	3	3	2	3	3	2	3	2	3	3	3	2	3	3	1	2	1	2	2	2	2	2	2	2024-07-03	2024-07-03	2024-03-02	119.27	1082	1082	0	33522	By MS/MS	By MS/MS	By MS/MS
Q8VHU4	Q8VHU4	6	6	5	Elongator complex protein 1	Ikbkap	sp|Q8VHU4|ELP1_RAT Elongator complex protein 1 OS=Rattus norvegicus OX=10116 GN=Elp1 PE=2 SV=1	1	6	6	5	4	6	5	6	4	5	5	4	4	4	6	5	6	4	5	5	4	4	4	5	4	5	4	4	4	3	3	2024-02-06	2024-02-06	2024-03-05	149.17	1331	1331	0	53107	By MS/MS	By MS/MS	By MS/MS
Q8VHR5	Q8VHR5	2	2	0	Transcriptional repressor p66-beta	Gatad2b	sp|Q8VHR5|P66B_MOUSE Transcriptional repressor p66-beta OS=Mus musculus OX=10090 GN=Gatad2b PE=1 SV=1	1	2	2	0	0	0	0	0	0	1	1	0	1	0	0	0	0	0	1	1	0	1	0	0	0	0	0	0	0	0	0	2024-09-05	2024-09-05	0	65.41	594	594	0	35291
Q8VHL1	Q8VHL1	1	1	1	Histone-lysine N-methyltransferase SETD7	Setd7	sp|Q8VHL1|SETD7_MOUSE Histone-lysine N-methyltransferase SETD7 OS=Mus musculus OX=10090 GN=Setd7 PE=1 SV=2	1	1	1	1	0	0	1	0	0	0	0	0	1	0	0	1	0	0	0	0	0	1	0	0	1	0	0	0	0	0	1	2024-09-04	2024-09-04	2024-09-04	40506	366	366	0	20639			By MS/MS
Q8VHK7	Q8VHK7	11	11	4	Hepatoma-derived growth factor	Hdgf	sp|Q8VHK7|HDGF_RAT Hepatoma-derived growth factor OS=Rattus norvegicus OX=10116 GN=Hdgf PE=1 SV=2	1	11	11	4	9	8	11	9	10	8	9	8	9	9	8	11	9	10	8	9	8	9	4	3	4	4	4	4	4	3	4	48.1	48.1	2024-02-23	26488	237	237	0	129.67	By MS/MS	By MS/MS	By MS/MS
Q8VHF5	Q8VHF5	8	8	0	Citrate synthase, mitochondrial	Cs	sp|Q8VHF5|CISY_RAT Citrate synthase, mitochondrial OS=Rattus norvegicus OX=10116 GN=Cs PE=1 SV=1	1	8	8	0	6	7	8	6	6	7	6	6	7	6	7	8	6	6	7	6	6	7	0	0	0	0	0	0	0	0	0	2024-07-16	2024-07-16	0	51866	466	466	0	42009	By MS/MS	By MS/MS	By MS/MS
Q8VEJ4	Q8VEJ4	2	2	2	Notchless protein homolog 1	Nle1	sp|Q8VEJ4|NLE1_MOUSE Notchless protein homolog 1 OS=Mus musculus OX=10090 GN=Nle1 PE=1 SV=4	1	2	2	2	1	1	0	1	0	1	1	1	0	1	1	0	1	0	1	1	1	0	1	1	0	1	0	1	1	1	0	7	7	7	53133	485	485	0.0054496	17681	By matching	By MS/MS
Q8VEH5	Q8VEH5	6	6	6	EPM2A-interacting protein 1	Epm2aip1	sp|Q8VEH5|EPMIP_MOUSE EPM2A-interacting protein 1 OS=Mus musculus OX=10090 GN=Epm2aip1 PE=1 SV=1	1	6	6	6	4	5	5	5	4	5	3	3	4	4	5	5	5	4	5	3	3	4	4	5	5	5	4	5	3	3	4	2024-02-16	2024-02-16	2024-02-16	70095	606	606	0	20987	By MS/MS	By MS/MS	By MS/MS
Q8VEE4	Q8VEE4	9	3	3	Replication protein A 70 kDa DNA-binding subunit;Replication protein A 70 kDa DNA-binding subunit, N-terminally processed	Rpa1	sp|Q8VEE4|RFA1_MOUSE Replication protein A 70 kDa DNA-binding subunit OS=Mus musculus OX=10090 GN=Rpa1 PE=1 SV=1	1	9	3	3	8	8	8	8	8	7	7	8	7	3	3	3	3	3	3	3	3	2	3	3	3	3	3	3	3	3	2	2024-05-16	2024-05-07	2024-05-07	69036	623	623	0	48397	By MS/MS	By MS/MS	By MS/MS
Q8VEE0	Q8VEE0	1	1	0	Ribulose-phosphate 3-epimerase	Rpe	sp|Q8VEE0|RPE_MOUSE Ribulose-phosphate 3-epimerase OS=Mus musculus OX=10090 GN=Rpe PE=1 SV=1	1	1	1	0	1	1	1	1	1	1	1	1	1	1	1	1	1	1	1	1	1	1	0	0	0	0	0	0	0	0	0	2024-03-08	2024-03-08	0	24945	228	228	0	35.96	By MS/MS	By MS/MS	By MS/MS
Q8VED9	Q8VED9	3	3	1	Galectin-related protein	Lgalsl	sp|Q8VED9|LEGL_MOUSE Galectin-related protein OS=Mus musculus OX=10090 GN=Lgalsl PE=1 SV=1	1	3	3	1	3	3	3	3	3	3	3	3	3	3	3	3	3	3	3	3	3	3	1	1	1	1	1	1	1	1	1	2024-03-27	2024-03-27	2024-08-12	18955	172	172	0	4972	By MS/MS	By MS/MS	By MS/MS
Q8VE88	Q8VE88	1	1	1	Protein FAM114A2	Fam114a2	sp|Q8VE88|F1142_MOUSE Protein FAM114A2 OS=Mus musculus OX=10090 GN=Fam114a2 PE=1 SV=2	1	1	1	1	1	1	1	1	1	1	1	1	1	1	1	1	1	1	1	1	1	1	1	1	1	1	1	1	1	1	1	3	3	3	54044	497	497	0	31092	By matching	By matching	By MS/MS
Q8VE80	Q8VE80	1	1	0	THO complex subunit 3	Thoc3	sp|Q8VE80|THOC3_MOUSE THO complex subunit 3 OS=Mus musculus OX=10090 GN=Thoc3 PE=2 SV=1	1	1	1	0	1	1	0	1	1	0	1	1	1	1	1	0	1	1	0	1	1	1	0	0	0	0	0	0	0	0	0	2024-01-05	2024-01-05	0	38737	351	351	0.0050068	17884	By matching	By matching
Q8VE62	Q8VE62	2	2	1	Polyadenylate-binding protein-interacting protein 1	Paip1	sp|Q8VE62|PAIP1_MOUSE Polyadenylate-binding protein-interacting protein 1 OS=Mus musculus OX=10090 GN=Paip1 PE=1 SV=1	1	2	2	1	2	1	1	1	1	1	1	1	2	2	1	1	1	1	1	1	1	2	1	0	0	0	0	0	0	0	1	2024-08-05	2024-08-05	2024-08-02	45701	400	400	0	57526	By MS/MS	By matching	By matching
Q8VE37	Q8VE37	1	1	1	Regulator of chromosome condensation	Rcc1	sp|Q8VE37|RCC1_MOUSE Regulator of chromosome condensation OS=Mus musculus OX=10090 GN=Rcc1 PE=1 SV=1	1	1	1	1	1	0	1	0	1	0	0	0	0	1	0	1	0	1	0	0	0	0	1	0	1	0	1	0	0	0	0	2024-09-06	2024-09-06	2024-09-06	44.93	421	421	0	60264	By matching		By MS/MS
Q8VDP4	Q8VDP4	3	3	2	Cell cycle and apoptosis regulator protein 2	Ccar2	sp|Q8VDP4|CCAR2_MOUSE Cell cycle and apoptosis regulator protein 2 OS=Mus musculus OX=10090 GN=Ccar2 PE=1 SV=2	1	3	3	2	2	3	2	3	2	3	2	3	2	2	3	2	3	2	3	2	3	2	2	2	1	2	1	2	2	2	1	2024-02-04	2024-02-04	2024-06-02	103	922	922	0	55003	By MS/MS	By MS/MS	By MS/MS
Q8VDM6	Q8VDM6	4	4	2	Heterogeneous nuclear ribonucleoprotein U-like protein 1	Hnrnpul1	sp|Q8VDM6|HNRL1_MOUSE Heterogeneous nuclear ribonucleoprotein U-like protein 1 OS=Mus musculus OX=10090 GN=Hnrnpul1 PE=1 SV=1	1	4	4	2	3	3	2	2	2	3	1	2	3	3	3	2	2	2	3	1	2	3	1	1	0	1	1	1	0	0	1	2024-03-06	2024-03-06	2024-09-02	96001	859	859	0	129.49	By MS/MS	By MS/MS	By MS/MS
Q8VDD5;Q02566;Q5SX39;A2AQP0;Q5SX40	Q8VDD5	43;1;1;1;1	43;1;1;1;1	1;0;0;0;0	Myosin-9	Myh9	sp|Q8VDD5|MYH9_MOUSE Myosin-9 OS=Mus musculus OX=10090 GN=Myh9 PE=1 SV=4	5	43	43	1	37	37	38	37	39	38	33	33	36	37	37	38	37	39	38	33	33	36	1	1	1	1	1	1	1	1	1	2024-08-24	2024-08-24	0.6	226.37	1960	1960;1938;1939;1941;1942	0	323.31	By MS/MS	By MS/MS	By MS/MS
Q8VD04	Q8VD04	2	2	0	GRIP1-associated protein 1	Gripap1	sp|Q8VD04|GRAP1_MOUSE GRIP1-associated protein 1 OS=Mus musculus OX=10090 GN=Gripap1 PE=1 SV=1	1	2	2	0	2	2	2	2	2	2	2	2	1	2	2	2	2	2	2	2	2	1	0	0	0	0	0	0	0	0	0	5	5	0	92714	806	806	0	30374	By matching	By MS/MS	By MS/MS
Q8VBW6	Q8VBW6	6	6	1	NEDD8-activating enzyme E1 regulatory subunit	Nae1	sp|Q8VBW6|ULA1_MOUSE NEDD8-activating enzyme E1 regulatory subunit OS=Mus musculus OX=10090 GN=Nae1 PE=1 SV=1	1	6	6	1	4	5	4	5	4	5	5	5	4	4	5	4	5	4	5	5	5	4	1	1	1	1	1	1	1	1	1	2024-05-21	2024-05-21	2024-08-02	60273	534	534	0	34059	By MS/MS	By MS/MS	By MS/MS
Q8VBV3	Q8VBV3	1	1	1	Exosome complex component RRP4	Exosc2	sp|Q8VBV3|EXOS2_MOUSE Exosome complex component RRP4 OS=Mus musculus OX=10090 GN=Exosc2 PE=1 SV=1	1	1	1	1	0	1	1	1	1	1	1	1	1	0	1	1	1	1	1	1	1	1	0	1	1	1	1	1	1	1	1	2024-01-04	2024-01-04	2024-01-04	32631	293	293	0.0071016	15884		By matching	By matching
Q8VBU2	Q8VBU2	1	1	0	Protein NDRG2	Ndrg2	sp|Q8VBU2|NDRG2_RAT Protein NDRG2 OS=Rattus norvegicus OX=10116 GN=Ndrg2 PE=1 SV=1	1	1	1	0	0	1	1	1	1	0	1	1	0	0	1	1	1	1	0	1	1	0	0	0	0	0	0	0	0	0	0	2024-05-06	2024-05-06	0	40779	371	371	0	39124		By MS/MS	By MS/MS
Q8VBT9	Q8VBT9	1	1	0	Tether containing UBX domain for GLUT4	Aspscr1	sp|Q8VBT9|ASPC1_MOUSE Tether containing UBX domain for GLUT4 OS=Mus musculus OX=10090 GN=Aspscr1 PE=1 SV=1	1	1	1	0	0	0	1	0	0	1	1	1	1	0	0	1	0	0	1	1	1	1	0	0	0	0	0	0	0	0	0	2024-09-02	2024-09-02	0	59795	550	550	0	56555			By matching
Q8VBT0	Q8VBT0	1	1	1	Thioredoxin-related transmembrane protein 1	Tmx1	sp|Q8VBT0|TMX1_MOUSE Thioredoxin-related transmembrane protein 1 OS=Mus musculus OX=10090 GN=Tmx1 PE=1 SV=1	1	1	1	1	1	1	1	1	1	1	1	1	1	1	1	1	1	1	1	1	1	1	1	1	1	1	1	1	1	1	1	2024-03-04	2024-03-04	2024-03-04	31395	278	278	0	34568	By MS/MS	By MS/MS	By MS/MS
Q8R5H1	Q8R5H1	2	2	0	Ubiquitin carboxyl-terminal hydrolase 15	Usp15	sp|Q8R5H1|UBP15_MOUSE Ubiquitin carboxyl-terminal hydrolase 15 OS=Mus musculus OX=10090 GN=Usp15 PE=1 SV=1	1	2	2	0	1	1	1	1	1	1	1	1	1	1	1	1	1	1	1	1	1	1	0	0	0	0	0	0	0	0	0	2024-04-02	2024-04-02	0	112.32	981	981	0	39565	By matching	By matching	By matching
Q8R5C5	Q8R5C5	8	2	0	Beta-centractin	Actr1b	sp|Q8R5C5|ACTY_MOUSE Beta-centractin OS=Mus musculus OX=10090 GN=Actr1b PE=1 SV=1	1	8	2	0	8	6	8	6	7	7	6	4	7	2	2	2	2	2	2	2	2	2	0	0	0	0	0	0	0	0	0	2024-03-30	2024-06-10	0	42281	376	376	0	98384	By MS/MS	By MS/MS	By MS/MS
Q8R4Y0	Q8R4Y0	1	1	1	Fc receptor-like protein 1	Fcrl1	sp|Q8R4Y0|FCRL1_MOUSE Fc receptor-like protein 1 OS=Mus musculus OX=10090 GN=Fcrl1 PE=2 SV=1	1	1	1	1	0	0	0	0	0	0	0	0	0	0	0	0	0	0	0	0	0	0	0	0	0	0	0	0	0	0	0	2024-04-04	2024-04-04	2024-04-04	37277	343	343	1	-2
Q8R3G1	Q8R3G1	4	4	1	Nuclear inhibitor of protein phosphatase 1	Ppp1r8	sp|Q8R3G1|PP1R8_MOUSE Nuclear inhibitor of protein phosphatase 1 OS=Mus musculus OX=10090 GN=Ppp1r8 PE=1 SV=1	1	4	4	1	3	4	1	3	3	3	4	4	3	3	4	1	3	3	3	4	4	3	1	1	0	1	1	1	1	1	1	2024-01-27	2024-01-27	2024-01-09	38527	351	351	0	10515	By MS/MS	By MS/MS	By matching
Q8R349	Q8R349	2	2	1	Cell division cycle protein 16 homolog	Cdc16	sp|Q8R349|CDC16_MOUSE Cell division cycle protein 16 homolog OS=Mus musculus OX=10090 GN=Cdc16 PE=1 SV=1	1	2	2	1	2	2	2	2	2	2	2	2	2	2	2	2	2	2	2	2	2	2	1	1	1	1	1	1	1	1	1	2024-01-03	2024-01-03	2024-06-01	71459	620	620	0.0054348	17571	By MS/MS	By MS/MS	By matching
Q8R317	Q8R317	4	2	0	Ubiquilin-1	Ubqln1	sp|Q8R317|UBQL1_MOUSE Ubiquilin-1 OS=Mus musculus OX=10090 GN=Ubqln1 PE=1 SV=1	1	4	2	0	2	4	3	4	3	4	4	3	4	1	2	2	2	2	2	2	2	2	0	0	0	0	0	0	0	0	0	11	5	0	61976	582	582	0	16918	By MS/MS	By MS/MS	By matching
Q8R2U0	Q8R2U0	2	2	0	Nucleoporin SEH1	Seh1l	sp|Q8R2U0|SEH1_MOUSE Nucleoporin SEH1 OS=Mus musculus OX=10090 GN=Seh1l PE=2 SV=1	1	2	2	0	1	1	0	0	1	1	1	1	1	1	1	0	0	1	1	1	1	1	0	0	0	0	0	0	0	0	0	2024-03-08	2024-03-08	0	39774	360	360	0	81023	By matching	By MS/MS
Q8R2E9	Q8R2E9	2	2	1	ERO1-like protein beta	Ero1lb	sp|Q8R2E9|ERO1B_MOUSE ERO1-like protein beta OS=Mus musculus OX=10090 GN=Ero1b PE=1 SV=1	1	2	2	1	1	1	2	2	2	0	2	2	2	1	1	2	2	2	0	2	2	2	0	1	1	1	1	0	1	1	1	2024-06-05	2024-06-05	2024-04-02	53517	467	467	0.0067537	17089	By MS/MS	By matching	By MS/MS
Q8R1Q8	Q8R1Q8	2	2	0	Cytoplasmic dynein 1 light intermediate chain 1	Dync1li1	sp|Q8R1Q8|DC1L1_MOUSE Cytoplasmic dynein 1 light intermediate chain 1 OS=Mus musculus OX=10090 GN=Dync1li1 PE=1 SV=1	1	2	2	0	2	2	1	2	1	1	1	1	1	2	2	1	2	1	1	1	1	1	0	0	0	0	0	0	0	0	0	2024-02-05	2024-02-05	0	56614	523	523	0	52429	By MS/MS	By MS/MS	By matching
Q8R1N4	Q8R1N4	3	1	1	NudC domain-containing protein 3	Nudcd3	sp|Q8R1N4|NUDC3_MOUSE NudC domain-containing protein 3 OS=Mus musculus OX=10090 GN=Nudcd3 PE=1 SV=3	1	3	1	1	3	3	2	3	3	2	3	2	2	1	1	1	1	1	1	1	1	1	1	1	1	1	1	1	1	1	1	2024-07-07	2024-08-02	2024-08-02	40.89	363	363	0	3173	By MS/MS	By MS/MS	By MS/MS
Q8R180	Q8R180	1	1	0	ERO1-like protein alpha	Ero1l	sp|Q8R180|ERO1A_MOUSE ERO1-like protein alpha OS=Mus musculus OX=10090 GN=Ero1a PE=1 SV=2	1	1	1	0	0	1	1	1	1	1	1	1	1	0	1	1	1	1	1	1	1	1	0	0	0	0	0	0	0	0	0	3	3	0	54084	464	464	0	31187		By matching	By matching
Q8R0G9	Q8R0G9	2	2	2	Nuclear pore complex protein Nup133	Nup133	sp|Q8R0G9|NU133_MOUSE Nuclear pore complex protein Nup133 OS=Mus musculus OX=10090 GN=Nup133 PE=1 SV=2	1	2	2	2	1	1	2	1	1	1	1	1	1	1	1	2	1	1	1	1	1	1	1	1	2	1	1	1	1	1	1	2024-08-02	2024-08-02	2024-08-02	128.62	1155	1155	0.0042095	2026	By matching	By MS/MS	By MS/MS
Q8R0F6	Q8R0F6	2	2	0	Integrin-linked kinase-associated serine/threonine phosphatase 2C	Ilkap	sp|Q8R0F6|ILKAP_MOUSE Integrin-linked kinase-associated serine/threonine phosphatase 2C OS=Mus musculus OX=10090 GN=Ilkap PE=1 SV=1	1	2	2	0	2	1	1	2	2	1	2	2	2	2	1	1	2	2	1	2	2	2	0	0	0	0	0	0	0	0	0	2024-08-04	2024-08-04	0	42774	392	392	0.00050916	27883	By MS/MS	By matching	By MS/MS
Q8R050;Q149F3	Q8R050	5;2	5;2	2;0	Eukaryotic peptide chain release factor GTP-binding subunit ERF3A	Gspt1	sp|Q8R050|ERF3A_MOUSE Eukaryotic peptide chain release factor GTP-binding subunit ERF3A OS=Mus musculus OX=10090 GN=Gspt1 PE=1 SV=2	2	5	5	2	3	3	5	3	3	3	3	2	2	3	3	5	3	3	3	3	2	2	0	0	2	0	0	0	0	0	0	2024-04-12	2024-04-12	2024-09-07	68625	636	636;632	0	17535	By MS/MS	By MS/MS	By MS/MS
Q8R034	Q8R034	1	1	0	Anaphase-promoting complex subunit 13	Anapc13	sp|Q8R034|APC13_MOUSE Anaphase-promoting complex subunit 13 OS=Mus musculus OX=10090 GN=Anapc13 PE=3 SV=1	1	1	1	0	0	0	0	0	0	0	0	0	0	0	0	0	0	0	0	0	0	0	0	0	0	0	0	0	0	0	0	2024-05-13	2024-05-13	0	8346	74	74	0.001938	23143
Q8QZY1	Q8QZY1	13	1	1	Eukaryotic translation initiation factor 3 subunit L	Eif3l	sp|Q8QZY1|EIF3L_MOUSE Eukaryotic translation initiation factor 3 subunit L OS=Mus musculus OX=10090 GN=Eif3l PE=1 SV=1	1	13	1	1	8	9	8	8	8	10	7	9	10	1	1	1	1	1	1	1	1	1	1	1	1	1	1	1	1	1	1	2024-08-29	2024-08-02	2024-08-02	66612	564	564	0	38646	By MS/MS	By MS/MS	By matching
Q8NHQ1	Q8NHQ1	1	1	1	Centrosomal protein of 70 kDa	CEP70	sp|Q8NHQ1|CEP70_HUMAN Centrosomal protein of 70 kDa OS=Homo sapiens OX=9606 GN=CEP70 PE=1 SV=2	1	1	1	1	1	1	1	1	1	1	1	1	1	1	1	1	1	1	1	1	1	1	1	1	1	1	1	1	1	1	1	2024-04-04	2024-04-04	2024-04-04	69751	597	597	0.0014866	25407	By MS/MS	By MS/MS	By matching
Q8NFH4	Q8NFH4	1	1	1	Nucleoporin Nup37	NUP37	sp|Q8NFH4|NUP37_HUMAN Nucleoporin Nup37 OS=Homo sapiens OX=9606 GN=NUP37 PE=1 SV=1	1	1	1	1	1	0	0	1	0	0	1	0	1	1	0	0	1	0	0	1	0	1	1	0	0	1	0	0	1	0	1	2024-09-04	2024-09-04	2024-09-04	36707	326	326	0.00051787	29629	By matching
Q8N668	Q8N668	1	1	1	COMM domain-containing protein 1	COMMD1	sp|Q8N668|COMD1_HUMAN COMM domain-containing protein 1 OS=Homo sapiens OX=9606 GN=COMMD1 PE=1 SV=1	1	1	1	1	0	0	0	0	0	0	0	0	0	0	0	0	0	0	0	0	0	0	0	0	0	0	0	0	0	0	0	2024-04-07	2024-04-07	2024-04-07	21178	190	190	0.0067084	16627
Q8N5M1	Q8N5M1	4	4	1	ATP synthase mitochondrial F1 complex assembly factor 2	ATPAF2	sp|Q8N5M1|ATPF2_HUMAN ATP synthase mitochondrial F1 complex assembly factor 2 OS=Homo sapiens OX=9606 GN=ATPAF2 PE=1 SV=1	1	4	4	1	1	2	3	1	1	3	1	3	2	1	2	3	1	1	3	1	3	2	1	1	1	1	1	1	0	1	1	2024-06-16	2024-06-16	2024-02-04	32772	289	289	0	33103	By MS/MS	By MS/MS	By matching
Q8N4F0	Q8N4F0	1	1	1	BPI fold-containing family B member 2	BPIFB2	sp|Q8N4F0|BPIB2_HUMAN BPI fold-containing family B member 2 OS=Homo sapiens OX=9606 GN=BPIFB2 PE=1 SV=2	1	1	1	1	1	1	1	1	1	0	1	0	1	1	1	1	1	1	0	1	0	1	1	1	1	1	1	0	1	0	1	2024-04-02	2024-04-02	2024-04-02	49172	458	458	0.008337	15123	By MS/MS	By MS/MS	By MS/MS
Q8N4C6	Q8N4C6	1	1	1	Ninein	NIN	sp|Q8N4C6|NIN_HUMAN Ninein OS=Homo sapiens OX=9606 GN=NIN PE=1 SV=4	1	1	1	1	1	0	0	1	0	0	1	0	0	1	0	0	1	0	0	1	0	0	1	0	0	1	0	0	1	0	0	0.7	0.7	0.7	243.25	2090	2090	0.0071301	16161	By matching
Q8K5B2	Q8K5B2	1	1	0	Multiple coagulation factor deficiency protein 2 homolog	Mcfd2	sp|Q8K5B2|MCFD2_MOUSE Multiple coagulation factor deficiency protein 2 homolog OS=Mus musculus OX=10090 GN=Mcfd2 PE=1 SV=1	1	1	1	0	1	1	1	1	1	1	1	1	1	1	1	1	1	1	1	1	1	1	0	0	0	0	0	0	0	0	0	2024-07-11	2024-07-11	0	16168	145	145	0	10776	By matching	By matching	By matching
Q8K581	Q8K581	1	1	0	Thioredoxin domain-containing protein 9	Txndc9	sp|Q8K581|TXND9_RAT Thioredoxin domain-containing protein 9 OS=Rattus norvegicus OX=10116 GN=Txndc9 PE=2 SV=2	1	1	1	0	1	1	1	0	1	1	1	1	1	1	1	1	0	1	1	1	1	1	0	0	0	0	0	0	0	0	0	2024-08-05	2024-08-05	0	26272	226	226	0.0005048	27226	By matching	By matching	By matching
Q8K4Z5	Q8K4Z5	11	11	1	Splicing factor 3A subunit 1	Sf3a1	sp|Q8K4Z5|SF3A1_MOUSE Splicing factor 3A subunit 1 OS=Mus musculus OX=10090 GN=Sf3a1 PE=1 SV=1	1	11	11	1	9	9	7	8	9	8	9	8	8	9	9	7	8	9	8	9	8	8	1	1	1	1	1	1	1	1	1	2024-05-21	2024-05-21	2024-05-02	88544	791	791	0	46099	By MS/MS	By MS/MS	By MS/MS
Q8K4G6	Q8K4G6	3	3	1	O-acetyl-ADP-ribose deacetylase MACROD1	Macrod1	sp|Q8K4G6|MACD1_RAT ADP-ribose glycohydrolase MACROD1 (Fragment) OS=Rattus norvegicus OX=10116 GN=Macrod1 PE=2 SV=2	1	3	3	1	2	2	1	2	3	2	1	2	3	2	2	1	2	3	2	1	2	3	0	1	0	1	1	0	1	1	1	2024-08-19	2024-08-19	2024-01-10	28643	258	258	0.0071174	1604	By MS/MS	By MS/MS	By MS/MS
Q8K4F7	Q8K4F7	6	6	2	m7GpppX diphosphatase	Dcps	sp|Q8K4F7|DCPS_RAT m7GpppX diphosphatase OS=Rattus norvegicus OX=10116 GN=Dcps PE=2 SV=1	1	6	6	2	5	6	6	5	6	6	5	6	6	5	6	6	5	6	6	5	6	6	2	2	2	2	2	2	2	2	2	2024-01-30	2024-01-30	2024-04-10	38713	336	336	0	91884	By MS/MS	By MS/MS	By MS/MS
Q8K450	Q8K450	1	1	1	Sperm-associated antigen 16 protein	Spag16	sp|Q8K450|SPG16_MOUSE Sperm-associated antigen 16 protein OS=Mus musculus OX=10090 GN=Spag16 PE=1 SV=1	1	1	1	1	1	1	1	1	0	1	1	0	0	1	1	1	1	0	1	1	0	0	1	1	1	1	0	1	1	0	0	2024-03-02	2024-03-02	2024-03-02	71472	639	639	0.0050459	18481	By MS/MS	By MS/MS	By MS/MS
Q8K411	Q8K411	7	7	3	Presequence protease, mitochondrial	Pitrm1	sp|Q8K411|PREP_MOUSE Presequence protease, mitochondrial OS=Mus musculus OX=10090 GN=Pitrm1 PE=1 SV=1	1	7	7	3	5	7	6	6	7	7	7	6	6	5	7	6	6	7	7	7	6	6	2	3	2	3	3	3	3	3	3	2024-08-10	2024-08-10	2024-02-04	117.37	1036	1036	0	40432	By MS/MS	By MS/MS	By MS/MS
Q8K3K9	Q8K3K9	1	1	1	GTPase IMAP family member 4	Gimap4	sp|Q8K3K9|GIMA4_RAT GTPase IMAP family member 4 OS=Rattus norvegicus OX=10116 GN=Gimap4 PE=1 SV=1	1	1	1	1	0	0	0	0	0	0	0	0	0	0	0	0	0	0	0	0	0	0	0	0	0	0	0	0	0	0	0	2024-05-03	2024-05-03	2024-05-03	35822	310	310	0.0041899	19996
Q8K3H0	Q8K3H0	3	3	0	DCC-interacting protein 13-alpha	Appl1	sp|Q8K3H0|DP13A_MOUSE DCC-interacting protein 13-alpha OS=Mus musculus OX=10090 GN=Appl1 PE=1 SV=1	1	3	3	0	1	1	1	2	2	2	2	2	1	1	1	1	2	2	2	2	2	1	0	0	0	0	0	0	0	0	0	2024-09-05	2024-09-05	0	79327	707	707	0	42947	By matching	By matching	By matching
Q8K354	Q8K354	3	3	3	Carbonyl reductase [NADPH] 3	Cbr3	sp|Q8K354|CBR3_MOUSE Carbonyl reductase [NADPH] 3 OS=Mus musculus OX=10090 GN=Cbr3 PE=1 SV=1	1	3	3	3	3	2	2	3	2	2	2	1	1	3	2	2	3	2	2	2	1	1	3	2	2	3	2	2	2	1	1	2024-09-19	2024-09-19	2024-09-19	30953	277	277	0	59071	By MS/MS	By MS/MS	By MS/MS
Q8K310	Q8K310	9	9	0	Matrin-3	Matr3	sp|Q8K310|MATR3_MOUSE Matrin-3 OS=Mus musculus OX=10090 GN=Matr3 PE=1 SV=1	1	9	9	0	9	7	6	7	8	7	6	7	7	9	7	6	7	8	7	6	7	7	0	0	0	0	0	0	0	0	0	2024-02-15	2024-02-15	0	94629	846	846	0	119.39	By MS/MS	By MS/MS	By MS/MS
Q8K2Z4	Q8K2Z4	3	1	1	Condensin complex subunit 1	Ncapd2	sp|Q8K2Z4|CND1_MOUSE Condensin complex subunit 1 OS=Mus musculus OX=10090 GN=Ncapd2 PE=1 SV=2	1	3	1	1	3	3	3	3	3	3	2	2	3	1	1	1	1	1	1	1	0	1	1	1	1	1	1	1	1	0	1	2024-02-03	2024-04-01	2024-04-01	155.66	1392	1392	0.0050902	19451	By matching	By matching	By MS/MS
Q8K2V6	Q8K2V6	1	1	1	Importin-11	Ipo11	sp|Q8K2V6|IPO11_MOUSE Importin-11 OS=Mus musculus OX=10090 GN=Ipo11 PE=1 SV=1	1	1	1	1	0	1	1	1	1	1	0	1	1	0	1	1	1	1	1	0	1	1	0	1	1	1	1	1	0	1	1	2024-09-01	2024-09-01	2024-09-01	112.41	975	975	0.0042017	20218		By MS/MS	By matching
Q8K2T1	Q8K2T1	5	1	1	NmrA-like family domain-containing protein 1	Nmral1	sp|Q8K2T1|NMRL1_MOUSE NmrA-like family domain-containing protein 1 OS=Mus musculus OX=10090 GN=Nmral1 PE=1 SV=1	1	5	1	1	3	2	3	2	4	4	2	2	2	0	0	0	0	0	0	0	0	0	0	0	0	0	0	0	0	0	0	2024-04-20	2024-09-03	2024-09-03	34376	309	309	0.00051151	28414	By matching	By matching	By matching
Q8K2H2	Q8K2H2	2	2	1	OTU domain-containing protein 6B	Otud6b	sp|Q8K2H2|OTU6B_MOUSE Deubiquitinase OTUD6B OS=Mus musculus OX=10090 GN=Otud6b PE=1 SV=1	1	2	2	1	0	2	2	2	1	2	2	2	2	0	2	2	2	1	2	2	2	2	0	1	1	1	1	1	1	1	1	2024-02-09	2024-02-09	2024-04-04	33758	294	294	0	48867		By matching	By matching
Q8K2F8	Q8K2F8	6	6	1	Protein LSM14 homolog A	Lsm14a	sp|Q8K2F8|LS14A_MOUSE Protein LSM14 homolog A OS=Mus musculus OX=10090 GN=Lsm14a PE=1 SV=1	1	6	6	1	4	3	4	5	5	3	4	2	4	4	3	4	5	5	3	4	2	4	0	0	0	1	1	0	0	0	1	2024-07-22	2024-07-22	2024-03-09	50545	462	462	0	81901	By matching	By MS/MS	By MS/MS
Q8K2C9	Q8K2C9	1	1	1	Very-long-chain (3R)-3-hydroxyacyl-CoA dehydratase 3	Hacd3	sp|Q8K2C9|HACD3_MOUSE Very-long-chain (3R)-3-hydroxyacyl-CoA dehydratase 3 OS=Mus musculus OX=10090 GN=Hacd3 PE=1 SV=2	1	1	1	1	1	1	1	1	1	1	1	1	1	1	1	1	1	1	1	1	1	1	1	1	1	1	1	1	1	1	1	2024-08-05	2024-08-05	2024-08-05	43131	362	362	0.0050297	18257	By MS/MS	By MS/MS	By MS/MS
Q8K298	Q8K298	1	1	1	Actin-binding protein anillin	Anln	sp|Q8K298|ANLN_MOUSE Anillin OS=Mus musculus OX=10090 GN=Anln PE=1 SV=2	1	1	1	1	1	1	1	0	0	0	0	0	0	1	1	1	0	0	0	0	0	0	1	1	1	0	0	0	0	0	0	2024-02-01	2024-02-01	2024-02-01	122.79	1121	1121	0.0028544	2171	By matching	By matching	By matching
Q8K297	Q8K297	4	4	3	Procollagen galactosyltransferase 1	Colgalt1	sp|Q8K297|GT251_MOUSE Procollagen galactosyltransferase 1 OS=Mus musculus OX=10090 GN=Colgalt1 PE=1 SV=2	1	4	4	3	4	3	3	2	3	3	2	2	2	4	3	3	2	3	3	2	2	2	3	3	2	2	2	2	2	1	1	2024-07-11	2024-07-11	2024-09-09	71.06	617	617	0	35233	By MS/MS	By MS/MS	By MS/MS
Q8K274	Q8K274	2	2	2	Ketosamine-3-kinase	Fn3krp	sp|Q8K274|KT3K_MOUSE Ketosamine-3-kinase OS=Mus musculus OX=10090 GN=Fn3krp PE=1 SV=2	1	2	2	2	1	1	2	1	1	1	0	1	1	1	1	2	1	1	1	0	1	1	1	1	2	1	1	1	0	1	1	2024-01-07	2024-01-07	2024-01-07	34468	309	309	0.0014859	25323	By MS/MS	By MS/MS	By MS/MS
Q8K1Z0	Q8K1Z0	1	1	1	Ubiquinone biosynthesis protein COQ9, mitochondrial	Coq9	sp|Q8K1Z0|COQ9_MOUSE Ubiquinone biosynthesis protein COQ9, mitochondrial OS=Mus musculus OX=10090 GN=Coq9 PE=1 SV=1	1	1	1	1	1	1	1	1	1	1	0	1	1	1	1	1	1	1	1	0	1	1	1	1	1	1	1	1	0	1	1	2024-07-06	2024-07-06	2024-07-06	35082	313	313	0.0019268	22618	By matching	By matching	By MS/MS
Q8K1R3	Q8K1R3	2	2	2	Polyribonucleotide nucleotidyltransferase 1, mitochondrial	Pnpt1	sp|Q8K1R3|PNPT1_MOUSE Polyribonucleotide nucleotidyltransferase 1, mitochondrial OS=Mus musculus OX=10090 GN=Pnpt1 PE=1 SV=1	1	2	2	2	1	1	1	1	1	1	1	1	1	1	1	1	1	1	1	1	1	1	1	1	1	1	1	1	1	1	1	2024-02-04	2024-02-04	2024-02-04	85682	783	783	0	36488	By MS/MS	By matching	By matching
Q8K1J6	Q8K1J6	3	3	1	CCA tRNA nucleotidyltransferase 1, mitochondrial	Trnt1	sp|Q8K1J6|TRNT1_MOUSE CCA tRNA nucleotidyltransferase 1, mitochondrial OS=Mus musculus OX=10090 GN=Trnt1 PE=1 SV=1	1	3	3	1	3	3	1	3	2	2	1	1	3	3	3	1	3	2	2	1	1	3	1	1	0	1	1	1	0	1	1	2024-01-10	2024-01-10	2024-04-04	49895	434	434	0	65131	By MS/MS	By MS/MS	By MS/MS
Q8K0F1	Q8K0F1	1	1	0	TBC1 domain family member 23	Tbc1d23	sp|Q8K0F1|TBC23_MOUSE TBC1 domain family member 23 OS=Mus musculus OX=10090 GN=Tbc1d23 PE=1 SV=1	1	1	1	0	1	0	1	1	0	1	0	1	0	1	0	1	1	0	1	0	1	0	0	0	0	0	0	0	0	0	0	2024-05-02	2024-05-02	0	76425	684	684	0.0041763	19821	By MS/MS		By MS/MS
Q8K019	Q8K019	2	1	1	Bcl-2-associated transcription factor 1	Bclaf1	sp|Q8K019|BCLF1_MOUSE Bcl-2-associated transcription factor 1 OS=Mus musculus OX=10090 GN=Bclaf1 PE=1 SV=2	1	2	1	1	2	2	2	2	2	2	2	1	2	1	1	1	1	1	1	1	1	1	1	1	1	1	1	1	1	1	1	2024-09-02	2024-07-01	2024-07-01	106	919	919	0.0014713	2468	By matching	By MS/MS	By matching
Q8JZX4	Q8JZX4	3	3	0	Splicing factor 45	Rbm17	sp|Q8JZX4|SPF45_MOUSE Splicing factor 45 OS=Mus musculus OX=10090 GN=Rbm17 PE=1 SV=1	1	3	3	0	3	1	0	1	2	1	1	1	1	3	1	0	1	2	1	1	1	1	0	0	0	0	0	0	0	0	0	2024-01-10	2024-01-10	0	45303	405	405	0.0019259	22566	By matching	By matching
Q8IVF4	Q8IVF4	2	2	2	Dynein heavy chain 10, axonemal	DNAH10	sp|Q8IVF4|DYH10_HUMAN Dynein axonemal heavy chain 10 OS=Homo sapiens OX=9606 GN=DNAH10 PE=1 SV=4	1	2	2	2	1	0	1	1	1	1	0	1	1	1	0	1	1	1	1	0	1	1	1	0	1	1	1	1	0	1	1	0.7	0.7	0.7	514.83	4471	4471	0.0042214	20454	By MS/MS		By MS/MS
Q8IVD9	Q8IVD9	4	4	2	NudC domain-containing protein 3	NUDCD3	sp|Q8IVD9|NUDC3_HUMAN NudC domain-containing protein 3 OS=Homo sapiens OX=9606 GN=NUDCD3 PE=1 SV=3	1	4	4	2	3	4	3	4	3	3	4	3	3	3	4	3	4	3	3	4	3	3	1	2	2	2	1	2	2	2	2	13	13	8	40822	361	361	0	61075	By matching	By MS/MS	By MS/MS
Q8IUI8	Q8IUI8	3	3	1	Cytokine receptor-like factor 3	CRLF3	sp|Q8IUI8|CRLF3_HUMAN Cytokine receptor-like factor 3 OS=Homo sapiens OX=9606 GN=CRLF3 PE=1 SV=2	1	3	3	1	2	2	1	2	2	3	3	2	2	2	2	1	2	2	3	3	2	2	1	1	1	1	1	1	1	1	1	2024-01-08	2024-01-08	2024-04-03	49765	442	442	0	46275	By MS/MS	By MS/MS	By matching
Q8CIE6	Q8CIE6	22	22	1	Coatomer subunit alpha;Xenin;Proxenin	Copa	sp|Q8CIE6|COPA_MOUSE Coatomer subunit alpha OS=Mus musculus OX=10090 GN=Copa PE=1 SV=2	1	22	22	1	19	18	19	16	18	21	17	18	17	19	18	19	16	18	21	17	18	17	1	1	1	1	1	1	1	1	1	2024-07-23	2024-07-23	2024-06-01	138.43	1224	1224	0	135.42	By MS/MS	By MS/MS	By MS/MS
Q8CI33	Q8CI33	3	3	1	CWF19-like protein 1	Cwf19l1	sp|Q8CI33|C19L1_MOUSE CWF19-like protein 1 OS=Mus musculus OX=10090 GN=Cwf19l1 PE=1 SV=2	1	3	3	1	2	1	2	2	1	2	2	1	2	2	1	2	2	1	2	2	1	2	0	0	0	0	0	0	0	0	0	2024-03-09	2024-03-09	2024-06-02	60193	537	537	0	30753	By MS/MS	By matching	By matching
Q8CHP5	Q8CHP5	1	1	0	Partner of Y14 and mago	Wibg	sp|Q8CHP5|PYM1_MOUSE Partner of Y14 and mago OS=Mus musculus OX=10090 GN=Pym1 PE=1 SV=2	1	1	1	0	0	1	1	1	1	1	1	1	1	0	1	1	1	1	1	1	1	1	0	0	0	0	0	0	0	0	0	2024-04-07	2024-04-07	0	22689	203	203	0	41285		By matching	By matching
Q8CHM7	Q8CHM7	2	2	1	2-hydroxyacyl-CoA lyase 1	Hacl1	sp|Q8CHM7|HACL1_RAT 2-hydroxyacyl-CoA lyase 1 OS=Rattus norvegicus OX=10116 GN=Hacl1 PE=1 SV=1	1	2	2	1	1	2	2	1	2	2	2	2	2	1	2	2	1	2	2	2	2	2	1	1	1	0	1	1	1	1	1	2024-06-04	2024-06-04	2024-06-02	63615	581	581	0	91733	By matching	By matching	By MS/MS
Q8CGZ0	Q8CGZ0	2	2	0	Calcium homeostasis endoplasmic reticulum protein	Cherp	sp|Q8CGZ0|CHERP_MOUSE Calcium homeostasis endoplasmic reticulum protein OS=Mus musculus OX=10090 GN=Cherp PE=1 SV=1	1	2	2	0	2	1	1	1	1	2	1	2	1	2	1	1	1	1	2	1	2	1	0	0	0	0	0	0	0	0	0	4	4	0	106.17	936	936	0	55938	By matching	By matching	By matching
Q8CGF7	Q8CGF7	6	6	1	Transcription elongation regulator 1	Tcerg1	sp|Q8CGF7|TCRG1_MOUSE Transcription elongation regulator 1 OS=Mus musculus OX=10090 GN=Tcerg1 PE=1 SV=2	1	6	6	1	4	5	4	4	4	4	3	4	5	4	5	4	4	4	4	3	4	5	0	1	0	0	1	1	0	1	1	2024-09-06	2024-09-06	2024-01-02	123.79	1100	1100	0	13557	By matching	By MS/MS	By MS/MS
Q8CGC7	Q8CGC7	23	23	14	Bifunctional glutamate/proline--tRNA ligase;Glutamate--tRNA ligase;Proline--tRNA ligase	Eprs	sp|Q8CGC7|SYEP_MOUSE Bifunctional glutamate/proline--tRNA ligase OS=Mus musculus OX=10090 GN=Eprs1 PE=1 SV=4	1	23	23	14	17	19	22	19	20	21	18	15	20	17	19	22	19	20	21	18	15	20	11	10	14	11	12	12	9	8	11	18	18	2024-01-11	170.08	1512	1512	0	211.64	By MS/MS	By MS/MS	By MS/MS
Q8CG48	Q8CG48	6	6	1	Structural maintenance of chromosomes protein 2	Smc2	sp|Q8CG48|SMC2_MOUSE Structural maintenance of chromosomes protein 2 OS=Mus musculus OX=10090 GN=Smc2 PE=1 SV=2	1	6	6	1	3	4	5	4	5	5	3	3	3	3	4	5	4	5	5	3	3	3	0	0	0	0	0	0	0	0	0	2024-08-06	2024-08-06	0.8	134.24	1191	1191	0	39399	By MS/MS	By MS/MS	By MS/MS
Q8CG45	Q8CG45	3	3	2	Aflatoxin B1 aldehyde reductase member 2	Akr7a2	sp|Q8CG45|ARK72_RAT Aflatoxin B1 aldehyde reductase member 2 OS=Rattus norvegicus OX=10116 GN=Akr7a2 PE=1 SV=2	1	3	3	2	2	3	2	2	3	3	2	3	2	2	3	2	2	3	3	2	3	2	1	2	1	1	2	2	1	2	1	2024-01-10	2024-01-10	6	40675	367	367	0	35097	By matching	By MS/MS	By MS/MS
Q8CFI0	Q8CFI0	2	1	0	E3 ubiquitin-protein ligase NEDD4-like	Nedd4l	sp|Q8CFI0|NED4L_MOUSE E3 ubiquitin-protein ligase NEDD4-like OS=Mus musculus OX=10090 GN=Nedd4l PE=1 SV=2	1	2	1	0	2	1	2	2	2	2	1	2	2	1	1	1	1	1	1	1	1	1	0	0	0	0	0	0	0	0	0	2	1	0	115.42	1004	1004	0.0005176	29564	By MS/MS	By MS/MS	By MS/MS
Q8CE64	Q8CE64	1	1	1	Zinc finger protein 276	Znf276	sp|Q8CE64|ZN276_MOUSE Zinc finger protein 276 OS=Mus musculus OX=10090 GN=Znf276 PE=1 SV=3	1	1	1	1	1	1	1	1	1	1	1	1	1	1	1	1	1	1	1	1	1	1	1	1	1	1	1	1	1	1	1	2024-03-03	2024-03-03	2024-03-03	67338	614	614	0.0050761	1905	By MS/MS	By MS/MS	By MS/MS
Q8CCH2	Q8CCH2	1	1	1	NHL repeat-containing protein 3	Nhlrc3	sp|Q8CCH2|NHLC3_MOUSE NHL repeat-containing protein 3 OS=Mus musculus OX=10090 GN=Nhlrc3 PE=1 SV=1	1	1	1	1	0	1	0	0	1	1	1	1	1	0	1	0	0	1	1	1	1	1	0	1	0	0	1	1	1	1	1	2024-05-03	2024-05-03	2024-05-03	38195	347	347	0.0009995	2637		By MS/MS
Q8C8T8	Q8C8T8	2	2	1	Pre-rRNA-processing protein TSR2 homolog	Tsr2	sp|Q8C8T8|TSR2_MOUSE Pre-rRNA-processing protein TSR2 homolog OS=Mus musculus OX=10090 GN=Tsr2 PE=1 SV=1	1	2	2	1	1	1	1	2	2	1	2	1	1	1	1	1	2	2	1	2	1	1	1	0	0	1	1	0	1	1	0	2024-09-19	2024-09-19	2024-01-13	20891	191	191	0	72383	By matching	By matching	By matching
Q8C8N2	Q8C8N2	1	1	1	Protein SCAI	Scai	sp|Q8C8N2|SCAI_MOUSE Protein SCAI OS=Mus musculus OX=10090 GN=Scai PE=1 SV=2	1	1	1	1	0	1	0	0	0	0	0	0	0	0	1	0	0	0	0	0	0	0	0	1	0	0	0	0	0	0	0	2	2	2	70274	606	606	1	-2		By MS/MS
Q8C878	Q8C878	8	8	0	NEDD8-activating enzyme E1 catalytic subunit	Uba3	sp|Q8C878|UBA3_MOUSE NEDD8-activating enzyme E1 catalytic subunit OS=Mus musculus OX=10090 GN=Uba3 PE=1 SV=2	1	8	8	0	6	5	6	6	6	6	5	6	6	6	5	6	6	6	6	5	6	6	0	0	0	0	0	0	0	0	0	2024-07-27	2024-07-27	0	51737	462	462	0	37712	By MS/MS	By MS/MS	By MS/MS
Q8C854	Q8C854	1	1	0	Myelin expression factor 2	Myef2	sp|Q8C854|MYEF2_MOUSE Myelin expression factor 2 OS=Mus musculus OX=10090 GN=Myef2 PE=1 SV=1	1	1	1	0	1	0	1	1	1	0	1	0	0	1	0	1	1	1	0	1	0	0	0	0	0	0	0	0	0	0	0	2024-09-01	2024-09-01	0	63294	591	591	0	38151	By MS/MS		By matching
Q8C7X2	Q8C7X2	4	4	2	ER membrane protein complex subunit 1	Emc1	sp|Q8C7X2|EMC1_MOUSE ER membrane protein complex subunit 1 OS=Mus musculus OX=10090 GN=Emc1 PE=1 SV=1	1	4	4	2	4	3	3	3	4	4	2	0	1	4	3	3	3	4	4	2	0	1	2	2	1	2	2	2	0	0	0	2024-06-05	2024-06-05	2024-09-02	111.6	997	997	0	10351	By MS/MS	By matching	By matching
Q8C7R4	Q8C7R4	8	8	6	Ubiquitin-like modifier-activating enzyme 6	Uba6	sp|Q8C7R4|UBA6_MOUSE Ubiquitin-like modifier-activating enzyme 6 OS=Mus musculus OX=10090 GN=Uba6 PE=1 SV=1	1	8	8	6	5	7	5	5	5	7	4	6	6	5	7	5	5	5	7	4	6	6	4	5	4	4	4	5	3	4	5	2024-03-10	2024-03-10	2024-01-08	117.96	1053	1053	0	35018	By MS/MS	By MS/MS	By MS/MS
Q8C5Q4	Q8C5Q4	1	1	1	G-rich sequence factor 1	Grsf1	sp|Q8C5Q4|GRSF1_MOUSE G-rich sequence factor 1 OS=Mus musculus OX=10090 GN=Grsf1 PE=1 SV=2	1	1	1	1	1	0	1	0	1	1	0	1	1	1	0	1	0	1	1	0	1	1	1	0	1	0	1	1	0	1	1	4	4	4	53076	479	479	0	36297	By MS/MS		By matching
Q8C4B4	Q8C4B4	4	4	2	Protein unc-119 homolog B	Unc119b	sp|Q8C4B4|U119B_MOUSE Protein unc-119 homolog B OS=Mus musculus OX=10090 GN=Unc119b PE=1 SV=1	1	4	4	2	4	4	4	3	3	2	3	4	3	4	4	4	3	3	2	3	4	3	2	2	2	1	1	1	1	2	1	2024-07-24	2024-07-24	2024-05-13	28302	251	251	0	89235	By MS/MS	By MS/MS	By MS/MS
Q8C2Q3	Q8C2Q3	2	2	0	RNA-binding protein 14	Rbm14	sp|Q8C2Q3|RBM14_MOUSE RNA-binding protein 14 OS=Mus musculus OX=10090 GN=Rbm14 PE=1 SV=1	1	2	2	0	2	1	1	0	2	2	1	2	1	2	1	1	0	2	2	1	2	1	0	0	0	0	0	0	0	0	0	6	6	0	69448	669	669	0	33942	By MS/MS	By MS/MS	By matching
Q8BZA9	Q8BZA9	1	1	1	Fructose-2,6-bisphosphatase TIGAR	Tigar	sp|Q8BZA9|TIGAR_MOUSE Fructose-2,6-bisphosphatase TIGAR OS=Mus musculus OX=10090 GN=Tigar PE=1 SV=1	1	1	1	1	0	0	0	0	0	0	0	0	0	0	0	0	0	0	0	0	0	0	0	0	0	0	0	0	0	0	0	2024-03-06	2024-03-06	2024-03-06	29.19	269	269	0	66572
Q8BYA0	Q8BYA0	2	2	1	Tubulin-specific chaperone D	Tbcd	sp|Q8BYA0|TBCD_MOUSE Tubulin-specific chaperone D OS=Mus musculus OX=10090 GN=Tbcd PE=1 SV=1	1	2	2	1	1	1	2	2	1	2	2	2	2	1	1	2	2	1	2	2	2	2	1	1	1	1	1	1	1	1	1	2024-08-01	2024-08-01	0.8	133.32	1196	1196	0	4439	By MS/MS	By matching	By MS/MS
Q8BY87	Q8BY87	3	3	2	Ubiquitin carboxyl-terminal hydrolase 47	Usp47	sp|Q8BY87|UBP47_MOUSE Ubiquitin carboxyl-terminal hydrolase 47 OS=Mus musculus OX=10090 GN=Usp47 PE=1 SV=2	1	3	3	2	3	1	1	2	1	1	2	3	2	3	1	1	2	1	1	2	3	2	2	1	1	2	1	1	2	2	2	2024-01-03	2024-01-03	2	157.45	1376	1376	0	63451	By matching	By matching	By MS/MS
Q8BXV2	Q8BXV2	1	1	1	BRI3-binding protein	Bri3bp	sp|Q8BXV2|BRI3B_MOUSE BRI3-binding protein OS=Mus musculus OX=10090 GN=Bri3bp PE=1 SV=1	1	1	1	1	1	1	1	1	1	1	1	1	1	1	1	1	1	1	1	1	1	1	1	1	1	1	1	1	1	1	1	2024-05-07	2024-05-07	2024-05-07	28263	253	253	0	32174	By MS/MS	By MS/MS	By matching
Q8BXN9	Q8BXN9	2	2	1	Transmembrane protein 87A	Tmem87a	sp|Q8BXN9|TM87A_MOUSE Transmembrane protein 87A OS=Mus musculus OX=10090 GN=Tmem87a PE=1 SV=1	1	2	2	1	1	1	1	1	1	1	1	1	1	1	1	1	1	1	1	1	1	1	1	1	1	1	1	1	1	1	1	4	4	2024-02-02	63379	555	555	0	32051	By MS/MS	By MS/MS	By matching
Q8BWR2	Q8BWR2	1	1	0	PITH domain-containing protein 1	Pithd1	sp|Q8BWR2|PITH1_MOUSE PITH domain-containing protein 1 OS=Mus musculus OX=10090 GN=Pithd1 PE=1 SV=1	1	1	1	0	1	1	1	1	1	1	1	1	1	1	1	1	1	1	1	1	1	1	0	0	0	0	0	0	0	0	0	2024-05-08	2024-05-08	0	24192	211	211	0	32086	By matching	By matching	By matching
Q8BVE3	Q8BVE3	1	1	0	V-type proton ATPase subunit H	Atp6v1h	sp|Q8BVE3|VATH_MOUSE V-type proton ATPase subunit H OS=Mus musculus OX=10090 GN=Atp6v1h PE=1 SV=1	1	1	1	0	1	1	1	0	1	1	0	1	1	1	1	1	0	1	1	0	1	1	0	0	0	0	0	0	0	0	0	2024-09-03	2024-09-03	0	55854	483	483	0	16654	By matching	By MS/MS	By MS/MS
Q8BU30	Q8BU30	13	13	10	Isoleucine--tRNA ligase, cytoplasmic	Iars	sp|Q8BU30|SYIC_MOUSE Isoleucine--tRNA ligase, cytoplasmic OS=Mus musculus OX=10090 GN=Iars1 PE=1 SV=2	1	13	13	10	13	12	10	11	12	11	11	10	11	13	12	10	11	12	11	11	10	11	10	9	8	8	9	8	8	7	8	2024-04-14	2024-04-14	2024-05-11	144.27	1262	1262	0	45483	By MS/MS	By MS/MS	By MS/MS
Q8BTZ7	Q8BTZ7	1	1	0	Mannose-1-phosphate guanyltransferase beta	Gmppb	sp|Q8BTZ7|GMPPB_MOUSE Mannose-1-phosphate guanyltransferase beta OS=Mus musculus OX=10090 GN=Gmppb PE=1 SV=1	1	1	1	0	1	1	1	1	1	0	1	1	1	1	1	1	1	1	0	1	1	1	0	0	0	0	0	0	0	0	0	2024-03-03	2024-03-03	0	39916	360	360	0.0010065	2687	By matching	By matching	By matching
Q8BTW3	Q8BTW3	1	1	1	Exosome complex component MTR3	Exosc6	sp|Q8BTW3|EXOS6_MOUSE Exosome complex component MTR3 OS=Mus musculus OX=10090 GN=Exosc6 PE=1 SV=1	1	1	1	1	1	1	1	1	1	0	1	0	0	1	1	1	1	1	0	1	0	0	1	1	1	1	1	0	1	0	0	2024-05-05	2024-05-05	2024-05-05	28.37	273	273	0	32958	By matching	By MS/MS	By MS/MS
Q8BTU1	Q8BTU1	3	3	0	Cilia- and flagella-associated protein 20	Cfap20	sp|Q8BTU1|CFA20_MOUSE Cilia- and flagella-associated protein 20 OS=Mus musculus OX=10090 GN=Cfap20 PE=1 SV=1	1	3	3	0	1	2	2	2	1	2	0	0	1	1	2	2	2	1	2	0	0	1	0	0	0	0	0	0	0	0	0	2024-07-20	2024-07-20	0	22748	193	193	0	77.47	By MS/MS	By MS/MS	By MS/MS
Q8BTM8	Q8BTM8	53	53	14	Filamin-A	Flna	sp|Q8BTM8|FLNA_MOUSE Filamin-A OS=Mus musculus OX=10090 GN=Flna PE=1 SV=5	1	53	53	14	45	48	47	44	48	50	43	42	42	45	48	47	44	48	50	43	42	42	10	12	13	10	11	12	10	11	11	32.1	32.1	2024-04-09	281.22	2647	2647	0	323.31	By MS/MS	By MS/MS	By MS/MS
Q8BTI8	Q8BTI8	3	3	2	Serine/arginine repetitive matrix protein 2	Srrm2	sp|Q8BTI8|SRRM2_MOUSE Serine/arginine repetitive matrix protein 2 OS=Mus musculus OX=10090 GN=Srrm2 PE=1 SV=3	1	3	3	2	3	3	1	2	2	2	2	1	2	3	3	1	2	2	2	2	1	2	2	2	1	2	1	1	2	1	1	2024-09-01	2024-09-01	2024-05-01	294.84	2703	2703	0	45513	By MS/MS	By MS/MS	By matching
Q8BRH0	Q8BRH0	2	2	1	Transmembrane and TPR repeat-containing protein 3	Tmtc3	sp|Q8BRH0|TMTC3_MOUSE Protein O-mannosyl-transferase TMTC3 OS=Mus musculus OX=10090 GN=Tmtc3 PE=1 SV=2	1	2	2	1	2	2	1	0	0	1	0	0	1	2	2	1	0	0	1	0	0	1	1	1	1	0	0	1	0	0	1	2024-08-02	2024-08-02	2024-08-01	104.2	920	920	0.004186	19944	By MS/MS	By matching	By matching
Q8BQM4	Q8BQM4	1	1	1	HEAT repeat-containing protein 3	Heatr3	sp|Q8BQM4|HEAT3_MOUSE HEAT repeat-containing protein 3 OS=Mus musculus OX=10090 GN=Heatr3 PE=1 SV=1	1	1	1	1	1	0	1	1	1	1	1	0	0	1	0	1	1	1	1	1	0	0	1	0	1	1	1	1	1	0	0	2024-09-01	2024-09-01	2024-09-01	74305	679	679	0.0042194	2045	By matching		By matching
Q8BQ47	Q8BQ47	1	1	0	Protein canopy homolog 4	Cnpy4	sp|Q8BQ47|CNPY4_MOUSE Protein canopy homolog 4 OS=Mus musculus OX=10090 GN=Cnpy4 PE=1 SV=1	1	1	1	0	0	1	1	1	1	1	1	1	1	0	1	1	1	1	1	1	1	1	0	0	0	0	0	0	0	0	0	2024-05-04	2024-05-04	0	28093	245	245	0	38412		By matching	By matching
Q8BPG6	Q8BPG6	1	1	0	Sulfatase-modifying factor 2	Sumf2	sp|Q8BPG6|SUMF2_MOUSE Inactive C-alpha-formylglycine-generating enzyme 2 OS=Mus musculus OX=10090 GN=Sumf2 PE=1 SV=2	1	1	1	0	0	0	0	0	0	0	0	1	1	0	0	0	0	0	0	0	1	1	0	0	0	0	0	0	0	0	0	2024-09-03	2024-09-03	0	34737	308	308	0.0050114	17978
Q8BP47	Q8BP47	4	4	3	Asparagine--tRNA ligase, cytoplasmic	Nars	sp|Q8BP47|SYNC_MOUSE Asparagine--tRNA ligase, cytoplasmic OS=Mus musculus OX=10090 GN=NARS1 PE=1 SV=2	1	4	4	3	4	4	3	4	4	4	3	3	4	4	4	3	4	4	4	3	3	4	3	3	2	3	3	3	2	2	3	2024-09-10	2024-09-10	2024-09-08	64279	559	559	0	27612	By MS/MS	By MS/MS	By MS/MS
Q8BMZ5	Q8BMZ5	2	2	1	tRNA-splicing endonuclease subunit Sen34	Tsen34	sp|Q8BMZ5|SEN34_MOUSE tRNA-splicing endonuclease subunit Sen34 OS=Mus musculus OX=10090 GN=Tsen34 PE=2 SV=2	1	2	2	1	1	0	1	1	0	0	0	0	0	1	0	1	1	0	0	0	0	0	0	0	0	0	0	0	0	0	0	2024-05-08	2024-05-08	2024-01-04	34196	316	316	0.0050808	1916	By MS/MS		By matching
Q8BMK4	Q8BMK4	2	2	2	Cytoskeleton-associated protein 4	Ckap4	sp|Q8BMK4|CKAP4_MOUSE Cytoskeleton-associated protein 4 OS=Mus musculus OX=10090 GN=Ckap4 PE=1 SV=2	1	2	2	2	1	0	0	0	2	1	0	0	1	1	0	0	0	2	1	0	0	1	1	0	0	0	2	1	0	0	1	2024-07-04	2024-07-04	2024-07-04	63691	575	575	0.0050366	1835	By MS/MS
Q8BMJ2	Q8BMJ2	13	13	7	Leucine--tRNA ligase, cytoplasmic	Lars	sp|Q8BMJ2|SYLC_MOUSE Leucine--tRNA ligase, cytoplasmic OS=Mus musculus OX=10090 GN=Lars1 PE=1 SV=2	1	13	13	7	10	13	11	12	12	9	12	10	11	10	13	11	12	12	9	12	10	11	4	7	6	6	7	5	6	6	6	2024-02-15	2024-02-15	2024-07-09	134.19	1178	1178	0	67353	By MS/MS	By MS/MS	By MS/MS
Q8BL66	Q8BL66	2	2	1	Early endosome antigen 1	Eea1	sp|Q8BL66|EEA1_MOUSE Early endosome antigen 1 OS=Mus musculus OX=10090 GN=Eea1 PE=1 SV=2	1	2	2	1	2	1	2	2	1	1	1	1	2	2	1	2	2	1	1	1	1	2	1	0	1	1	0	0	0	0	1	2024-02-02	2024-02-02	2024-03-01	160.91	1411	1411	0	48754	By matching	By matching	By matching
Q8BKZ9	Q8BKZ9	1	1	1	Pyruvate dehydrogenase protein X component, mitochondrial	Pdhx	sp|Q8BKZ9|ODPX_MOUSE Pyruvate dehydrogenase protein X component, mitochondrial OS=Mus musculus OX=10090 GN=Pdhx PE=1 SV=1	1	1	1	1	1	1	1	0	1	0	0	1	1	1	1	1	0	1	0	0	1	1	1	1	1	0	1	0	0	1	1	3	3	3	53998	501	501	0.0019333	22947	By matching	By matching	By matching
Q8BKN5	Q8BKN5	1	1	1	Gamma-tubulin complex component 5	Tubgcp5	sp|Q8BKN5|GCP5_MOUSE Gamma-tubulin complex component 5 OS=Mus musculus OX=10090 GN=Tubgcp5 PE=2 SV=2	1	1	1	1	1	1	0	0	1	1	0	0	0	1	1	0	0	1	1	0	0	0	1	1	0	0	1	1	0	0	0	2024-08-01	2024-08-01	2024-08-01	117.98	1024	1024	0.0050205	18064	By MS/MS	By matching
Q8BKC5;Q8BIV3	Q8BKC5	16;1	16;1	2;0	Importin-5	Ipo5	sp|Q8BKC5|IPO5_MOUSE Importin-5 OS=Mus musculus OX=10090 GN=Ipo5 PE=1 SV=3	2	16	16	2	10	11	10	12	14	12	13	12	11	10	11	10	12	14	12	13	12	11	1	1	0	2	2	2	2	2	1	2024-03-23	2024-03-23	2	123.59	1097	1097;1105	0	80346	By MS/MS	By MS/MS	By MS/MS
Q8BK72	Q8BK72	2	2	2	28S ribosomal protein S27, mitochondrial	Mrps27	sp|Q8BK72|RT27_MOUSE 28S ribosomal protein S27, mitochondrial OS=Mus musculus OX=10090 GN=Mrps27 PE=1 SV=2	1	2	2	2	2	2	2	2	2	2	2	1	2	2	2	2	2	2	2	2	1	2	2	2	2	2	2	2	2	1	2	2024-03-06	2024-03-06	2024-03-06	47778	415	415	0	23192	By MS/MS	By MS/MS	By MS/MS
Q8BK67	Q8BK67	7	7	1	Protein RCC2	Rcc2	sp|Q8BK67|RCC2_MOUSE Protein RCC2 OS=Mus musculus OX=10090 GN=Rcc2 PE=1 SV=1	1	7	7	1	3	3	4	2	2	4	2	2	1	3	3	4	2	2	4	2	2	1	1	0	1	0	0	0	0	0	0	2024-02-16	2024-02-16	2024-09-02	55983	520	520	0	51987	By MS/MS	By MS/MS	By MS/MS
Q8BK64;Q8N9S3	Q8BK64	4;1	4;1	1;0	Activator of 90 kDa heat shock protein ATPase homolog 1	Ahsa1	sp|Q8BK64|AHSA1_MOUSE Activator of 90 kDa heat shock protein ATPase homolog 1 OS=Mus musculus OX=10090 GN=Ahsa1 PE=1 SV=2	2	4	4	1	2	1	2	2	2	2	2	1	1	2	1	2	2	2	2	2	1	1	1	1	1	1	1	1	1	1	1	2024-08-14	2024-08-14	2024-05-06	38117	338	338;331	0	11935	By MS/MS	By MS/MS	By MS/MS
Q8BJY1	Q8BJY1	5	5	3	26S proteasome non-ATPase regulatory subunit 5	Psmd5	sp|Q8BJY1|PSMD5_MOUSE 26S proteasome non-ATPase regulatory subunit 5 OS=Mus musculus OX=10090 GN=Psmd5 PE=1 SV=4	1	5	5	3	4	5	4	4	4	4	5	3	4	4	5	4	4	4	4	5	3	4	2	3	2	2	2	2	3	2	2	2024-07-11	2024-07-11	2024-09-07	55971	504	504	0	80792	By MS/MS	By MS/MS	By MS/MS
Q8BJW6	Q8BJW6	3	3	1	Eukaryotic translation initiation factor 2A;Eukaryotic translation initiation factor 2A, N-terminally processed	Eif2a	sp|Q8BJW6|EIF2A_MOUSE Eukaryotic translation initiation factor 2A OS=Mus musculus OX=10090 GN=Eif2a PE=1 SV=2	1	3	3	1	2	2	2	2	1	1	2	2	2	2	2	2	2	1	1	2	2	2	0	0	0	0	0	0	0	0	0	2024-04-08	2024-04-08	2024-09-02	64403	581	581	0	74894	By MS/MS	By matching	By MS/MS
Q8BIJ6	Q8BIJ6	7	7	5	Isoleucine--tRNA ligase, mitochondrial	Iars2	sp|Q8BIJ6|SYIM_MOUSE Isoleucine--tRNA ligase, mitochondrial OS=Mus musculus OX=10090 GN=Iars2 PE=1 SV=1	1	7	7	5	4	4	4	5	4	5	4	4	5	4	4	4	5	4	5	4	4	5	2	2	2	3	2	3	2	2	3	2024-09-09	2024-09-09	2024-01-07	112.8	1012	1012	0	11744	By MS/MS	By MS/MS	By MS/MS
Q8BHR2	Q8BHR2	1	1	0	Ecto-NOX disulfide-thiol exchanger 1;Hydroquinone [NADH] oxidase;Protein disulfide-thiol oxidoreductase	Enox1	sp|Q8BHR2|ENOX1_MOUSE Ecto-NOX disulfide-thiol exchanger 1 OS=Mus musculus OX=10090 GN=Enox1 PE=2 SV=1	1	1	1	0	0	0	0	0	0	0	0	0	0	0	0	0	0	0	0	0	0	0	0	0	0	0	0	0	0	0	0	2024-07-01	2024-07-01	0	73.28	643	643	0.0067024	16601
Q8BHN3;REV__Q3T9X0	Q8BHN3	24;1	24;1	11;1	Neutral alpha-glucosidase AB	Ganab	sp|Q8BHN3|GANAB_MOUSE Neutral alpha-glucosidase AB OS=Mus musculus OX=10090 GN=Ganab PE=1 SV=1	2	24	24	11	20	21	24	21	18	19	18	16	18	20	21	24	21	18	19	18	16	18	9	9	11	10	7	8	8	7	8	2024-03-27	2024-03-27	2024-06-13	106.91	944	944;538	0	298.2	By MS/MS	By MS/MS	By MS/MS
Q8BHD7	Q8BHD7	2	1	0	Polypyrimidine tract-binding protein 3	Ptbp3	sp|Q8BHD7|PTBP3_MOUSE Polypyrimidine tract-binding protein 3 OS=Mus musculus OX=10090 GN=Ptbp3 PE=1 SV=1	1	2	1	0	2	1	1	0	1	1	0	0	0	1	0	0	0	0	0	0	0	0	0	0	0	0	0	0	0	0	0	2024-07-05	2024-08-03	0	56.7	523	523	0	4003	By MS/MS	By matching	By matching
Q8BH69	Q8BH69	4	4	1	Selenide, water dikinase 1	Sephs1	sp|Q8BH69|SPS1_MOUSE Selenide, water dikinase 1 OS=Mus musculus OX=10090 GN=Sephs1 PE=1 SV=1	1	4	4	1	2	2	2	3	2	1	3	1	2	2	2	2	3	2	1	3	1	2	1	1	1	1	1	0	1	0	0	2024-06-15	2024-06-15	2024-01-03	42906	392	392	0	6224	By matching	By MS/MS	By MS/MS
Q8BH43	Q8BH43	1	1	0	Wiskott-Aldrich syndrome protein family member 2	Wasf2	sp|Q8BH43|WASF2_MOUSE Wiskott-Aldrich syndrome protein family member 2 OS=Mus musculus OX=10090 GN=Wasf2 PE=1 SV=1	1	1	1	0	1	1	1	1	1	1	1	0	1	1	1	1	1	1	1	1	0	1	0	0	0	0	0	0	0	0	0	2024-06-02	2024-06-02	0	54073	497	497	0	57944	By matching	By MS/MS	By MS/MS
Q8BH04	Q8BH04	3	3	2	Phosphoenolpyruvate carboxykinase [GTP], mitochondrial	Pck2	sp|Q8BH04|PCKGM_MOUSE Phosphoenolpyruvate carboxykinase [GTP], mitochondrial OS=Mus musculus OX=10090 GN=Pck2 PE=1 SV=1	1	3	3	2	3	3	2	3	2	3	1	2	3	3	3	2	3	2	3	1	2	3	2	2	1	2	1	2	0	1	2	2024-02-06	2024-02-06	2024-04-04	70527	640	640	0	74672	By MS/MS	By MS/MS	By MS/MS
Q8BGZ4	Q8BGZ4	1	1	0	Cell division cycle protein 23 homolog	Cdc23	sp|Q8BGZ4|CDC23_MOUSE Cell division cycle protein 23 homolog OS=Mus musculus OX=10090 GN=Cdc23 PE=1 SV=2	1	1	1	0	1	1	0	1	0	0	1	1	1	1	1	0	1	0	0	1	1	1	0	0	0	0	0	0	0	0	0	2024-02-02	2024-02-02	0	68561	597	597	0.0075188	15654	By MS/MS	By matching
Q8BGS2	Q8BGS2	3	3	3	BolA-like protein 2	Bola2	sp|Q8BGS2|BOLA2_MOUSE BolA-like protein 2 OS=Mus musculus OX=10090 GN=Bola2 PE=1 SV=1	1	3	3	3	1	3	3	3	3	3	2	3	3	1	3	3	3	3	3	2	3	3	1	3	3	3	3	3	2	3	3	44.2	44.2	44.2	10214	86	86	0	95209	By MS/MS	By MS/MS	By MS/MS
Q8BGQ4	Q8BGQ4	1	1	1	Protein O-mannosyl-transferase 2	Pomt2	sp|Q8BGQ4|POMT2_MOUSE Protein O-mannosyl-transferase 2 OS=Mus musculus OX=10090 GN=Pomt2 PE=1 SV=1	1	1	1	1	0	1	0	1	1	1	1	1	1	0	1	0	1	1	1	1	1	1	0	1	0	1	1	1	1	1	1	2024-01-02	2024-01-02	2024-01-02	92385	820	820	1	-2		By matching
Q8BGE6	Q8BGE6	1	1	0	Cysteine protease ATG4B	Atg4b	sp|Q8BGE6|ATG4B_MOUSE Cysteine protease ATG4B OS=Mus musculus OX=10090 GN=Atg4b PE=1 SV=2	1	1	1	0	0	1	1	1	1	1	1	1	1	0	1	1	1	1	1	1	1	1	0	0	0	0	0	0	0	0	0	2024-08-03	2024-08-03	0	44375	393	393	0	30873		By MS/MS	By matching
Q8BGD9	Q8BGD9	3	3	1	Eukaryotic translation initiation factor 4B	Eif4b	sp|Q8BGD9|IF4B_MOUSE Eukaryotic translation initiation factor 4B OS=Mus musculus OX=10090 GN=Eif4b PE=1 SV=1	1	3	3	1	2	2	2	2	1	2	1	0	2	2	2	2	2	1	2	1	0	2	1	1	1	1	0	1	0	0	1	2024-05-07	2024-05-07	2024-04-03	68839	611	611	0	14303	By MS/MS	By matching	By MS/MS
Q8BG51;Q8JZN7	Q8BG51;Q8JZN7	2;1	2;1	0;0	Mitochondrial Rho GTPase 1;Mitochondrial Rho GTPase 2	Rhot1;Rhot2	sp|Q8BG51|MIRO1_MOUSE Mitochondrial Rho GTPase 1 OS=Mus musculus OX=10090 GN=Rhot1 PE=1 SV=1;sp|Q8JZN7|MIRO2_MOUSE Mitochondrial Rho GTPase 2 OS=Mus musculus OX=10090 GN=Rhot2 PE=1 SV=1	2	2	2	0	1	1	1	0	1	2	1	1	1	1	1	1	0	1	2	1	1	1	0	0	0	0	0	0	0	0	0	2024-03-04	2024-03-04	0	72241	631	631;620	0.0054422	17656	By MS/MS	By matching	By MS/MS
Q8BG30	Q8BG30	3	3	3	Negative elongation factor A	Nelfa	sp|Q8BG30|NELFA_MOUSE Negative elongation factor A OS=Mus musculus OX=10090 GN=Nelfa PE=1 SV=1	1	3	3	3	3	3	3	2	3	2	1	0	0	3	3	3	2	3	2	1	0	0	3	3	3	2	3	2	1	0	0	2024-02-09	2024-02-09	2024-02-09	57584	530	530	0	59297	By matching	By matching	By MS/MS
Q8BFZ3	Q8BFZ3	4	1	0	Beta-actin-like protein 2	Actbl2	sp|Q8BFZ3|ACTBL_MOUSE Beta-actin-like protein 2 OS=Mus musculus OX=10090 GN=Actbl2 PE=1 SV=1	1	4	1	0	3	2	4	3	2	2	2	2	3	1	0	1	1	0	0	1	0	1	0	0	0	0	0	0	0	0	0	2024-09-19	2024-08-04	0	42004	376	376	0.0050691	18901	By MS/MS	By matching	By MS/MS
Q8BFY9	Q8BFY9	9	9	0	Transportin-1	Tnpo1	sp|Q8BFY9|TNPO1_MOUSE Transportin-1 OS=Mus musculus OX=10090 GN=Tnpo1 PE=1 SV=2	1	9	9	0	7	9	8	5	6	9	6	8	9	7	9	8	5	6	9	6	8	9	0	0	0	0	0	0	0	0	0	2024-05-12	2024-05-12	0	102.36	898	898	0	75419	By MS/MS	By MS/MS	By MS/MS
Q8BFV2	Q8BFV2	1	1	1	PCI domain-containing protein 2	Pcid2	sp|Q8BFV2|PCID2_MOUSE PCI domain-containing protein 2 OS=Mus musculus OX=10090 GN=Pcid2 PE=1 SV=1	1	1	1	1	1	1	1	1	1	1	1	1	1	1	1	1	1	1	1	1	1	1	1	1	1	1	1	1	1	1	1	4	4	4	46132	399	399	0	34678	By MS/MS	By matching	By matching
Q8BFR4	Q8BFR4	5	5	2	N-acetylglucosamine-6-sulfatase	Gns	sp|Q8BFR4|GNS_MOUSE N-acetylglucosamine-6-sulfatase OS=Mus musculus OX=10090 GN=Gns PE=1 SV=1	1	5	5	2	4	4	4	4	4	4	4	4	5	4	4	4	4	4	4	4	4	5	2	2	2	2	2	2	2	2	2	2024-02-14	2024-02-14	2024-09-07	61174	544	544	0	34947	By MS/MS	By MS/MS	By MS/MS
Q8BFQ8	Q8BFQ8	1	1	0	Parkinson disease 7 domain-containing protein 1	Pddc1	sp|Q8BFQ8|GALD1_MOUSE Glutamine amidotransferase-like class 1 domain-containing protein 1 OS=Mus musculus OX=10090 GN=Gatd1 PE=1 SV=1	1	1	1	0	1	1	1	1	1	1	1	1	1	1	1	1	1	1	1	1	1	1	0	0	0	0	0	0	0	0	0	2024-09-10	2024-09-10	0	23277	220	220	0	9161	By matching	By matching	By MS/MS
Q86XP3	Q86XP3	11	11	1	ATP-dependent RNA helicase DDX42	DDX42	sp|Q86XP3|DDX42_HUMAN ATP-dependent RNA helicase DDX42 OS=Homo sapiens OX=9606 GN=DDX42 PE=1 SV=1	1	11	11	1	7	8	9	7	8	9	6	7	7	7	8	9	7	8	9	6	7	7	0	1	0	0	0	0	0	1	0	2024-09-18	2024-09-18	2024-02-01	102.97	938	938	0	39384	By MS/MS	By MS/MS	By MS/MS
Q86WS4	Q86WS4	1	1	1	Uncharacterized protein C12orf40	C12orf40	sp|Q86WS4|CL040_HUMAN Uncharacterized protein C12orf40 OS=Homo sapiens OX=9606 GN=C12orf40 PE=1 SV=3	1	1	1	1	1	1	0	1	1	1	1	1	1	1	1	0	1	1	1	1	1	1	1	1	0	1	1	1	1	1	1	2024-08-01	2024-08-01	2024-08-01	74504	652	652	0.0075155	15613	By MS/MS	By MS/MS
Q86VX2	Q86VX2	1	1	0	COMM domain-containing protein 7	COMMD7	sp|Q86VX2|COMD7_HUMAN COMM domain-containing protein 7 OS=Homo sapiens OX=9606 GN=COMMD7 PE=1 SV=2	1	1	1	0	1	1	0	1	0	1	1	1	1	1	1	0	1	0	1	1	1	1	0	0	0	0	0	0	0	0	0	6	6	0	22.54	200	200	0.0067204	16698	By matching	By MS/MS
Q86VS8	Q86VS8	1	1	0	Protein Hook homolog 3	HOOK3	sp|Q86VS8|HOOK3_HUMAN Protein Hook homolog 3 OS=Homo sapiens OX=9606 GN=HOOK3 PE=1 SV=2	1	1	1	0	1	1	1	1	1	1	0	0	1	1	1	1	1	1	1	0	0	1	0	0	0	0	0	0	0	0	0	2024-08-01	2024-08-01	0	83125	718	718	0.0071365	16314	By matching	By matching	By matching
Q86UA1	Q86UA1	1	1	0	Pre-mRNA-processing factor 39	PRPF39	sp|Q86UA1|PRP39_HUMAN Pre-mRNA-processing factor 39 OS=Homo sapiens OX=9606 GN=PRPF39 PE=1 SV=3	1	1	1	0	0	1	0	1	1	1	0	0	1	0	1	0	1	1	1	0	0	1	0	0	0	0	0	0	0	0	0	2024-08-01	2024-08-01	0	78429	669	669	0.00050968	28005		By matching
Q86U42	Q86U42	3	3	0	Polyadenylate-binding protein 2	PABPN1	sp|Q86U42|PABP2_HUMAN Polyadenylate-binding protein 2 OS=Homo sapiens OX=9606 GN=PABPN1 PE=1 SV=3	1	3	3	0	3	2	2	2	2	2	2	2	2	3	2	2	2	2	2	2	2	2	0	0	0	0	0	0	0	0	0	2024-01-12	2024-01-12	0	32749	306	306	0	59719	By MS/MS	By MS/MS	By MS/MS
Q86U28	Q86U28	1	1	0	Iron-sulfur cluster assembly 2 homolog, mitochondrial	ISCA2	sp|Q86U28|ISCA2_HUMAN Iron-sulfur cluster assembly 2 homolog, mitochondrial OS=Homo sapiens OX=9606 GN=ISCA2 PE=1 SV=2	1	1	1	0	0	0	1	0	0	0	0	0	0	0	0	1	0	0	0	0	0	0	0	0	0	0	0	0	0	0	0	2024-08-07	2024-08-07	0	16476	154	154	0	46774			By MS/MS
Q812D3	Q812D3	2	2	0	Peptidyl-prolyl cis-trans isomerase-like 3	Ppil3	sp|Q812D3|PPIL3_RAT Peptidyl-prolyl cis-trans isomerase-like 3 OS=Rattus norvegicus OX=10116 GN=Ppil3 PE=2 SV=1	1	2	2	0	1	2	2	2	2	2	2	2	1	1	2	2	2	2	2	2	2	1	0	0	0	0	0	0	0	0	0	2024-03-14	2024-03-14	0	18113	161	161	0	43906	By matching	By MS/MS	By MS/MS
Q812D1	Q812D1	8	7	3	PC4 and SFRS1-interacting protein	Psip1	sp|Q812D1|PSIP1_RAT PC4 and SFRS1-interacting protein OS=Rattus norvegicus OX=10116 GN=Psip1 PE=1 SV=1	1	8	7	3	7	7	6	7	7	5	8	4	6	6	6	5	6	6	5	7	3	5	3	3	3	2	2	2	3	1	2	2024-07-22	2024-02-21	2024-04-10	59638	528	528	0	72721	By MS/MS	By MS/MS	By MS/MS
Q811A3	Q811A3	8	1	1	Procollagen-lysine,2-oxoglutarate 5-dioxygenase 2	Plod2	sp|Q811A3|PLOD2_RAT Procollagen-lysine,2-oxoglutarate 5-dioxygenase 2 OS=Rattus norvegicus OX=10116 GN=Plod2 PE=2 SV=1	1	8	1	1	4	6	7	6	6	7	4	4	5	1	1	1	1	1	1	0	1	0	1	1	1	1	1	1	0	1	0	2024-03-16	2024-04-02	2024-04-02	84541	737	737	0	30143	By matching	By MS/MS	By matching
Q811A2	Q811A2	1	1	0	Bone marrow stromal antigen 2	Bst2	sp|Q811A2|BST2_RAT Bone marrow stromal antigen 2 OS=Rattus norvegicus OX=10116 GN=Bst2 PE=1 SV=1	1	1	1	0	1	0	1	1	1	1	1	0	1	1	0	1	1	1	1	1	0	1	0	0	0	0	0	0	0	0	0	2024-02-05	2024-02-05	0	19674	172	172	0	66091	By matching		By matching
Q810B6	Q810B6	10	10	7	Rabankyrin-5	Ankfy1	sp|Q810B6|ANFY1_MOUSE Rabankyrin-5 OS=Mus musculus OX=10090 GN=Ankfy1 PE=1 SV=2	1	10	10	7	8	9	8	7	8	9	5	7	8	8	9	8	7	8	9	5	7	8	5	6	6	4	5	6	2	5	5	2024-05-13	2024-05-13	2024-04-09	128.65	1169	1169	0	45264	By MS/MS	By MS/MS	By MS/MS
Q80Z29	Q80Z29	3	3	0	Nicotinamide phosphoribosyltransferase	Nampt	sp|Q80Z29|NAMPT_RAT Nicotinamide phosphoribosyltransferase OS=Rattus norvegicus OX=10116 GN=Nampt PE=1 SV=1	1	3	3	0	2	3	2	2	3	3	2	2	3	2	3	2	2	3	3	2	2	3	0	0	0	0	0	0	0	0	0	11	11	0	55437	491	491	0	91946	By matching	By MS/MS	By matching
Q80Y81	Q80Y81	7	7	0	Zinc phosphodiesterase ELAC protein 2	Elac2	sp|Q80Y81|RNZ2_MOUSE Zinc phosphodiesterase ELAC protein 2 OS=Mus musculus OX=10090 GN=Elac2 PE=1 SV=1	1	7	7	0	6	4	4	4	5	5	4	5	5	6	4	4	4	5	5	4	5	5	0	0	0	0	0	0	0	0	0	2024-04-12	2024-04-12	0	92718	831	831	0	49613	By MS/MS	By MS/MS	By MS/MS
Q80Y14	Q80Y14	1	1	0	Glutaredoxin-related protein 5, mitochondrial	Glrx5	sp|Q80Y14|GLRX5_MOUSE Glutaredoxin-related protein 5, mitochondrial OS=Mus musculus OX=10090 GN=Glrx5 PE=1 SV=2	1	1	1	0	0	1	1	0	0	0	1	1	0	0	1	1	0	0	0	1	1	0	0	0	0	0	0	0	0	0	0	2024-05-12	2024-05-12	0	16292	152	152	0.0014627	23977		By matching	By MS/MS
Q80XU3	Q80XU3	2	2	0	Nuclear ubiquitous casein and cyclin-dependent kinase substrate 1	Nucks1	sp|Q80XU3|NUCKS_MOUSE Nuclear ubiquitous casein and cyclin-dependent kinase substrate 1 OS=Mus musculus OX=10090 GN=Nucks1 PE=1 SV=1	1	2	2	0	1	2	2	2	2	2	2	2	2	1	2	2	2	2	2	2	2	2	0	0	0	0	0	0	0	0	0	2024-05-08	2024-05-08	0	26313	234	234	0	210.9	By MS/MS	By MS/MS	By MS/MS
Q80X90	Q80X90	20	16	9	Filamin-B	Flnb	sp|Q80X90|FLNB_MOUSE Filamin-B OS=Mus musculus OX=10090 GN=Flnb PE=1 SV=3	1	20	16	9	16	15	14	15	11	15	14	12	13	12	12	10	12	8	11	11	9	10	8	8	6	8	4	7	8	5	7	2024-08-11	2024-04-10	6	277.82	2602	2602	0	45384	By MS/MS	By MS/MS	By MS/MS
Q80X50	Q80X50	6	6	1	Ubiquitin-associated protein 2-like	Ubap2l	sp|Q80X50|UBP2L_MOUSE Ubiquitin-associated protein 2-like OS=Mus musculus OX=10090 GN=Ubap2l PE=1 SV=1	1	6	6	1	5	6	4	5	5	5	6	5	5	5	6	4	5	5	5	6	5	5	0	1	0	0	1	0	1	0	0	2024-08-08	2024-08-08	2024-02-01	116.8	1107	1107	0	38846	By MS/MS	By MS/MS	By MS/MS
Q80X41	Q80X41	1	1	1	Serine/threonine-protein kinase VRK1	Vrk1	sp|Q80X41|VRK1_MOUSE Serine/threonine-protein kinase VRK1 OS=Mus musculus OX=10090 GN=Vrk1 PE=1 SV=2	1	1	1	1	0	1	1	1	1	1	0	1	1	0	1	1	1	1	1	0	1	1	0	1	1	1	1	1	0	1	1	2024-05-07	2024-05-07	2024-05-07	49.74	440	440	0	50387		By MS/MS	By MS/MS
Q80X08	Q80X08	1	1	1	WASH complex subunit FAM21	Fam21	sp|Q80X08|WASC2_RAT WASH complex subunit 2 OS=Rattus norvegicus OX=10116 GN=Washc2 PE=1 SV=1	1	1	1	1	1	0	1	1	1	0	1	0	1	1	0	1	1	1	0	1	0	1	1	0	1	1	1	0	1	0	1	2024-07-01	2024-07-01	2024-07-01	145.15	1328	1328	0	63628	By matching		By matching
Q80WJ7	Q80WJ7	3	3	0	Protein LYRIC	Mtdh	sp|Q80WJ7|LYRIC_MOUSE Protein LYRIC OS=Mus musculus OX=10090 GN=Mtdh PE=1 SV=1	1	3	3	0	2	2	2	2	2	2	3	1	2	2	2	2	2	2	2	3	1	2	0	0	0	0	0	0	0	0	0	2024-07-05	2024-07-05	0	63845	579	579	0	85767	By MS/MS	By matching	By MS/MS
Q80VD1	Q80VD1	3	3	1	Protein FAM98B	Fam98b	sp|Q80VD1|FA98B_MOUSE Protein FAM98B OS=Mus musculus OX=10090 GN=Fam98b PE=1 SV=1	1	3	3	1	3	3	2	3	3	3	1	2	3	3	3	2	3	3	3	1	2	3	1	1	0	1	1	1	0	0	1	2024-06-08	2024-06-08	2024-06-02	45349	429	429	0	14381	By MS/MS	By MS/MS	By MS/MS
Q80UW2	Q80UW2	6	6	2	F-box only protein 2	Fbxo2	sp|Q80UW2|FBX2_MOUSE F-box only protein 2 OS=Mus musculus OX=10090 GN=Fbxo2 PE=1 SV=1	1	6	6	2	3	5	5	5	6	6	6	3	5	3	5	5	5	6	6	6	3	5	1	2	2	2	2	2	2	2	2	2024-02-24	2024-02-24	2024-01-09	33676	297	297	0	62846	By MS/MS	By MS/MS	By MS/MS
Q7Z7H5	Q7Z7H5	1	1	0	Transmembrane emp24 domain-containing protein 4	TMED4	sp|Q7Z7H5|TMED4_HUMAN Transmembrane emp24 domain-containing protein 4 OS=Homo sapiens OX=9606 GN=TMED4 PE=1 SV=1	1	1	1	0	1	1	1	0	0	1	0	0	0	1	1	1	0	0	1	0	0	0	0	0	0	0	0	0	0	0	0	2024-08-04	2024-08-04	0	25943	227	227	0	97119	By MS/MS	By matching	By matching
Q7Z739;Q9BYJ9	Q7Z739;Q9BYJ9	2;1	2;1	0;0	YTH domain-containing family protein 3;YTH domain-containing family protein 1	YTHDF3;YTHDF1	sp|Q7Z739|YTHD3_HUMAN YTH domain-containing family protein 3 OS=Homo sapiens OX=9606 GN=YTHDF3 PE=1 SV=1;sp|Q9BYJ9|YTHD1_HUMAN YTH domain-containing family protein 1 OS=Homo sapiens OX=9606 GN=YTHDF1 PE=1 SV=1	2	2	2	0	1	1	1	1	1	1	1	2	1	1	1	1	1	1	1	1	2	1	0	0	0	0	0	0	0	0	0	2024-01-05	2024-01-05	0	63.86	585	585;559	0	30578	By matching	By MS/MS	By matching
Q7Z6K5	Q7Z6K5	1	1	0	Arpin	ARPIN	sp|Q7Z6K5|ARPIN_HUMAN Arpin OS=Homo sapiens OX=9606 GN=ARPIN PE=1 SV=1	1	1	1	0	1	1	1	1	1	1	1	1	1	1	1	1	1	1	1	1	1	1	0	0	0	0	0	0	0	0	0	2024-03-05	2024-03-05	0	24943	226	226	0.0019296	2277	By matching	By MS/MS	By matching
Q7Z601	Q7Z601	1	1	1	Probable G-protein coupled receptor 142	GPR142	sp|Q7Z601|GP142_HUMAN Probable G-protein coupled receptor 142 OS=Homo sapiens OX=9606 GN=GPR142 PE=2 SV=1	1	1	1	1	1	1	0	0	0	0	0	1	0	1	1	0	0	0	0	0	1	0	1	1	0	0	0	0	0	1	0	2024-04-02	2024-04-02	2024-04-02	51106	462	462	1	-2	By MS/MS	By MS/MS
Q7Z460;O75122	Q7Z460;O75122	2;1	2;1	1;0	CLIP-associating protein 1;CLIP-associating protein 2	CLASP1;CLASP2	sp|Q7Z460|CLAP1_HUMAN CLIP-associating protein 1 OS=Homo sapiens OX=9606 GN=CLASP1 PE=1 SV=1;sp|O75122|CLAP2_HUMAN CLIP-associating protein 2 OS=Homo sapiens OX=9606 GN=CLASP2 PE=1 SV=3	2	2	2	1	2	2	2	0	2	2	0	1	1	2	2	2	0	2	2	0	1	1	1	1	1	0	1	1	0	0	0	2024-01-02	2024-01-02	0.9	169.45	1538	1538;1294	0	12415	By matching	By MS/MS	By MS/MS
Q7Z406	Q7Z406	9	3	1	Myosin-14	MYH14	sp|Q7Z406|MYH14_HUMAN Myosin-14 OS=Homo sapiens OX=9606 GN=MYH14 PE=1 SV=2	1	9	3	1	8	7	8	7	8	7	7	6	7	2	2	2	1	2	1	1	1	2	0	0	0	0	0	0	0	0	0	2024-01-05	2024-01-02	0.6	227.87	1995	1995	0.00050891	27859	By MS/MS	By MS/MS	By MS/MS
Q7Z2Z2	Q7Z2Z2	1	1	0	Elongation factor Tu GTP-binding domain-containing protein 1	EFTUD1	sp|Q7Z2Z2|EFL1_HUMAN Elongation factor-like GTPase 1 OS=Homo sapiens OX=9606 GN=EFL1 PE=1 SV=2	1	1	1	0	1	1	1	1	1	1	1	1	1	1	1	1	1	1	1	1	1	1	0	0	0	0	0	0	0	0	0	2024-04-01	2024-04-01	0	125.43	1120	1120	0	61231	By MS/MS	By MS/MS	By MS/MS
Q7TSV4	Q7TSV4	3	3	0	Phosphoglucomutase-2	Pgm2	sp|Q7TSV4|PGM2_MOUSE Phosphoglucomutase-2 OS=Mus musculus OX=10090 GN=Pgm2 PE=1 SV=1	1	3	3	0	3	3	2	2	2	2	2	2	3	3	3	2	2	2	2	2	2	3	0	0	0	0	0	0	0	0	0	5	5	0	68747	620	620	0	72494	By MS/MS	By MS/MS	By MS/MS
Q7TQH0	Q7TQH0	2	2	0	Ataxin-2-like protein	Atxn2l	sp|Q7TQH0|ATX2L_MOUSE Ataxin-2-like protein OS=Mus musculus OX=10090 GN=Atxn2l PE=1 SV=1	1	2	2	0	1	1	1	1	1	0	1	1	1	1	1	1	1	1	0	1	1	1	0	0	0	0	0	0	0	0	0	2024-08-01	2024-08-01	0	110.65	1049	1049	0	30958	By matching	By MS/MS	By MS/MS
Q7TQ94	Q7TQ94	5	5	1	Nitrilase homolog 1	Nit1	sp|Q7TQ94|NIT1_RAT Deaminated glutathione amidase OS=Rattus norvegicus OX=10116 GN=Nit1 PE=2 SV=2	1	5	5	1	4	5	5	5	5	5	3	5	5	4	5	5	5	5	5	3	5	5	1	1	1	1	1	1	0	1	1	22	22	2024-04-03	36093	327	327	0	55931	By MS/MS	By MS/MS	By MS/MS
Q7TPJ0	Q7TPJ0	3	3	1	Translocon-associated protein subunit alpha	Ssr1	sp|Q7TPJ0|SSRA_RAT Translocon-associated protein subunit alpha OS=Rattus norvegicus OX=10116 GN=Ssr1 PE=1 SV=1	1	3	3	1	3	3	3	3	3	3	2	2	2	3	3	3	3	3	3	2	2	2	1	1	1	1	1	1	0	0	0	2024-07-15	2024-07-15	2024-05-07	35629	319	319	0	38315	By MS/MS	By MS/MS	By MS/MS
Q7TP54;P02793	Q7TP54;P02793	7;6	7;6	1;1	Protein FAM65B;Ferritin light chain 1	Fam65b;Ftl1	sp|Q7TP54|RIPR2_RAT Rho family-interacting cell polarization regulator 2 OS=Rattus norvegicus OX=10116 GN=Ripor2 PE=1 SV=1;sp|P02793|FRIL1_RAT Ferritin light chain 1 OS=Rattus norvegicus OX=10116 GN=Ftl1 PE=1 SV=3	2	7	7	1	5	5	5	6	5	5	5	5	5	5	5	5	6	5	5	5	5	5	1	1	1	1	1	1	1	1	1	2024-06-07	2024-06-07	2024-08-01	144.71	1310	1310;183	0	158	By MS/MS	By MS/MS	By MS/MS
Q7TP48	Q7TP48	3	3	0	Adipocyte plasma membrane-associated protein	Apmap	sp|Q7TP48|APMAP_RAT Adipocyte plasma membrane-associated protein OS=Rattus norvegicus OX=10116 GN=Apmap PE=2 SV=2	1	3	3	0	3	3	2	1	1	2	1	2	3	3	3	2	1	1	2	1	2	3	0	0	0	0	0	0	0	0	0	2024-05-08	2024-05-08	0	42062	376	376	0	37526	By MS/MS	By MS/MS	By MS/MS
Q7TNY6	Q7TNY6	2	2	0	Golgi resident protein GCP60	Acbd3	sp|Q7TNY6|GCP60_RAT Golgi resident protein GCP60 OS=Rattus norvegicus OX=10116 GN=Acbd3 PE=1 SV=3	1	2	2	0	2	2	1	2	2	2	2	1	2	2	2	1	2	2	2	2	1	2	0	0	0	0	0	0	0	0	0	2024-01-06	2024-01-06	0	60478	526	526	0	38776	By MS/MS	By MS/MS	By matching
Q7TNC4	Q7TNC4	2	2	0	Putative RNA-binding protein Luc7-like 2	Luc7l2	sp|Q7TNC4|LC7L2_MOUSE Putative RNA-binding protein Luc7-like 2 OS=Mus musculus OX=10090 GN=Luc7l2 PE=1 SV=1	1	2	2	0	1	2	1	1	2	2	2	2	2	1	2	1	1	2	2	2	2	2	0	0	0	0	0	0	0	0	0	2024-04-06	2024-04-06	0	46582	392	392	0	53704	By MS/MS	By MS/MS	By MS/MS
Q7TMY8	Q7TMY8	9	9	1	E3 ubiquitin-protein ligase HUWE1	Huwe1	sp|Q7TMY8|HUWE1_MOUSE E3 ubiquitin-protein ligase HUWE1 OS=Mus musculus OX=10090 GN=Huwe1 PE=1 SV=5	1	9	9	1	9	8	7	7	6	8	9	6	7	9	8	7	7	6	8	9	6	7	1	1	1	1	1	1	1	1	1	2024-04-03	2024-04-03	0.3	482.63	4377	4377	0	18842	By MS/MS	By MS/MS	By MS/MS
Q7TMF5	Q7TMF5	1	1	1	Serpin A12	Serpina12	sp|Q7TMF5|SPA12_MOUSE Serpin A12 OS=Mus musculus OX=10090 GN=Serpina12 PE=1 SV=2	1	1	1	1	1	1	1	1	1	1	1	1	1	1	1	1	1	1	1	1	1	1	1	1	1	1	1	1	1	1	1	2024-04-02	2024-04-02	2024-04-02	47634	413	413	0.00051099	28269	By MS/MS	By MS/MS	By matching
Q7M6Y3;Q61548	Q7M6Y3	4;1	4;1	1;0	Phosphatidylinositol-binding clathrin assembly protein	Picalm	sp|Q7M6Y3|PICAL_MOUSE Phosphatidylinositol-binding clathrin assembly protein OS=Mus musculus OX=10090 GN=Picalm PE=1 SV=1	2	4	4	1	4	4	2	4	4	3	4	4	4	4	4	2	4	4	3	4	4	4	1	1	0	1	1	0	1	1	1	2024-08-08	2024-08-08	2024-07-01	71543	660	660;901	0	66285	By MS/MS	By MS/MS	By MS/MS
Q7M0E3	Q7M0E3	10	10	0	Destrin	Dstn	sp|Q7M0E3|DEST_RAT Destrin OS=Rattus norvegicus OX=10116 GN=Dstn PE=1 SV=3	1	10	10	0	9	8	8	8	7	8	7	7	7	9	8	8	8	7	8	7	7	7	0	0	0	0	0	0	0	0	0	65.5	65.5	0	18533	165	165	0	88937	By MS/MS	By MS/MS	By MS/MS
Q7L576	Q7L576	5	5	0	Cytoplasmic FMR1-interacting protein 1	CYFIP1	sp|Q7L576|CYFP1_HUMAN Cytoplasmic FMR1-interacting protein 1 OS=Homo sapiens OX=9606 GN=CYFIP1 PE=1 SV=1	1	5	5	0	4	5	2	4	5	5	4	5	5	4	5	2	4	5	5	4	5	5	0	0	0	0	0	0	0	0	0	2024-09-04	2024-09-04	0	145.18	1253	1253	0	11048	By MS/MS	By MS/MS	By matching
Q794F9	Q794F9	9	9	8	4F2 cell-surface antigen heavy chain	Slc3a2	sp|Q794F9|4F2_RAT 4F2 cell-surface antigen heavy chain OS=Rattus norvegicus OX=10116 GN=Slc3a2 PE=1 SV=1	1	9	9	8	6	7	7	8	7	7	9	7	5	6	7	7	8	7	7	9	7	5	5	6	6	7	6	6	8	6	4	2024-03-27	2024-03-27	2024-07-24	58071	527	527	0	44116	By MS/MS	By MS/MS	By MS/MS
Q794E4	Q794E4	6	4	0	Heterogeneous nuclear ribonucleoprotein F;Heterogeneous nuclear ribonucleoprotein F, N-terminally processed	Hnrnpf	sp|Q794E4|HNRPF_RAT Heterogeneous nuclear ribonucleoprotein F OS=Rattus norvegicus OX=10116 GN=Hnrnpf PE=1 SV=3	1	6	4	0	5	6	6	6	6	5	6	6	6	3	4	4	4	4	3	4	4	4	0	0	0	0	0	0	0	0	0	2024-05-25	19	0	45729	415	415	0	153	By MS/MS	By MS/MS	By MS/MS
Q76IC5	Q76IC5	2	2	1	Pyroglutamyl-peptidase 1	Pgpep1	sp|Q76IC5|PGPI_RAT Pyroglutamyl-peptidase 1 OS=Rattus norvegicus OX=10116 GN=Pgpep1 PE=1 SV=1	1	2	2	1	1	2	1	2	1	2	2	2	2	1	2	1	2	1	2	2	2	2	0	1	0	1	0	1	1	1	1	2024-09-23	2024-09-23	2024-09-12	22913	209	209	0	12871	By MS/MS	By MS/MS	By MS/MS
Q75WE7	Q75WE7	10	10	7	von Willebrand factor A domain-containing protein 5A	Vwa5a	sp|Q75WE7|VWA5A_RAT von Willebrand factor A domain-containing protein 5A OS=Rattus norvegicus OX=10116 GN=Vwa5a PE=2 SV=1	1	10	10	7	9	9	6	9	8	10	9	8	9	9	9	6	9	8	10	9	8	9	6	6	4	7	6	7	6	5	6	2024-09-18	2024-09-18	2024-04-13	91481	822	822	0	84272	By MS/MS	By MS/MS	By MS/MS
Q75UQ2	Q75UQ2	4	4	3	Craniofacial development protein 1	Cfdp1	sp|Q75UQ2|CFDP1_RAT Craniofacial development protein 1 OS=Rattus norvegicus OX=10116 GN=Cfdp1 PE=1 SV=1	1	4	4	3	4	3	4	4	4	4	4	4	4	4	3	4	4	4	4	4	4	4	3	2	3	3	3	3	3	3	3	2024-07-19	2024-07-19	2024-03-16	32969	295	295	0	103.32	By MS/MS	By MS/MS	By MS/MS
Q75Q41	Q75Q41	1	1	1	Mitochondrial import receptor subunit TOM22 homolog	Tomm22	sp|Q75Q41|TOM22_RAT Mitochondrial import receptor subunit TOM22 homolog OS=Rattus norvegicus OX=10116 GN=Tomm22 PE=1 SV=1	1	1	1	1	0	1	1	0	1	1	0	1	1	0	1	1	0	1	1	0	1	1	0	1	1	0	1	1	0	1	1	2024-08-14	2024-08-14	2024-08-14	15.49	142	142	0	16347		By matching	By matching
Q75Q39	Q75Q39	6	6	1	Mitochondrial import receptor subunit TOM70	Tomm70a	sp|Q75Q39|TOM70_RAT Mitochondrial import receptor subunit TOM70 OS=Rattus norvegicus OX=10116 GN=Tomm70 PE=1 SV=1	1	6	6	1	6	5	4	6	5	5	4	6	4	6	5	4	6	5	5	4	6	4	1	0	0	1	0	0	0	1	0	2024-06-14	2024-06-14	2024-08-01	67444	610	610	0	40341	By MS/MS	By MS/MS	By MS/MS
Q71UI9;P0C0S5	Q71UI9;P0C0S5	3;3	1;1	0;0	Histone H2A.V;Histone H2A.Z	H2AFV;H2AFZ	sp|Q71UI9|H2AV_HUMAN Histone H2A.V OS=Homo sapiens OX=9606 GN=H2AZ2 PE=1 SV=3;sp|P0C0S5|H2AZ_HUMAN Histone H2A.Z OS=Homo sapiens OX=9606 GN=H2AZ1 PE=1 SV=2	2	3	1	0	3	3	3	3	3	3	3	3	3	1	1	1	1	1	1	1	1	1	0	0	0	0	0	0	0	0	0	2024-03-20	2024-08-07	0	13509	128	128;128	0	2024-06-20	By MS/MS	By matching	By matching
Q711G3	Q711G3	5	5	4	Isoamyl acetate-hydrolyzing esterase 1 homolog	Iah1	sp|Q711G3|IAH1_RAT Isoamyl acetate-hydrolyzing esterase 1 homolog OS=Rattus norvegicus OX=10116 GN=Iah1 PE=2 SV=2	1	5	5	4	2	4	4	3	4	4	4	4	5	2	4	4	3	4	4	4	4	5	2	3	3	2	3	3	3	3	4	2024-01-28	2024-01-28	2024-07-21	28004	249	249	0	13.52	By MS/MS	By MS/MS	By MS/MS
Q70VB1	Q70VB1	1	1	1	G-protein coupled receptor family C group 6 member A	Gprc6a	sp|Q70VB1|GPC6A_RAT G-protein coupled receptor family C group 6 member A OS=Rattus norvegicus OX=10116 GN=Gprc6a PE=1 SV=1	1	1	1	1	0	0	0	0	0	1	0	0	0	0	0	0	0	0	1	0	0	0	0	0	0	0	0	1	0	0	0	2024-04-01	2024-04-01	2024-04-01	104.35	928	928	0.0054372	17574
Q6ZWZ2	Q6ZWZ2	2	2	0	Ubiquitin-conjugating enzyme E2 R2	Ube2r2	sp|Q6ZWZ2|UB2R2_MOUSE Ubiquitin-conjugating enzyme E2 R2 OS=Mus musculus OX=10090 GN=Ube2r2 PE=1 SV=1	1	2	2	0	1	2	1	2	2	2	2	1	2	1	2	1	2	2	2	2	1	2	0	0	0	0	0	0	0	0	0	2024-02-09	2024-02-09	0	27166	238	238	0.0019408	23385	By matching	By matching	By MS/MS
Q6ZQ06	Q6ZQ06	1	1	1	Centrosomal protein of 162 kDa	Cep162	sp|Q6ZQ06|CE162_MOUSE Centrosomal protein of 162 kDa OS=Mus musculus OX=10090 GN=Cep162 PE=1 SV=2	1	1	1	1	0	1	1	1	1	1	1	0	1	0	1	1	1	1	1	1	0	1	0	1	1	1	1	1	1	0	1	2024-04-01	2024-04-01	2024-04-01	160.85	1403	1403	0.0058691	17253		By MS/MS	By MS/MS
Q6ZPY7	Q6ZPY7	2	2	2	Lysine-specific demethylase 3B	Kdm3b	sp|Q6ZPY7|KDM3B_MOUSE Lysine-specific demethylase 3B OS=Mus musculus OX=10090 GN=Kdm3b PE=1 SV=3	1	2	2	2	1	2	1	1	2	2	1	2	2	1	2	1	1	2	2	1	2	2	1	2	1	1	2	2	1	2	2	2024-05-01	2024-05-01	2024-05-01	191.46	1762	1762	0.0041841	19907	By MS/MS	By MS/MS	By MS/MS
Q6ZPR5	Q6ZPR5	1	1	1	Sphingomyelin phosphodiesterase 4	Smpd4	sp|Q6ZPR5|NSMA3_MOUSE Sphingomyelin phosphodiesterase 4 OS=Mus musculus OX=10090 GN=Smpd4 PE=1 SV=2	1	1	1	1	1	1	1	0	1	1	0	1	1	1	1	1	0	1	1	0	1	1	1	1	1	0	1	1	0	1	1	2024-09-01	2024-09-01	2024-09-01	93275	823	823	0	3243	By MS/MS	By matching	By MS/MS
Q6ZPJ3	Q6ZPJ3	4	4	0	E2/E3 hybrid ubiquitin-protein ligase UBE2O	Ube2o	sp|Q6ZPJ3|UBE2O_MOUSE (E3-independent) E2 ubiquitin-conjugating enzyme UBE2O OS=Mus musculus OX=10090 GN=Ube2o PE=1 SV=3	1	4	4	0	3	3	3	4	4	3	4	2	4	3	3	3	4	4	3	4	2	4	0	0	0	0	0	0	0	0	0	2024-04-04	2024-04-04	0	140.83	1288	1288	0	53209	By MS/MS	By MS/MS	By MS/MS
Q6ZNA4	Q6ZNA4	1	1	0	E3 ubiquitin-protein ligase Arkadia	RNF111	sp|Q6ZNA4|RN111_HUMAN E3 ubiquitin-protein ligase Arkadia OS=Homo sapiens OX=9606 GN=RNF111 PE=1 SV=3	1	1	1	0	1	1	0	1	1	0	1	1	1	1	1	0	1	1	0	1	1	1	0	0	0	0	0	0	0	0	0	0.9	0.9	0	108.86	994	994	0.0058638	17193	By MS/MS	By matching
Q6YDN7	Q6YDN7	1	1	0	Anaphase-promoting complex subunit CDC26	Cdc26	sp|Q6YDN7|CDC26_RAT Anaphase-promoting complex subunit CDC26 OS=Rattus norvegicus OX=10116 GN=Cdc26 PE=1 SV=1	1	1	1	0	0	1	1	0	1	0	1	1	1	0	1	1	0	1	0	1	1	1	0	0	0	0	0	0	0	0	0	2024-09-12	2024-09-12	0	98018	85	85	0	89811		By matching	By matching
Q6W3E9	Q6W3E9	1	1	0	Prolyl 4-hydroxylase subunit alpha-3	P4ha3	sp|Q6W3E9|P4HA3_RAT Prolyl 4-hydroxylase subunit alpha-3 OS=Rattus norvegicus OX=10116 GN=P4ha3 PE=2 SV=1	1	1	1	0	1	1	1	1	1	1	1	1	1	1	1	1	1	1	1	1	1	1	0	0	0	0	0	0	0	0	0	2024-08-01	2024-08-01	0	61165	544	544	0.0050045	17873	By matching	By MS/MS	By MS/MS
Q6VBQ5	Q6VBQ5	1	1	1	Myeloid-associated differentiation marker	Myadm	sp|Q6VBQ5|MYADM_RAT Myeloid-associated differentiation marker OS=Rattus norvegicus OX=10116 GN=Myadm PE=1 SV=1	1	1	1	1	1	0	0	1	0	1	0	1	1	1	0	0	1	0	1	0	1	1	1	0	0	1	0	1	0	1	1	2024-03-05	2024-03-05	2024-03-05	35148	318	318	0.0033254	21511	By MS/MS
Q6UXN9	Q6UXN9	1	1	0	WD repeat-containing protein 82	WDR82	sp|Q6UXN9|WDR82_HUMAN WD repeat-containing protein 82 OS=Homo sapiens OX=9606 GN=WDR82 PE=1 SV=1	1	1	1	0	1	1	1	1	1	1	1	1	1	1	1	1	1	1	1	1	1	1	0	0	0	0	0	0	0	0	0	2024-08-03	2024-08-03	0	35079	313	313	0.0014757	24814	By MS/MS	By MS/MS	By matching
Q6UPE1	Q6UPE1	3	3	0	Electron transfer flavoprotein-ubiquinone oxidoreductase, mitochondrial	Etfdh	sp|Q6UPE1|ETFD_RAT Electron transfer flavoprotein-ubiquinone oxidoreductase, mitochondrial OS=Rattus norvegicus OX=10116 GN=Etfdh PE=1 SV=1	1	3	3	0	3	2	2	2	2	2	2	2	2	3	2	2	2	2	2	2	2	2	0	0	0	0	0	0	0	0	0	2024-01-07	2024-01-07	0	68197	616	616	0	60562	By MS/MS	By MS/MS	By MS/MS
Q6UN15	Q6UN15	2	2	1	Pre-mRNA 3-end-processing factor FIP1	FIP1L1	sp|Q6UN15|FIP1_HUMAN Pre-mRNA 3-end-processing factor FIP1 OS=Homo sapiens OX=9606 GN=FIP1L1 PE=1 SV=1	1	2	2	1	0	1	0	1	1	1	1	1	2	0	1	0	1	1	1	1	1	2	0	0	0	0	0	0	0	0	1	2024-09-04	2024-09-04	2024-02-02	66526	594	594	0.005032	18271		By matching
Q6TXG9	Q6TXG9	3	3	3	Swi5-dependent recombination DNA repair protein 1 homolog	Sfr1	sp|Q6TXG9|SFR1_RAT Swi5-dependent recombination DNA repair protein 1 homolog OS=Rattus norvegicus OX=10116 GN=Sfr1 PE=2 SV=1	1	3	3	3	3	2	1	3	2	2	2	2	2	3	2	1	3	2	2	2	2	2	3	2	1	3	2	2	2	2	2	2024-04-12	2024-04-12	2024-04-12	28729	251	251	0	56823	By MS/MS	By matching	By MS/MS
Q6TUG0	Q6TUG0	8	8	0	DnaJ homolog subfamily B member 11	Dnajb11	sp|Q6TUG0|DJB11_RAT DnaJ homolog subfamily B member 11 OS=Rattus norvegicus OX=10116 GN=Dnajb11 PE=2 SV=1	1	8	8	0	7	6	7	6	7	6	7	6	5	7	6	7	6	7	6	7	6	5	0	0	0	0	0	0	0	0	0	2024-01-20	2024-01-20	0	40495	358	358	0	44581	By MS/MS	By MS/MS	By MS/MS
Q6TRW4	Q6TRW4	3	2	1	Sister chromatid cohesion protein PDS5 homolog B	Pds5b	sp|Q6TRW4|PDS5B_RAT Sister chromatid cohesion protein PDS5 homolog B OS=Rattus norvegicus OX=10116 GN=Pds5b PE=1 SV=2	1	3	2	1	2	2	2	1	1	2	0	0	1	1	1	1	1	1	1	0	0	1	1	1	1	0	1	1	0	0	1	2024-06-02	2024-08-01	2024-01-01	164.46	1447	1447	0	32992	By MS/MS	By MS/MS	By MS/MS
Q6TQE1	Q6TQE1	4	4	2	Zinc finger CCCH domain-containing protein 18	Zc3h18	sp|Q6TQE1|ZCH18_RAT Zinc finger CCCH domain-containing protein 18 OS=Rattus norvegicus OX=10116 GN=Zc3h18 PE=1 SV=1	1	4	4	2	2	4	2	2	1	3	1	2	1	2	4	2	2	1	3	1	2	1	1	2	0	0	0	1	0	0	0	2024-08-09	2024-08-09	2024-06-05	105.54	947	947	0	75928	By matching	By matching	By MS/MS
Q6TEK4	Q6TEK4	1	1	0	Vitamin K epoxide reductase complex subunit 1	Vkorc1	sp|Q6TEK4|VKOR1_RAT Vitamin K epoxide reductase complex subunit 1 OS=Rattus norvegicus OX=10116 GN=Vkorc1 PE=1 SV=1	1	1	1	0	1	1	1	0	1	1	0	1	1	1	1	1	0	1	1	0	1	1	0	0	0	0	0	0	0	0	0	2024-01-08	2024-01-08	0	17783	161	161	0	91819	By MS/MS	By MS/MS	By MS/MS
Q6Q7Y5	Q6Q7Y5	3	3	1	Guanine nucleotide-binding protein subunit alpha-13	Gna13	sp|Q6Q7Y5|GNA13_RAT Guanine nucleotide-binding protein subunit alpha-13 OS=Rattus norvegicus OX=10116 GN=Gna13 PE=1 SV=1	1	3	3	1	2	2	1	3	3	3	2	1	2	2	2	1	3	3	3	2	1	2	1	1	0	1	1	1	0	0	1	2024-02-12	2024-02-12	2024-07-03	44011	377	377	0.00051046	28133	By MS/MS	By MS/MS	By matching
Q6Q477;G5E829;Q9R0K7	Q6Q477;G5E829;Q9R0K7	2;2;1	2;2;1	0;0;0	Calcium-transporting ATPase;Plasma membrane calcium-transporting ATPase 1;Plasma membrane calcium-transporting ATPase 2	Atp2b4;Atp2b1;Atp2b2	sp|Q6Q477|AT2B4_MOUSE Plasma membrane calcium-transporting ATPase 4 OS=Mus musculus OX=10090 GN=Atp2b4 PE=1 SV=1;sp|G5E829|AT2B1_MOUSE Plasma membrane calcium-transporting ATPase 1 OS=Mus musculus OX=10090 GN=Atp2b1 PE=1 SV=1;sp|Q9R0K7|AT2B2_MOUSE Plasma m	3	2	2	0	2	2	2	2	1	1	1	2	1	2	2	2	2	1	1	1	2	1	0	0	0	0	0	0	0	0	0	2024-09-02	2024-09-02	0	133.07	1205	1205;1220;1198	0	15713	By MS/MS	By MS/MS	By MS/MS
Q6Q0N3	Q6Q0N3	3	3	1	5-nucleotidase domain-containing protein 2	Nt5dc2	sp|Q6Q0N3|NT5D2_RAT 5-nucleotidase domain-containing protein 2 OS=Rattus norvegicus OX=10116 GN=Nt5dc2 PE=2 SV=2	1	3	3	1	1	2	2	2	2	2	1	1	2	1	2	2	2	2	2	1	1	2	0	0	0	0	0	0	0	0	0	2024-03-08	2024-03-08	2024-04-03	63652	553	553	0	7089	By MS/MS	By matching	By MS/MS
Q6Q0N1	Q6Q0N1	3	3	0	Cytosolic non-specific dipeptidase	Cndp2	sp|Q6Q0N1|CNDP2_RAT Cytosolic non-specific dipeptidase OS=Rattus norvegicus OX=10116 GN=Cndp2 PE=1 SV=1	1	3	3	0	3	3	3	3	3	3	3	3	3	3	3	3	3	3	3	3	3	3	0	0	0	0	0	0	0	0	0	2024-04-08	2024-04-08	0	52693	475	475	0	54055	By MS/MS	By MS/MS	By MS/MS
Q6PKG0	Q6PKG0	1	1	0	La-related protein 1	LARP1	sp|Q6PKG0|LARP1_HUMAN La-related protein 1 OS=Homo sapiens OX=9606 GN=LARP1 PE=1 SV=2	1	1	1	0	1	0	0	0	0	1	0	0	0	1	0	0	0	0	1	0	0	0	0	0	0	0	0	0	0	0	0	2024-01-01	2024-01-01	0	123.51	1096	1096	0.0050023	17741	By matching
Q6PIP5	Q6PIP5	1	1	1	NudC domain-containing protein 1	Nudcd1	sp|Q6PIP5|NUDC1_MOUSE NudC domain-containing protein 1 OS=Mus musculus OX=10090 GN=Nudcd1 PE=1 SV=2	1	1	1	1	1	0	0	1	0	1	0	0	1	1	0	0	1	0	1	0	0	1	1	0	0	1	0	1	0	0	1	2024-09-01	2024-09-01	2024-09-01	66704	582	582	0.0042155	20381	By matching
Q6PGP7	Q6PGP7	1	1	1	Tetratricopeptide repeat protein 37	TTC37	sp|Q6PGP7|TTC37_HUMAN Tetratricopeptide repeat protein 37 OS=Homo sapiens OX=9606 GN=TTC37 PE=1 SV=1	1	1	1	1	1	1	1	1	1	1	1	1	1	1	1	1	1	1	1	1	1	1	1	1	1	1	1	1	1	1	1	0.8	0.8	0.8	175.48	1564	1564	0.00837	15288	By matching	By matching	By matching
Q6PGB6	Q6PGB6	2	2	0	N-alpha-acetyltransferase 50	Naa50	sp|Q6PGB6|NAA50_MOUSE N-alpha-acetyltransferase 50 OS=Mus musculus OX=10090 GN=Naa50 PE=1 SV=1	1	2	2	0	2	2	2	1	2	2	2	2	2	2	2	2	1	2	2	2	2	2	0	0	0	0	0	0	0	0	0	2024-06-16	2024-06-16	0	19414	169	169	0	17077	By MS/MS	By MS/MS	By MS/MS
Q6PEC1	Q6PEC1	6	6	2	Tubulin-specific chaperone A	Tbca	sp|Q6PEC1|TBCA_RAT Tubulin-specific chaperone A OS=Rattus norvegicus OX=10116 GN=Tbca PE=1 SV=1	1	6	6	2	5	5	6	5	5	4	5	5	5	5	5	6	5	5	4	5	5	5	1	1	2	1	2	1	2	2	2	43.5	43.5	2024-01-23	12744	108	108	0	84.76	By MS/MS	By MS/MS	By MS/MS
Q6PEC0	Q6PEC0	3	3	1	Bis(5-nucleosyl)-tetraphosphatase [asymmetrical]	Nudt2	sp|Q6PEC0|AP4A_RAT Bis(5-nucleosyl)-tetraphosphatase [asymmetrical] OS=Rattus norvegicus OX=10116 GN=Nudt2 PE=2 SV=3	1	3	3	1	3	3	3	3	3	3	2	3	3	3	3	3	3	3	3	2	3	3	1	1	1	1	1	1	1	1	1	36.7	36.7	2024-03-16	16929	147	147	0.0042433	20895	By MS/MS	By MS/MS	By MS/MS
Q6PDG5	Q6PDG5	4	4	0	SWI/SNF complex subunit SMARCC2	Smarcc2	sp|Q6PDG5|SMRC2_MOUSE SWI/SNF complex subunit SMARCC2 OS=Mus musculus OX=10090 GN=Smarcc2 PE=1 SV=2	1	4	4	0	4	3	3	3	3	3	3	3	3	4	3	3	3	3	3	3	3	3	0	0	0	0	0	0	0	0	0	2024-08-04	2024-08-04	0	132.6	1213	1213	0	89697	By MS/MS	By MS/MS	By MS/MS
Q6PD31	Q6PD31	1	1	0	Trafficking kinesin-binding protein 1	Trak1	sp|Q6PD31|TRAK1_MOUSE Trafficking kinesin-binding protein 1 OS=Mus musculus OX=10090 GN=Trak1 PE=1 SV=1	1	1	1	0	0	0	0	1	0	0	0	0	0	0	0	0	1	0	0	0	0	0	0	0	0	0	0	0	0	0	0	2024-01-01	2024-01-01	0	104.47	939	939	0.0071333	16292
Q6PCT3	Q6PCT3	7	7	3	Tumor protein D54	Tpd52l2	sp|Q6PCT3|TPD54_RAT Tumor protein D54 OS=Rattus norvegicus OX=10116 GN=Tpd52l2 PE=1 SV=1	1	7	7	3	6	7	6	7	7	7	6	7	7	6	7	6	7	7	7	6	7	7	2	3	3	3	3	3	3	3	3	46.4	46.4	2024-01-24	23992	220	220	0	135.64	By MS/MS	By MS/MS	By MS/MS
Q6PAM1	Q6PAM1	1	1	1	Alpha-taxilin	Txlna	sp|Q6PAM1|TXLNA_MOUSE Alpha-taxilin OS=Mus musculus OX=10090 GN=Txlna PE=1 SV=1	1	1	1	1	1	0	1	1	0	0	0	0	0	1	0	1	1	0	0	0	0	0	1	0	1	1	0	0	0	0	0	2024-02-03	2024-02-03	2024-02-03	62368	554	554	0.007108	15898	By MS/MS		By matching
Q6P9U8	Q6P9U8	3	3	1	Eukaryotic translation initiation factor 3 subunit H	Eif3h	sp|Q6P9U8|EIF3H_RAT Eukaryotic translation initiation factor 3 subunit H OS=Rattus norvegicus OX=10116 GN=Eif3h PE=1 SV=1	1	3	3	1	2	3	2	2	2	3	2	2	2	2	3	2	2	2	3	2	2	2	1	1	1	1	1	1	1	0	0	2024-05-12	2024-05-12	2024-04-05	39905	352	352	0	9987	By MS/MS	By MS/MS	By MS/MS
Q6P9U3	Q6P9U3	3	3	1	COMM domain-containing protein 3	Commd3	sp|Q6P9U3|COMD3_RAT COMM domain-containing protein 3 OS=Rattus norvegicus OX=10116 GN=Commd3 PE=1 SV=1	1	3	3	1	1	3	3	3	3	2	3	2	2	1	3	3	3	3	2	3	2	2	0	1	1	1	1	1	1	1	1	2024-06-23	2024-06-23	2024-03-11	21932	195	195	0	1981-06-01	By matching	By MS/MS	By MS/MS
Q6P8X1	Q6P8X1	2	2	0	Sorting nexin-6;Sorting nexin-6, N-terminally processed	Snx6	sp|Q6P8X1|SNX6_MOUSE Sorting nexin-6 OS=Mus musculus OX=10090 GN=Snx6 PE=1 SV=2	1	2	2	0	1	1	2	2	2	2	2	2	2	1	1	2	2	2	2	2	2	2	0	0	0	0	0	0	0	0	0	2024-02-05	2024-02-05	0	46648	406	406	0.0058664	17241	By MS/MS	By MS/MS	By matching
Q6P8M1	Q6P8M1	2	2	1	Putative deoxyribonuclease TATDN1	Tatdn1	sp|Q6P8M1|TATD1_MOUSE Putative deoxyribonuclease TATDN1 OS=Mus musculus OX=10090 GN=Tatdn1 PE=1 SV=1	1	2	2	1	1	1	0	1	2	0	2	1	1	1	1	0	1	2	0	2	1	1	1	1	0	1	1	0	1	1	0	2024-02-10	2024-02-10	2024-08-05	33365	295	295	0.0014778	1949-02-01	By matching	By matching
Q6P8I4	Q6P8I4	2	2	0	PEST proteolytic signal-containing nuclear protein	Pcnp	sp|Q6P8I4|PCNP_MOUSE PEST proteolytic signal-containing nuclear protein OS=Mus musculus OX=10090 GN=Pcnp PE=1 SV=1	1	2	2	0	0	1	2	2	1	1	2	1	2	0	1	2	2	1	1	2	1	2	0	0	0	0	0	0	0	0	0	2024-07-15	2024-07-15	0	18963	178	178	0.00051335	28781		By matching	By matching
Q6P7S1	Q6P7S1	9	9	6	Acid ceramidase	Asah1	sp|Q6P7S1|ASAH1_RAT Acid ceramidase OS=Rattus norvegicus OX=10116 GN=Asah1 PE=1 SV=1	1	9	9	6	6	8	6	8	9	8	8	8	9	6	8	6	8	9	8	8	8	9	5	6	4	5	6	6	5	5	6	2024-01-24	2024-01-24	14	44443	394	394	0	30396	By MS/MS	By MS/MS	By MS/MS
Q6P7R8	Q6P7R8	3	3	1	Very-long-chain 3-oxoacyl-CoA reductase	Hsd17b12	sp|Q6P7R8|DHB12_RAT Very-long-chain 3-oxoacyl-CoA reductase OS=Rattus norvegicus OX=10116 GN=Hsd17b12 PE=2 SV=1	1	3	3	1	2	3	3	2	2	2	2	2	3	2	3	3	2	2	2	2	2	3	1	1	1	1	0	1	1	1	1	2024-04-14	2024-04-14	2024-05-04	34.84	312	312	0	57881	By MS/MS	By MS/MS	By MS/MS
Q6P7Q4	Q6P7Q4	8	8	3	Lactoylglutathione lyase	Glo1	sp|Q6P7Q4|LGUL_RAT Lactoylglutathione lyase OS=Rattus norvegicus OX=10116 GN=Glo1 PE=1 SV=3	1	8	8	3	5	5	5	4	5	6	5	4	5	5	5	5	4	5	6	5	4	5	1	1	1	1	1	2	1	1	1	55.4	55.4	2024-07-20	20819	184	184	0	33896	By MS/MS	By MS/MS	By MS/MS
Q6P7Q1	Q6P7Q1	1	1	0	BRCA1-A complex subunit BRE	Bre	sp|Q6P7Q1|BABA2_RAT BRISC and BRCA1-A complex member 2 OS=Rattus norvegicus OX=10116 GN=Babam2 PE=1 SV=1	1	1	1	0	1	1	1	1	1	1	0	1	1	1	1	1	1	1	1	0	1	1	0	0	0	0	0	0	0	0	0	2024-07-03	2024-07-03	0	43558	383	383	0.001006	26775	By matching	By matching	By matching
Q6P7B0	Q6P7B0	6	6	1	Tryptophan--tRNA ligase, cytoplasmic;T1-TrpRS;T2-TrpRS	Wars	sp|Q6P7B0|SYWC_RAT Tryptophan--tRNA ligase, cytoplasmic OS=Rattus norvegicus OX=10116 GN=Wars1 PE=1 SV=2	1	6	6	1	5	6	6	6	6	6	6	4	6	5	6	6	6	6	6	6	4	6	1	1	1	1	1	1	1	0	1	2024-09-17	2024-09-17	2024-03-02	54143	481	481	0	15995	By MS/MS	By MS/MS	By MS/MS
Q6P7A9	Q6P7A9	22	22	10	Lysosomal alpha-glucosidase	Gaa	sp|Q6P7A9|LYAG_RAT Lysosomal alpha-glucosidase OS=Rattus norvegicus OX=10116 GN=Gaa PE=2 SV=1	1	22	22	10	17	16	22	18	16	16	17	17	16	17	16	22	18	16	16	17	17	16	8	8	10	9	8	6	8	7	7	2024-05-30	2024-05-30	14	106.21	953	953	0	151.57	By MS/MS	By MS/MS	By MS/MS
Q6P799	Q6P799	12	12	3	Serine--tRNA ligase, cytoplasmic	Sars	sp|Q6P799|SYSC_RAT Serine--tRNA ligase, cytoplasmic OS=Rattus norvegicus OX=10116 GN=Sars1 PE=1 SV=3	1	12	12	3	9	10	11	9	10	10	10	10	9	9	10	11	9	10	10	10	10	9	2	2	2	1	2	2	2	2	1	32.4	32.4	2024-04-09	58587	512	512	0	96815	By MS/MS	By MS/MS	By MS/MS
Q6P756	Q6P756	2	2	0	Adaptin ear-binding coat-associated protein 2	Necap2	sp|Q6P756|NECP2_RAT Adaptin ear-binding coat-associated protein 2 OS=Rattus norvegicus OX=10116 GN=Necap2 PE=1 SV=2	1	2	2	0	1	1	2	1	2	1	1	1	1	1	1	2	1	2	1	1	1	1	0	0	0	0	0	0	0	0	0	2024-06-15	2024-06-15	0	28404	263	263	0	64344	By MS/MS	By MS/MS	By matching
Q6P747	Q6P747	4	4	2	Heterochromatin protein 1-binding protein 3	Hp1bp3	sp|Q6P747|HP1B3_RAT Heterochromatin protein 1-binding protein 3 OS=Rattus norvegicus OX=10116 GN=Hp1bp3 PE=1 SV=1	1	4	4	2	4	3	4	4	4	3	3	4	4	4	3	4	4	4	3	3	4	4	2	2	2	2	2	2	1	2	2	2024-06-16	2024-06-16	2024-09-11	60806	553	553	0	24746	By MS/MS	By MS/MS	By MS/MS
Q6P6V0	Q6P6V0	14	14	6	Glucose-6-phosphate isomerase	Gpi	sp|Q6P6V0|G6PI_RAT Glucose-6-phosphate isomerase OS=Rattus norvegicus OX=10116 GN=Gpi PE=1 SV=1	1	14	14	6	11	12	13	12	12	12	12	9	12	11	12	13	12	12	12	12	9	12	5	5	6	5	5	5	5	4	5	34.9	34.9	2024-02-17	62826	558	558	0	256.94	By MS/MS	By MS/MS	By MS/MS
Q6P6S4	Q6P6S4	4	4	3	Nucleotide exchange factor SIL1	Sil1	sp|Q6P6S4|SIL1_RAT Nucleotide exchange factor SIL1 OS=Rattus norvegicus OX=10116 GN=Sil1 PE=2 SV=1	1	4	4	3	3	3	3	3	2	3	2	2	3	3	3	3	3	2	3	2	2	3	2	2	2	2	1	2	1	1	2	12	12	2024-05-09	52349	465	465	0	86296	By matching	By MS/MS	By MS/MS
Q6P6R2	Q6P6R2	7	7	2	Dihydrolipoyl dehydrogenase, mitochondrial	Dld	sp|Q6P6R2|DLDH_RAT Dihydrolipoyl dehydrogenase, mitochondrial OS=Rattus norvegicus OX=10116 GN=Dld PE=1 SV=1	1	7	7	2	4	7	7	7	7	7	7	5	6	4	7	7	7	7	7	7	5	6	1	2	2	2	2	2	2	1	1	2024-04-20	2024-04-20	2024-03-06	54037	509	509	0	189.97	By MS/MS	By MS/MS	By MS/MS
Q6P5G6	Q6P5G6	5	5	2	UBX domain-containing protein 7	Ubxn7	sp|Q6P5G6|UBXN7_MOUSE UBX domain-containing protein 7 OS=Mus musculus OX=10090 GN=Ubxn7 PE=1 SV=2	1	5	5	2	3	4	2	4	5	4	3	4	4	3	4	2	4	5	4	3	4	4	1	2	1	2	2	2	2	2	2	2024-01-17	2024-01-17	2024-09-06	52164	467	467	0	37486	By MS/MS	By MS/MS	By matching
Q6P5F9	Q6P5F9	10	10	0	Exportin-1	Xpo1	sp|Q6P5F9|XPO1_MOUSE Exportin-1 OS=Mus musculus OX=10090 GN=Xpo1 PE=1 SV=1	1	10	10	0	8	9	7	9	9	9	9	9	9	8	9	7	9	9	9	9	9	9	0	0	0	0	0	0	0	0	0	2024-08-12	2024-08-12	0	123.09	1071	1071	0	123.47	By MS/MS	By MS/MS	By MS/MS
Q6P5D8	Q6P5D8	1	1	1	Structural maintenance of chromosomes flexible hinge domain-containing protein 1	Smchd1	sp|Q6P5D8|SMHD1_MOUSE Structural maintenance of chromosomes flexible hinge domain-containing protein 1 OS=Mus musculus OX=10090 GN=Smchd1 PE=1 SV=2	1	1	1	1	1	1	1	1	1	1	0	1	1	1	1	1	1	1	1	0	1	1	1	1	1	1	1	1	0	1	1	0.5	0.5	0.5	225.65	2007	2007	0.0014793	24943	By MS/MS	By matching	By matching
Q6P4Z9	Q6P4Z9	4	4	0	COP9 signalosome complex subunit 8	Cops8	sp|Q6P4Z9|CSN8_RAT COP9 signalosome complex subunit 8 OS=Rattus norvegicus OX=10116 GN=Cops8 PE=2 SV=1	1	4	4	0	4	4	4	3	3	2	4	4	3	4	4	4	3	3	2	4	4	3	0	0	0	0	0	0	0	0	0	2024-07-28	2024-07-28	0	23235	209	209	0	57332	By MS/MS	By MS/MS	By MS/MS
Q6P3D0	Q6P3D0	1	1	1	U8 snoRNA-decapping enzyme	Nudt16	sp|Q6P3D0|NUD16_MOUSE U8 snoRNA-decapping enzyme OS=Mus musculus OX=10090 GN=Nudt16 PE=1 SV=1	1	1	1	1	0	0	1	0	0	1	0	1	1	0	0	1	0	0	1	0	1	1	0	0	1	0	0	1	0	1	1	2024-02-06	2024-02-06	2024-02-06	21825	195	195	0	33207			By matching
Q6P2Q9	Q6P2Q9	12	12	0	Pre-mRNA-processing-splicing factor 8	PRPF8	sp|Q6P2Q9|PRP8_HUMAN Pre-mRNA-processing-splicing factor 8 OS=Homo sapiens OX=9606 GN=PRPF8 PE=1 SV=2	1	12	12	0	12	9	9	8	8	10	3	4	9	12	9	9	8	8	10	3	4	9	0	0	0	0	0	0	0	0	0	2024-06-07	2024-06-07	0	273.6	2335	2335	0	86274	By MS/MS	By MS/MS	By MS/MS
Q6P2B1	Q6P2B1	5	5	0	Transportin-3	Tnpo3	sp|Q6P2B1|TNPO3_MOUSE Transportin-3 OS=Mus musculus OX=10090 GN=Tnpo3 PE=1 SV=1	1	5	5	0	2	3	4	4	4	4	2	2	3	2	3	4	4	4	4	2	2	3	0	0	0	0	0	0	0	0	0	2024-05-07	2024-05-07	0	104.17	923	923	0	20.64	By MS/MS	By MS/MS	By MS/MS
Q6P0K8	Q6P0K8	7	7	1	Junction plakoglobin	Jup	sp|Q6P0K8|PLAK_RAT Junction plakoglobin OS=Rattus norvegicus OX=10116 GN=Jup PE=1 SV=1	1	7	7	1	6	5	6	4	5	4	5	4	5	6	5	6	4	5	4	5	4	5	1	0	0	0	0	0	0	0	0	2024-08-12	2024-08-12	2024-05-01	81.8	745	745	0	21799	By MS/MS	By MS/MS	By MS/MS
Q6NZJ6	Q6NZJ6	14	14	5	Eukaryotic translation initiation factor 4 gamma 1	Eif4g1	sp|Q6NZJ6|IF4G1_MOUSE Eukaryotic translation initiation factor 4 gamma 1 OS=Mus musculus OX=10090 GN=Eif4g1 PE=1 SV=1	1	14	14	5	10	11	11	13	11	13	9	9	10	10	11	11	13	11	13	9	9	10	4	4	4	5	4	5	3	3	3	2024-04-12	2024-04-12	2024-03-05	176.07	1600	1600	0	76.83	By MS/MS	By MS/MS	By MS/MS
Q6NZC7	Q6NZC7	2	2	0	SEC23-interacting protein	Sec23ip	sp|Q6NZC7|S23IP_MOUSE SEC23-interacting protein OS=Mus musculus OX=10090 GN=Sec23ip PE=1 SV=2	1	2	2	0	2	2	1	1	1	1	0	2	1	2	2	1	1	1	1	0	2	1	0	0	0	0	0	0	0	0	0	2024-06-03	2024-06-03	0	110.78	998	998	0.0071048	15897	By MS/MS	By matching	By MS/MS
Q6NX65	Q6NX65	1	1	0	Programmed cell death protein 10	Pdcd10	sp|Q6NX65|PDC10_RAT Programmed cell death protein 10 OS=Rattus norvegicus OX=10116 GN=Pdcd10 PE=2 SV=1	1	1	1	0	1	1	0	1	1	1	1	1	1	1	1	0	1	1	1	1	1	1	0	0	0	0	0	0	0	0	0	2024-07-05	2024-07-05	0	24355	210	210	0.0041938	20044	By matching	By MS/MS
Q6NSR8	Q6NSR8	4	4	0	Probable aminopeptidase NPEPL1	Npepl1	sp|Q6NSR8|PEPL1_MOUSE Probable aminopeptidase NPEPL1 OS=Mus musculus OX=10090 GN=Npepl1 PE=1 SV=1	1	4	4	0	1	3	3	3	3	3	3	2	3	1	3	3	3	3	3	3	2	3	0	0	0	0	0	0	0	0	0	2024-02-09	2024-02-09	0	55939	524	524	0	64571	By matching	By MS/MS	By MS/MS
Q6MG61	Q6MG61	13	13	0	Chloride intracellular channel protein 1	Clic1	sp|Q6MG61|CLIC1_RAT Chloride intracellular channel protein 1 OS=Rattus norvegicus OX=10116 GN=Clic1 PE=1 SV=1	1	13	13	0	12	12	12	12	12	12	11	11	11	12	12	12	12	12	12	11	11	11	0	0	0	0	0	0	0	0	0	75.5	75.5	0	26.98	241	241	0	139.65	By MS/MS	By MS/MS	By MS/MS
Q6MG60	Q6MG60	7	6	2	N(G),N(G)-dimethylarginine dimethylaminohydrolase 2	Ddah2	sp|Q6MG60|DDAH2_RAT N(G),N(G)-dimethylarginine dimethylaminohydrolase 2 OS=Rattus norvegicus OX=10116 GN=Ddah2 PE=1 SV=1	1	7	6	2	5	6	6	6	6	7	7	5	5	5	6	6	6	6	6	6	5	5	1	2	2	2	2	2	2	1	2	37.5	34.7	2024-09-11	29688	285	285	0	64244	By MS/MS	By MS/MS	By MS/MS
Q6MG49	Q6MG49	5	5	1	Large proline-rich protein BAG6	Bag6	sp|Q6MG49|BAG6_RAT Large proline-rich protein BAG6 OS=Rattus norvegicus OX=10116 GN=Bag6 PE=1 SV=2	1	5	5	1	5	4	4	2	3	4	4	4	5	5	4	4	2	3	4	4	4	5	1	1	1	1	1	1	1	1	1	2024-09-07	2024-09-07	2024-07-02	120.01	1146	1146	0	32704	By MS/MS	By MS/MS	By MS/MS
Q6MG08	Q6MG08	3	3	0	ATP-binding cassette sub-family F member 1	Abcf1	sp|Q6MG08|ABCF1_RAT ATP-binding cassette sub-family F member 1 OS=Rattus norvegicus OX=10116 GN=Abcf1 PE=1 SV=1	1	3	3	0	2	2	0	1	1	1	0	1	0	2	2	0	1	1	1	0	1	0	0	0	0	0	0	0	0	0	0	6	6	0	95251	839	839	0	66866	By MS/MS	By matching
Q6JE36	Q6JE36	4	4	2	Protein NDRG1	Ndrg1	sp|Q6JE36|NDRG1_RAT Protein NDRG1 OS=Rattus norvegicus OX=10116 GN=Ndrg1 PE=1 SV=1	1	4	4	2	3	3	3	4	4	3	4	2	3	3	3	3	4	4	3	4	2	3	2	2	2	2	2	2	2	2	2	2024-05-15	2024-05-15	2024-09-07	42954	394	394	0	24765	By MS/MS	By MS/MS	By MS/MS
Q6IUR5	Q6IUR5	4	4	2	Neudesin	Nenf	sp|Q6IUR5|NENF_RAT Neudesin OS=Rattus norvegicus OX=10116 GN=Nenf PE=1 SV=1	1	4	4	2	3	3	4	3	4	3	3	3	3	3	3	4	3	4	3	3	3	3	2	2	2	2	2	2	2	2	2	33.9	33.9	2024-02-15	18991	171	171	0	107.94	By MS/MS	By MS/MS	By MS/MS
Q6IRK9	Q6IRK9	5	5	2	Carboxypeptidase Q	Cpq	sp|Q6IRK9|CBPQ_RAT Carboxypeptidase Q OS=Rattus norvegicus OX=10116 GN=Cpq PE=1 SV=1	1	5	5	2	3	3	3	3	3	2	2	2	2	3	3	3	3	3	2	2	2	2	1	2	2	2	2	1	1	1	1	2024-09-15	2024-09-15	2024-06-07	52041	472	472	0	24545	By MS/MS	By MS/MS	By MS/MS
Q6IMY8	Q6IMY8	15	15	0		Hnrnpu	sp|Q6IMY8|HNRPU_RAT Heterogeneous nuclear ribonucleoprotein U OS=Rattus norvegicus OX=10116 GN=Hnrnpu PE=1 SV=1	1	15	15	0	13	10	12	10	10	9	10	9	9	13	10	12	10	10	9	10	9	9	0	0	0	0	0	0	0	0	0	2024-01-25	2024-01-25	0	87731	798	798	0	323.31	By MS/MS	By MS/MS	By MS/MS
Q6IMX7	Q6IMX7	4	4	1	Hsp70-binding protein 1	Hspbp1	sp|Q6IMX7|HPBP1_RAT Hsp70-binding protein 1 OS=Rattus norvegicus OX=10116 GN=Hspbp1 PE=1 SV=1	1	4	4	1	3	4	2	4	4	3	3	2	3	3	4	2	4	4	3	3	2	3	1	1	1	1	1	1	1	1	1	2024-06-19	2024-06-19	2024-02-06	39.19	357	357	0	22495	By matching	By MS/MS	By MS/MS
Q6IAA8	Q6IAA8	1	1	0	Ragulator complex protein LAMTOR1	LAMTOR1	sp|Q6IAA8|LTOR1_HUMAN Ragulator complex protein LAMTOR1 OS=Homo sapiens OX=9606 GN=LAMTOR1 PE=1 SV=2	1	1	1	0	1	1	1	1	1	1	1	1	1	1	1	1	1	1	1	1	1	1	0	0	0	0	0	0	0	0	0	2024-01-08	2024-01-08	0	17745	161	161	0	4612	By MS/MS	By MS/MS	By MS/MS
Q6I7R3	Q6I7R3	3	3	0	Isochorismatase domain-containing protein 1	Isoc1	sp|Q6I7R3|ISOC1_RAT Isochorismatase domain-containing protein 1 OS=Rattus norvegicus OX=10116 GN=Isoc1 PE=1 SV=1	1	3	3	0	2	3	3	3	3	3	3	3	3	2	3	3	3	3	3	3	3	3	0	0	0	0	0	0	0	0	0	2024-05-13	2024-05-13	0	32002	297	297	0	11434	By MS/MS	By MS/MS	By MS/MS
Q6GQT9	Q6GQT9	2	2	2	Nodal modulator 1	Nomo1	sp|Q6GQT9|NOMO1_MOUSE Nodal modulator 1 OS=Mus musculus OX=10090 GN=Nomo1 PE=1 SV=1	1	2	2	2	1	1	1	1	1	1	1	1	1	1	1	1	1	1	1	1	1	1	1	1	1	1	1	1	1	1	1	2024-07-02	2024-07-02	2024-07-02	133.42	1214	1214	0.0041802	19871	By MS/MS	By matching	By matching
Q6EV70	Q6EV70	2	2	0	GDP-fucose protein O-fucosyltransferase 1	Pofut1	sp|Q6EV70|OFUT1_RAT GDP-fucose protein O-fucosyltransferase 1 OS=Rattus norvegicus OX=10116 GN=Pofut1 PE=1 SV=1	1	2	2	0	1	1	2	1	1	1	1	1	1	1	1	2	1	1	1	1	1	1	0	0	0	0	0	0	0	0	0	2024-08-06	2024-08-06	0	44982	395	395	0	36219	By MS/MS	By MS/MS	By MS/MS
Q6DGG0	Q6DGG0	14	14	1	Peptidyl-prolyl cis-trans isomerase D	Ppid	sp|Q6DGG0|PPID_RAT Peptidyl-prolyl cis-trans isomerase D OS=Rattus norvegicus OX=10116 GN=Ppid PE=1 SV=3	1	14	14	1	10	13	12	13	13	13	12	12	12	10	13	12	13	13	13	12	12	12	1	1	1	1	1	1	1	1	1	43.5	43.5	2024-07-02	40765	370	370	0	68.45	By MS/MS	By MS/MS	By MS/MS
Q6AZ50	Q6AZ50	4	4	0	Ubiquitin-like-conjugating enzyme ATG3	Atg3	sp|Q6AZ50|ATG3_RAT Ubiquitin-like-conjugating enzyme ATG3 OS=Rattus norvegicus OX=10116 GN=Atg3 PE=2 SV=1	1	4	4	0	3	4	3	3	4	4	3	4	4	3	4	3	3	4	4	3	4	4	0	0	0	0	0	0	0	0	0	2024-02-16	2024-02-16	0	35822	314	314	0	10773	By MS/MS	By MS/MS	By MS/MS
Q6AYZ1	Q6AYZ1	17	1	1	Tubulin alpha-1C chain	Tuba1c	sp|Q6AYZ1|TBA1C_RAT Tubulin alpha-1C chain OS=Rattus norvegicus OX=10116 GN=Tuba1c PE=1 SV=1	1	17	1	1	13	14	16	14	14	14	13	14	14	1	1	1	1	1	1	1	1	1	1	1	1	1	1	1	1	1	1	50.8	4	4	49937	449	449	0	89359	By MS/MS	By MS/MS	By MS/MS
Q6AYT3	Q6AYT3	4	4	0	tRNA-splicing ligase RtcB homolog	Rtcb	sp|Q6AYT3|RTCB_RAT RNA-splicing ligase RtcB homolog OS=Rattus norvegicus OX=10116 GN=Rtcb PE=2 SV=1	1	4	4	0	4	3	4	3	3	3	2	4	3	4	3	4	3	3	3	2	4	3	0	0	0	0	0	0	0	0	0	2024-09-10	2024-09-10	0	55249	505	505	0	99948	By MS/MS	By MS/MS	By MS/MS
Q6AYT0	Q6AYT0	2	2	1	Quinone oxidoreductase	Cryz	sp|Q6AYT0|QOR_RAT Quinone oxidoreductase OS=Rattus norvegicus OX=10116 GN=Cryz PE=2 SV=1	1	2	2	1	2	2	2	2	1	1	1	1	2	2	2	2	2	1	1	1	1	2	1	1	1	1	0	0	1	0	1	2024-06-11	2024-06-11	2024-02-08	34975	329	329	0.0037897	2121	By MS/MS	By MS/MS	By MS/MS
Q6AYS7;Q6PTT0	Q6AYS7	8;2	8;2	4;1	Aminoacylase-1A	Acy1a	sp|Q6AYS7|ACY1A_RAT Aminoacylase-1A OS=Rattus norvegicus OX=10116 GN=Acy1a PE=1 SV=1	2	8	8	4	3	6	7	7	7	8	6	6	6	3	6	7	7	7	8	6	6	6	1	3	4	3	3	4	2	2	3	23	23	2024-02-14	45804	408	408;408	0	91124	By MS/MS	By MS/MS	By MS/MS
Q6AYR2	Q6AYR2	2	2	0	Protein NDRG3	Ndrg3	sp|Q6AYR2|NDRG3_RAT Protein NDRG3 OS=Rattus norvegicus OX=10116 GN=Ndrg3 PE=1 SV=1	1	2	2	0	2	2	1	2	2	2	2	2	1	2	2	1	2	2	2	2	2	1	0	0	0	0	0	0	0	0	0	2024-07-11	2024-07-11	0	41506	375	375	0	27786	By matching	By matching	By matching
Q6AYQ8	Q6AYQ8	3	3	1	Acylpyruvase FAHD1, mitochondrial	Fahd1	sp|Q6AYQ8|FAHD1_RAT Acylpyruvase FAHD1, mitochondrial OS=Rattus norvegicus OX=10116 GN=Fahd1 PE=1 SV=1	1	3	3	1	2	1	1	0	1	1	1	1	1	2	1	1	0	1	1	1	1	1	0	0	0	0	0	0	0	0	0	2024-09-19	2024-09-19	2024-03-06	24.48	221	221	0	93008	By MS/MS	By MS/MS	By MS/MS
Q6AYQ4	Q6AYQ4	1	1	1	Transmembrane protein 109	Tmem109	sp|Q6AYQ4|TM109_RAT Transmembrane protein 109 OS=Rattus norvegicus OX=10116 GN=Tmem109 PE=2 SV=1	1	1	1	1	1	1	1	1	1	0	1	0	1	1	1	1	1	1	0	1	0	1	1	1	1	1	1	0	1	0	1	2024-09-04	2024-09-04	2024-09-04	26242	243	243	0.0014684	2449	By MS/MS	By MS/MS	By matching
Q6AYP7	Q6AYP7	1	1	1	7-methylguanosine phosphate-specific 5-nucleotidase	Nt5c3b	sp|Q6AYP7|5NT3B_RAT 7-methylguanosine phosphate-specific 5-nucleotidase OS=Rattus norvegicus OX=10116 GN=Nt5c3b PE=2 SV=2	1	1	1	1	1	1	1	1	1	1	1	1	1	1	1	1	1	1	1	1	1	1	1	1	1	1	1	1	1	1	1	5	5	5	34535	300	300	0	31916	By MS/MS	By matching	By matching
Q6AYP5	Q6AYP5	3	3	1	Cell adhesion molecule 1	Cadm1	sp|Q6AYP5|CADM1_RAT Cell adhesion molecule 1 OS=Rattus norvegicus OX=10116 GN=Cadm1 PE=1 SV=1	1	3	3	1	3	3	1	2	3	3	3	2	3	3	3	1	2	3	3	3	2	3	1	1	0	0	1	1	1	0	1	13	13	5	51853	476	476	0	55.54	By MS/MS	By MS/MS	By matching
Q6AYK6	Q6AYK6	5	5	2	Calcyclin-binding protein	Cacybp	sp|Q6AYK6|CYBP_RAT Calcyclin-binding protein OS=Rattus norvegicus OX=10116 GN=Cacybp PE=1 SV=1	1	5	5	2	5	5	5	5	5	5	5	5	5	5	5	5	5	5	5	5	5	5	2	2	2	2	2	2	2	2	2	31.9	31.9	2024-01-20	26541	229	229	0	46131	By MS/MS	By MS/MS	By MS/MS
Q6AYK5	Q6AYK5	2	2	1	Cell growth-regulating nucleolar protein	Lyar	sp|Q6AYK5|LYAR_RAT Cell growth-regulating nucleolar protein OS=Rattus norvegicus OX=10116 GN=Lyar PE=1 SV=1	1	2	2	1	1	1	2	2	1	1	0	1	0	1	1	2	2	1	1	0	1	0	1	1	1	1	1	0	0	1	0	2024-03-08	2024-03-08	2024-07-04	43.68	386	386	0	40941	By MS/MS	By matching	By MS/MS
Q6AYK3	Q6AYK3	8	8	2	Inositol-3-phosphate synthase 1	Isyna1	sp|Q6AYK3|INO1_RAT Inositol-3-phosphate synthase 1 OS=Rattus norvegicus OX=10116 GN=Isyna1 PE=3 SV=2	1	8	8	2	6	7	6	8	8	7	6	6	8	6	7	6	8	8	7	6	6	8	1	1	0	2	2	1	1	1	2	2024-03-16	2024-03-16	2024-05-04	60883	557	557	0	23142	By MS/MS	By MS/MS	By MS/MS
Q6AYH6	Q6AYH6	1	1	1	ER membrane protein complex subunit 10	Emc10	sp|Q6AYH6|EMC10_RAT ER membrane protein complex subunit 10 OS=Rattus norvegicus OX=10116 GN=Emc10 PE=1 SV=1	1	1	1	1	1	1	1	1	1	1	1	1	0	1	1	1	1	1	1	1	1	0	1	1	1	1	1	1	1	1	0	2024-06-06	2024-06-06	2024-06-06	26968	258	258	0	16934	By MS/MS	By matching	By matching
Q6AYH5	Q6AYH5	9	9	1	Dynactin subunit 2	Dctn2	sp|Q6AYH5|DCTN2_RAT Dynactin subunit 2 OS=Rattus norvegicus OX=10116 GN=Dctn2 PE=1 SV=1	1	9	9	1	8	8	9	8	8	7	8	7	7	8	8	9	8	8	7	8	7	7	1	1	1	1	1	1	1	1	1	2024-01-29	2024-01-29	2024-07-03	44147	402	402	0	144.02	By MS/MS	By MS/MS	By MS/MS
Q6AYG5	Q6AYG5	3	3	1	Ethylmalonyl-CoA decarboxylase	Echdc1	sp|Q6AYG5|ECHD1_RAT Ethylmalonyl-CoA decarboxylase OS=Rattus norvegicus OX=10116 GN=Echdc1 PE=1 SV=1	1	3	3	1	3	3	3	3	3	3	3	3	3	3	3	3	3	3	3	3	3	3	1	1	1	1	1	1	1	1	1	2024-04-12	2024-04-12	2024-07-04	32.63	299	299	0	70054	By MS/MS	By MS/MS	By MS/MS
Q6AYG3	Q6AYG3	4	4	0	Protein prune homolog	Prune	sp|Q6AYG3|PRUN1_RAT Exopolyphosphatase PRUNE1 OS=Rattus norvegicus OX=10116 GN=Prune1 PE=1 SV=1	1	4	4	0	3	3	2	4	3	4	2	3	3	3	3	2	4	3	4	2	3	3	0	0	0	0	0	0	0	0	0	2024-06-12	2024-06-12	0	49998	454	454	0	98385	By matching	By MS/MS	By matching
Q6AYE2	Q6AYE2	2	2	0	Endophilin-B1	Sh3glb1	sp|Q6AYE2|SHLB1_RAT Endophilin-B1 OS=Rattus norvegicus OX=10116 GN=Sh3glb1 PE=2 SV=1	1	2	2	0	1	1	1	2	2	2	2	2	2	1	1	1	2	2	2	2	2	2	0	0	0	0	0	0	0	0	0	2024-01-07	2024-01-07	0	40787	365	365	0	46336	By matching	By MS/MS	By MS/MS
Q6AYD3	Q6AYD3	13	13	1	Proliferation-associated protein 2G4	Pa2g4	sp|Q6AYD3|PA2G4_RAT Proliferation-associated protein 2G4 OS=Rattus norvegicus OX=10116 GN=Pa2g4 PE=1 SV=1	1	13	13	1	11	10	12	12	11	12	11	12	10	11	10	12	12	11	12	11	12	10	1	1	1	1	1	1	1	1	1	42.1	42.1	2024-06-04	43656	394	394	0	92.12	By MS/MS	By MS/MS	By MS/MS
Q6AYC4	Q6AYC4	8	8	3	Macrophage-capping protein	Capg	sp|Q6AYC4|CAPG_RAT Macrophage-capping protein OS=Rattus norvegicus OX=10116 GN=Capg PE=1 SV=1	1	8	8	3	4	5	6	6	6	7	6	5	6	4	5	6	6	6	7	6	5	6	2	2	2	2	2	3	2	2	2	32.4	32.4	2024-02-15	38798	349	349	0	122.17	By MS/MS	By MS/MS	By MS/MS
Q6AYB4	Q6AYB4	4	4	1	Heat shock 70 kDa protein 14	Hspa14	sp|Q6AYB4|HSP7E_RAT Heat shock 70 kDa protein 14 OS=Rattus norvegicus OX=10116 GN=Hspa14 PE=2 SV=1	1	4	4	1	3	2	3	1	4	4	3	2	3	3	2	3	1	4	4	3	2	3	0	0	1	0	1	1	1	0	0	2024-08-13	2024-08-13	2024-07-05	54462	509	509	0	98792	By MS/MS	By MS/MS	By MS/MS
Q6AY84	Q6AY84	4	4	1	Secernin-1	Scrn1	sp|Q6AY84|SCRN1_RAT Secernin-1 OS=Rattus norvegicus OX=10116 GN=Scrn1 PE=1 SV=1	1	4	4	1	3	4	3	4	4	4	4	3	4	3	4	3	4	4	4	4	3	4	1	1	1	1	1	1	1	1	1	2024-05-13	2024-05-13	2024-06-04	46396	414	414	0	86189	By matching	By MS/MS	By MS/MS
Q6AY80	Q6AY80	4	4	4	Ribosyldihydronicotinamide dehydrogenase [quinone]	Nqo2	sp|Q6AY80|NQO2_RAT Ribosyldihydronicotinamide dehydrogenase [quinone] OS=Rattus norvegicus OX=10116 GN=Nqo2 PE=1 SV=3	1	4	4	4	4	3	3	3	4	1	3	4	4	4	3	3	3	4	1	3	4	4	4	3	3	3	4	1	3	4	4	2024-09-22	2024-09-22	2024-09-22	26275	231	231	0	66475	By matching	By matching	By MS/MS
Q6AY63	Q6AY63	5	5	4	ADP-sugar pyrophosphatase	Nudt5	sp|Q6AY63|NUDT5_RAT ADP-sugar pyrophosphatase OS=Rattus norvegicus OX=10116 GN=Nudt5 PE=2 SV=1	1	5	5	4	2	3	3	2	4	4	2	4	4	2	3	3	2	4	4	2	4	4	1	2	2	1	3	3	1	3	3	2024-02-24	2024-02-24	2024-03-18	24117	219	219	0	88795	By MS/MS	By MS/MS	By MS/MS
Q6AY55	Q6AY55	2	2	0	Dephospho-CoA kinase domain-containing protein	Dcakd	sp|Q6AY55|DCAKD_RAT Dephospho-CoA kinase domain-containing protein OS=Rattus norvegicus OX=10116 GN=Dcakd PE=2 SV=1	1	2	2	0	2	2	1	2	2	2	1	2	2	2	2	1	2	2	2	1	2	2	0	0	0	0	0	0	0	0	0	2024-08-08	2024-08-08	0	27352	240	240	0	35554	By MS/MS	By MS/MS	By matching
Q6AY30	Q6AY30	1	1	1	Saccharopine dehydrogenase-like oxidoreductase	Sccpdh	sp|Q6AY30|SCPDL_RAT Saccharopine dehydrogenase-like oxidoreductase OS=Rattus norvegicus OX=10116 GN=Sccpdh PE=1 SV=1	1	1	1	1	1	1	1	0	1	1	1	1	1	1	1	1	0	1	1	1	1	1	1	1	1	0	1	1	1	1	1	2024-08-02	2024-08-02	2024-08-02	47088	429	429	0	44892	By matching	By MS/MS	By matching
Q6AY23	Q6AY23	4	4	0	Pyrroline-5-carboxylate reductase 2	Pycr2	sp|Q6AY23|P5CR2_RAT Pyrroline-5-carboxylate reductase 2 OS=Rattus norvegicus OX=10116 GN=Pycr2 PE=2 SV=1	1	4	4	0	4	2	3	4	3	4	4	4	4	4	2	3	4	3	4	4	4	4	0	0	0	0	0	0	0	0	0	2024-02-16	2024-02-16	0	33673	320	320	0	29834	By MS/MS	By MS/MS	By MS/MS
Q6AY20	Q6AY20	3	3	1	Cation-dependent mannose-6-phosphate receptor	M6pr	sp|Q6AY20|MPRD_RAT Cation-dependent mannose-6-phosphate receptor OS=Rattus norvegicus OX=10116 GN=M6pr PE=1 SV=1	1	3	3	1	3	3	3	3	3	3	3	3	3	3	3	3	3	3	3	3	3	3	1	1	1	1	1	1	1	1	1	2024-05-16	2024-05-16	5	31095	278	278	0	75284	By MS/MS	By MS/MS	By MS/MS
Q6AXZ0	Q6AXZ0	1	1	0	Polyadenylate-binding protein-interacting protein 2	Paip2	sp|Q6AXZ0|PAIP2_RAT Polyadenylate-binding protein-interacting protein 2 OS=Rattus norvegicus OX=10116 GN=Paip2 PE=2 SV=1	1	1	1	0	0	0	0	0	0	0	0	0	0	0	0	0	0	0	0	0	0	0	0	0	0	0	0	0	0	0	0	2024-03-11	2024-03-11	0	2024-07-14	124	124	0	57701
Q6AXY4	Q6AXY4	8	8	4	DNA polymerase delta subunit 2	Pold2	sp|Q6AXY4|DPOD2_RAT DNA polymerase delta subunit 2 OS=Rattus norvegicus OX=10116 GN=Pold2 PE=1 SV=1	1	8	8	4	2	5	4	5	3	4	3	3	5	2	5	4	5	3	4	3	3	5	1	3	1	3	1	3	2	0	3	29	29	2024-08-15	51346	469	469	0	21216	By matching	By MS/MS	By matching
Q6AXX6	Q6AXX6	3	3	1	Redox-regulatory protein FAM213A	Fam213a	sp|Q6AXX6|PXL2A_RAT Peroxiredoxin-like 2A OS=Rattus norvegicus OX=10116 GN=Prxl2a PE=1 SV=1	1	3	3	1	3	3	2	3	2	3	3	1	2	3	3	2	3	2	3	3	1	2	1	1	0	1	1	1	1	0	1	2024-07-15	2024-07-15	2024-08-04	25763	229	229	0	87752	By MS/MS	By MS/MS	By matching
Q6AXU6	Q6AXU6	5	5	1	Hematological and neurological expressed 1 protein;Hematological and neurological expressed 1 protein, N-terminally processed	Hn1	sp|Q6AXU6|JUPI1_RAT Jupiter microtubule associated homolog 1 OS=Rattus norvegicus OX=10116 GN=JPT1 PE=1 SV=3	1	5	5	1	4	5	5	5	5	5	5	4	5	4	5	5	5	5	5	5	4	5	1	1	1	1	1	1	1	1	1	67.1	67.1	2024-02-28	15575	149	149	0	110.04	By MS/MS	By MS/MS	By MS/MS
Q6AXS5	Q6AXS5	8	8	1	Plasminogen activator inhibitor 1 RNA-binding protein;Plasminogen activator inhibitor 1 RNA-binding protein, N-terminally processed	Serbp1	sp|Q6AXS5|PAIRB_RAT Plasminogen activator inhibitor 1 RNA-binding protein OS=Rattus norvegicus OX=10116 GN=Serbp1 PE=1 SV=2	1	8	8	1	7	7	6	7	8	8	8	5	7	7	7	6	7	8	8	8	5	7	1	1	0	1	1	1	1	0	0	2024-07-30	2024-07-30	2024-09-07	44754	407	407	0	295.14	By MS/MS	By MS/MS	By MS/MS
Q6AXS3	Q6AXS3	5	5	2	Protein DEK	Dek	sp|Q6AXS3|DEK_RAT Protein DEK OS=Rattus norvegicus OX=10116 GN=Dek PE=1 SV=1	1	5	5	2	4	4	4	4	4	5	3	3	4	4	4	4	4	4	5	3	3	4	2	1	1	1	1	2	1	1	1	2024-03-15	2024-03-15	2024-08-05	42892	378	378	0	38.12	By MS/MS	By MS/MS	By MS/MS
Q6AXR4	Q6AXR4	7	7	7	Beta-hexosaminidase subunit beta	Hexb	sp|Q6AXR4|HEXB_RAT Beta-hexosaminidase subunit beta OS=Rattus norvegicus OX=10116 GN=Hexb PE=2 SV=1	1	7	7	7	7	7	7	7	7	7	7	7	7	7	7	7	7	7	7	7	7	7	7	7	7	7	7	7	7	7	7	2024-01-15	2024-01-15	2024-01-15	61527	537	537	0	79281	By MS/MS	By MS/MS	By MS/MS
Q6AXQ5	Q6AXQ5	1	1	1	2,5-phosphodiesterase 12	Pde12	sp|Q6AXQ5|PDE12_RAT 2,5-phosphodiesterase 12 OS=Rattus norvegicus OX=10116 GN=Pde12 PE=2 SV=1	1	1	1	1	1	1	1	1	1	1	1	1	1	1	1	1	1	1	1	1	1	1	1	1	1	1	1	1	1	1	1	2024-03-02	2024-03-02	2024-03-02	67176	608	608	0.00050865	27807	By matching	By matching	By MS/MS
Q6AXQ0	Q6AXQ0	7	7	5	SUMO-activating enzyme subunit 1;SUMO-activating enzyme subunit 1, N-terminally processed	Sae1	sp|Q6AXQ0|SAE1_RAT SUMO-activating enzyme subunit 1 OS=Rattus norvegicus OX=10116 GN=Sae1 PE=2 SV=1	1	7	7	5	5	6	7	5	5	6	6	4	5	5	6	7	5	5	6	6	4	5	3	4	5	4	3	4	4	3	3	2024-09-26	2024-09-26	2024-05-17	38512	349	349	0	102.53	By MS/MS	By MS/MS	By MS/MS
Q6AXN3	Q6AXN3	1	1	0	Transmembrane emp24 domain-containing protein 5	Tmed5	sp|Q6AXN3|TMED5_RAT Transmembrane emp24 domain-containing protein 5 OS=Rattus norvegicus OX=10116 GN=Tmed5 PE=2 SV=1	1	1	1	0	1	1	1	1	1	1	1	1	0	1	1	1	1	1	1	1	1	0	0	0	0	0	0	0	0	0	0	2024-02-05	2024-02-05	0	26136	229	229	0	21184	By MS/MS	By MS/MS	By MS/MS
Q6AXM8	Q6AXM8	8	8	5	Serum paraoxonase/arylesterase 2	Pon2	sp|Q6AXM8|PON2_RAT Serum paraoxonase/arylesterase 2 OS=Rattus norvegicus OX=10116 GN=Pon2 PE=2 SV=1	1	8	8	5	7	6	7	6	6	7	4	4	5	7	6	7	6	6	7	4	4	5	4	3	4	3	3	4	2	2	2	35.3	35.3	2024-08-21	39617	354	354	0	10857	By MS/MS	By MS/MS	By MS/MS
Q6AXM7	Q6AXM7	2	2	1	HBS1-like protein	Hbs1l	sp|Q6AXM7|HBS1L_RAT HBS1-like protein OS=Rattus norvegicus OX=10116 GN=Hbs1l PE=1 SV=1	1	2	2	1	1	1	2	2	1	2	1	1	1	1	1	2	2	1	2	1	1	1	0	0	1	1	0	1	0	0	0	2024-09-04	2024-09-04	2024-02-02	74773	679	679	0	71963	By matching	By MS/MS	By MS/MS
Q6A0A9	Q6A0A9	6	6	3	Constitutive coactivator of PPAR-gamma-like protein 1	FAM120A	sp|Q6A0A9|F120A_MOUSE Constitutive coactivator of PPAR-gamma-like protein 1 OS=Mus musculus OX=10090 GN=FAM120A PE=1 SV=2	1	6	6	3	5	5	3	4	5	4	4	2	4	5	5	3	4	5	4	4	2	4	2	2	0	2	2	2	2	2	2	2024-03-08	2024-03-08	2024-08-04	121.64	1112	1112	0	29125	By MS/MS	By MS/MS	By MS/MS
Q6A028	Q6A028	3	3	3	Switch-associated protein 70	Swap70	sp|Q6A028|SWP70_MOUSE Switch-associated protein 70 OS=Mus musculus OX=10090 GN=Swap70 PE=1 SV=2	1	3	3	3	1	2	1	1	1	1	1	0	1	1	2	1	1	1	1	1	0	1	1	2	1	1	1	1	1	0	1	2024-05-05	2024-05-05	2024-05-05	68995	585	585	0	35343	By matching	By MS/MS	By matching
Q6A009	Q6A009	1	1	1	E3 ubiquitin-protein ligase listerin	Ltn1	sp|Q6A009|LTN1_MOUSE E3 ubiquitin-protein ligase listerin OS=Mus musculus OX=10090 GN=Ltn1 PE=1 SV=3	1	1	1	1	1	1	0	1	0	1	0	1	1	1	1	0	1	0	1	0	1	1	1	1	0	1	0	1	0	1	1	0.8	0.8	0.8	198.92	1767	1767	0.0023798	21782	By MS/MS	By matching
Q69ZQ2	Q69ZQ2	1	1	0	Pre-mRNA-splicing factor ISY1 homolog	Isy1	sp|Q69ZQ2|ISY1_MOUSE Pre-mRNA-splicing factor ISY1 homolog OS=Mus musculus OX=10090 GN=Isy1 PE=1 SV=2	1	1	1	0	0	0	0	0	0	1	1	1	1	0	0	0	0	0	1	1	1	1	0	0	0	0	0	0	0	0	0	2024-09-04	2024-09-04	0	32989	285	285	0.0083774	15361
Q68FY1	Q68FY1	2	2	2	Nucleoporin NUP53	Nup35	sp|Q68FY1|NUP35_RAT Nucleoporin NUP35 OS=Rattus norvegicus OX=10116 GN=Nup35 PE=1 SV=1	1	2	2	2	0	0	0	1	1	0	1	1	0	0	0	0	1	1	0	1	1	0	0	0	0	1	1	0	1	1	0	2024-05-10	2024-05-10	2024-05-10	34801	325	325	0	23249
Q68FY0	Q68FY0	6	6	3	Cytochrome b-c1 complex subunit 1, mitochondrial	Uqcrc1	sp|Q68FY0|QCR1_RAT Cytochrome b-c1 complex subunit 1, mitochondrial OS=Rattus norvegicus OX=10116 GN=Uqcrc1 PE=1 SV=1	1	6	6	3	4	3	0	1	3	3	1	3	4	4	3	0	1	3	3	1	3	4	1	1	0	0	1	1	0	0	1	2024-09-17	2024-09-17	2024-06-10	52848	480	480	0	15462	By MS/MS	By MS/MS
Q68FX1	Q68FX1	3	3	1	Mannose-6-phosphate isomerase	Mpi	sp|Q68FX1|MPI_RAT Mannose-6-phosphate isomerase OS=Rattus norvegicus OX=10116 GN=Mpi PE=2 SV=1	1	3	3	1	3	3	1	3	3	3	3	3	3	3	3	1	3	3	3	3	3	3	1	1	0	1	1	1	1	1	1	2024-02-10	2024-02-10	4	46423	423	423	0	98207	By matching	By MS/MS	By MS/MS
Q68FU3	Q68FU3	6	6	2	Electron transfer flavoprotein subunit beta	Etfb	sp|Q68FU3|ETFB_RAT Electron transfer flavoprotein subunit beta OS=Rattus norvegicus OX=10116 GN=Etfb PE=1 SV=3	1	6	6	2	6	6	6	6	6	6	6	6	6	6	6	6	6	6	6	6	6	6	2	2	2	2	2	2	2	2	2	2024-08-31	2024-08-31	2024-09-14	27687	255	255	0	61097	By MS/MS	By MS/MS	By MS/MS
Q68FS4	Q68FS4	13	13	2	Cytosol aminopeptidase	Lap3	sp|Q68FS4|AMPL_RAT Cytosol aminopeptidase OS=Rattus norvegicus OX=10116 GN=Lap3 PE=1 SV=1	1	13	13	2	12	13	12	13	12	13	12	12	13	12	13	12	13	12	13	12	12	13	2	2	2	2	2	2	2	2	2	36.6	36.6	2024-01-09	56149	519	519	0	201.88	By MS/MS	By MS/MS	By MS/MS
Q68FR9	Q68FR9	17	17	6	Elongation factor 1-delta	Eef1d	sp|Q68FR9|EF1D_RAT Elongation factor 1-delta OS=Rattus norvegicus OX=10116 GN=Eef1d PE=1 SV=2	1	17	17	6	14	14	16	15	15	17	13	12	14	14	14	16	15	15	17	13	12	14	4	4	6	4	4	6	5	3	4	66.5	66.5	2024-03-31	31.33	281	281	0	323.31	By MS/MS	By MS/MS	By MS/MS
Q68FR6	Q68FR6	17	17	1	Elongation factor 1-gamma	Eef1g	sp|Q68FR6|EF1G_RAT Elongation factor 1-gamma OS=Rattus norvegicus OX=10116 GN=Eef1g PE=2 SV=3	1	17	17	1	15	15	17	15	15	15	15	13	14	15	15	17	15	15	15	15	13	14	1	1	1	1	1	1	1	1	1	39.4	39.4	3	50.06	437	437	0	163.3	By MS/MS	By MS/MS	By MS/MS
Q68FQ0	Q68FQ0	16	16	2	T-complex protein 1 subunit epsilon	Cct5	sp|Q68FQ0|TCPE_RAT T-complex protein 1 subunit epsilon OS=Rattus norvegicus OX=10116 GN=Cct5 PE=1 SV=1	1	16	16	2	10	12	13	12	11	13	11	11	12	10	12	13	12	11	13	11	11	12	2	2	2	2	2	2	2	2	2	37.7	37.7	2024-02-05	59536	541	541	0	224.53	By MS/MS	By MS/MS	By MS/MS
Q68FP1	Q68FP1	10	10	5	Gelsolin	Gsn	sp|Q68FP1|GELS_RAT Gelsolin OS=Rattus norvegicus OX=10116 GN=Gsn PE=1 SV=1	1	10	10	5	9	8	10	8	8	9	10	8	10	9	8	10	8	8	9	10	8	10	4	3	5	3	4	4	5	4	5	2024-07-18	2024-07-18	2024-09-10	86067	780	780	0	264.49	By MS/MS	By MS/MS	By MS/MS
Q68FL6	Q68FL6	10	10	6	Methionine--tRNA ligase, cytoplasmic	Mars	sp|Q68FL6|SYMC_MOUSE Methionine--tRNA ligase, cytoplasmic OS=Mus musculus OX=10090 GN=Mars1 PE=1 SV=1	1	10	10	6	8	7	8	7	8	6	6	7	6	8	7	8	7	8	6	6	7	6	6	5	5	6	6	4	5	6	5	2024-02-16	2024-02-16	2024-09-09	101.43	902	902	0	144.66	By MS/MS	By MS/MS	By MS/MS
Q68A21	Q68A21	5	5	1	Transcriptional activator protein Pur-beta	Purb	sp|Q68A21|PURB_RAT Transcriptional activator protein Pur-beta OS=Rattus norvegicus OX=10116 GN=Purb PE=1 SV=3	1	5	5	1	4	4	5	4	4	4	4	4	4	4	4	5	4	4	4	4	4	4	1	1	1	1	1	1	1	1	1	41	41	2024-04-05	33418	315	315	0	85844	By MS/MS	By MS/MS	By MS/MS
Q67BJ4	Q67BJ4	1	1	0	Lactosylceramide 4-alpha-galactosyltransferase	A4galt	sp|Q67BJ4|A4GAT_MOUSE Lactosylceramide 4-alpha-galactosyltransferase OS=Mus musculus OX=10090 GN=A4galt PE=2 SV=1	1	1	1	0	0	0	0	0	0	0	0	0	0	0	0	0	0	0	0	0	0	0	0	0	0	0	0	0	0	0	0	2024-02-04	2024-02-04	0	41366	359	359	0.0014577	23746
Q66X93	Q66X93	22	22	4	Staphylococcal nuclease domain-containing protein 1	Snd1	sp|Q66X93|SND1_RAT Staphylococcal nuclease domain-containing protein 1 OS=Rattus norvegicus OX=10116 GN=Snd1 PE=1 SV=1	1	22	22	4	18	18	19	16	17	19	17	18	18	18	18	19	16	17	19	17	18	18	3	4	4	3	4	3	3	3	3	38	38	2024-05-08	101.95	909	909	0	323.31	By MS/MS	By MS/MS	By MS/MS
Q66HR2;Q5XIT1	Q66HR2	7;1	7;1	1;0	Microtubule-associated protein RP/EB family member 1	Mapre1	sp|Q66HR2|MARE1_RAT Microtubule-associated protein RP/EB family member 1 OS=Rattus norvegicus OX=10116 GN=Mapre1 PE=1 SV=3	2	7	7	1	7	7	7	7	7	7	7	6	7	7	7	7	7	7	7	7	6	7	1	1	1	1	1	1	1	1	1	38.8	38.8	2024-07-06	30004	268	268;281	0	127.25	By MS/MS	By MS/MS	By MS/MS
Q66HG4	Q66HG4	6	6	2	Aldose 1-epimerase	Galm	sp|Q66HG4|GALM_RAT Galactose mutarotase OS=Rattus norvegicus OX=10116 GN=Galm PE=1 SV=1	1	6	6	2	3	5	5	4	5	5	5	5	5	3	5	5	4	5	5	5	5	5	2	2	2	2	2	2	2	2	2	2024-01-28	2024-01-28	2024-01-09	37892	342	342	0	68775	By MS/MS	By MS/MS	By MS/MS
Q66HF1	Q66HF1	7	7	2	NADH-ubiquinone oxidoreductase 75 kDa subunit, mitochondrial	Ndufs1	sp|Q66HF1|NDUS1_RAT NADH-ubiquinone oxidoreductase 75 kDa subunit, mitochondrial OS=Rattus norvegicus OX=10116 GN=Ndufs1 PE=1 SV=1	1	7	7	2	6	7	5	4	4	5	3	2	3	6	7	5	4	4	5	3	2	3	2	2	2	2	2	2	1	0	1	2024-01-16	2024-01-16	2024-08-04	79411	727	727	0	32387	By MS/MS	By matching	By MS/MS
Q66HD3	Q66HD3	17	17	10	Nuclear autoantigenic sperm protein	Nasp	sp|Q66HD3|NASP_RAT Nuclear autoantigenic sperm protein OS=Rattus norvegicus OX=10116 GN=Nasp PE=1 SV=1	1	17	17	10	14	13	15	13	15	14	15	14	15	14	13	15	13	15	14	15	14	15	9	7	8	7	9	8	9	8	9	32.9	32.9	2024-09-17	84199	776	776	0	238.54	By MS/MS	By MS/MS	By MS/MS
Q66HD0	Q66HD0	31	29	4	Endoplasmin	Hsp90b1	sp|Q66HD0|ENPL_RAT Endoplasmin OS=Rattus norvegicus OX=10116 GN=Hsp90b1 PE=1 SV=2	1	31	29	4	25	23	25	24	26	25	25	26	24	24	22	23	23	25	24	24	25	23	4	3	2	3	4	3	3	4	3	39.2	37.4	2024-06-04	92.77	804	804	0	323.31	By MS/MS	By MS/MS	By MS/MS
Q66HC5	Q66HC5	9	9	1	Nuclear pore complex protein Nup93	Nup93	sp|Q66HC5|NUP93_RAT Nuclear pore complex protein Nup93 OS=Rattus norvegicus OX=10116 GN=Nup93 PE=1 SV=1	1	9	9	1	6	7	8	8	9	7	7	7	7	6	7	8	8	9	7	7	7	7	1	1	1	1	1	0	1	1	1	2024-08-17	2024-08-17	2024-09-03	93301	819	819	0	58259	By MS/MS	By MS/MS	By MS/MS
Q66HA8	Q66HA8	15	14	3	Heat shock protein 105 kDa	Hsph1	sp|Q66HA8|HS105_RAT Heat shock protein 105 kDa OS=Rattus norvegicus OX=10116 GN=Hsph1 PE=1 SV=1	1	15	14	3	12	15	13	13	14	15	14	13	12	11	14	12	12	13	14	13	12	11	3	3	3	3	3	3	3	3	3	2024-06-24	23	2024-03-04	96417	858	858	0	117.1	By MS/MS	By MS/MS	By MS/MS
Q66HA6	Q66HA6	2	2	0	ADP-ribosylation factor-like protein 8B	Arl8b	sp|Q66HA6|ARL8B_RAT ADP-ribosylation factor-like protein 8B OS=Rattus norvegicus OX=10116 GN=Arl8b PE=2 SV=1	1	2	2	0	2	2	1	2	2	2	2	1	2	2	2	1	2	2	2	2	1	2	0	0	0	0	0	0	0	0	0	2024-07-17	2024-07-17	0	21539	186	186	0	16678	By MS/MS	By MS/MS	By matching
Q66H94	Q66H94	2	2	1	Peptidyl-prolyl cis-trans isomerase FKBP9	Fkbp9	sp|Q66H94|FKBP9_RAT Peptidyl-prolyl cis-trans isomerase FKBP9 OS=Rattus norvegicus OX=10116 GN=Fkbp9 PE=2 SV=1	1	2	2	1	1	1	1	2	2	1	2	2	2	1	1	1	2	2	1	2	2	2	0	0	0	1	1	0	1	1	1	2024-06-04	2024-06-04	3	63126	570	570	0.00050994	28053	By matching	By MS/MS	By MS/MS
Q66H71	Q66H71	2	2	2	Serine/threonine-protein phosphatase CPPED1	Cpped1	sp|Q66H71|CPPED_RAT Serine/threonine-protein phosphatase CPPED1 OS=Rattus norvegicus OX=10116 GN=Cpped1 PE=1 SV=1	1	2	2	2	1	1	1	2	1	1	2	1	1	1	1	1	2	1	1	2	1	1	1	1	1	2	1	1	2	1	1	2024-07-07	2024-07-07	2024-07-07	35.26	312	312	0	35452	By matching	By matching	By MS/MS
Q66H61	Q66H61	13	13	8	Glutamine--tRNA ligase	RGD1562301	sp|Q66H61|SYQ_RAT Glutamine--tRNA ligase OS=Rattus norvegicus OX=10116 GN=Qars1 PE=1 SV=1	1	13	13	8	9	7	11	7	7	7	7	9	7	9	7	11	7	7	7	7	9	7	4	3	7	4	4	4	4	5	4	20	20	2024-01-15	87699	775	775	0	103.79	By MS/MS	By MS/MS	By MS/MS
Q66H12	Q66H12	7	7	5	Alpha-N-acetylgalactosaminidase	Naga	sp|Q66H12|NAGAB_RAT Alpha-N-acetylgalactosaminidase OS=Rattus norvegicus OX=10116 GN=Naga PE=2 SV=1	1	7	7	5	6	6	5	6	7	6	7	6	6	6	6	5	6	7	6	7	6	6	4	4	4	5	5	5	5	5	5	2024-03-19	2024-03-19	2024-09-14	46871	415	415	0	60134	By MS/MS	By MS/MS	By MS/MS
Q64737	Q64737	6	6	3	Trifunctional purine biosynthetic protein adenosine-3;Phosphoribosylamine--glycine ligase;Phosphoribosylformylglycinamidine cyclo-ligase;Phosphoribosylglycinamide formyltransferase	Gart	sp|Q64737|PUR2_MOUSE Trifunctional purine biosynthetic protein adenosine-3 OS=Mus musculus OX=10090 GN=Gart PE=1 SV=3	1	6	6	3	6	6	5	6	6	6	4	5	5	6	6	5	6	6	6	4	5	5	3	3	3	3	3	3	2	2	2	12	12	2024-02-07	107.5	1010	1010	0	131.77	By MS/MS	By MS/MS	By MS/MS
Q64674	Q64674	9	9	5	Spermidine synthase	Srm	sp|Q64674|SPEE_MOUSE Spermidine synthase OS=Mus musculus OX=10090 GN=Srm PE=1 SV=1	1	9	9	5	7	6	5	7	9	8	7	8	7	7	6	5	7	9	8	7	8	7	4	4	2	4	5	4	5	4	3	38.1	38.1	2024-05-18	33995	302	302	0	90054	By MS/MS	By MS/MS	By MS/MS
Q64611	Q64611	5	5	1	Cysteine sulfinic acid decarboxylase	Csad	sp|Q64611|CSAD_RAT Cysteine sulfinic acid decarboxylase OS=Rattus norvegicus OX=10116 GN=Csad PE=1 SV=1	1	5	5	1	3	2	5	3	3	4	2	4	3	3	2	5	3	3	4	2	4	3	0	0	1	1	1	1	0	1	1	13	13	2024-08-02	55248	493	493	0	78784	By MS/MS	By MS/MS	By MS/MS
Q64591	Q64591	5	5	1	2,4-dienoyl-CoA reductase, mitochondrial	Decr1	sp|Q64591|DECR_RAT 2,4-dienoyl-CoA reductase [(3E)-enoyl-CoA-producing], mitochondrial OS=Rattus norvegicus OX=10116 GN=Decr1 PE=1 SV=2	1	5	5	1	4	3	3	3	3	3	2	3	3	4	3	3	3	3	3	2	3	3	1	0	1	1	1	1	0	1	1	2024-08-21	2024-08-21	2024-03-03	36132	335	335	0	90913	By MS/MS	By matching	By MS/MS
Q64560	Q64560	21	21	3	Tripeptidyl-peptidase 2	Tpp2	sp|Q64560|TPP2_RAT Tripeptidyl-peptidase 2 OS=Rattus norvegicus OX=10116 GN=Tpp2 PE=2 SV=3	1	21	21	3	18	17	14	17	18	18	18	18	17	18	17	14	17	18	18	18	18	17	3	1	1	2	2	2	1	2	1	2024-08-24	2024-08-24	2024-05-03	138.29	1249	1249	0	206.73	By MS/MS	By MS/MS	By MS/MS
Q64559	Q64559	6	6	1	Cytosolic acyl coenzyme A thioester hydrolase	Acot7	sp|Q64559|BACH_RAT Cytosolic acyl coenzyme A thioester hydrolase OS=Rattus norvegicus OX=10116 GN=Acot7 PE=1 SV=4	1	6	6	1	5	5	5	5	5	5	5	5	5	5	5	5	5	5	5	5	5	5	1	1	1	1	1	1	1	1	1	2024-09-23	2024-09-23	2024-01-08	42735	381	381	0	74408	By MS/MS	By MS/MS	By MS/MS
Q64537	Q64537	4	4	1	Calpain small subunit 1	Capns1	sp|Q64537|CPNS1_RAT Calpain small subunit 1 OS=Rattus norvegicus OX=10116 GN=Capns1 PE=1 SV=3	1	4	4	1	4	4	4	4	4	4	4	4	4	4	4	4	4	4	4	4	4	4	1	1	1	1	1	1	1	1	1	2024-07-20	2024-07-20	2024-06-05	28.57	270	270	0	27386	By MS/MS	By MS/MS	By MS/MS
Q64520	Q64520	2	2	1	Guanylate kinase	Guk1	sp|Q64520|KGUA_MOUSE Guanylate kinase OS=Mus musculus OX=10090 GN=Guk1 PE=1 SV=2	1	2	2	1	2	1	2	2	2	1	2	2	2	2	1	2	2	2	1	2	2	2	1	0	1	1	1	1	1	1	1	2024-06-14	2024-06-14	2024-06-08	21918	198	198	0	23.33	By MS/MS	By MS/MS	By MS/MS
Q64428	Q64428	7	7	5	Trifunctional enzyme subunit alpha, mitochondrial;Long-chain enoyl-CoA hydratase;Long chain 3-hydroxyacyl-CoA dehydrogenase	Hadha	sp|Q64428|ECHA_RAT Trifunctional enzyme subunit alpha, mitochondrial OS=Rattus norvegicus OX=10116 GN=Hadha PE=1 SV=2	1	7	7	5	7	6	6	6	6	6	7	7	5	7	6	6	6	6	6	7	7	5	5	5	4	5	5	5	5	5	4	2024-03-15	2024-03-15	2024-06-12	82664	763	763	0	172.87	By MS/MS	By MS/MS	By MS/MS
Q64380	Q64380	3	3	0	Sarcosine dehydrogenase, mitochondrial	Sardh	sp|Q64380|SARDH_RAT Sarcosine dehydrogenase, mitochondrial OS=Rattus norvegicus OX=10116 GN=Sardh PE=1 SV=2	1	3	3	0	2	0	1	2	1	2	1	1	1	2	0	1	2	1	2	1	1	1	0	0	0	0	0	0	0	0	0	2024-08-04	2024-08-04	0	101.44	919	919	0	68526	By MS/MS		By matching
Q64361	Q64361	6	6	4	Latexin	Lxn	sp|Q64361|LXN_RAT Latexin OS=Rattus norvegicus OX=10116 GN=Lxn PE=1 SV=1	1	6	6	4	4	3	6	4	3	4	3	3	4	4	3	6	4	3	4	3	3	4	2	1	4	2	1	2	1	1	2	2024-01-29	2024-01-29	2024-07-19	25.58	223	223	0	187.26	By MS/MS	By MS/MS	By MS/MS
Q64303;Q62829;P35465	Q64303	12;4;3	12;4;3	1;0;0	Serine/threonine-protein kinase PAK 2;PAK-2p27;PAK-2p34	Pak2	sp|Q64303|PAK2_RAT Serine/threonine-protein kinase PAK 2 OS=Rattus norvegicus OX=10116 GN=Pak2 PE=1 SV=1	3	12	12	1	9	9	10	8	8	9	9	7	8	9	9	10	8	8	9	9	7	8	0	0	0	0	0	0	0	0	0	37.6	37.6	2024-09-01	57.96	524	524;544;544	0	177.89	By MS/MS	By MS/MS	By MS/MS
Q642G4	Q642G4	4	4	3	Peroxisomal membrane protein PEX14	Pex14	sp|Q642G4|PEX14_RAT Peroxisomal membrane protein PEX14 OS=Rattus norvegicus OX=10116 GN=Pex14 PE=1 SV=1	1	4	4	3	4	4	3	4	4	3	4	3	3	4	4	3	4	4	3	4	3	3	3	3	2	3	3	2	3	2	2	2024-01-19	2024-01-19	2024-04-14	40936	376	376	0	22097	By MS/MS	By MS/MS	By MS/MS
Q642A5	Q642A5	1	1	0	DNA polymerase epsilon subunit 3	Pole3	sp|Q642A5|DPOE3_RAT DNA polymerase epsilon subunit 3 OS=Rattus norvegicus OX=10116 GN=Pole3 PE=1 SV=1	1	1	1	0	1	1	1	1	1	1	1	1	1	1	1	1	1	1	1	1	1	1	0	0	0	0	0	0	0	0	0	11	11	0	16674	145	145	0	46066	By matching	By matching	By MS/MS
Q642A4	Q642A4	2	2	0	UPF0598 protein C8orf82 homolog		sp|Q642A4|CH082_RAT UPF0598 protein C8orf82 homolog OS=Rattus norvegicus OX=10116 PE=2 SV=1	1	2	2	0	1	1	1	2	2	2	2	1	2	1	1	1	2	2	2	2	1	2	0	0	0	0	0	0	0	0	0	2024-08-13	2024-08-13	0	24397	218	218	0.0019277	22646	By matching	By matching	By matching
Q642A2	Q642A2	1	1	1	Type-1 angiotensin II receptor-associated protein	Agtrap	sp|Q642A2|ATRAP_RAT Type-1 angiotensin II receptor-associated protein OS=Rattus norvegicus OX=10116 GN=Agtrap PE=1 SV=1	1	1	1	1	1	1	1	1	1	1	1	1	1	1	1	1	1	1	1	1	1	1	1	1	1	1	1	1	1	1	1	20	20	20	17398	160	160	0	12084	By MS/MS	By MS/MS	By MS/MS
Q64232	Q64232	3	3	0	Very-long-chain enoyl-CoA reductase	Tecr	sp|Q64232|TECR_RAT Very-long-chain enoyl-CoA reductase OS=Rattus norvegicus OX=10116 GN=Tecr PE=1 SV=1	1	3	3	0	3	2	2	3	2	2	2	1	2	3	2	2	3	2	2	2	1	2	0	0	0	0	0	0	0	0	0	2024-01-09	2024-01-09	0	36122	308	308	0	40621	By MS/MS	By MS/MS	By MS/MS
Q641Z8	Q641Z8	3	3	1	Peflin	Pef1	sp|Q641Z8|PEF1_RAT Peflin OS=Rattus norvegicus OX=10116 GN=Pef1 PE=2 SV=1	1	3	3	1	3	2	3	3	3	3	2	3	3	3	2	3	3	3	3	2	3	3	1	1	1	1	1	1	1	1	1	2024-03-11	2024-03-11	2024-09-03	30012	283	283	0	12689	By MS/MS	By MS/MS	By MS/MS
Q641Z6;Q8R491	Q641Z6;Q8R491	7;4	7;4	0;0	EH domain-containing protein 1;EH domain-containing protein 3	Ehd1;Ehd3	sp|Q641Z6|EHD1_RAT EH domain-containing protein 1 OS=Rattus norvegicus OX=10116 GN=Ehd1 PE=1 SV=1;sp|Q8R491|EHD3_RAT EH domain-containing protein 3 OS=Rattus norvegicus OX=10116 GN=Ehd3 PE=1 SV=2	2	7	7	0	7	6	6	6	7	7	5	4	6	7	6	6	6	7	7	5	4	6	0	0	0	0	0	0	0	0	0	2024-05-19	2024-05-19	0	60602	534	534;535	0	29632	By MS/MS	By MS/MS	By MS/MS
Q641Y8	Q641Y8	11	11	0	ATP-dependent RNA helicase DDX1	Ddx1	sp|Q641Y8|DDX1_RAT ATP-dependent RNA helicase DDX1 OS=Rattus norvegicus OX=10116 GN=Ddx1 PE=1 SV=1	1	11	11	0	9	9	7	6	8	8	6	5	7	9	9	7	6	8	8	6	5	7	0	0	0	0	0	0	0	0	0	2024-06-19	2024-06-19	0	82496	740	740	0	16703	By MS/MS	By MS/MS	By MS/MS
Q641X3	Q641X3	11	11	5	Beta-hexosaminidase subunit alpha	Hexa	sp|Q641X3|HEXA_RAT Beta-hexosaminidase subunit alpha OS=Rattus norvegicus OX=10116 GN=Hexa PE=2 SV=1	1	11	11	5	11	11	9	11	11	11	11	10	11	11	11	9	11	11	11	11	10	11	5	5	5	5	5	5	5	4	5	2024-08-28	2024-08-28	2024-02-15	60537	528	528	0	142.16	By MS/MS	By MS/MS	By MS/MS
Q641W2	Q641W2	10	10	2	UPF0160 protein MYG1, mitochondrial	Myg1	sp|Q641W2|MYG1_RAT MYG1 exonuclease OS=Rattus norvegicus OX=10116 GN=Myg1 PE=1 SV=1	1	10	10	2	8	10	10	8	8	9	8	8	9	8	10	10	8	8	9	8	8	9	2	2	2	2	2	2	2	2	2	36.7	36.7	2024-02-09	42888	381	381	0	194.34	By MS/MS	By MS/MS	By MS/MS
Q64057	Q64057	15	15	7	Alpha-aminoadipic semialdehyde dehydrogenase	Aldh7a1	sp|Q64057|AL7A1_RAT Alpha-aminoadipic semialdehyde dehydrogenase OS=Rattus norvegicus OX=10116 GN=Aldh7a1 PE=1 SV=2	1	15	15	7	10	10	10	11	11	10	12	10	11	10	10	10	11	11	10	12	10	11	4	4	4	5	5	4	6	4	5	41.9	41.9	2024-02-18	58748	539	539	0	122.25	By MS/MS	By MS/MS	By MS/MS
Q64012	Q64012	1	1	1	RNA-binding protein Raly	Raly	sp|Q64012|RALY_MOUSE RNA-binding protein Raly OS=Mus musculus OX=10090 GN=Raly PE=1 SV=3	1	1	1	1	1	1	1	1	1	1	1	1	1	1	1	1	1	1	1	1	1	1	1	1	1	1	1	1	1	1	1	2024-08-03	2024-08-03	2024-08-03	33188	312	312	0.0019399	23323	By MS/MS	By MS/MS	By MS/MS
Q63ZV7	Q63ZV7	1	1	0	DNA repair protein SWI5 homolog	Swi5	sp|Q63ZV7|SWI5_RAT DNA repair protein SWI5 homolog OS=Rattus norvegicus OX=10116 GN=Swi5 PE=3 SV=1	1	1	1	0	0	0	0	1	0	0	1	0	0	0	0	0	1	0	0	1	0	0	0	0	0	0	0	0	0	0	0	2024-04-12	2024-04-12	0	10278	89	89	0	55232
Q63HN8	Q63HN8	3	3	3	E3 ubiquitin-protein ligase RNF213	RNF213	sp|Q63HN8|RN213_HUMAN E3 ubiquitin-protein ligase RNF213 OS=Homo sapiens OX=9606 GN=RNF213 PE=1 SV=3	1	3	3	3	2	1	1	1	2	1	2	3	2	2	1	1	1	2	1	2	3	2	2	1	1	1	2	1	2	3	2	0.7	0.7	0.7	591.4	5207	5207	0	38722	By MS/MS	By MS/MS	By MS/MS
Q63942	Q63942	1	1	1	GTP-binding protein Rab-3D	Rab3d	sp|Q63942|RAB3D_RAT GTP-binding protein Rab-3D OS=Rattus norvegicus OX=10116 GN=Rab3d PE=1 SV=2	1	1	1	1	1	1	1	1	1	1	1	1	1	1	1	1	1	1	1	1	1	1	1	1	1	1	1	1	1	1	1	2024-08-06	2024-08-06	2024-08-06	24.29	219	219	0.001001	26422	By matching	By matching	By matching
Q63798	Q63798	7	6	3	Proteasome activator complex subunit 2	Psme2	sp|Q63798|PSME2_RAT Proteasome activator complex subunit 2 OS=Rattus norvegicus OX=10116 GN=Psme2 PE=2 SV=3	1	7	6	3	4	6	7	5	6	6	5	5	5	4	6	6	5	6	6	5	5	5	2	3	3	3	3	3	3	3	3	35.7	2024-01-31	2024-08-11	26857	238	238	0	116.91	By MS/MS	By MS/MS	By MS/MS
Q63797	Q63797	14	14	1	Proteasome activator complex subunit 1	Psme1	sp|Q63797|PSME1_RAT Proteasome activator complex subunit 1 OS=Rattus norvegicus OX=10116 GN=Psme1 PE=2 SV=1	1	14	14	1	10	12	12	10	8	11	9	8	9	10	12	12	10	8	11	9	8	9	1	1	1	1	1	1	1	1	1	53.4	53.4	4	28577	249	249	0	93551	By MS/MS	By MS/MS	By MS/MS
Q63716	Q63716	14	14	2	Peroxiredoxin-1	Prdx1	sp|Q63716|PRDX1_RAT Peroxiredoxin-1 OS=Rattus norvegicus OX=10116 GN=Prdx1 PE=1 SV=1	1	14	14	2	11	10	12	11	10	12	11	12	11	11	10	12	11	10	12	11	12	11	2	2	1	2	2	2	2	2	2	67.3	67.3	8	22109	199	199	0	120.74	By MS/MS	By MS/MS	By MS/MS
Q63692	Q63692	6	6	1	Hsp90 co-chaperone Cdc37;Hsp90 co-chaperone Cdc37, N-terminally processed	Cdc37	sp|Q63692|CDC37_RAT Hsp90 co-chaperone Cdc37 OS=Rattus norvegicus OX=10116 GN=Cdc37 PE=1 SV=2	1	6	6	1	5	4	4	4	5	6	4	5	4	5	4	4	4	5	6	4	5	4	0	1	1	1	1	1	1	1	1	2024-06-26	2024-06-26	4	44.51	379	379	0	101.68	By MS/MS	By MS/MS	By MS/MS
Q63663	Q63663	11	11	9	Interferon-induced guanylate-binding protein 2	Gbp2	sp|Q63663|GBP2_RAT Guanylate-binding protein 1 OS=Rattus norvegicus OX=10116 GN=Gbp2 PE=1 SV=2	1	11	11	9	8	8	10	9	10	10	9	8	8	8	8	10	9	10	10	9	8	8	6	6	8	7	8	8	7	7	6	2024-04-22	2024-04-22	17	67108	589	589	0	148.7	By MS/MS	By MS/MS	By MS/MS
Q63627;Q63623	Q63627;Q63623	2;1	2;1	1;0	Splicing factor, arginine/serine-rich 15;Protein SCAF8	Scaf4;Scaf8	sp|Q63627|SCAF4_RAT SR-related and CTD-associated factor 4 OS=Rattus norvegicus OX=10116 GN=Scaf4 PE=1 SV=2;sp|Q63623|SCAF8_RAT SR-related and CTD-associated factor 8 OS=Rattus norvegicus OX=10116 GN=Scaf8 PE=1 SV=1	2	2	2	1	2	2	1	2	2	2	1	2	2	2	2	1	2	2	2	1	2	2	1	1	0	1	1	1	1	1	1	2024-07-02	2024-07-02	2024-07-01	130.95	1200	1200;1268	0.00148	24998	By matching	By matching	By MS/MS
Q63617	Q63617	20	20	4	Hypoxia up-regulated protein 1	Hyou1	sp|Q63617|HYOU1_RAT Hypoxia up-regulated protein 1 OS=Rattus norvegicus OX=10116 GN=Hyou1 PE=1 SV=1	1	20	20	4	14	16	13	15	15	15	17	16	17	14	16	13	15	15	15	17	16	17	2	3	2	3	3	3	3	4	4	2024-09-27	2024-09-27	2024-05-04	111.29	999	999	0	277.35	By MS/MS	By MS/MS	By MS/MS
Q63610	Q63610	13	9	5	Tropomyosin alpha-3 chain	Tpm3	sp|Q63610|TPM3_RAT Tropomyosin alpha-3 chain OS=Rattus norvegicus OX=10116 GN=Tpm3 PE=1 SV=2	1	13	9	5	10	10	12	9	11	12	9	8	11	7	7	8	7	8	8	6	4	8	3	3	5	3	4	4	3	1	4	33.9	2024-08-29	2024-05-16	29006	248	248	0	171.08	By MS/MS	By MS/MS	By MS/MS
Q63598	Q63598	13	13	1	Plastin-3	Pls3	sp|Q63598|PLST_RAT Plastin-3 OS=Rattus norvegicus OX=10116 GN=Pls3 PE=1 SV=2	1	13	13	1	9	10	8	9	9	9	10	11	10	9	10	8	9	9	9	10	11	10	0	1	0	0	0	0	1	1	1	2024-02-26	2024-02-26	3	70679	630	630	0	175.12	By MS/MS	By MS/MS	By MS/MS
Q63584	Q63584	2	2	0	Transmembrane emp24 domain-containing protein 10	Tmed10	sp|Q63584|TMEDA_RAT Transmembrane emp24 domain-containing protein 10 OS=Rattus norvegicus OX=10116 GN=Tmed10 PE=1 SV=2	1	2	2	0	2	2	1	2	1	1	1	1	1	2	2	1	2	1	1	1	1	1	0	0	0	0	0	0	0	0	0	2024-08-12	2024-08-12	0	24857	219	219	0	36859	By MS/MS	By matching	By MS/MS
Q63560	Q63560	1	1	1	Microtubule-associated protein 6	Map6	sp|Q63560|MAP6_RAT Microtubule-associated protein 6 OS=Rattus norvegicus OX=10116 GN=Map6 PE=1 SV=1	1	1	1	1	0	0	0	0	1	0	0	0	1	0	0	0	0	1	0	0	0	1	0	0	0	0	1	0	0	0	1	2024-03-05	2024-03-05	2024-03-05	100.48	952	952	0.0010015	26459
Q63530	Q63530	2	2	2	Phosphotriesterase-related protein	Pter	sp|Q63530|PTER_RAT Phosphotriesterase-related protein OS=Rattus norvegicus OX=10116 GN=Pter PE=2 SV=2	1	2	2	2	1	1	0	2	1	1	2	0	2	1	1	0	2	1	1	2	0	2	1	1	0	2	1	1	2	0	2	2024-02-07	2024-02-07	2024-02-07	39145	349	349	0.0050879	19401	By matching	By MS/MS
Q63528	Q63528	4	4	1	Replication protein A 32 kDa subunit	Rpa2	sp|Q63528|RFA2_RAT Replication protein A 32 kDa subunit OS=Rattus norvegicus OX=10116 GN=Rpa2 PE=2 SV=2	1	4	4	1	4	4	4	4	4	4	4	3	4	4	4	4	4	4	4	4	3	4	1	1	1	1	1	1	1	1	1	2024-04-24	2024-04-24	2024-01-08	29346	270	270	0	53254	By matching	By MS/MS	By MS/MS
Q63525	Q63525	10	10	3	Nuclear migration protein nudC	Nudc	sp|Q63525|NUDC_RAT Nuclear migration protein nudC OS=Rattus norvegicus OX=10116 GN=Nudc PE=1 SV=1	1	10	10	3	10	10	9	9	9	10	9	9	9	10	10	9	9	9	10	9	9	9	3	3	2	2	2	3	2	2	2	40.1	40.1	2024-03-16	38412	332	332	0	81977	By MS/MS	By MS/MS	By MS/MS
Q63507	Q63507	3	3	0	60S ribosomal protein L14	Rpl14	sp|Q63507|RL14_RAT 60S ribosomal protein L14 OS=Rattus norvegicus OX=10116 GN=Rpl14 PE=1 SV=3	1	3	3	0	3	3	3	3	3	3	3	3	3	3	3	3	3	3	3	3	3	3	0	0	0	0	0	0	0	0	0	2024-09-15	2024-09-15	0	23339	214	214	0	37584	By MS/MS	By MS/MS	By MS/MS
Q63493	Q63493	1	1	1	Antigen-presenting glycoprotein CD1d	Cd1d	sp|Q63493|CD1D_RAT Antigen-presenting glycoprotein CD1d OS=Rattus norvegicus OX=10116 GN=Cd1d PE=2 SV=2	1	1	1	1	1	1	1	1	1	1	1	1	1	1	1	1	1	1	1	1	1	1	1	1	1	1	1	1	1	1	1	2024-09-03	2024-09-03	2024-09-03	38542	336	336	0.0083516	15177	By MS/MS	By MS/MS	By MS/MS
Q63468	Q63468	6	6	1	Phosphoribosyl pyrophosphate synthase-associated protein 1	Prpsap1	sp|Q63468|KPRA_RAT Phosphoribosyl pyrophosphate synthase-associated protein 1 OS=Rattus norvegicus OX=10116 GN=Prpsap1 PE=1 SV=1	1	6	6	1	5	6	6	6	6	6	4	5	6	5	6	6	6	6	6	4	5	6	0	1	1	1	1	1	1	0	1	2024-07-24	2024-07-24	2024-09-03	39435	356	356	0	15382	By MS/MS	By MS/MS	By MS/MS
Q63448	Q63448	1	1	1	Peroxisomal acyl-coenzyme A oxidase 3	Acox3	sp|Q63448|ACOX3_RAT Peroxisomal acyl-coenzyme A oxidase 3 OS=Rattus norvegicus OX=10116 GN=Acox3 PE=1 SV=1	1	1	1	1	0	1	1	0	1	1	1	1	1	0	1	1	0	1	1	1	1	1	0	1	1	0	1	1	1	1	1	2024-01-02	2024-01-02	2024-01-02	78445	700	700	0	22082		By MS/MS	By MS/MS
Q63413	Q63413	14	14	0	Spliceosome RNA helicase Ddx39b	Ddx39b	sp|Q63413|DX39B_RAT Spliceosome RNA helicase Ddx39b OS=Rattus norvegicus OX=10116 GN=Ddx39b PE=2 SV=3	1	14	14	0	13	14	14	13	13	14	13	13	14	13	14	14	13	13	14	13	13	14	0	0	0	0	0	0	0	0	0	48.8	48.8	0	49035	428	428	0	177.97	By MS/MS	By MS/MS	By MS/MS
Q63377	Q63377	4	4	4	Sodium/potassium-transporting ATPase subunit beta-3	Atp1b3	sp|Q63377|AT1B3_RAT Sodium/potassium-transporting ATPase subunit beta-3 OS=Rattus norvegicus OX=10116 GN=Atp1b3 PE=1 SV=1	1	4	4	4	4	4	4	4	4	4	4	3	4	4	4	4	4	4	4	4	3	4	4	4	4	4	4	4	4	3	4	2024-02-22	2024-02-22	2024-02-22	31829	279	279	0	64479	By MS/MS	By MS/MS	By MS/MS
Q63355	Q63355	11	11	0	Unconventional myosin-Ic	Myo1c	sp|Q63355|MYO1C_RAT Unconventional myosin-Ic OS=Rattus norvegicus OX=10116 GN=Myo1c PE=1 SV=2	1	11	11	0	11	7	9	7	10	11	8	9	10	11	7	9	7	10	11	8	9	10	0	0	0	0	0	0	0	0	0	2024-08-16	2024-08-16	0	119.81	1044	1044	0	115.08	By MS/MS	By matching	By MS/MS
Q63321	Q63321	10	10	4	Procollagen-lysine,2-oxoglutarate 5-dioxygenase 1	Plod1	sp|Q63321|PLOD1_RAT Procollagen-lysine,2-oxoglutarate 5-dioxygenase 1 OS=Rattus norvegicus OX=10116 GN=Plod1 PE=1 SV=1	1	10	10	4	10	9	9	10	9	9	8	6	9	10	9	9	10	9	9	8	6	9	4	4	3	4	3	4	3	2	4	2024-06-19	2024-06-19	2024-04-08	83611	728	728	0	35217	By MS/MS	By MS/MS	By MS/MS
Q63270	Q63270	9	9	1	Cytoplasmic aconitate hydratase	Aco1	sp|Q63270|ACOHC_RAT Cytoplasmic aconitate hydratase OS=Rattus norvegicus OX=10116 GN=Aco1 PE=1 SV=1	1	9	9	1	7	8	9	6	9	8	8	6	7	7	8	9	6	9	8	8	6	7	1	1	1	1	1	0	1	1	0	2024-07-15	2024-07-15	2024-02-02	98126	889	889	0	24448	By MS/MS	By MS/MS	By MS/MS
Q63228	Q63228	3	3	0	Glia maturation factor beta	Gmfb	sp|Q63228|GMFB_RAT Glia maturation factor beta OS=Rattus norvegicus OX=10116 GN=Gmfb PE=1 SV=2	1	3	3	0	2	2	3	2	2	2	1	2	3	2	2	3	2	2	2	1	2	3	0	0	0	0	0	0	0	0	0	2024-09-23	2024-09-23	0	16736	142	142	0	39969	By MS/MS	By MS/MS	By MS/MS
Q63184	Q63184	6	6	6	Interferon-induced, double-stranded RNA-activated protein kinase	Eif2ak2	sp|Q63184|E2AK2_RAT Interferon-induced, double-stranded RNA-activated protein kinase OS=Rattus norvegicus OX=10116 GN=Eif2ak2 PE=1 SV=1	1	6	6	6	5	6	6	6	6	6	6	6	5	5	6	6	6	6	6	6	6	5	5	6	6	6	6	6	6	6	5	2024-07-19	2024-07-19	2024-07-19	58258	513	513	0	43169	By MS/MS	By MS/MS	By MS/MS
Q63135	Q63135	3	3	3	Complement component receptor 1-like protein	Cr1l	sp|Q63135|CR1L_RAT Complement component receptor 1-like protein OS=Rattus norvegicus OX=10116 GN=Cr1l PE=1 SV=1	1	3	3	3	2	3	2	2	3	3	3	1	2	2	3	2	2	3	3	3	1	2	2	3	2	2	3	3	3	1	2	2024-01-09	2024-01-09	2024-01-09	61.68	559	559	0	13912	By MS/MS	By MS/MS	By MS/MS
Q63083	Q63083	14	14	3	Nucleobindin-1	Nucb1	sp|Q63083|NUCB1_RAT Nucleobindin-1 OS=Rattus norvegicus OX=10116 GN=Nucb1 PE=1 SV=1	1	14	14	3	7	9	9	10	9	9	9	10	8	7	9	9	10	9	9	9	10	8	0	0	1	1	1	1	1	1	0	38.6	38.6	2024-04-09	53506	459	459	0	29198	By MS/MS	By MS/MS	By MS/MS
Q63081	Q63081	13	13	1	Protein disulfide-isomerase A6	Pdia6	sp|Q63081|PDIA6_RAT Protein disulfide-isomerase A6 OS=Rattus norvegicus OX=10116 GN=Pdia6 PE=1 SV=2	1	13	13	1	11	11	13	11	11	10	10	9	11	11	11	13	11	11	10	10	9	11	1	1	1	1	1	1	1	1	1	36.1	36.1	2024-09-03	48173	440	440	0	238.96	By MS/MS	By MS/MS	By MS/MS
Q63028	Q63028	7	7	1	Alpha-adducin	Add1	sp|Q63028|ADDA_RAT Alpha-adducin OS=Rattus norvegicus OX=10116 GN=Add1 PE=1 SV=2	1	7	7	1	5	7	5	3	4	5	2	3	2	5	7	5	3	4	5	2	3	2	0	1	0	0	0	0	0	0	0	2024-01-16	2024-01-16	2024-06-01	80354	735	735	0	14408	By MS/MS	By MS/MS	By MS/MS
Q63014	Q63014	1	1	1	A-kinase anchor protein 8	Akap8	sp|Q63014|AKAP8_RAT A-kinase anchor protein 8 OS=Rattus norvegicus OX=10116 GN=Akap8 PE=1 SV=1	1	1	1	1	1	1	1	1	1	1	1	1	1	1	1	1	1	1	1	1	1	1	1	1	1	1	1	1	1	1	1	2	2	2	76161	687	687	0	40424	By MS/MS	By matching	By matching
Q63009	Q63009	11	11	0	Protein arginine N-methyltransferase 1	Prmt1	sp|Q63009|ANM1_RAT Protein arginine N-methyltransferase 1 OS=Rattus norvegicus OX=10116 GN=Prmt1 PE=1 SV=1	1	11	11	0	8	9	6	9	9	8	8	9	8	8	9	6	9	9	8	8	9	8	0	0	0	0	0	0	0	0	0	2024-07-31	2024-07-31	0	40522	353	353	0	70585	By MS/MS	By MS/MS	By MS/MS
Q62991	Q62991	3	3	0	Sec1 family domain-containing protein 1	Scfd1	sp|Q62991|SCFD1_RAT Sec1 family domain-containing protein 1 OS=Rattus norvegicus OX=10116 GN=Scfd1 PE=1 SV=1	1	3	3	0	2	3	3	2	2	3	1	3	3	2	3	3	2	2	3	1	3	3	0	0	0	0	0	0	0	0	0	2024-05-07	2024-05-07	0	72262	637	637	0	12432	By MS/MS	By MS/MS	By MS/MS
Q62967	Q62967	2	2	1	Diphosphomevalonate decarboxylase	Mvd	sp|Q62967|MVD1_RAT Diphosphomevalonate decarboxylase OS=Rattus norvegicus OX=10116 GN=Mvd PE=1 SV=2	1	2	2	1	0	2	1	2	1	1	2	1	1	0	2	1	2	1	1	2	1	1	0	1	0	1	0	0	1	0	0	2024-07-06	2024-07-06	2024-02-03	43892	401	401	0	53589		By MS/MS	By MS/MS
Q62940	Q62940	12	12	1	E3 ubiquitin-protein ligase NEDD4	Nedd4	sp|Q62940|NEDD4_RAT E3 ubiquitin-protein ligase NEDD4 OS=Rattus norvegicus OX=10116 GN=Nedd4 PE=1 SV=1	1	12	12	1	8	7	10	9	9	9	9	8	10	8	7	10	9	9	9	9	8	10	1	1	0	1	1	1	1	1	1	2024-05-16	2024-05-16	2024-05-02	102.39	887	887	0	31375	By MS/MS	By MS/MS	By MS/MS
Q62920	Q62920	1	1	1	PDZ and LIM domain protein 5	Pdlim5	sp|Q62920|PDLI5_RAT PDZ and LIM domain protein 5 OS=Rattus norvegicus OX=10116 GN=Pdlim5 PE=1 SV=2	1	1	1	1	0	0	0	1	1	1	1	0	1	0	0	0	1	1	1	1	0	1	0	0	0	1	1	1	1	0	1	2024-07-02	2024-07-02	2024-07-02	63201	591	591	0.0041919	20033
Q62902	Q62902	4	4	2	Protein ERGIC-53	Lman1	sp|Q62902|LMAN1_RAT Protein ERGIC-53 OS=Rattus norvegicus OX=10116 GN=Lman1 PE=1 SV=1	1	4	4	2	4	3	4	4	4	4	4	4	4	4	3	4	4	4	4	4	4	4	2	2	2	2	2	2	2	2	2	2024-01-15	2024-01-15	2024-03-10	57956	517	517	0	45698	By MS/MS	By MS/MS	By MS/MS
Q62871	Q62871	5	5	1	Cytoplasmic dynein 1 intermediate chain 2	Dync1i2	sp|Q62871|DC1I2_RAT Cytoplasmic dynein 1 intermediate chain 2 OS=Rattus norvegicus OX=10116 GN=Dync1i2 PE=1 SV=1	1	5	5	1	5	5	4	5	4	5	3	4	5	5	5	4	5	4	5	3	4	5	1	1	1	1	1	1	1	0	1	16	16	2024-04-03	71177	638	638	0	39262	By MS/MS	By MS/MS	By MS/MS
Q62848	Q62848	1	1	1	ADP-ribosylation factor GTPase-activating protein 1	Arfgap1	sp|Q62848|ARFG1_RAT ADP-ribosylation factor GTPase-activating protein 1 OS=Rattus norvegicus OX=10116 GN=Arfgap1 PE=1 SV=1	1	1	1	1	1	1	1	1	1	1	0	0	1	1	1	1	1	1	1	0	0	1	1	1	1	1	1	1	0	0	1	2024-03-04	2024-03-04	2024-03-04	45442	415	415	0.0041997	20183	By matching	By matching	By matching
Q62847	Q62847	2	2	0	Gamma-adducin	Add3	sp|Q62847|ADDG_RAT Gamma-adducin OS=Rattus norvegicus OX=10116 GN=Add3 PE=1 SV=2	1	2	2	0	1	2	1	0	1	0	0	1	0	1	2	1	0	1	0	0	1	0	0	0	0	0	0	0	0	0	0	2024-07-03	2024-07-03	0	78803	705	705	0	55142	By matching	By MS/MS	By matching
Q62835	Q62835	6	6	2	Rab GTPase-binding effector protein 2	Rabep2	sp|Q62835|RABE2_RAT Rab GTPase-binding effector protein 2 OS=Rattus norvegicus OX=10116 GN=Rabep2 PE=1 SV=1	1	6	6	2	4	4	4	4	5	3	3	4	4	4	4	4	4	5	3	3	4	4	2	2	2	2	2	1	1	2	2	2024-02-18	2024-02-18	2024-04-09	61972	554	554	0	12277	By MS/MS	By MS/MS	By MS/MS
Q62812;P02564;P02563;Q29RW1	Q62812	40;1;1;1	3;0;0;0	1;0;0;0	Myosin-9	Myh9	sp|Q62812|MYH9_RAT Myosin-9 OS=Rattus norvegicus OX=10116 GN=Myh9 PE=1 SV=3	4	40	3	1	35	35	33	34	37	35	30	31	34	2	2	1	1	2	1	1	2	2	0	1	0	0	0	0	0	0	1	2024-03-24	2024-05-02	0.9	226.34	1961	1961;1935;1938;1939	0	104.25	By MS/MS	By MS/MS	By MS/MS
Q62786	Q62786	2	2	0	Prostaglandin F2 receptor negative regulator	Ptgfrn	sp|Q62786|FPRP_RAT Prostaglandin F2 receptor negative regulator OS=Rattus norvegicus OX=10116 GN=Ptgfrn PE=1 SV=1	1	2	2	0	2	2	2	2	2	2	1	2	2	2	2	2	2	2	2	1	2	2	0	0	0	0	0	0	0	0	0	3	3	0	98.73	879	879	0	37662	By MS/MS	By MS/MS	By matching
Q62780	Q62780	5	5	1	Probable ATP-dependent RNA helicase DDX46	Ddx46	sp|Q62780|DDX46_RAT Probable ATP-dependent RNA helicase DDX46 OS=Rattus norvegicus OX=10116 GN=Ddx46 PE=1 SV=1	1	5	5	1	3	4	3	2	4	4	3	2	2	3	4	3	2	4	4	3	2	2	1	1	1	1	1	1	1	1	1	2024-01-06	2024-01-06	2024-02-01	117.38	1032	1032	0	31149	By MS/MS	By MS/MS	By matching
Q62745	Q62745	1	1	1	CD81 antigen	Cd81	sp|Q62745|CD81_RAT CD81 antigen OS=Rattus norvegicus OX=10116 GN=Cd81 PE=1 SV=1	1	1	1	1	1	1	1	1	1	1	1	1	1	1	1	1	1	1	1	1	1	1	1	1	1	1	1	1	1	1	1	2024-08-06	2024-08-06	2024-08-06	25888	236	236	0	23977	By MS/MS	By MS/MS	By MS/MS
Q62736	Q62736	6	6	4	Non-muscle caldesmon	Cald1	sp|Q62736|CALD1_RAT Non-muscle caldesmon OS=Rattus norvegicus OX=10116 GN=Cald1 PE=1 SV=1	1	6	6	4	5	5	3	5	5	5	5	5	4	5	5	3	5	5	5	5	5	4	4	4	2	4	4	4	4	4	3	2024-01-12	2024-01-12	10	60583	531	531	0	67754	By MS/MS	By MS/MS	By MS/MS
Q62733	Q62733	7	7	2	Lamina-associated polypeptide 2, isoform beta	Tmpo	sp|Q62733|LAP2_RAT Lamina-associated polypeptide 2, isoform beta OS=Rattus norvegicus OX=10116 GN=Tmpo PE=1 SV=3	1	7	7	2	6	7	7	7	7	7	7	6	6	6	7	7	7	7	7	7	6	6	2	2	2	2	2	2	2	2	2	2024-02-27	2024-02-27	2024-08-08	50277	452	452	0	76945	By MS/MS	By MS/MS	By MS/MS
Q62703	Q62703	9	9	3	Reticulocalbin-2	Rcn2	sp|Q62703|RCN2_RAT Reticulocalbin-2 OS=Rattus norvegicus OX=10116 GN=Rcn2 PE=1 SV=2	1	9	9	3	9	7	8	8	9	8	9	9	9	9	7	8	8	9	8	9	9	9	3	2	2	3	3	2	3	3	3	36.6	36.6	2024-04-14	37432	320	320	0	254.67	By MS/MS	By MS/MS	By MS/MS
Q62696	Q62696	7	7	1	Disks large homolog 1	Dlg1	sp|Q62696|DLG1_RAT Disks large homolog 1 OS=Rattus norvegicus OX=10116 GN=Dlg1 PE=1 SV=1	1	7	7	1	4	6	4	5	5	5	5	5	5	4	6	4	5	5	5	5	5	5	1	1	1	1	1	1	0	1	0	2024-02-12	2024-02-12	2024-02-01	100.57	911	911	0	11361	By MS/MS	By MS/MS	By MS/MS
Q62658	Q62658	3	3	2	Peptidyl-prolyl cis-trans isomerase FKBP1A	Fkbp1a	sp|Q62658|FKB1A_RAT Peptidyl-prolyl cis-trans isomerase FKBP1A OS=Rattus norvegicus OX=10116 GN=Fkbp1a PE=1 SV=3	1	3	3	2	2	3	3	3	3	3	3	3	3	2	3	3	3	3	3	3	3	3	2	2	2	2	2	2	2	2	2	54.6	54.6	41.7	11922	108	108	0	38062	By MS/MS	By MS/MS	By MS/MS
Q62651	Q62651	4	4	3	Delta(3,5)-Delta(2,4)-dienoyl-CoA isomerase, mitochondrial	Ech1	sp|Q62651|ECH1_RAT Delta(3,5)-Delta(2,4)-dienoyl-CoA isomerase, mitochondrial OS=Rattus norvegicus OX=10116 GN=Ech1 PE=1 SV=2	1	4	4	3	3	4	3	4	4	4	3	3	4	3	4	3	4	4	4	3	3	4	3	3	3	3	3	3	3	3	3	2024-05-16	2024-05-16	2024-08-12	36171	327	327	0	17148	By MS/MS	By MS/MS	By MS/MS
Q62636	Q62636	6	6	1	Ras-related protein Rap-1b	Rap1b	sp|Q62636|RAP1B_RAT Ras-related protein Rap-1b OS=Rattus norvegicus OX=10116 GN=Rap1b PE=1 SV=2	1	6	6	1	3	5	4	2	5	5	4	4	4	3	5	4	2	5	5	4	4	4	1	1	1	0	1	1	0	1	1	34.2	34.2	2024-01-07	20798	184	184	0	93621	By MS/MS	By MS/MS	By MS/MS
Q62523	Q62523	2	2	2	Zyxin	Zyx	sp|Q62523|ZYX_MOUSE Zyxin OS=Mus musculus OX=10090 GN=Zyx PE=1 SV=2	1	2	2	2	1	1	1	1	1	1	1	1	2	1	1	1	1	1	1	1	1	2	1	1	1	1	1	1	1	1	2	2024-01-04	2024-01-04	2024-01-04	60545	564	564	0	2024-05-04	By matching	By matching	By matching
Q62446	Q62446	4	4	2	Peptidyl-prolyl cis-trans isomerase FKBP3	Fkbp3	sp|Q62446|FKBP3_MOUSE Peptidyl-prolyl cis-trans isomerase FKBP3 OS=Mus musculus OX=10090 GN=Fkbp3 PE=1 SV=2	1	4	4	2	3	4	3	4	4	4	4	4	4	3	4	3	4	4	4	4	4	4	1	2	1	2	2	2	2	2	2	29	29	2024-02-19	25147	224	224	0	22047	By MS/MS	By MS/MS	By MS/MS
Q62425	Q62425	2	2	1	Cytochrome c oxidase subunit NDUFA4	Ndufa4	sp|Q62425|NDUA4_MOUSE Cytochrome c oxidase subunit NDUFA4 OS=Mus musculus OX=10090 GN=Ndufa4 PE=1 SV=2	1	2	2	1	2	2	2	2	2	2	2	2	2	2	2	2	2	2	2	2	2	2	1	1	1	1	1	1	1	1	1	2024-08-26	2024-08-26	2024-06-14	93267	82	82	0	51023	By MS/MS	By MS/MS	By MS/MS
Q62422	Q62422	2	2	0	Osteoclast-stimulating factor 1	Ostf1	sp|Q62422|OSTF1_MOUSE Osteoclast-stimulating factor 1 OS=Mus musculus OX=10090 GN=Ostf1 PE=1 SV=2	1	2	2	0	2	2	2	2	2	2	2	1	2	2	2	2	2	2	2	2	1	2	0	0	0	0	0	0	0	0	0	2024-05-20	2024-05-20	0	23782	215	215	0	57979	By matching	By MS/MS	By MS/MS
Q62393	Q62393	3	3	1	Tumor protein D52	Tpd52	sp|Q62393|TPD52_MOUSE Tumor protein D52 OS=Mus musculus OX=10090 GN=Tpd52 PE=1 SV=2	1	3	3	1	3	3	2	3	3	3	3	3	3	3	3	2	3	3	3	3	3	3	1	1	0	1	1	1	1	1	1	2024-03-18	2024-03-18	2024-04-05	24313	224	224	0	19795	By MS/MS	By MS/MS	By MS/MS
Q62384	Q62384	3	3	2	Zinc finger protein ZPR1	Zpr1	sp|Q62384|ZPR1_MOUSE Zinc finger protein ZPR1 OS=Mus musculus OX=10090 GN=Zpr1 PE=1 SV=1	1	3	3	2	2	2	2	3	3	3	3	3	3	2	2	2	3	3	3	3	3	3	1	2	1	2	2	2	2	2	2	2024-02-09	2024-02-09	2024-01-06	50714	459	459	0	43325	By matching	By MS/MS	By matching
Q62376	Q62376	5	5	1	U1 small nuclear ribonucleoprotein 70 kDa	Snrnp70	sp|Q62376|RU17_MOUSE U1 small nuclear ribonucleoprotein 70 kDa OS=Mus musculus OX=10090 GN=Snrnp70 PE=1 SV=2	1	5	5	1	4	5	5	3	4	5	1	4	4	4	5	5	3	4	5	1	4	4	1	1	1	1	1	1	1	1	1	2024-03-14	2024-03-14	2024-02-04	51991	448	448	0	64537	By MS/MS	By MS/MS	By MS/MS
Q62348	Q62348	8	8	1	Translin	Tsn	sp|Q62348|TSN_MOUSE Translin OS=Mus musculus OX=10090 GN=Tsn PE=1 SV=1	1	8	8	1	5	6	6	5	6	6	5	6	6	5	6	6	5	6	6	5	6	6	1	1	1	1	1	1	1	1	1	41.2	41.2	2024-08-08	26201	228	228	0	57394	By MS/MS	By MS/MS	By MS/MS
Q62261	Q62261	68	68	10	Spectrin beta chain, non-erythrocytic 1	Sptbn1	sp|Q62261|SPTB2_MOUSE Spectrin beta chain, non-erythrocytic 1 OS=Mus musculus OX=10090 GN=Sptbn1 PE=1 SV=2	1	68	68	10	59	60	54	60	54	56	56	51	52	59	60	54	60	54	56	56	51	52	8	9	9	9	8	9	8	8	8	36.4	36.4	2024-09-04	274.22	2363	2363	0	323.31	By MS/MS	By MS/MS	By MS/MS
Q62167;P16381;Q62095;Q61496	Q62167;P16381;Q62095	12;11;9;1	12;11;9;1	1;0;0;0	ATP-dependent RNA helicase DDX3X;Putative ATP-dependent RNA helicase Pl10;ATP-dependent RNA helicase DDX3Y	Ddx3x;D1Pas1;Ddx3y	sp|Q62167|DDX3X_MOUSE ATP-dependent RNA helicase DDX3X OS=Mus musculus OX=10090 GN=Ddx3x PE=1 SV=3;sp|P16381|DDX3L_MOUSE Putative ATP-dependent RNA helicase Pl10 OS=Mus musculus OX=10090 GN=D1Pas1 PE=1 SV=1;sp|Q62095|DDX3Y_MOUSE ATP-dependent RNA helicase	4	12	12	1	11	9	10	11	10	9	10	7	11	11	9	10	11	10	9	10	7	11	1	1	1	1	1	1	1	1	1	2024-08-24	2024-08-24	2024-06-02	73101	662	662;660;658;702	0	160.82	By MS/MS	By MS/MS	By MS/MS
Q62084	Q62084	1	1	0	Protein phosphatase 1 regulatory subunit 14B	Ppp1r14b	sp|Q62084|PP14B_MOUSE Protein phosphatase 1 regulatory subunit 14B OS=Mus musculus OX=10090 GN=Ppp1r14b PE=1 SV=2	1	1	1	0	1	1	1	1	1	1	1	1	1	1	1	1	1	1	1	1	1	1	0	0	0	0	0	0	0	0	0	2024-06-13	2024-06-13	0	15957	147	147	0	89039	By MS/MS	By MS/MS	By MS/MS
Q61941	Q61941	7	7	2	NAD(P) transhydrogenase, mitochondrial	Nnt	sp|Q61941|NNTM_MOUSE NAD(P) transhydrogenase, mitochondrial OS=Mus musculus OX=10090 GN=Nnt PE=1 SV=2	1	7	7	2	6	6	5	6	5	6	4	5	5	6	6	5	6	5	6	4	5	5	2	2	2	2	2	2	2	2	2	2024-02-09	2024-02-09	2024-08-02	113.84	1086	1086	0	29804	By MS/MS	By MS/MS	By MS/MS
Q61937	Q61937	9	3	3	Nucleophosmin	Npm1	sp|Q61937|NPM_MOUSE Nucleophosmin OS=Mus musculus OX=10090 GN=Npm1 PE=1 SV=1	1	9	3	3	5	6	6	4	5	5	6	5	5	1	1	0	0	0	0	1	0	0	1	1	0	0	0	0	1	0	0	41.8	13	13	32.56	292	292	0	43869	By MS/MS	By matching	By matching
Q61881	Q61881	11	11	2	DNA replication licensing factor MCM7	Mcm7	sp|Q61881|MCM7_MOUSE DNA replication licensing factor MCM7 OS=Mus musculus OX=10090 GN=Mcm7 PE=1 SV=1	1	11	11	2	9	10	10	9	10	9	9	7	9	9	10	10	9	10	9	9	7	9	2	2	2	1	2	1	2	1	2	2024-02-18	2024-02-18	2024-03-04	81.21	719	719	0	38812	By MS/MS	By MS/MS	By MS/MS
Q61879	Q61879	33	23	0	Myosin-10	Myh10	sp|Q61879|MYH10_MOUSE Myosin-10 OS=Mus musculus OX=10090 GN=Myh10 PE=1 SV=2	1	33	23	0	31	31	32	30	32	30	29	28	30	21	22	23	20	22	20	20	20	21	0	0	0	0	0	0	0	0	0	2024-08-21	2024-04-16	0	228.99	1976	1976	0	238.23	By MS/MS	By MS/MS	By MS/MS
Q61655;Q9QY15	Q61655	6;1	6;1	0;0	ATP-dependent RNA helicase DDX19A	Ddx19a	sp|Q61655|DD19A_MOUSE ATP-dependent RNA helicase DDX19A OS=Mus musculus OX=10090 GN=Ddx19a PE=1 SV=2	2	6	6	0	5	6	5	6	5	5	6	4	6	5	6	5	6	5	5	6	4	6	0	0	0	0	0	0	0	0	0	2024-07-15	2024-07-15	0	53932	478	478;484	0	127.79	By MS/MS	By MS/MS	By MS/MS
Q61584	Q61584	4	4	1	Fragile X mental retardation syndrome-related protein 1	Fxr1	sp|Q61584|FXR1_MOUSE Fragile X mental retardation syndrome-related protein 1 OS=Mus musculus OX=10090 GN=Fxr1 PE=1 SV=2	1	4	4	1	4	4	3	4	3	2	3	3	4	4	4	3	4	3	2	3	3	4	1	1	0	1	1	0	1	1	1	2024-03-10	2024-03-10	2024-02-02	76221	677	677	0	25268	By MS/MS	By MS/MS	By MS/MS
Q61576	Q61576	4	4	3	Peptidyl-prolyl cis-trans isomerase FKBP10	Fkbp10	sp|Q61576|FKB10_MOUSE Peptidyl-prolyl cis-trans isomerase FKBP10 OS=Mus musculus OX=10090 GN=Fkbp10 PE=1 SV=2	1	4	4	3	4	4	4	4	3	4	4	4	3	4	4	4	4	3	4	4	4	3	3	3	3	3	2	3	3	3	2	2024-03-10	2024-03-10	2024-03-08	64697	581	581	0	103.74	By MS/MS	By MS/MS	By MS/MS
Q61550	Q61550	3	1	1	Double-strand-break repair protein rad21 homolog	Rad21	sp|Q61550|RAD21_MOUSE Double-strand-break repair protein rad21 homolog OS=Mus musculus OX=10090 GN=Rad21 PE=1 SV=3	1	3	1	1	1	3	1	1	2	1	1	0	1	1	1	0	0	1	0	0	0	1	1	1	0	0	1	0	0	0	1	9	2024-06-03	2024-06-03	72082	635	635	0	11563	By MS/MS	By MS/MS	By matching
Q61543	Q61543	13	13	0	Golgi apparatus protein 1	Glg1	sp|Q61543|GSLG1_MOUSE Golgi apparatus protein 1 OS=Mus musculus OX=10090 GN=Glg1 PE=1 SV=1	1	13	13	0	13	13	12	12	9	9	8	8	10	13	13	12	12	9	9	8	8	10	0	0	0	0	0	0	0	0	0	2024-08-17	2024-08-17	0	133.73	1175	1175	0	119.97	By MS/MS	By MS/MS	By MS/MS
Q61216	Q61216	2	2	0	Double-strand break repair protein MRE11A	Mre11a	sp|Q61216|MRE11_MOUSE Double-strand break repair protein MRE11 OS=Mus musculus OX=10090 GN=Mre11 PE=1 SV=1	1	2	2	0	2	2	2	1	1	1	2	0	0	2	2	2	1	1	1	2	0	0	0	0	0	0	0	0	0	0	0	2024-08-03	2024-08-03	0	80222	706	706	0	58951	By MS/MS	By MS/MS	By matching
Q61207	Q61207	5	1	1	Prosaposin	Psap	sp|Q61207|SAP_MOUSE Prosaposin OS=Mus musculus OX=10090 GN=Psap PE=1 SV=2	1	5	1	1	4	4	3	4	4	4	5	4	5	1	1	0	1	1	1	1	1	1	1	1	0	1	1	1	1	1	1	2024-04-10	2	2	61422	557	557	0	63759	By MS/MS	By MS/MS	By matching
Q61112	Q61112	2	2	0	45 kDa calcium-binding protein	Sdf4	sp|Q61112|CAB45_MOUSE 45 kDa calcium-binding protein OS=Mus musculus OX=10090 GN=Sdf4 PE=1 SV=1	1	2	2	0	0	0	0	1	1	1	0	0	1	0	0	0	1	1	1	0	0	1	0	0	0	0	0	0	0	0	0	2024-04-06	2024-04-06	0	42064	361	361	0	3289
Q61035	Q61035	11	11	4	Histidine--tRNA ligase, cytoplasmic	Hars	sp|Q61035|HARS1_MOUSE Histidine--tRNA ligase, cytoplasmic OS=Mus musculus OX=10090 GN=Hars1 PE=1 SV=2	1	11	11	4	9	8	9	9	9	9	9	8	10	9	8	9	9	9	9	9	8	10	2	2	2	2	2	2	2	1	3	2024-01-25	2024-01-25	2024-07-07	57432	509	509	0	124.33	By MS/MS	By MS/MS	By MS/MS
Q60967;O88428	Q60967	6;1	6;1	2;0	Bifunctional 3-phosphoadenosine 5-phosphosulfate synthase 1;Sulfate adenylyltransferase;Adenylyl-sulfate kinase	Papss1	sp|Q60967|PAPS1_MOUSE Bifunctional 3-phosphoadenosine 5-phosphosulfate synthase 1 OS=Mus musculus OX=10090 GN=Papss1 PE=1 SV=1	2	6	6	2	4	5	5	4	4	3	6	3	3	4	5	5	4	4	3	6	3	3	1	2	2	1	1	0	2	1	0	2024-05-12	2024-05-12	2024-04-03	70793	624	624;621	0	2024-05-20	By MS/MS	By MS/MS	By MS/MS
Q60932	Q60932	9	9	0	Voltage-dependent anion-selective channel protein 1	Vdac1	sp|Q60932|VDAC1_MOUSE Voltage-dependent anion-selective channel protein 1 OS=Mus musculus OX=10090 GN=Vdac1 PE=1 SV=3	1	9	9	0	8	6	4	6	5	7	5	5	7	8	6	4	6	5	7	5	5	7	0	0	0	0	0	0	0	0	0	46.6	46.6	0	32351	296	296	0	135.58	By MS/MS	By MS/MS	By MS/MS
Q60902	Q60902	6	6	1	Epidermal growth factor receptor substrate 15-like 1	Eps15l1	sp|Q60902|EP15R_MOUSE Epidermal growth factor receptor substrate 15-like 1 OS=Mus musculus OX=10090 GN=Eps15l1 PE=1 SV=3	1	6	6	1	2	3	4	4	4	3	4	4	3	2	3	4	4	4	3	4	4	3	0	0	0	1	1	0	1	1	0	2024-03-08	2024-03-08	2	99307	907	907	0	25345	By matching	By MS/MS	By MS/MS
Q60854	Q60854	3	3	3	Serpin B6	Serpinb6	sp|Q60854|SPB6_MOUSE Serpin B6 OS=Mus musculus OX=10090 GN=Serpinb6 PE=1 SV=1	1	3	3	3	3	3	3	2	2	3	3	2	3	3	3	3	2	2	3	3	2	3	3	3	3	2	2	3	3	2	3	2024-06-06	2024-06-06	2024-06-06	42598	378	378	0	68897	By MS/MS	By MS/MS	By MS/MS
Q60759	Q60759	1	1	1	Glutaryl-CoA dehydrogenase, mitochondrial	Gcdh	sp|Q60759|GCDH_MOUSE Glutaryl-CoA dehydrogenase, mitochondrial OS=Mus musculus OX=10090 GN=Gcdh PE=1 SV=2	1	1	1	1	1	1	1	1	1	1	1	1	1	1	1	1	1	1	1	1	1	1	1	1	1	1	1	1	1	1	1	2024-09-03	2024-09-03	2024-09-03	48605	438	438	0	14356	By MS/MS	By MS/MS	By matching
Q60716	Q60716	3	3	1	Prolyl 4-hydroxylase subunit alpha-2	P4ha2	sp|Q60716|P4HA2_MOUSE Prolyl 4-hydroxylase subunit alpha-2 OS=Mus musculus OX=10090 GN=P4ha2 PE=1 SV=1	1	3	3	1	3	2	2	3	3	3	2	2	3	3	2	2	3	3	3	2	2	3	1	1	1	1	1	1	1	1	1	2024-07-06	2024-07-06	2024-06-02	61001	537	537	0	40925	By matching	By MS/MS	By MS/MS
Q60598	Q60598	7	7	1	Src substrate cortactin	Cttn	sp|Q60598|SRC8_MOUSE Src substrate cortactin OS=Mus musculus OX=10090 GN=Cttn PE=1 SV=2	1	7	7	1	5	5	4	7	6	7	7	6	7	5	5	4	7	6	7	7	6	7	0	1	0	1	1	1	1	1	1	2024-04-19	2024-04-19	2	61249	546	546	0	42539	By MS/MS	By MS/MS	By MS/MS
Q60587	Q60587	5	5	0	Trifunctional enzyme subunit beta, mitochondrial;3-ketoacyl-CoA thiolase	Hadhb	sp|Q60587|ECHB_RAT Trifunctional enzyme subunit beta, mitochondrial OS=Rattus norvegicus OX=10116 GN=Hadhb PE=1 SV=1	1	5	5	0	4	5	5	4	5	5	5	3	5	4	5	5	4	5	5	5	3	5	0	0	0	0	0	0	0	0	0	2024-07-13	2024-07-13	0	51414	475	475	0	67295	By MS/MS	By MS/MS	By MS/MS
Q60520	Q60520	2	2	0	Paired amphipathic helix protein Sin3a	Sin3a	sp|Q60520|SIN3A_MOUSE Paired amphipathic helix protein Sin3a OS=Mus musculus OX=10090 GN=Sin3a PE=1 SV=3	1	2	2	0	2	1	0	1	2	2	2	1	1	2	1	0	1	2	2	2	1	1	0	0	0	0	0	0	0	0	0	2024-04-02	2024-04-02	0	145.09	1274	1274	0	36305	By MS/MS	By MS/MS
Q5XJY5	Q5XJY5	9	9	0	Coatomer subunit delta	Arcn1	sp|Q5XJY5|COPD_MOUSE Coatomer subunit delta OS=Mus musculus OX=10090 GN=Arcn1 PE=1 SV=2	1	9	9	0	4	5	6	4	5	5	5	5	6	4	5	6	4	5	5	5	5	6	0	0	0	0	0	0	0	0	0	2024-09-21	2024-09-21	0	57229	511	511	0	152.97	By MS/MS	By MS/MS	By MS/MS
Q5XIU9	Q5XIU9	3	3	1	Membrane-associated progesterone receptor component 2	Pgrmc2	sp|Q5XIU9|PGRC2_RAT Membrane-associated progesterone receptor component 2 OS=Rattus norvegicus OX=10116 GN=Pgrmc2 PE=1 SV=1	1	3	3	1	0	1	2	0	2	1	0	0	0	0	1	2	0	2	1	0	0	0	0	1	1	0	1	1	0	0	0	2024-01-22	2024-01-22	2024-09-06	23403	217	217	0	94549		By matching	By MS/MS
Q5XIU5	Q5XIU5	2	2	2	Proteasome inhibitor PI31 subunit	Psmf1	sp|Q5XIU5|PSMF1_RAT Proteasome inhibitor PI31 subunit OS=Rattus norvegicus OX=10116 GN=Psmf1 PE=1 SV=1	1	2	2	2	1	1	0	2	1	1	2	2	2	1	1	0	2	1	1	2	2	2	1	1	0	2	1	1	2	2	2	2024-08-11	2024-08-11	2024-08-11	29854	271	271	0	59973	By matching	By matching
Q5XIT9	Q5XIT9	7	7	1	Methylcrotonoyl-CoA carboxylase beta chain, mitochondrial	Mccc2	sp|Q5XIT9|MCCB_RAT Methylcrotonoyl-CoA carboxylase beta chain, mitochondrial OS=Rattus norvegicus OX=10116 GN=Mccc2 PE=2 SV=1	1	7	7	1	6	7	7	7	7	7	7	7	7	6	7	7	7	7	7	7	7	7	1	1	1	1	1	1	1	1	1	2024-02-20	2024-02-20	2024-02-03	61516	563	563	0	83577	By MS/MS	By MS/MS	By MS/MS
Q5XIP9	Q5XIP9	2	2	1	Transmembrane protein 43	Tmem43	sp|Q5XIP9|TMM43_RAT Transmembrane protein 43 OS=Rattus norvegicus OX=10116 GN=Tmem43 PE=2 SV=1	1	2	2	1	2	2	2	2	1	1	2	1	1	2	2	2	2	1	1	2	1	1	1	1	1	1	1	1	1	1	1	2024-05-09	2024-05-09	3	44774	400	400	0	51077	By MS/MS	By MS/MS	By MS/MS
Q5XIP6	Q5XIP6	6	6	2	Flap endonuclease 1	Fen1	sp|Q5XIP6|FEN1_RAT Flap endonuclease 1 OS=Rattus norvegicus OX=10116 GN=Fen1 PE=2 SV=1	1	6	6	2	5	5	4	5	6	5	5	5	4	5	5	4	5	6	5	5	5	4	2	2	1	2	2	1	2	1	0	20	20	2024-07-08	42608	380	380	0	116.59	By MS/MS	By MS/MS	By MS/MS
Q5XIN6	Q5XIN6	4	4	1	LETM1 and EF-hand domain-containing protein 1, mitochondrial	Letm1	sp|Q5XIN6|LETM1_RAT Mitochondrial proton/calcium exchanger protein OS=Rattus norvegicus OX=10116 GN=Letm1 PE=1 SV=1	1	4	4	1	3	4	4	2	4	4	1	4	3	3	4	4	2	4	4	1	4	3	1	1	1	1	1	1	0	1	1	2024-05-09	2024-05-09	3	83059	739	739	0	13793	By MS/MS	By MS/MS	By MS/MS
Q5XIM9	Q5XIM9	20	20	0	T-complex protein 1 subunit beta	Cct2	sp|Q5XIM9|TCPB_RAT T-complex protein 1 subunit beta OS=Rattus norvegicus OX=10116 GN=Cct2 PE=1 SV=3	1	20	20	0	15	16	15	15	15	16	16	13	15	15	16	15	15	15	16	16	13	15	0	0	0	0	0	0	0	0	0	44.9	44.9	0	57458	535	535	0	301.2	By MS/MS	By MS/MS	By MS/MS
Q5XIM7	Q5XIM7	14	14	6	Lysine--tRNA ligase	Kars	sp|Q5XIM7|SYK_RAT Lysine--tRNA ligase OS=Rattus norvegicus OX=10116 GN=Kars1 PE=1 SV=1	1	14	14	6	12	14	11	13	13	13	10	11	13	12	14	11	13	13	13	10	11	13	5	6	6	5	6	6	4	5	6	2024-01-29	2024-01-29	2024-05-14	71622	626	626	0	86589	By MS/MS	By MS/MS	By MS/MS
Q5XII9	Q5XII9	1	1	0	Mitochondrial fission regulator 1-like	Mtfr1l	sp|Q5XII9|MFR1L_RAT Mitochondrial fission regulator 1-like OS=Rattus norvegicus OX=10116 GN=Mtfr1l PE=1 SV=1	1	1	1	0	0	0	0	0	0	1	0	0	1	0	0	0	0	0	1	0	0	1	0	0	0	0	0	0	0	0	0	2024-05-04	2024-05-04	0	31.73	289	289	0.0067234	16704
Q5XII0	Q5XII0	4	4	0	Mammalian ependymin-related protein 1	Epdr1	sp|Q5XII0|EPDR1_RAT Mammalian ependymin-related protein 1 OS=Rattus norvegicus OX=10116 GN=Epdr1 PE=1 SV=1	1	4	4	0	3	4	3	4	4	3	4	4	4	3	4	3	4	4	3	4	4	4	0	0	0	0	0	0	0	0	0	2024-03-18	2024-03-18	0	25639	224	224	0	10137	By MS/MS	By MS/MS	By MS/MS
Q5XIG8	Q5XIG8	8	8	0	Serine-threonine kinase receptor-associated protein	Strap	sp|Q5XIG8|STRAP_RAT Serine-threonine kinase receptor-associated protein OS=Rattus norvegicus OX=10116 GN=Strap PE=1 SV=1	1	8	8	0	6	6	7	6	6	6	7	6	7	6	6	7	6	6	6	7	6	7	0	0	0	0	0	0	0	0	0	34	34	0	38456	350	350	0	89302	By MS/MS	By MS/MS	By MS/MS
Q5XIG0	Q5XIG0	2	2	0	ADP-ribose pyrophosphatase, mitochondrial	Nudt9	sp|Q5XIG0|NUDT9_RAT ADP-ribose pyrophosphatase, mitochondrial OS=Rattus norvegicus OX=10116 GN=Nudt9 PE=2 SV=1	1	2	2	0	2	2	0	1	2	1	2	1	1	2	2	0	1	2	1	2	1	1	0	0	0	0	0	0	0	0	0	2024-04-07	2024-04-07	0	38562	350	350	0	10982	By matching	By matching
Q5XIE0	Q5XIE0	7	7	1	Acidic leucine-rich nuclear phosphoprotein 32 family member E	Anp32e	sp|Q5XIE0|AN32E_RAT Acidic leucine-rich nuclear phosphoprotein 32 family member E OS=Rattus norvegicus OX=10116 GN=Anp32e PE=2 SV=1	1	7	7	1	4	6	7	6	6	7	6	6	6	4	6	7	6	6	7	6	6	6	0	1	1	1	1	1	1	1	1	34.9	34.9	2024-09-10	29418	258	258	0	323.31	By MS/MS	By MS/MS	By MS/MS
Q5XID1	Q5XID1	2	2	1	Anamorsin	Ciapin1	sp|Q5XID1|CPIN1_RAT Anamorsin OS=Rattus norvegicus OX=10116 GN=Ciapin1 PE=1 SV=1	1	2	2	1	1	2	2	0	2	2	2	1	2	1	2	2	0	2	2	2	1	2	0	1	1	0	1	1	1	1	1	2024-07-11	2024-07-11	2024-01-08	33041	309	309	0	45922	By matching	By MS/MS	By MS/MS
Q5XIC0	Q5XIC0	4	4	3	Enoyl-CoA delta isomerase 2, mitochondrial	Eci2	sp|Q5XIC0|ECI2_RAT Enoyl-CoA delta isomerase 2 OS=Rattus norvegicus OX=10116 GN=Eci2 PE=1 SV=1	1	4	4	3	3	2	3	3	2	2	3	3	2	3	2	3	3	2	2	3	3	2	2	1	2	2	1	1	2	2	1	2024-06-17	2024-06-17	2024-06-14	43021	391	391	0	36377	By MS/MS	By MS/MS	By MS/MS
Q5XIB2	Q5XIB2	2	2	0	Peptidyl-prolyl cis-trans isomerase CWC27 homolog	Cwc27	sp|Q5XIB2|CWC27_RAT Spliceosome-associated protein CWC27 homolog OS=Rattus norvegicus OX=10116 GN=Cwc27 PE=1 SV=1	1	2	2	0	0	2	1	2	1	2	1	1	1	0	2	1	2	1	2	1	1	1	0	0	0	0	0	0	0	0	0	2024-08-05	2024-08-05	0	53309	468	468	0	74241		By MS/MS	By matching
Q5XI97	Q5XI97	2	2	1	Alanyl-tRNA editing protein Aarsd1	Aarsd1	sp|Q5XI97|AASD1_RAT Alanyl-tRNA editing protein Aarsd1 OS=Rattus norvegicus OX=10116 GN=Aarsd1 PE=1 SV=1	1	2	2	1	1	1	1	1	1	2	1	0	2	1	1	1	1	1	2	1	0	2	1	1	0	0	0	1	0	0	1	8	8	2024-09-04	45093	412	412	0	38327	By matching	By matching	By matching
Q5XI83	Q5XI83	2	2	0	UPF0505 protein C16orf62 homolog	Vps35l	sp|Q5XI83|VP35L_RAT VPS35 endosomal protein-sorting factor-like OS=Rattus norvegicus OX=10116 GN=Vps35l PE=2 SV=1	1	2	2	0	1	2	2	2	1	2	1	1	2	1	2	2	2	1	2	1	1	2	0	0	0	0	0	0	0	0	0	2024-09-02	2024-09-02	0	106.15	936	936	0	36174	By MS/MS	By MS/MS	By MS/MS
Q5XI78;D3ZQD3	Q5XI78	16;3	16;3	0;0	2-oxoglutarate dehydrogenase, mitochondrial	Ogdh	sp|Q5XI78|ODO1_RAT 2-oxoglutarate dehydrogenase, mitochondrial OS=Rattus norvegicus OX=10116 GN=Ogdh PE=1 SV=1	2	16	16	0	9	13	11	11	14	13	14	13	14	9	13	11	11	14	13	14	13	14	0	0	0	0	0	0	0	0	0	2024-08-22	2024-08-22	0	116.29	1023	1023;1010	0	43481	By MS/MS	By MS/MS	By MS/MS
Q5XI73	Q5XI73	11	11	0	Rho GDP-dissociation inhibitor 1	Arhgdia	sp|Q5XI73|GDIR1_RAT Rho GDP-dissociation inhibitor 1 OS=Rattus norvegicus OX=10116 GN=Arhgdia PE=1 SV=1	1	11	11	0	8	9	8	8	8	8	7	7	8	8	9	8	8	8	8	7	7	8	0	0	0	0	0	0	0	0	0	73.5	73.5	0	23407	204	204	0	129.72	By MS/MS	By MS/MS	By MS/MS
Q5XI32	Q5XI32	9	9	2	F-actin-capping protein subunit beta	Capzb	sp|Q5XI32|CAPZB_RAT F-actin-capping protein subunit beta OS=Rattus norvegicus OX=10116 GN=Capzb PE=1 SV=1	1	9	9	2	4	5	7	6	5	6	6	5	6	4	5	7	6	5	6	6	5	6	0	0	1	0	0	1	0	0	0	33.8	33.8	2024-09-05	30628	272	272	0	208.91	By MS/MS	By MS/MS	By MS/MS
Q5XI29	Q5XI29	1	1	0	Cleavage and polyadenylation specificity factor subunit 7	Cpsf7	sp|Q5XI29|CPSF7_RAT Cleavage and polyadenylation specificity factor subunit 7 OS=Rattus norvegicus OX=10116 GN=Cpsf7 PE=1 SV=1	1	1	1	0	1	0	1	1	1	1	0	0	1	1	0	1	1	1	1	0	0	1	0	0	0	0	0	0	0	0	0	2024-06-02	2024-06-02	0	51072	462	462	0.0041744	1998-01-01	By MS/MS		By matching
Q5XI28	Q5XI28	1	1	0	Ribonucleoprotein PTB-binding 1	Raver1	sp|Q5XI28|RAVR1_RAT Ribonucleoprotein PTB-binding 1 OS=Rattus norvegicus OX=10116 GN=Raver1 PE=1 SV=1	1	1	1	0	1	1	1	1	1	1	0	0	1	1	1	1	1	1	1	0	0	1	0	0	0	0	0	0	0	0	0	2024-02-03	2024-02-03	0	79288	748	748	0.0014584	23855	By matching	By MS/MS	By matching
Q5XI22	Q5XI22	5	5	2	Acetyl-CoA acetyltransferase, cytosolic	Acat2	sp|Q5XI22|THIC_RAT Acetyl-CoA acetyltransferase, cytosolic OS=Rattus norvegicus OX=10116 GN=Acat2 PE=1 SV=1	1	5	5	2	4	3	3	4	3	3	3	3	4	4	3	3	4	3	3	3	3	4	1	1	1	1	1	1	1	1	1	2024-09-23	2024-09-23	2024-08-09	41108	397	397	0	52191	By MS/MS	By MS/MS	By MS/MS
Q5XI13	Q5XI13	3	3	0	Glutamate-rich WD repeat-containing protein 1	Grwd1	sp|Q5XI13|GRWD1_RAT Glutamate-rich WD repeat-containing protein 1 OS=Rattus norvegicus OX=10116 GN=Grwd1 PE=2 SV=1	1	3	3	0	3	3	1	3	2	1	2	2	2	3	3	1	3	2	1	2	2	2	0	0	0	0	0	0	0	0	0	2024-07-13	2024-07-13	0	49168	445	445	0	7242	By MS/MS	By MS/MS	By MS/MS
Q5XI07	Q5XI07	2	2	2	Lipoma-preferred partner homolog	Lpp	sp|Q5XI07|LPP_RAT Lipoma-preferred partner homolog OS=Rattus norvegicus OX=10116 GN=Lpp PE=1 SV=1	1	2	2	2	0	0	0	0	1	0	0	0	0	0	0	0	0	1	0	0	0	0	0	0	0	0	1	0	0	0	0	2024-01-05	2024-01-05	2024-01-05	68.26	632	632	0	73315
Q5XI01	Q5XI01	4	4	1	La-related protein 7	Larp7	sp|Q5XI01|LARP7_RAT La-related protein 7 OS=Rattus norvegicus OX=10116 GN=Larp7 PE=1 SV=2	1	4	4	1	4	2	3	4	3	4	2	2	3	4	2	3	4	3	4	2	2	3	1	1	1	1	1	1	1	1	1	10	10	2024-06-02	64949	571	571	0	64144	By MS/MS	By matching	By MS/MS
Q5XHZ0	Q5XHZ0	14	14	6	Heat shock protein 75 kDa, mitochondrial	Trap1	sp|Q5XHZ0|TRAP1_RAT Heat shock protein 75 kDa, mitochondrial OS=Rattus norvegicus OX=10116 GN=Trap1 PE=1 SV=1	1	14	14	6	13	12	14	13	14	12	13	10	12	13	12	14	13	14	12	13	10	12	6	6	6	6	6	5	5	5	5	2024-08-24	2024-08-24	2024-08-11	80.46	706	706	0	141.07	By MS/MS	By MS/MS	By MS/MS
Q5XFX0;P37805	Q5XFX0	11;2	11;2	2;0	Transgelin-2	Tagln2	sp|Q5XFX0|TAGL2_RAT Transgelin-2 OS=Rattus norvegicus OX=10116 GN=Tagln2 PE=1 SV=1	2	11	11	2	9	7	11	7	7	8	8	8	8	9	7	11	7	7	8	8	8	8	2	1	2	1	2	1	1	1	2	52.3	52.3	2024-01-11	22393	199	199;199	0	272.3	By MS/MS	By MS/MS	By MS/MS
Q5VYK3	Q5VYK3	3	3	2	Proteasome-associated protein ECM29 homolog	ECM29	sp|Q5VYK3|ECM29_HUMAN Proteasome adapter and scaffold protein ECM29 OS=Homo sapiens OX=9606 GN=ECPAS PE=1 SV=2	1	3	3	2	1	2	1	2	2	1	0	1	1	1	2	1	2	2	1	0	1	1	0	1	0	1	1	0	0	0	0	2024-04-02	2024-04-02	2024-06-01	204.29	1845	1845	0	42199	By MS/MS	By MS/MS	By matching
Q5U3Z0	Q5U3Z0	1	1	1	Cilia- and flagella-associated protein 298	Cfap298	sp|Q5U3Z0|CF298_RAT Cilia- and flagella-associated protein 298 OS=Rattus norvegicus OX=10116 GN=Cfap298 PE=1 SV=1	1	1	1	1	1	1	1	0	1	1	0	0	1	1	1	1	0	1	1	0	0	1	1	1	1	0	1	1	0	0	1	9	9	9	33243	290	290	0.005016	18041	By matching	By matching	By matching
Q5U367	Q5U367	9	9	4	Procollagen-lysine,2-oxoglutarate 5-dioxygenase 3	Plod3	sp|Q5U367|PLOD3_RAT Multifunctional procollagen lysine hydroxylase and glycosyltransferase LH3 OS=Rattus norvegicus OX=10116 GN=Plod3 PE=1 SV=1	1	9	9	4	6	5	8	5	6	6	6	5	6	6	5	8	5	6	6	6	5	6	2	0	3	1	2	1	1	1	1	2024-06-18	2024-06-18	9	85059	741	741	0	67586	By MS/MS	By MS/MS	By MS/MS
Q5U300	Q5U300	34	34	4	Ubiquitin-like modifier-activating enzyme 1	Uba1	sp|Q5U300|UBA1_RAT Ubiquitin-like modifier-activating enzyme 1 OS=Rattus norvegicus OX=10116 GN=Uba1 PE=1 SV=1	1	34	34	4	28	30	33	28	30	29	29	27	26	28	30	33	28	30	29	29	27	26	3	4	4	4	4	4	3	2	3	44.2	44.2	5	117.79	1058	1058	0	323.31	By MS/MS	By MS/MS	By MS/MS
Q5U2Z3	Q5U2Z3	8	8	1	Nucleosome assembly protein 1-like 4	Nap1l4	sp|Q5U2Z3|NP1L4_RAT Nucleosome assembly protein 1-like 4 OS=Rattus norvegicus OX=10116 GN=Nap1l4 PE=1 SV=1	1	8	8	1	7	7	7	7	7	8	8	8	6	7	7	7	7	7	8	8	8	6	1	1	1	1	1	1	1	1	0	2024-02-28	2024-02-28	2024-08-02	43916	386	386	0	125.84	By MS/MS	By MS/MS	By MS/MS
Q5U2Y1	Q5U2Y1	6	6	2	General transcription factor II-I	Gtf2i	sp|Q5U2Y1|GTF2I_RAT General transcription factor II-I OS=Rattus norvegicus OX=10116 GN=Gtf2i PE=1 SV=2	1	6	6	2	3	3	4	3	3	4	3	1	2	3	3	4	3	3	4	3	1	2	2	1	2	2	1	1	1	1	2	2024-09-08	2024-09-08	2024-08-03	110.21	979	979	0	29294	By MS/MS	By MS/MS	By MS/MS
Q5U2X6	Q5U2X6	2	2	0	Coiled-coil domain-containing protein 47	Ccdc47	sp|Q5U2X6|CCD47_RAT PAT complex subunit CCDC47 OS=Rattus norvegicus OX=10116 GN=Ccdc47 PE=2 SV=1	1	2	2	0	2	2	1	2	2	2	2	1	2	2	2	1	2	2	2	2	1	2	0	0	0	0	0	0	0	0	0	2024-08-06	2024-08-06	0	55732	483	483	0.0014728	24722	By MS/MS	By matching	By matching
Q5U2V8	Q5U2V8	2	2	0	ER membrane protein complex subunit 3	Emc3	sp|Q5U2V8|EMC3_RAT ER membrane protein complex subunit 3 OS=Rattus norvegicus OX=10116 GN=Emc3 PE=2 SV=3	1	2	2	0	2	2	1	2	2	2	2	2	2	2	2	1	2	2	2	2	2	2	0	0	0	0	0	0	0	0	0	10	10	0	29.98	261	261	0	62381	By MS/MS	By matching	By matching
Q5U2U7	Q5U2U7	4	4	2	mRNA cap guanine-N7 methyltransferase	Rnmt	sp|Q5U2U7|MCES_RAT mRNA cap guanine-N7 methyltransferase OS=Rattus norvegicus OX=10116 GN=Rnmt PE=1 SV=1	1	4	4	2	1	3	3	3	3	3	3	3	4	1	3	3	3	3	3	3	3	4	0	1	1	1	1	1	1	1	2	2024-02-15	2024-02-15	2024-05-08	52816	461	461	0	31736	By matching	By MS/MS	By MS/MS
Q5U2R7	Q5U2R7	9	9	2	LDLR chaperone MESD	Mesdc2	sp|Q5U2R7|MESD_RAT LRP chaperone MESD OS=Rattus norvegicus OX=10116 GN=Mesd PE=2 SV=1	1	9	9	2	4	6	5	6	7	5	6	5	4	4	6	5	6	7	5	6	5	4	1	1	1	2	1	1	1	1	0	35.7	35.7	2024-06-07	25215	224	224	0	78151	By MS/MS	By MS/MS	By MS/MS
Q5U2R0	Q5U2R0	3	3	0	Methionine adenosyltransferase 2 subunit beta	Mat2b	sp|Q5U2R0|MAT2B_RAT Methionine adenosyltransferase 2 subunit beta OS=Rattus norvegicus OX=10116 GN=Mat2b PE=2 SV=1	1	3	3	0	2	3	3	3	3	3	3	2	3	2	3	3	3	3	3	3	2	3	0	0	0	0	0	0	0	0	0	2024-05-10	2024-05-10	0	37374	334	334	0	67233	By matching	By MS/MS	By matching
Q5U2Q3	Q5U2Q3	3	3	0	Ester hydrolase C11orf54 homolog		sp|Q5U2Q3|CK054_RAT Ester hydrolase C11orf54 homolog OS=Rattus norvegicus OX=10116 PE=1 SV=1	1	3	3	0	2	2	3	2	2	2	2	2	2	2	2	3	2	2	2	2	2	2	0	0	0	0	0	0	0	0	0	2024-01-11	2024-01-11	0	34993	315	315	0	51974	By MS/MS	By MS/MS	By MS/MS
Q5U2N0	Q5U2N0	4	3	1	CTP synthase 2	Ctps2	sp|Q5U2N0|PYRG2_RAT CTP synthase 2 OS=Rattus norvegicus OX=10116 GN=Ctps2 PE=1 SV=1	1	4	3	1	2	2	4	4	4	4	4	4	4	1	1	3	3	3	3	3	3	3	0	0	1	1	1	1	1	1	1	2024-07-09	2024-03-07	2024-06-02	65673	586	586	0	65837	By MS/MS	By matching	By MS/MS
Q5U216	Q5U216	12	5	2	ATP-dependent RNA helicase DDX39A	Ddx39a	sp|Q5U216|DX39A_RAT ATP-dependent RNA helicase DDX39A OS=Rattus norvegicus OX=10116 GN=Ddx39a PE=2 SV=1	1	12	5	2	9	11	11	10	10	11	10	10	11	3	4	4	4	4	4	4	4	4	1	1	1	1	1	1	1	1	1	37.5	2024-09-15	8	49109	427	427	0	46761	By MS/MS	By MS/MS	By MS/MS
Q5U1Y1	Q5U1Y1	2	2	1	Ras-related protein Rab-34	Rab34	sp|Q5U1Y1|RAB34_RAT Ras-related protein Rab-34 OS=Rattus norvegicus OX=10116 GN=Rab34 PE=2 SV=1	1	2	2	1	1	0	0	2	1	1	0	0	1	1	0	0	2	1	1	0	0	1	1	0	0	1	1	1	0	0	1	2024-06-11	2024-06-11	2024-08-05	29102	259	259	0	39081	By MS/MS
Q5TAQ9	Q5TAQ9	3	3	0	DDB1- and CUL4-associated factor 8	DCAF8	sp|Q5TAQ9|DCAF8_HUMAN DDB1- and CUL4-associated factor 8 OS=Homo sapiens OX=9606 GN=DCAF8 PE=1 SV=1	1	3	3	0	3	3	2	3	3	3	3	3	3	3	3	2	3	3	3	3	3	3	0	0	0	0	0	0	0	0	0	2024-02-08	2024-02-08	0	66851	597	597	0	42038	By MS/MS	By MS/MS	By matching
Q5SWD9	Q5SWD9	1	1	1	Pre-rRNA-processing protein TSR1 homolog	Tsr1	sp|Q5SWD9|TSR1_MOUSE Pre-rRNA-processing protein TSR1 homolog OS=Mus musculus OX=10090 GN=Tsr1 PE=1 SV=1	1	1	1	1	1	1	1	1	1	1	1	1	0	1	1	1	1	1	1	1	1	0	1	1	1	1	1	1	1	1	0	2024-04-01	2024-04-01	2024-04-01	92104	803	803	0	97004	By MS/MS	By matching	By matching
Q5SUR0	Q5SUR0	15	15	10	Phosphoribosylformylglycinamidine synthase	Pfas	sp|Q5SUR0|PUR4_MOUSE Phosphoribosylformylglycinamidine synthase OS=Mus musculus OX=10090 GN=Pfas PE=1 SV=1	1	15	15	10	10	12	12	11	11	13	14	11	12	10	12	12	11	11	13	14	11	12	6	7	7	6	6	8	9	7	7	2024-02-18	2024-02-18	2024-03-12	144.63	1337	1337	0	139.71	By MS/MS	By MS/MS	By MS/MS
Q5SSZ5	Q5SSZ5	1	1	1	Tensin-3	Tns3	sp|Q5SSZ5|TENS3_MOUSE Tensin-3 OS=Mus musculus OX=10090 GN=Tns3 PE=1 SV=1	1	1	1	1	0	1	1	0	0	0	0	1	1	0	1	1	0	0	0	0	1	1	0	1	1	0	0	0	0	1	1	2	2	2	155.59	1440	1440	0	62192		By MS/MS	By MS/MS
Q5SRX1	Q5SRX1	2	2	0	TOM1-like protein 2	Tom1l2	sp|Q5SRX1|TM1L2_MOUSE TOM1-like protein 2 OS=Mus musculus OX=10090 GN=Tom1l2 PE=1 SV=1	1	2	2	0	0	1	0	1	1	1	0	0	1	0	1	0	1	1	1	0	0	1	0	0	0	0	0	0	0	0	0	2024-05-07	2024-05-07	0	55662	507	507	0	21851		By MS/MS
Q5SRD1;O14925	Q5SRD1;O14925	1;1	1;1	0;0	Putative mitochondrial import inner membrane translocase subunit Tim23B;Mitochondrial import inner membrane translocase subunit Tim23	TIMM23B;TIMM23	sp|Q5SRD1|TI23B_HUMAN Mitochondrial import inner membrane translocase subunit Tim23B OS=Homo sapiens OX=9606 GN=TIMM23B PE=1 SV=3;sp|O14925|TIM23_HUMAN Mitochondrial import inner membrane translocase subunit Tim23 OS=Homo sapiens OX=9606 GN=TIMM23 PE=1 SV=	2	1	1	0	1	0	0	0	0	1	0	0	1	1	0	0	0	0	1	0	0	1	0	0	0	0	0	0	0	0	0	9	9	0	19669	188	188;209	0.0050251	18126	By MS/MS
Q5SGE0	Q5SGE0	23	23	16	Leucine-rich PPR motif-containing protein, mitochondrial	Lrpprc	sp|Q5SGE0|LPPRC_RAT Leucine-rich PPR motif-containing protein, mitochondrial OS=Rattus norvegicus OX=10116 GN=Lrpprc PE=1 SV=1	1	23	23	16	19	21	21	19	21	21	20	21	20	19	21	21	19	21	21	20	21	20	14	16	15	15	16	16	14	16	15	2024-02-23	2024-02-23	2024-04-17	156.65	1392	1392	0	162.8	By MS/MS	By MS/MS	By MS/MS
Q5RKV6	Q5RKV6	1	1	1	Exosome complex component MTR3	EXOSC6	sp|Q5RKV6|EXOS6_HUMAN Exosome complex component MTR3 OS=Homo sapiens OX=9606 GN=EXOSC6 PE=1 SV=1	1	1	1	1	1	1	1	1	1	1	1	0	1	1	1	1	1	1	1	1	0	1	1	1	1	1	1	1	1	0	1	2024-09-05	2024-09-05	2024-09-05	28235	272	272	0.00051653	2932	By matching	By matching	By MS/MS
Q5RKI0	Q5RKI0	19	19	6	WD repeat-containing protein 1	Wdr1	sp|Q5RKI0|WDR1_RAT WD repeat-containing protein 1 OS=Rattus norvegicus OX=10116 GN=Wdr1 PE=1 SV=3	1	19	19	6	16	14	16	17	15	15	15	14	14	16	14	16	17	15	15	15	14	14	6	4	5	5	5	4	5	5	5	48.8	48.8	2024-07-16	66181	606	606	0	140.62	By MS/MS	By MS/MS	By MS/MS
Q5RK09	Q5RK09	6	6	1	Eukaryotic translation initiation factor 3 subunit G	Eif3g	sp|Q5RK09|EIF3G_RAT Eukaryotic translation initiation factor 3 subunit G OS=Rattus norvegicus OX=10116 GN=Eif3g PE=1 SV=1	1	6	6	1	3	3	5	3	5	5	3	2	3	3	3	5	3	5	5	3	2	3	1	1	1	1	1	1	1	1	1	33.8	33.8	2024-04-04	35651	320	320	0	16234	By MS/MS	By MS/MS	By MS/MS
Q5RK00	Q5RK00	1	1	1	39S ribosomal protein L46, mitochondrial	Mrpl46	sp|Q5RK00|RM46_RAT 39S ribosomal protein L46, mitochondrial OS=Rattus norvegicus OX=10116 GN=Mrpl46 PE=2 SV=1	1	1	1	1	1	1	1	0	1	1	1	1	1	1	1	1	0	1	1	1	1	1	1	1	1	0	1	1	1	1	1	2024-07-04	2024-07-04	2024-07-04	31673	277	277	0.0023958	22341	By MS/MS	By matching	By matching
Q5RJZ6	Q5RJZ6	1	1	0	Short coiled-coil protein	Scoc	sp|Q5RJZ6|SCOC_RAT Short coiled-coil protein OS=Rattus norvegicus OX=10116 GN=Scoc PE=2 SV=1	1	1	1	0	1	1	0	1	1	1	1	1	1	1	1	0	1	1	1	1	1	1	0	0	0	0	0	0	0	0	0	2024-08-14	2024-08-14	0	13689	122	122	0.00099502	25679	By matching	By matching
Q5RJR8	Q5RJR8	5	5	0	Leucine-rich repeat-containing protein 59	Lrrc59	sp|Q5RJR8|LRC59_RAT Leucine-rich repeat-containing protein 59 OS=Rattus norvegicus OX=10116 GN=Lrrc59 PE=1 SV=1	1	5	5	0	5	5	5	5	5	4	5	5	4	5	5	5	5	5	4	5	5	4	0	0	0	0	0	0	0	0	0	2024-05-21	2024-05-21	0	34869	307	307	0	11299	By MS/MS	By MS/MS	By MS/MS
Q5RJR2	Q5RJR2	8	8	3	Twinfilin-1	Twf1	sp|Q5RJR2|TWF1_RAT Twinfilin-1 OS=Rattus norvegicus OX=10116 GN=Twf1 PE=1 SV=1	1	8	8	3	6	7	8	8	8	7	6	7	8	6	7	8	8	8	7	6	7	8	2	3	3	3	3	2	3	2	3	2024-07-29	2024-07-29	2024-06-10	40.09	350	350	0	323.31	By MS/MS	By MS/MS	By MS/MS
Q5RJQ4	Q5RJQ4	3	3	1	NAD-dependent protein deacetylase sirtuin-2	Sirt2	sp|Q5RJQ4|SIR2_RAT NAD-dependent protein deacetylase sirtuin-2 OS=Rattus norvegicus OX=10116 GN=Sirt2 PE=1 SV=1	1	3	3	1	3	3	1	3	3	3	3	3	3	3	3	1	3	3	3	3	3	3	1	1	0	1	1	1	1	1	1	2024-07-13	2024-07-13	2024-06-06	39319	350	350	0	79872	By matching	By MS/MS	By matching
Q5QD51	Q5QD51	1	1	1	A-kinase anchor protein 12	Akap12	sp|Q5QD51|AKA12_RAT A-kinase anchor protein 12 OS=Rattus norvegicus OX=10116 GN=Akap12 PE=1 SV=1	1	1	1	1	0	0	1	0	0	1	0	1	0	0	0	1	0	0	1	0	1	0	0	0	1	0	0	1	0	1	0	0.9	0.9	0.9	181.11	1687	1687	0	33282			By MS/MS
Q5PSV9	Q5PSV9	1	1	0	Mediator of DNA damage checkpoint protein 1	Mdc1	sp|Q5PSV9|MDC1_MOUSE Mediator of DNA damage checkpoint protein 1 OS=Mus musculus OX=10090 GN=Mdc1 PE=1 SV=1	1	1	1	0	0	0	0	0	1	1	0	1	1	0	0	0	0	1	1	0	1	1	0	0	0	0	0	0	0	0	0	2024-03-01	2024-03-01	0	184.67	1707	1707	0.0087719	15099
Q5PQX1;Q6P752	Q5PQX1	5;1	5;1	2;0	Torsin-1A-interacting protein 1	Tor1aip1	sp|Q5PQX1|TOIP1_RAT Torsin-1A-interacting protein 1 OS=Rattus norvegicus OX=10116 GN=Tor1aip1 PE=1 SV=1	2	5	5	2	4	5	5	4	5	5	4	5	4	4	5	5	4	5	5	4	5	4	2	2	2	2	2	2	2	2	1	2024-08-11	2024-08-11	2024-03-05	65648	583	583;578	0	7225	By MS/MS	By MS/MS	By MS/MS
Q5PQN7	Q5PQN7	5	5	3	Protein LZIC	Lzic	sp|Q5PQN7|LZIC_RAT Protein LZIC OS=Rattus norvegicus OX=10116 GN=Lzic PE=2 SV=1	1	5	5	3	3	4	3	4	2	1	4	3	3	3	4	3	4	2	1	4	3	3	1	3	2	2	1	1	2	1	2	36.3	36.3	2024-02-24	21394	190	190	0	37.68	By MS/MS	By MS/MS	By MS/MS
Q5PQK1	Q5PQK1	4	2	0	Septin-10	Septin10	sp|Q5PQK1|SEP10_RAT Septin-10 OS=Rattus norvegicus OX=10116 GN=Septin10 PE=1 SV=1	1	4	2	0	4	4	4	3	3	4	2	3	3	2	2	2	1	1	2	0	1	1	0	0	0	0	0	0	0	0	0	2024-04-11	2024-01-08	0	53038	456	456	0	15839	By matching	By MS/MS	By MS/MS
Q5PQJ6	Q5PQJ6	1	1	1	Pyrroline-5-carboxylate reductase 3	Pycrl	sp|Q5PQJ6|P5CR3_RAT Pyrroline-5-carboxylate reductase 3 OS=Rattus norvegicus OX=10116 GN=Pycr3 PE=2 SV=1	1	1	1	1	1	1	1	1	1	1	1	1	1	1	1	1	1	1	1	1	1	1	1	1	1	1	1	1	1	1	1	2024-04-08	2024-04-08	2024-04-08	28878	274	274	0.0033175	21269	By MS/MS	By MS/MS	By MS/MS
Q5PPJ4	Q5PPJ4	2	2	1	Deoxyhypusine hydroxylase	Dohh	sp|Q5PPJ4|DOHH_RAT Deoxyhypusine hydroxylase OS=Rattus norvegicus OX=10116 GN=Dohh PE=2 SV=1	1	2	2	1	2	2	2	2	2	2	1	2	2	2	2	2	2	2	2	1	2	2	1	1	1	1	1	1	1	1	1	2024-03-08	2024-03-08	4	33076	302	302	0.0050575	18747	By matching	By matching	By matching
Q5PPH0	Q5PPH0	3	3	1	Enolase-phosphatase E1	Enoph1	sp|Q5PPH0|ENOPH_RAT Enolase-phosphatase E1 OS=Rattus norvegicus OX=10116 GN=Enoph1 PE=2 SV=1	1	3	3	1	1	2	2	2	2	1	2	2	3	1	2	2	2	2	1	2	2	3	0	0	0	0	0	0	0	1	1	2024-07-20	2024-07-20	2024-06-04	28874	261	261	0	9247	By matching	By matching	By MS/MS
Q5NDL0	Q5NDL0	2	2	0	EGF domain-specific O-linked N-acetylglucosamine transferase	Eogt	sp|Q5NDL0|EOGT_RAT EGF domain-specific O-linked N-acetylglucosamine transferase OS=Rattus norvegicus OX=10116 GN=Eogt PE=2 SV=1	1	2	2	0	0	1	1	0	0	1	1	0	1	0	1	1	0	0	1	1	0	1	0	0	0	0	0	0	0	0	0	2024-01-06	2024-01-06	0	61523	527	527	0.0023855	21976		By matching	By matching
Q5M9G3	Q5M9G3	6	6	1	Caprin-1	Caprin1	sp|Q5M9G3|CAPR1_RAT Caprin-1 OS=Rattus norvegicus OX=10116 GN=Caprin1 PE=1 SV=2	1	6	6	1	4	4	4	6	5	5	5	2	5	4	4	4	6	5	5	5	2	5	0	0	0	1	1	1	1	0	1	16	16	2024-08-02	78.12	707	707	0	48486	By MS/MS	By MS/MS	By MS/MS
Q5M9G1	Q5M9G1	1	1	1	Protein HEXIM1	Hexim1	sp|Q5M9G1|HEXI1_RAT Protein HEXIM1 OS=Rattus norvegicus OX=10116 GN=Hexim1 PE=1 SV=1	1	1	1	1	1	1	1	1	1	1	1	0	1	1	1	1	1	1	1	1	0	1	1	1	1	1	1	1	1	0	1	2024-08-04	2024-08-04	2024-08-04	40317	356	356	0	59981	By MS/MS	By MS/MS	By MS/MS
Q5M969	Q5M969	1	1	0	N-acylneuraminate-9-phosphatase	Nanp	sp|Q5M969|NANP_RAT N-acylneuraminate-9-phosphatase OS=Rattus norvegicus OX=10116 GN=Nanp PE=1 SV=1	1	1	1	0	0	1	1	0	1	1	1	1	0	0	1	1	0	1	1	1	1	0	0	0	0	0	0	0	0	0	0	2024-03-07	2024-03-07	0	27741	248	248	0	6636		By matching	By matching
Q5M939	Q5M939	5	5	1	Histone acetyltransferase type B catalytic subunit	Hat1	sp|Q5M939|HAT1_RAT Histone acetyltransferase type B catalytic subunit OS=Rattus norvegicus OX=10116 GN=Hat1 PE=2 SV=1	1	5	5	1	5	3	5	4	5	3	3	3	3	5	3	5	4	5	3	3	3	3	1	0	1	0	1	0	0	0	0	21	21	2024-04-07	49241	419	419	0	42855	By MS/MS	By MS/MS	By MS/MS
Q5M876	Q5M876	3	3	3	N-acyl-aromatic-L-amino acid amidohydrolase (carboxylate-forming)	Acy3	sp|Q5M876|ACY3_RAT N-acyl-aromatic-L-amino acid amidohydrolase (carboxylate-forming) OS=Rattus norvegicus OX=10116 GN=Acy3 PE=1 SV=1	1	3	3	3	1	2	3	3	3	2	2	3	3	1	2	3	3	3	2	2	3	3	1	2	3	3	3	2	2	3	3	2024-08-13	2024-08-13	2024-08-13	35419	319	319	0	60094	By matching	By matching	By MS/MS
Q5M843	Q5M843	2	2	1	2-oxoglutarate and iron-dependent oxygenase domain-containing protein 3	Ogfod3	sp|Q5M843|OGFD3_RAT 2-oxoglutarate and iron-dependent oxygenase domain-containing protein 3 OS=Rattus norvegicus OX=10116 GN=Ogfod3 PE=2 SV=1	1	2	2	1	2	1	1	0	2	1	1	1	2	2	1	1	0	2	1	1	1	2	1	0	0	0	1	0	0	0	1	2024-04-12	2024-04-12	2024-04-04	35384	315	315	0	76409	By MS/MS	By MS/MS	By MS/MS
Q5M827	Q5M827	3	3	1	Pirin	Pir	sp|Q5M827|PIR_RAT Pirin OS=Rattus norvegicus OX=10116 GN=Pir PE=1 SV=1	1	3	3	1	3	3	3	2	2	1	1	1	2	3	3	3	2	2	1	1	1	2	1	1	1	1	1	0	0	0	1	2024-07-12	2024-07-12	2024-02-05	32178	291	291	0	55291	By matching	By matching	By MS/MS
Q5M823	Q5M823	6	6	0	NudC domain-containing protein 2	Nudcd2	sp|Q5M823|NUDC2_RAT NudC domain-containing protein 2 OS=Rattus norvegicus OX=10116 GN=Nudcd2 PE=2 SV=1	1	6	6	0	5	5	6	5	5	4	6	4	6	5	5	6	5	5	4	6	4	6	0	0	0	0	0	0	0	0	0	43.3	43.3	0	17674	157	157	0	288.53	By MS/MS	By MS/MS	By MS/MS
Q5M820	Q5M820	1	1	0	MORF4 family-associated protein 1	Mrfap1	sp|Q5M820|MOFA1_RAT MORF4 family-associated protein 1 OS=Rattus norvegicus OX=10116 GN=Mrfap1 PE=1 SV=1	1	1	1	0	1	1	1	1	1	1	1	1	1	1	1	1	1	1	1	1	1	1	0	0	0	0	0	0	0	0	0	2024-04-18	2024-04-18	0	14222	125	125	0	15754	By matching	By MS/MS	By matching
Q5M819	Q5M819	3	3	0	Phosphoserine phosphatase	Psph	sp|Q5M819|SERB_RAT Phosphoserine phosphatase OS=Rattus norvegicus OX=10116 GN=Psph PE=2 SV=1	1	3	3	0	2	2	2	2	2	2	2	2	2	2	2	2	2	2	2	2	2	2	0	0	0	0	0	0	0	0	0	2024-04-20	2024-04-20	0	24967	225	225	0	24871	By MS/MS	By MS/MS	By matching
Q5M7W5	Q5M7W5	13	13	12	Microtubule-associated protein 4	Map4	sp|Q5M7W5|MAP4_RAT Microtubule-associated protein 4 OS=Rattus norvegicus OX=10116 GN=Map4 PE=1 SV=1	1	13	13	12	10	10	13	11	11	11	11	9	11	10	10	13	11	11	11	11	9	11	10	9	12	10	10	10	10	8	10	2024-06-18	2024-06-18	2024-05-17	110.3	1057	1057	0	132.96	By MS/MS	By MS/MS	By MS/MS
Q5M7V8	Q5M7V8	6	6	1	Thyroid hormone receptor-associated protein 3	Thrap3	sp|Q5M7V8|TR150_RAT Thyroid hormone receptor-associated protein 3 OS=Rattus norvegicus OX=10116 GN=Thrap3 PE=1 SV=1	1	6	6	1	5	5	5	4	5	6	5	3	6	5	5	5	4	5	6	5	3	6	0	1	1	0	1	1	0	1	1	8	8	2024-03-01	108.25	951	951	0	161.2	By MS/MS	By MS/MS	By MS/MS
Q5M7A4	Q5M7A4	1	1	0	Ubiquitin-like modifier-activating enzyme 5	Uba5	sp|Q5M7A4|UBA5_RAT Ubiquitin-like modifier-activating enzyme 5 OS=Rattus norvegicus OX=10116 GN=Uba5 PE=1 SV=1	1	1	1	0	0	1	1	1	1	1	1	1	0	0	1	1	1	1	1	1	1	0	0	0	0	0	0	0	0	0	0	2024-05-02	2024-05-02	0	44895	403	403	0	32021		By matching	By MS/MS
Q5I0P2	Q5I0P2	2	2	1	Glycine cleavage system H protein, mitochondrial	Gcsh	sp|Q5I0P2|GCSH_RAT Glycine cleavage system H protein, mitochondrial OS=Rattus norvegicus OX=10116 GN=Gcsh PE=2 SV=1	1	2	2	1	2	1	0	1	1	1	2	1	1	2	1	0	1	1	1	2	1	1	1	1	0	0	0	0	1	0	0	10	10	2024-01-04	18485	170	170	0	38048	By MS/MS	By MS/MS
Q5I0L4	Q5I0L4	2	2	1	Cytosolic Fe-S cluster assembly factor NUBP1	Nubp1	sp|Q5I0L4|NUBP1_RAT Cytosolic Fe-S cluster assembly factor NUBP1 OS=Rattus norvegicus OX=10116 GN=Nubp1 PE=1 SV=1	1	2	2	1	1	2	2	2	2	2	2	2	2	1	2	2	2	2	2	2	2	2	1	1	1	1	1	1	1	1	1	2024-02-11	2024-02-11	2024-06-05	34045	320	320	0	54904	By matching	By matching	By matching
Q5I0K8	Q5I0K8	3	3	0	28S ribosomal protein S7, mitochondrial	Mrps7	sp|Q5I0K8|RT07_RAT 28S ribosomal protein S7, mitochondrial OS=Rattus norvegicus OX=10116 GN=Mrps7 PE=2 SV=2	1	3	3	0	3	3	2	2	3	3	1	2	3	3	3	2	2	3	3	1	2	3	0	0	0	0	0	0	0	0	0	2024-08-17	2024-08-17	0	28197	242	242	0	13827	By MS/MS	By MS/MS	By MS/MS
Q5I0K5	Q5I0K5	2	2	2	Mycophenolic acid acyl-glucuronide esterase, mitochondrial	Abhd10	sp|Q5I0K5|ABHDA_RAT Palmitoyl-protein thioesterase ABHD10, mitochondrial OS=Rattus norvegicus OX=10116 GN=Abhd10 PE=1 SV=2	1	2	2	2	1	1	1	1	1	2	0	1	1	1	1	1	1	1	2	0	1	1	1	1	1	1	1	2	0	1	1	2024-04-09	2024-04-09	2024-04-09	33152	297	297	0	13233	By matching	By MS/MS	By matching
Q5I0G4	Q5I0G4	10	10	1	Glycine--tRNA ligase	Gars	sp|Q5I0G4|GARS_RAT Glycine--tRNA ligase OS=Rattus norvegicus OX=10116 GN=Gars1 PE=1 SV=2	1	10	10	1	10	10	8	9	10	10	10	10	10	10	10	8	9	10	10	10	10	10	1	1	1	1	1	1	1	1	1	2024-03-16	2024-03-16	2024-05-01	81792	728	728	0	103.41	By MS/MS	By MS/MS	By MS/MS
Q5I0E7	Q5I0E7	1	1	0	Transmembrane emp24 domain-containing protein 9	Tmed9	sp|Q5I0E7|TMED9_RAT Transmembrane emp24 domain-containing protein 9 OS=Rattus norvegicus OX=10116 GN=Tmed9 PE=1 SV=1	1	1	1	0	1	1	1	1	1	1	1	1	1	1	1	1	1	1	1	1	1	1	0	0	0	0	0	0	0	0	0	2024-07-04	2024-07-04	0	27028	235	235	0	97119	By MS/MS	By MS/MS	By matching
Q5I0D7	Q5I0D7	8	8	3	Xaa-Pro dipeptidase	Pepd	sp|Q5I0D7|PEPD_RAT Xaa-Pro dipeptidase OS=Rattus norvegicus OX=10116 GN=Pepd PE=2 SV=1	1	8	8	3	5	4	7	7	6	6	7	4	6	5	4	7	7	6	6	7	4	6	2	1	3	3	3	2	3	1	2	2024-09-17	2024-09-17	2024-07-08	54.75	492	492	0	51716	By MS/MS	By MS/MS	By MS/MS
Q5I0D5	Q5I0D5	1	1	1	Phospholysine phosphohistidine inorganic pyrophosphate phosphatase	Lhpp	sp|Q5I0D5|LHPP_RAT Phospholysine phosphohistidine inorganic pyrophosphate phosphatase OS=Rattus norvegicus OX=10116 GN=Lhpp PE=2 SV=1	1	1	1	1	1	1	1	1	1	1	1	1	1	1	1	1	1	1	1	1	1	1	1	1	1	1	1	1	1	1	1	2024-01-08	2024-01-08	2024-01-08	29.19	270	270	0	33733	By MS/MS	By MS/MS	By MS/MS
Q5I0D1	Q5I0D1	8	8	4	Glyoxalase domain-containing protein 4	Glod4	sp|Q5I0D1|GLOD4_RAT Glyoxalase domain-containing protein 4 OS=Rattus norvegicus OX=10116 GN=Glod4 PE=1 SV=1	1	8	8	4	6	5	6	6	6	5	6	6	7	6	5	6	6	6	5	6	6	7	3	3	3	3	3	3	3	3	3	2024-09-29	2024-09-29	2024-04-17	33267	298	298	0	98.63	By MS/MS	By MS/MS	By MS/MS
Q5I0C3	Q5I0C3	4	4	3	Methylcrotonoyl-CoA carboxylase subunit alpha, mitochondrial	Mccc1	sp|Q5I0C3|MCCA_RAT Methylcrotonoyl-CoA carboxylase subunit alpha, mitochondrial OS=Rattus norvegicus OX=10116 GN=Mccc1 PE=1 SV=1	1	4	4	3	4	4	4	3	4	4	4	3	4	4	4	4	3	4	4	4	3	4	3	3	3	2	3	3	3	3	3	2024-07-07	2024-07-07	2024-09-05	79329	715	715	0	69881	By MS/MS	By MS/MS	By MS/MS
Q5HZY0	Q5HZY0	2	2	1	UBX domain-containing protein 4	Ubxn4	sp|Q5HZY0|UBXN4_RAT UBX domain-containing protein 4 OS=Rattus norvegicus OX=10116 GN=Ubxn4 PE=1 SV=1	1	2	2	1	2	2	2	2	2	2	2	2	1	2	2	2	2	2	2	2	2	1	1	1	1	1	1	1	1	1	0	2024-09-06	2024-09-06	2024-08-02	56393	506	506	0	15149	By matching	By MS/MS	By matching
Q5HZV9	Q5HZV9	4	4	1	Protein phosphatase 1 regulatory subunit 7	Ppp1r7	sp|Q5HZV9|PP1R7_RAT Protein phosphatase 1 regulatory subunit 7 OS=Rattus norvegicus OX=10116 GN=Ppp1r7 PE=1 SV=1	1	4	4	1	2	3	4	3	3	3	3	2	3	2	3	4	3	3	3	3	2	3	1	1	1	1	1	1	1	0	1	2024-07-14	2024-07-14	2024-03-03	41296	360	360	0	13608	By MS/MS	By MS/MS	By MS/MS
Q5HZE4	Q5HZE4	6	6	3	Methylthioribose-1-phosphate isomerase	Mri1	sp|Q5HZE4|MTNA_RAT Methylthioribose-1-phosphate isomerase OS=Rattus norvegicus OX=10116 GN=Mri1 PE=1 SV=1	1	6	6	3	5	5	4	5	5	4	4	4	4	5	5	4	5	5	4	4	4	4	2	3	2	2	3	3	2	3	3	2024-03-29	2024-03-29	2024-04-14	39587	369	369	0	23956	By MS/MS	By MS/MS	By MS/MS
Q5GFD9	Q5GFD9	8	8	7	Protein IMPACT	Impact	sp|Q5GFD9|IMPCT_RAT Protein IMPACT OS=Rattus norvegicus OX=10116 GN=Impact PE=1 SV=1	1	8	8	7	5	6	6	6	4	5	5	4	5	5	6	6	6	4	5	5	4	5	4	5	5	5	3	4	4	4	4	35	35	2024-05-31	35995	317	317	0	145.29	By MS/MS	By MS/MS	By MS/MS
Q5FWY5	Q5FWY5	6	6	2	AH receptor-interacting protein	Aip	sp|Q5FWY5|AIP_RAT AH receptor-interacting protein OS=Rattus norvegicus OX=10116 GN=Aip PE=1 SV=1	1	6	6	2	5	4	5	4	4	4	5	5	5	5	4	5	4	4	4	5	5	5	2	2	2	1	2	2	2	2	2	2024-02-24	2024-02-24	2024-04-06	37598	330	330	0	24608	By MS/MS	By MS/MS	By MS/MS
Q5FWK3	Q5FWK3	5	5	1	Rho GTPase-activating protein 1	Arhgap1	sp|Q5FWK3|RHG01_MOUSE Rho GTPase-activating protein 1 OS=Mus musculus OX=10090 GN=Arhgap1 PE=1 SV=1	1	5	5	1	4	5	4	4	5	4	5	3	4	4	5	4	4	5	4	5	3	4	1	1	0	1	1	0	1	1	0	13	13	2024-01-04	50.41	439	439	0	80921	By MS/MS	By MS/MS	By MS/MS
Q5FVR4	Q5FVR4	2	2	1	3-5 exoribonuclease 1	Eri1	sp|Q5FVR4|ERI1_RAT 3-5 exoribonuclease 1 OS=Rattus norvegicus OX=10116 GN=Eri1 PE=2 SV=1	1	2	2	1	1	0	0	2	1	1	2	2	1	1	0	0	2	1	1	2	2	1	0	0	0	1	0	0	1	1	0	9	9	2024-03-04	39.58	345	345	0	33246	By MS/MS
Q5FVQ4	Q5FVQ4	6	6	0	Malectin	Mlec	sp|Q5FVQ4|MLEC_RAT Malectin OS=Rattus norvegicus OX=10116 GN=Mlec PE=2 SV=1	1	6	6	0	5	5	5	3	5	5	2	5	5	5	5	5	3	5	5	2	5	5	0	0	0	0	0	0	0	0	0	2024-01-27	2024-01-27	0	32418	291	291	0	15172	By MS/MS	By matching	By MS/MS
Q5FVI6	Q5FVI6	4	4	1	V-type proton ATPase subunit C 1	Atp6v1c1	sp|Q5FVI6|VATC1_RAT V-type proton ATPase subunit C 1 OS=Rattus norvegicus OX=10116 GN=Atp6v1c1 PE=1 SV=1	1	4	4	1	3	4	3	3	4	3	4	3	4	3	4	3	3	4	3	4	3	4	1	1	1	1	1	1	1	1	1	2024-01-14	2024-01-14	2024-02-05	43.9	382	382	0	61592	By MS/MS	By MS/MS	By MS/MS
Q5FVH2	Q5FVH2	2	2	0	Phospholipase D3	Pld3	sp|Q5FVH2|PLD3_RAT 5-3 exonuclease PLD3 OS=Rattus norvegicus OX=10116 GN=Pld3 PE=1 SV=1	1	2	2	0	2	2	2	2	2	2	2	2	2	2	2	2	2	2	2	2	2	2	0	0	0	0	0	0	0	0	0	2024-04-07	2024-04-07	0	54399	488	488	0	47367	By MS/MS	By MS/MS	By MS/MS
Q5FVF9	Q5FVF9	3	3	2	Biotinidase	Btd	sp|Q5FVF9|BTD_RAT Biotinidase OS=Rattus norvegicus OX=10116 GN=Btd PE=2 SV=1	1	3	3	2	1	3	2	3	3	3	3	2	2	1	3	2	3	3	3	3	2	2	0	2	1	2	2	2	2	1	1	2024-05-07	2024-05-07	2024-08-04	58.02	521	521	0	49235	By MS/MS	By matching	By matching
Q5EGY4	Q5EGY4	3	3	1	Synaptobrevin homolog YKT6	Ykt6	sp|Q5EGY4|YKT6_RAT Synaptobrevin homolog YKT6 OS=Rattus norvegicus OX=10116 GN=Ykt6 PE=1 SV=1	1	3	3	1	2	3	3	3	2	1	3	2	2	2	3	3	3	2	1	3	2	2	1	1	1	1	1	1	1	1	1	2024-03-26	2024-03-26	2024-01-11	22369	198	198	0	99593	By MS/MS	By MS/MS	By MS/MS
Q5EBG8	Q5EBG8	1	1	1	Uncharacterized protein C1orf50 homolog		sp|Q5EBG8|CA050_MOUSE Uncharacterized protein C1orf50 homolog OS=Mus musculus OX=10090 PE=1 SV=1	1	1	1	1	1	1	0	1	1	1	1	1	1	1	1	0	1	1	1	1	1	1	1	1	0	1	1	1	1	1	1	8	8	8	21862	199	199	0	43394	By matching	By matching
Q5EB81	Q5EB81	1	1	0	NADH-cytochrome b5 reductase 1	Cyb5r1	sp|Q5EB81|NB5R1_RAT NADH-cytochrome b5 reductase 1 OS=Rattus norvegicus OX=10116 GN=Cyb5r1 PE=2 SV=1	1	1	1	0	1	0	0	1	0	0	0	0	0	1	0	0	1	0	0	0	0	0	0	0	0	0	0	0	0	0	0	2024-09-05	2024-09-05	0	34222	305	305	0	34167	By MS/MS
Q5DTN8	Q5DTN8	1	1	0	Janus kinase and microtubule-interacting protein 3	Jakmip3	sp|Q5DTN8|JKIP3_MOUSE Janus kinase and microtubule-interacting protein 3 OS=Mus musculus OX=10090 GN=Jakmip3 PE=1 SV=2	1	1	1	0	0	0	0	0	0	0	0	0	0	0	0	0	0	0	0	0	0	0	0	0	0	0	0	0	0	0	0	2024-02-01	2024-02-01	0	98714	844	844	0.0037843	21161
Q5DTM8;Q3U319	Q5DTM8;Q3U319	2;1	2;1	1;0	E3 ubiquitin-protein ligase BRE1A;E3 ubiquitin-protein ligase BRE1B	Rnf20;Rnf40	sp|Q5DTM8|BRE1A_MOUSE E3 ubiquitin-protein ligase BRE1A OS=Mus musculus OX=10090 GN=Rnf20 PE=1 SV=2;sp|Q3U319|BRE1B_MOUSE E3 ubiquitin-protein ligase BRE1B OS=Mus musculus OX=10090 GN=Rnf40 PE=1 SV=2	2	2	2	1	2	2	0	1	1	2	1	0	1	2	2	0	1	1	2	1	0	1	1	1	0	0	0	1	0	0	1	2024-09-02	2024-09-02	2024-04-01	113.52	973	973;1001	0	41696	By MS/MS	By matching
Q5BKC6	Q5BKC6	6	6	2	HSPB1-associated protein 1	Hspbap1	sp|Q5BKC6|HBAP1_RAT HSPB1-associated protein 1 OS=Rattus norvegicus OX=10116 GN=Hspbap1 PE=1 SV=1	1	6	6	2	4	5	4	5	4	5	5	4	5	4	5	4	5	4	5	5	4	5	2	2	2	2	2	2	2	2	2	2024-03-17	2024-03-17	2024-03-07	54208	479	479	0	8245	By MS/MS	By MS/MS	By MS/MS
Q5BK81	Q5BK81	1	1	1	Prostaglandin reductase 2	Ptgr2	sp|Q5BK81|PTGR2_RAT Prostaglandin reductase 2 OS=Rattus norvegicus OX=10116 GN=Ptgr2 PE=2 SV=2	1	1	1	1	1	1	1	1	1	1	1	1	1	1	1	1	1	1	1	1	1	1	1	1	1	1	1	1	1	1	1	2024-06-04	2024-06-04	2024-06-04	38136	351	351	0.00099552	25685	By matching	By matching	By matching
Q5BK63	Q5BK63	2	2	0	NADH dehydrogenase [ubiquinone] 1 alpha subcomplex subunit 9, mitochondrial	Ndufa9	sp|Q5BK63|NDUA9_RAT NADH dehydrogenase [ubiquinone] 1 alpha subcomplex subunit 9, mitochondrial OS=Rattus norvegicus OX=10116 GN=Ndufa9 PE=1 SV=2	1	2	2	0	2	1	1	0	0	1	0	0	0	2	1	1	0	0	1	0	0	0	0	0	0	0	0	0	0	0	0	2024-09-06	2024-09-06	0	42559	377	377	0.0005071	2759	By MS/MS	By matching	By matching
Q5BK56	Q5BK56	9	1	1		Gstm4	sp|Q5BK56|GSTM4_RAT Glutathione S-transferase Mu 4 OS=Rattus norvegicus OX=10116 GN=Gstm4 PE=2 SV=1	1	9	1	1	7	7	8	8	8	8	8	7	8	1	0	1	1	1	1	1	1	1	1	0	1	1	1	1	1	1	1	36.2	5	5	25553	218	218	0.0067054	16601	By matching	By matching	By matching
Q5BK20	Q5BK20	5	5	3	Hematological and neurological expressed 1-like protein	Hn1l	sp|Q5BK20|JUPI2_RAT Jupiter microtubule associated homolog 2 OS=Rattus norvegicus OX=10116 GN=Jpt2 PE=2 SV=1	1	5	5	3	4	4	4	4	4	4	4	4	4	4	4	4	4	4	4	4	4	4	2	2	2	2	2	2	2	2	2	34.7	34.7	2024-08-15	2024-07-20	190	190	0	18018	By MS/MS	By MS/MS	By MS/MS
Q5BK07	Q5BK07	3	3	2	Coiled-coil domain-containing protein 43	Ccdc43	sp|Q5BK07|CCD43_RAT Coiled-coil domain-containing protein 43 OS=Rattus norvegicus OX=10116 GN=Ccdc43 PE=1 SV=2	1	3	3	2	3	3	2	2	2	2	3	2	3	3	3	2	2	2	2	3	2	3	2	2	2	2	2	2	2	2	2	2024-02-16	2024-02-16	2024-03-11	25061	222	222	0	27535	By MS/MS	By MS/MS	By matching
Q5BJN8	Q5BJN8	1	1	1	Protein SDE2 homolog	Sde2	sp|Q5BJN8|SDE2_RAT Replication stress response regulator SDE2 OS=Rattus norvegicus OX=10116 GN=Sde2 PE=1 SV=2	1	1	1	1	1	1	0	1	1	1	1	1	1	1	1	0	1	1	1	1	1	1	1	1	0	1	1	1	1	1	1	2024-09-02	2024-09-02	2024-09-02	48083	448	448	0.008348	15177	By matching	By matching
Q5BJN5	Q5BJN5	2	2	0	Mitochondrial intermembrane space import and assembly protein 40	Chchd4	sp|Q5BJN5|MIA40_RAT Mitochondrial intermembrane space import and assembly protein 40 OS=Rattus norvegicus OX=10116 GN=Chchd4 PE=2 SV=1	1	2	2	0	2	2	2	2	2	2	2	2	2	2	2	2	2	2	2	2	2	2	0	0	0	0	0	0	0	0	0	2024-06-26	2024-06-26	0	15467	139	139	0	76827	By MS/MS	By MS/MS	By MS/MS
Q5BJK8	Q5BJK8	2	2	1	Golgi integral membrane protein 4	Golim4	sp|Q5BJK8|GOLI4_RAT Golgi integral membrane protein 4 OS=Rattus norvegicus OX=10116 GN=Golim4 PE=1 SV=2	1	2	2	1	2	2	2	1	1	2	1	1	2	2	2	2	1	1	2	1	1	2	1	1	1	0	1	1	1	0	1	2024-09-02	2024-09-02	2024-07-01	76596	653	653	0.0050482	18506	By matching	By matching	By MS/MS
Q58FF8	Q58FF8	10	1	1	Putative heat shock protein HSP 90-beta 2	HSP90AB2P	sp|Q58FF8|H90B2_HUMAN Putative heat shock protein HSP 90-beta 2 OS=Homo sapiens OX=9606 GN=HSP90AB2P PE=1 SV=2	1	10	1	1	8	9	10	10	9	10	9	8	8	1	1	1	1	1	1	1	1	1	1	1	1	1	1	1	1	1	1	22	2024-09-03	2024-09-03	44348	381	381	0	22101	By MS/MS	By MS/MS	By MS/MS
Q58FF6	Q58FF6	6	1	1	Putative heat shock protein HSP 90-beta 4	HSP90AB4P	sp|Q58FF6|H90B4_HUMAN Putative heat shock protein HSP 90-beta 4 OS=Homo sapiens OX=9606 GN=HSP90AB4P PE=5 SV=1	1	6	1	1	6	5	5	6	5	6	5	5	6	1	1	0	1	1	1	1	1	1	1	1	0	1	1	1	1	1	1	2024-07-09	2024-02-02	2024-02-02	58264	505	505	0	31464	By MS/MS	By MS/MS	By matching
Q58A65	Q58A65	5	5	1	C-Jun-amino-terminal kinase-interacting protein 4	Spag9	sp|Q58A65|JIP4_MOUSE C-Jun-amino-terminal kinase-interacting protein 4 OS=Mus musculus OX=10090 GN=Spag9 PE=1 SV=2	1	5	5	1	4	3	3	4	3	4	2	3	4	4	3	3	4	3	4	2	3	4	1	1	1	1	1	1	1	0	1	2024-09-05	2024-09-05	2024-08-01	146.22	1321	1321	0	62397	By matching	By MS/MS	By MS/MS
Q56A27	Q56A27	6	6	1	Nuclear cap-binding protein subunit 1	Ncbp1	sp|Q56A27|NCBP1_RAT Nuclear cap-binding protein subunit 1 OS=Rattus norvegicus OX=10116 GN=Ncbp1 PE=1 SV=1	1	6	6	1	5	4	3	3	3	3	2	2	2	5	4	3	3	3	3	2	2	2	1	0	0	0	0	0	0	0	0	2024-09-10	2024-09-10	2024-03-01	91.91	790	790	0	92614	By MS/MS	By MS/MS	By matching
Q566Q8	Q566Q8	2	2	0	UPF0696 protein C11orf68 homolog	Bles03	sp|Q566Q8|CK068_RAT UPF0696 protein C11orf68 homolog OS=Rattus norvegicus OX=10116 GN=Bles03 PE=1 SV=2	1	2	2	0	1	1	0	1	1	0	1	1	0	1	1	0	1	1	0	1	1	0	0	0	0	0	0	0	0	0	0	2024-02-08	2024-02-08	0	31443	292	292	0.005425	17437	By matching	By matching
Q566E5	Q566E5	8	8	5	KDEL motif-containing protein 2	Kdelc2	sp|Q566E5|PLGT3_RAT Protein O-glucosyltransferase 3 OS=Rattus norvegicus OX=10116 GN=Poglut3 PE=2 SV=1	1	8	8	5	5	6	6	6	7	6	5	6	6	5	6	6	6	7	6	5	6	6	3	3	5	3	4	3	3	4	3	2024-06-23	2024-06-23	2024-01-17	58701	508	508	0	42387	By MS/MS	By MS/MS	By MS/MS
Q562C6	Q562C6	4	4	3	Leucine zipper transcription factor-like protein 1	Lztfl1	sp|Q562C6|LZTL1_RAT Leucine zipper transcription factor-like protein 1 OS=Rattus norvegicus OX=10116 GN=Lztfl1 PE=2 SV=1	1	4	4	3	2	2	1	3	4	3	2	3	3	2	2	1	3	4	3	2	3	3	1	2	1	3	3	2	1	2	3	2024-01-20	2024-01-20	2024-01-15	34638	299	299	0	42517	By matching	By matching	By matching
Q561R9	Q561R9	2	2	1	Beta-lactamase-like protein 2	Lactb2	sp|Q561R9|LACB2_RAT Endoribonuclease LACTB2 OS=Rattus norvegicus OX=10116 GN=Lactb2 PE=2 SV=1	1	2	2	1	1	2	1	1	1	1	1	1	1	1	2	1	1	1	1	1	1	1	0	1	0	0	0	0	0	0	0	2024-01-10	2024-01-10	2024-08-03	32484	288	288	0.0005123	28592	By MS/MS	By MS/MS	By matching
Q53F19	Q53F19	1	1	1	Uncharacterized protein C17orf85	C17orf85	sp|Q53F19|NCBP3_HUMAN Nuclear cap-binding protein subunit 3 OS=Homo sapiens OX=9606 GN=NCBP3 PE=1 SV=2	1	1	1	1	0	0	0	0	0	0	0	0	0	0	0	0	0	0	0	0	0	0	0	0	0	0	0	0	0	0	0	2024-06-01	2024-06-01	2024-06-01	70592	620	620	0.0050228	18105
Q53EL6	Q53EL6	4	4	0	Programmed cell death protein 4	PDCD4	sp|Q53EL6|PDCD4_HUMAN Programmed cell death protein 4 OS=Homo sapiens OX=9606 GN=PDCD4 PE=1 SV=2	1	4	4	0	3	3	4	2	4	4	4	3	4	3	3	4	2	4	4	4	3	4	0	0	0	0	0	0	0	0	0	2024-06-12	2024-06-12	0	51735	469	469	0	13983	By MS/MS	By MS/MS	By MS/MS
Q52KI8	Q52KI8	3	3	2	Serine/arginine repetitive matrix protein 1	Srrm1	sp|Q52KI8|SRRM1_MOUSE Serine/arginine repetitive matrix protein 1 OS=Mus musculus OX=10090 GN=Srrm1 PE=1 SV=2	1	3	3	2	2	3	2	3	3	3	1	2	3	2	3	2	3	3	3	1	2	3	1	2	1	2	2	2	1	1	2	2024-07-04	2024-07-04	2024-04-03	106.86	946	946	0	79137	By MS/MS	By MS/MS	By matching
Q505J8	Q505J8	5	5	1	Phenylalanine--tRNA ligase alpha subunit	Farsa	sp|Q505J8|SYFA_RAT Phenylalanine--tRNA ligase alpha subunit OS=Rattus norvegicus OX=10116 GN=Farsa PE=1 SV=1	1	5	5	1	4	5	4	5	5	5	5	3	5	4	5	4	5	5	5	5	3	5	1	1	1	1	1	1	1	1	1	2024-08-14	2024-08-14	2024-02-02	57719	508	508	0	28444	By MS/MS	By MS/MS	By MS/MS
Q505F5	Q505F5	7	7	3	Leucine-rich repeat-containing protein 47	Lrrc47	sp|Q505F5|LRC47_MOUSE Leucine-rich repeat-containing protein 47 OS=Mus musculus OX=10090 GN=Lrrc47 PE=1 SV=1	1	7	7	3	6	6	6	7	7	7	5	5	3	6	6	6	7	7	7	5	5	3	3	3	2	3	3	3	1	3	1	2024-06-19	2024-06-19	2024-05-09	63589	581	581	0	38.38	By MS/MS	By MS/MS	By MS/MS
Q505B7	Q505B7	2	2	1	Protein archease	Zbtb8os	sp|Q505B7|ARCH_MOUSE Protein archease OS=Mus musculus OX=10090 GN=Zbtb8os PE=1 SV=2	1	2	2	1	1	1	1	1	1	1	1	1	1	1	1	1	1	1	1	1	1	1	1	1	1	1	1	1	1	1	1	2024-01-13	2024-01-13	6	19727	168	168	0	36879	By MS/MS	By MS/MS	By matching
Q501J6	Q501J6	9	5	0	Probable ATP-dependent RNA helicase DDX17	Ddx17	sp|Q501J6|DDX17_MOUSE Probable ATP-dependent RNA helicase DDX17 OS=Mus musculus OX=10090 GN=Ddx17 PE=1 SV=1	1	9	5	0	7	9	9	7	8	9	7	8	7	4	5	5	5	4	5	3	5	4	0	0	0	0	0	0	0	0	0	2024-08-17	2024-08-10	0	72399	650	650	0	38983	By MS/MS	By MS/MS	By MS/MS
Q4VSI4	Q4VSI4	2	2	0	Ubiquitin carboxyl-terminal hydrolase 7	Usp7	sp|Q4VSI4|UBP7_RAT Ubiquitin carboxyl-terminal hydrolase 7 OS=Rattus norvegicus OX=10116 GN=Usp7 PE=1 SV=1	1	2	2	0	2	2	2	2	2	2	2	2	2	2	2	2	2	2	2	2	2	2	0	0	0	0	0	0	0	0	0	2024-08-03	2024-08-03	0	128.43	1103	1103	0	44178	By matching	By MS/MS	By MS/MS
Q4VC31	Q4VC31	2	2	0	Coiled-coil domain-containing protein 58	CCDC58	sp|Q4VC31|MIX23_HUMAN Protein MIX23 OS=Homo sapiens OX=9606 GN=MIX23 PE=1 SV=1	1	2	2	0	1	1	1	1	1	1	1	1	1	1	1	1	1	1	1	1	1	1	0	0	0	0	0	0	0	0	0	2024-09-13	2024-09-13	0	16.62	144	144	0.0014742	2475	By matching	By matching	By matching
Q4VAA2	Q4VAA2	3	3	0	Protein CDV3	Cdv3	sp|Q4VAA2|CDV3_MOUSE Protein CDV3 OS=Mus musculus OX=10090 GN=Cdv3 PE=1 SV=2	1	3	3	0	1	2	2	2	2	2	2	2	2	1	2	2	2	2	2	2	2	2	0	0	0	0	0	0	0	0	0	2024-09-24	2024-09-24	0	29729	281	281	0	41445	By matching	By MS/MS	By MS/MS
Q4V8K5	Q4V8K5	4	4	1	BRO1 domain-containing protein BROX	Brox	sp|Q4V8K5|BROX_RAT BRO1 domain-containing protein BROX OS=Rattus norvegicus OX=10116 GN=Brox PE=2 SV=1	1	4	4	1	3	3	3	4	3	3	3	3	3	3	3	3	4	3	3	3	3	3	0	1	1	1	1	1	1	1	1	2024-02-11	2024-02-11	2024-06-04	46191	411	411	0	50003	By MS/MS	By MS/MS	By MS/MS
Q4V8H8	Q4V8H8	4	4	0	EH domain-containing protein 2	Ehd2	sp|Q4V8H8|EHD2_RAT EH domain-containing protein 2 OS=Rattus norvegicus OX=10116 GN=Ehd2 PE=1 SV=1	1	4	4	0	3	3	2	4	3	2	2	1	1	3	3	2	4	3	2	2	1	1	0	0	0	0	0	0	0	0	0	2024-09-09	2024-09-09	0	61237	543	543	0	30694	By MS/MS	By MS/MS	By MS/MS
Q4V8F9	Q4V8F9	2	2	1	Hydroxysteroid dehydrogenase-like protein 2	Hsdl2	sp|Q4V8F9|HSDL2_RAT Hydroxysteroid dehydrogenase-like protein 2 OS=Rattus norvegicus OX=10116 GN=Hsdl2 PE=2 SV=1	1	2	2	1	1	1	2	2	1	1	1	2	2	1	1	2	2	1	1	1	2	2	1	0	1	1	0	0	0	1	1	2024-01-06	2024-01-06	2024-04-03	58343	524	524	0	58.64	By MS/MS	By MS/MS	By MS/MS
Q4V7F2	Q4V7F2	2	2	0	Cysteine-rich with EGF-like domain protein 1	Creld1	sp|Q4V7F2|CREL1_RAT Protein disulfide isomerase Creld1 OS=Rattus norvegicus OX=10116 GN=Creld1 PE=2 SV=1	1	2	2	0	1	2	2	1	2	2	1	0	1	1	2	2	1	2	2	1	0	1	0	0	0	0	0	0	0	0	0	2024-04-07	2024-04-07	0	45696	420	420	0	9183	By matching	By MS/MS	By MS/MS
Q4V7E8	Q4V7E8	1	1	0	Leucine-rich repeat flightless-interacting protein 2	Lrrfip2	sp|Q4V7E8|LRRF2_RAT Leucine-rich repeat flightless-interacting protein 2 OS=Rattus norvegicus OX=10116 GN=Lrrfip2 PE=1 SV=1	1	1	1	0	0	1	0	1	1	1	1	0	1	0	1	0	1	1	1	1	0	1	0	0	0	0	0	0	0	0	0	3	3	0	49772	437	437	0.0050389	18367		By matching
Q4V7A0	Q4V7A0	6	6	0	WD repeat-containing protein 61;WD repeat-containing protein 61, N-terminally processed	Wdr61	sp|Q4V7A0|WDR61_RAT WD repeat-containing protein 61 OS=Rattus norvegicus OX=10116 GN=Wdr61 PE=1 SV=1	1	6	6	0	4	4	4	4	4	5	4	4	3	4	4	4	4	4	5	4	4	3	0	0	0	0	0	0	0	0	0	2024-09-23	2024-09-23	0	33746	305	305	0	23719	By MS/MS	By MS/MS	By MS/MS
Q4TU93	Q4TU93	11	11	2	C-type mannose receptor 2	Mrc2	sp|Q4TU93|MRC2_RAT C-type mannose receptor 2 OS=Rattus norvegicus OX=10116 GN=Mrc2 PE=1 SV=1	1	11	11	2	10	10	10	10	10	10	10	9	10	10	10	10	10	10	10	10	9	10	1	2	2	2	2	2	2	2	2	2024-04-11	2024-04-11	2024-08-01	167.02	1480	1480	0	190.29	By MS/MS	By MS/MS	By MS/MS
Q4QR99	Q4QR99	1	1	1	Queuine tRNA-ribosyltransferase	Qtrt1	sp|Q4QR99|TGT_RAT Queuine tRNA-ribosyltransferase catalytic subunit 1 OS=Rattus norvegicus OX=10116 GN=Qtrt1 PE=1 SV=1	1	1	1	1	1	0	1	1	0	1	1	0	1	1	0	1	1	0	1	1	0	1	1	0	1	1	0	1	1	0	1	2024-02-03	2024-02-03	2024-02-03	44186	403	403	0.0054471	17663	By matching		By matching
Q4QR85	Q4QR85	1	1	1	Methylosome protein 50	Wdr77	sp|Q4QR85|MEP50_RAT Methylosome protein 50 OS=Rattus norvegicus OX=10116 GN=Wdr77 PE=1 SV=1	1	1	1	1	1	1	1	1	1	1	1	1	1	1	1	1	1	1	1	1	1	1	1	1	1	1	1	1	1	1	1	2024-04-04	2024-04-04	2024-04-04	37075	342	342	0	2024-04-03	By matching	By matching	By matching
Q4QR75	Q4QR75	3	3	0	Exosome complex component RRP45	Exosc9	sp|Q4QR75|EXOS9_RAT Exosome complex component RRP45 OS=Rattus norvegicus OX=10116 GN=Exosc9 PE=1 SV=1	1	3	3	0	1	3	1	1	2	2	0	2	1	1	3	1	1	2	2	0	2	1	0	0	0	0	0	0	0	0	0	2024-05-08	2024-05-08	0	48881	437	437	0	78945	By matching	By matching	By matching
Q4QQW8	Q4QQW8	5	5	2	Putative phospholipase B-like 2	Plbd2	sp|Q4QQW8|PLBL2_RAT Putative phospholipase B-like 2 OS=Rattus norvegicus OX=10116 GN=Plbd2 PE=1 SV=2	1	5	5	2	3	3	5	3	5	4	4	4	5	3	3	5	3	5	4	4	4	5	1	1	2	1	2	1	2	2	2	2024-08-12	2024-08-12	7	65455	585	585	0	23611	By MS/MS	By MS/MS	By MS/MS
Q4QQV8	Q4QQV8	2	2	0	Charged multivesicular body protein 5	Chmp5	sp|Q4QQV8|CHMP5_RAT Charged multivesicular body protein 5 OS=Rattus norvegicus OX=10116 GN=Chmp5 PE=2 SV=1	1	2	2	0	0	0	1	2	2	2	2	1	1	0	0	1	2	2	2	2	1	1	0	0	0	0	0	0	0	0	0	2024-05-15	2024-05-15	0	24575	219	219	0.0005144	28938			By MS/MS
Q4QQR9	Q4QQR9	1	1	0	Protein MEMO1	Memo1	sp|Q4QQR9|MEMO1_RAT Protein MEMO1 OS=Rattus norvegicus OX=10116 GN=Memo1 PE=1 SV=1	1	1	1	0	0	0	1	1	0	1	1	0	1	0	0	1	1	0	1	1	0	1	0	0	0	0	0	0	0	0	0	2024-04-10	2024-04-10	0	33679	297	297	0	66713			By MS/MS
Q4KMM3	Q4KMM3	1	1	0	Oxidation resistance protein 1	Oxr1	sp|Q4KMM3|OXR1_MOUSE Oxidation resistance protein 1 OS=Mus musculus OX=10090 GN=Oxr1 PE=1 SV=3	1	1	1	0	1	1	1	0	0	0	1	0	1	1	1	1	0	0	0	1	0	1	0	0	0	0	0	0	0	0	0	2024-08-01	2024-08-01	0	95911	866	866	0.0010005	26386	By matching	By matching	By matching
Q4KML4	Q4KML4	3	3	2	Costars family protein ABRACL	Abracl	sp|Q4KML4|ABRAL_MOUSE Costars family protein ABRACL OS=Mus musculus OX=10090 GN=Abracl PE=1 SV=1	1	3	3	2	3	3	3	3	3	3	3	3	3	3	3	3	3	3	3	3	3	3	2	2	2	2	2	2	2	2	2	46.9	46.9	2024-09-30	90303	81	81	0	75558	By MS/MS	By MS/MS	By MS/MS
Q4KM73	Q4KM73	6	6	0	UMP-CMP kinase	Cmpk1	sp|Q4KM73|KCY_RAT UMP-CMP kinase OS=Rattus norvegicus OX=10116 GN=Cmpk1 PE=1 SV=2	1	6	6	0	5	6	6	6	5	6	5	6	6	5	6	6	6	5	6	5	6	6	0	0	0	0	0	0	0	0	0	34.7	34.7	0	22169	196	196	0	46422	By MS/MS	By MS/MS	By MS/MS
Q4KM64	Q4KM64	1	1	0	Protein jagunal homolog 1	Jagn1	sp|Q4KM64|JAGN1_RAT Protein jagunal homolog 1 OS=Rattus norvegicus OX=10116 GN=Jagn1 PE=2 SV=1	1	1	1	0	1	1	0	1	0	0	1	1	0	1	1	0	1	0	0	1	1	0	0	0	0	0	0	0	0	0	0	2024-06-06	2024-06-06	0	21102	183	183	0.00051282	28666	By MS/MS	By matching
Q4KM49	Q4KM49	19	19	5	Tyrosine--tRNA ligase, cytoplasmic;Tyrosine--tRNA ligase, cytoplasmic, N-terminally processed	Yars	sp|Q4KM49|SYYC_RAT Tyrosine--tRNA ligase, cytoplasmic OS=Rattus norvegicus OX=10116 GN=Yars1 PE=2 SV=3	1	19	19	5	14	16	17	15	16	16	16	16	17	14	16	17	15	16	16	16	16	17	4	4	4	4	4	4	4	4	4	42	42	2024-04-11	59115	528	528	0	96887	By MS/MS	By MS/MS	By MS/MS
Q4KM35	Q4KM35	3	3	3	Proteasome subunit beta type-10	Psmb10	sp|Q4KM35|PSB10_RAT Proteasome subunit beta type-10 OS=Rattus norvegicus OX=10116 GN=Psmb10 PE=2 SV=1	1	3	3	3	3	3	3	3	3	3	3	3	3	3	3	3	3	3	3	3	3	3	3	3	3	3	3	3	3	3	3	2024-05-16	2024-05-16	2024-05-16	29038	273	273	0	54293	By MS/MS	By MS/MS	By MS/MS
Q4KLZ6	Q4KLZ6	2	2	0	Bifunctional ATP-dependent dihydroxyacetone kinase/FAD-AMP lyase (cyclizing);ATP-dependent dihydroxyacetone kinase;FAD-AMP lyase (cyclizing)	Dak	sp|Q4KLZ6|TKFC_RAT Triokinase/FMN cyclase OS=Rattus norvegicus OX=10116 GN=Tkfc PE=1 SV=1	1	2	2	0	1	1	1	2	2	1	0	1	1	1	1	1	2	2	1	0	1	1	0	0	0	0	0	0	0	0	0	2024-09-05	2024-09-05	0	59443	578	578	0	3573	By MS/MS	By matching	By MS/MS
Q4KLL4	Q4KLL4	2	2	1	Transmembrane 9 superfamily member 4	Tm9sf4	sp|Q4KLL4|TM9S4_RAT Transmembrane 9 superfamily member 4 OS=Rattus norvegicus OX=10116 GN=Tm9sf4 PE=2 SV=1	1	2	2	1	2	2	2	2	2	2	1	2	2	2	2	2	2	2	2	1	2	2	1	1	1	1	1	1	0	1	1	2024-06-05	2024-06-05	2024-06-02	74674	643	643	0	15562	By MS/MS	By MS/MS	By MS/MS
Q4KLK9	Q4KLK9	1	1	0	RNA polymerase II subunit A C-terminal domain phosphatase SSU72	Ssu72	sp|Q4KLK9|SSU72_RAT RNA polymerase II subunit A C-terminal domain phosphatase SSU72 OS=Rattus norvegicus OX=10116 GN=Ssu72 PE=2 SV=1	1	1	1	0	1	1	1	0	1	1	0	1	1	1	1	1	0	1	1	0	1	1	0	0	0	0	0	0	0	0	0	2024-02-06	2024-02-06	0	22544	194	194	0	58371	By matching	By matching	By MS/MS
Q4KLJ8	Q4KLJ8	2	2	0	Phosducin-like protein 3	Pdcl3	sp|Q4KLJ8|PDCL3_RAT Phosducin-like protein 3 OS=Rattus norvegicus OX=10116 GN=Pdcl3 PE=1 SV=1	1	2	2	0	1	0	0	0	1	0	0	0	0	1	0	0	0	1	0	0	0	0	0	0	0	0	0	0	0	0	0	2024-06-09	2024-06-09	0	27699	240	240	0.0042413	20849	By matching
Q4KLH5	Q4KLH5	5	5	1	Arf-GAP domain and FG repeat-containing protein 1	Agfg1	sp|Q4KLH5|AGFG1_RAT Arf-GAP domain and FG repeat-containing protein 1 OS=Rattus norvegicus OX=10116 GN=Agfg1 PE=1 SV=1	1	5	5	1	2	1	3	4	5	5	5	2	5	2	1	3	4	5	5	5	2	5	1	1	1	1	1	1	1	1	1	2024-08-16	2024-08-16	2024-01-04	58169	561	561	0	81087	By MS/MS	By matching	By MS/MS
Q4G0F5	Q4G0F5	2	2	0	Vacuolar protein sorting-associated protein 26B	VPS26B	sp|Q4G0F5|VP26B_HUMAN Vacuolar protein sorting-associated protein 26B OS=Homo sapiens OX=9606 GN=VPS26B PE=1 SV=2	1	2	2	0	2	2	2	2	2	2	2	2	2	2	2	2	2	2	2	2	2	2	0	0	0	0	0	0	0	0	0	2024-01-07	2024-01-07	0	39154	336	336	0	51853	By MS/MS	By MS/MS	By MS/MS
Q4G063	Q4G063	5	5	4	Cysteine-rich with EGF-like domain protein 2	Creld2	sp|Q4G063|CREL2_RAT Protein disulfide isomerase Creld2 OS=Rattus norvegicus OX=10116 GN=Creld2 PE=1 SV=1	1	5	5	4	3	3	4	3	3	3	4	4	3	3	3	4	3	3	3	4	4	3	2	2	3	2	2	2	3	3	2	2024-02-21	2024-02-21	2024-08-17	38.25	349	349	0	27.52	By matching	By matching	By MS/MS
Q4G061	Q4G061	18	18	4	Eukaryotic translation initiation factor 3 subunit B	Eif3b	sp|Q4G061|EIF3B_RAT Eukaryotic translation initiation factor 3 subunit B OS=Rattus norvegicus OX=10116 GN=Eif3b PE=1 SV=1	1	18	18	4	16	18	17	17	18	18	16	16	16	16	18	17	17	18	18	16	16	16	4	4	4	4	4	4	4	4	4	33.5	33.5	2024-02-11	90.91	797	797	0	141.26	By MS/MS	By MS/MS	By MS/MS
Q4FZY0	Q4FZY0	5	5	1	EF-hand domain-containing protein D2	Efhd2	sp|Q4FZY0|EFHD2_RAT EF-hand domain-containing protein D2 OS=Rattus norvegicus OX=10116 GN=Efhd2 PE=1 SV=1	1	5	5	1	3	2	3	4	4	4	4	4	4	3	2	3	4	4	4	4	4	4	1	1	1	1	1	1	1	1	1	2024-07-24	2024-07-24	2024-01-07	26759	239	239	0	34003	By MS/MS	By MS/MS	By MS/MS
Q4FZX7	Q4FZX7	3	3	1	Signal recognition particle receptor subunit beta	Srprb	sp|Q4FZX7|SRPRB_RAT Signal recognition particle receptor subunit beta OS=Rattus norvegicus OX=10116 GN=Srprb PE=2 SV=1	1	3	3	1	2	3	1	2	2	2	3	3	3	2	3	1	2	2	2	3	3	3	1	1	0	1	0	1	1	1	1	2024-09-14	2024-09-14	2024-08-04	29569	269	269	0	67651	By MS/MS	By MS/MS	By matching
Q4FZV0	Q4FZV0	4	4	4	Beta-mannosidase	Manba	sp|Q4FZV0|MANBA_RAT Beta-mannosidase OS=Rattus norvegicus OX=10116 GN=Manba PE=2 SV=1	1	4	4	4	3	4	2	4	4	4	2	2	2	3	4	2	4	4	4	2	2	2	3	4	2	4	4	4	2	2	2	2024-03-07	2024-03-07	2024-03-07	101.22	881	881	0	75525	By MS/MS	By MS/MS	By MS/MS
Q4FZT9	Q4FZT9	18	18	2	26S proteasome non-ATPase regulatory subunit 2	Psmd2	sp|Q4FZT9|PSMD2_RAT 26S proteasome non-ATPase regulatory subunit 2 OS=Rattus norvegicus OX=10116 GN=Psmd2 PE=1 SV=1	1	18	18	2	17	17	16	17	18	17	18	17	17	17	17	16	17	18	17	18	17	17	2	1	2	2	2	2	2	2	2	2024-03-27	2024-03-27	2024-03-02	100.19	908	908	0	245.18	By MS/MS	By MS/MS	By MS/MS
Q4FZT2	Q4FZT2	6	6	0	Protein phosphatase methylesterase 1	Ppme1	sp|Q4FZT2|PPME1_RAT Protein phosphatase methylesterase 1 OS=Rattus norvegicus OX=10116 GN=Ppme1 PE=1 SV=2	1	6	6	0	6	6	5	5	6	6	5	6	6	6	6	5	5	6	6	5	6	6	0	0	0	0	0	0	0	0	0	2024-02-21	2024-02-21	0	42316	386	386	0	24674	By MS/MS	By MS/MS	By MS/MS
Q4FZT0	Q4FZT0	2	2	0	Stomatin-like protein 2, mitochondrial	Stoml2	sp|Q4FZT0|STML2_RAT Stomatin-like protein 2, mitochondrial OS=Rattus norvegicus OX=10116 GN=Stoml2 PE=1 SV=1	1	2	2	0	2	2	2	2	1	2	2	2	2	2	2	2	2	1	2	2	2	2	0	0	0	0	0	0	0	0	0	2024-01-09	2024-01-09	0	38413	353	353	0	45744	By MS/MS	By MS/MS	By MS/MS
Q4AEF8	Q4AEF8	12	12	0	Coatomer subunit gamma-1	Copg1	sp|Q4AEF8|COPG1_RAT Coatomer subunit gamma-1 OS=Rattus norvegicus OX=10116 GN=Copg1 PE=2 SV=1	1	12	12	0	9	9	10	9	9	11	7	8	10	9	9	10	9	9	11	7	8	10	0	0	0	0	0	0	0	0	0	2024-05-20	2024-05-20	0	97613	874	874	0	88172	By MS/MS	By MS/MS	By MS/MS
Q4AE70	Q4AE70	3	3	0	Histone-arginine methyltransferase CARM1	Carm1	sp|Q4AE70|CARM1_RAT Histone-arginine methyltransferase CARM1 OS=Rattus norvegicus OX=10116 GN=Carm1 PE=1 SV=1	1	3	3	0	2	3	2	2	2	3	3	3	3	2	3	2	2	2	3	3	3	3	0	0	0	0	0	0	0	0	0	2024-01-07	2024-01-07	0	70.34	651	651	0	77772	By MS/MS	By matching	By MS/MS
Q499N6	Q499N6	6	6	2	UBX domain-containing protein 1	Ubxn1	sp|Q499N6|UBXN1_RAT UBX domain-containing protein 1 OS=Rattus norvegicus OX=10116 GN=Ubxn1 PE=3 SV=2	1	6	6	2	6	6	6	6	6	6	6	6	6	6	6	6	6	6	6	6	6	6	2	2	2	2	2	2	2	2	2	2024-06-30	2024-06-30	2024-02-15	33581	297	297	0	26075	By MS/MS	By MS/MS	By MS/MS
Q499N5	Q499N5	8	8	7	Acyl-CoA synthetase family member 2, mitochondrial	Acsf2	sp|Q499N5|ACSF2_RAT Medium-chain acyl-CoA ligase ACSF2, mitochondrial OS=Rattus norvegicus OX=10116 GN=Acsf2 PE=2 SV=1	1	8	8	7	8	8	7	7	7	7	7	8	7	8	8	7	7	7	7	7	8	7	7	7	6	6	6	6	6	7	6	2024-08-19	2024-08-19	18	67886	615	615	0	35168	By MS/MS	By MS/MS	By MS/MS
Q499N3	Q499N3	3	3	1	WD repeat-containing protein 18	Wdr18	sp|Q499N3|WDR18_RAT WD repeat-containing protein 18 OS=Rattus norvegicus OX=10116 GN=Wdr18 PE=2 SV=1	1	3	3	1	3	3	2	2	3	3	2	2	3	3	3	2	2	3	3	2	2	3	1	1	1	1	1	1	1	0	1	2024-07-10	2024-07-10	2024-08-02	47225	431	431	0	36081	By matching	By MS/MS	By MS/MS
Q498U4	Q498U4	3	3	1	SAP domain-containing ribonucleoprotein	Sarnp	sp|Q498U4|SARNP_RAT SAP domain-containing ribonucleoprotein OS=Rattus norvegicus OX=10116 GN=Sarnp PE=1 SV=3	1	3	3	1	1	2	3	3	2	2	2	2	2	1	2	3	3	2	2	2	2	2	0	0	1	1	0	0	0	0	0	2024-02-26	2024-02-26	2024-01-17	23605	210	210	0	12361	By MS/MS	By MS/MS	By MS/MS
Q498R7	Q498R7	2	2	2	CXXC motif containing zinc binding protein	Czib	sp|Q498R7|CZIB_RAT CXXC motif containing zinc binding protein OS=Rattus norvegicus OX=10116 GN=Czib PE=2 SV=1	1	2	2	2	1	1	2	1	1	2	1	1	2	1	1	2	1	1	2	1	1	2	1	1	2	1	1	2	1	1	2	2024-05-17	2024-05-17	2024-05-17	18094	160	160	0	32273	By matching	By MS/MS	By MS/MS
Q498R3	Q498R3	3	3	1	DnaJ homolog subfamily C member 10	Dnajc10	sp|Q498R3|DJC10_RAT DnaJ homolog subfamily C member 10 OS=Rattus norvegicus OX=10116 GN=Dnajc10 PE=2 SV=2	1	3	3	1	3	2	2	2	2	2	1	2	2	3	2	2	2	2	2	1	2	2	1	0	0	0	0	0	0	0	0	2024-08-05	2024-08-05	2024-01-02	90746	793	793	0	90158	By MS/MS	By matching	By MS/MS
Q498E0	Q498E0	3	3	0	Thioredoxin domain-containing protein 12	Txndc12	sp|Q498E0|TXD12_RAT Thioredoxin domain-containing protein 12 OS=Rattus norvegicus OX=10116 GN=Txndc12 PE=2 SV=2	1	3	3	0	3	3	3	3	3	3	3	2	3	3	3	3	3	3	3	3	2	3	0	0	0	0	0	0	0	0	0	2024-08-21	2024-08-21	0	19018	170	170	0	10154	By MS/MS	By MS/MS	By MS/MS
Q498C8	Q498C8	2	2	0	Protein RER1	Rer1	sp|Q498C8|RER1_RAT Protein RER1 OS=Rattus norvegicus OX=10116 GN=Rer1 PE=1 SV=1	1	2	2	0	2	2	2	2	2	2	2	2	2	2	2	2	2	2	2	2	2	2	0	0	0	0	0	0	0	0	0	2024-03-15	2024-03-15	0	22988	196	196	0	47954	By MS/MS	By MS/MS	By MS/MS
Q497C3	Q497C3	1	1	1	Methyltransferase-like 26	Mettl26	sp|Q497C3|MTL26_RAT Methyltransferase-like 26 OS=Rattus norvegicus OX=10116 GN=Mettl26 PE=2 SV=2	1	1	1	1	0	1	1	1	1	1	1	1	1	0	1	1	1	1	1	1	1	1	0	1	1	1	1	1	1	1	1	2024-08-08	2024-08-08	2024-08-08	22612	204	204	0.0019342	22957		By matching	By matching
Q497B0	Q497B0	14	14	8	Omega-amidase NIT2	Nit2	sp|Q497B0|NIT2_RAT Omega-amidase NIT2 OS=Rattus norvegicus OX=10116 GN=Nit2 PE=1 SV=1	1	14	14	8	14	14	13	14	13	13	14	12	13	14	14	13	14	13	13	14	12	13	8	8	7	8	8	7	8	7	7	68.1	68.1	38.8	30701	276	276	0	218.43	By MS/MS	By MS/MS	By MS/MS
Q496Z0	Q496Z0	4	4	1	Elongator complex protein 2	Elp2	sp|Q496Z0|ELP2_RAT Elongator complex protein 2 OS=Rattus norvegicus OX=10116 GN=Elp2 PE=2 SV=1	1	4	4	1	3	4	4	4	4	3	2	3	3	3	4	4	4	4	3	2	3	3	1	1	1	1	1	1	1	1	1	2024-05-06	2024-05-06	2024-02-02	91745	821	821	0	21885	By MS/MS	By MS/MS	By MS/MS
Q3ZCM7	Q3ZCM7	10	3	3	Tubulin beta-8 chain	TUBB8	sp|Q3ZCM7|TBB8_HUMAN Tubulin beta-8 chain OS=Homo sapiens OX=9606 GN=TUBB8 PE=1 SV=2	1	10	3	3	8	9	10	8	7	7	6	8	7	2	3	3	2	1	1	1	2	2	2	3	3	2	1	1	1	2	2	2024-04-26	2024-03-11	2024-03-11	49775	444	444	0	15.65	By MS/MS	By MS/MS	By MS/MS
Q3ZAV8	Q3ZAV8	7	7	1	Enhancer of mRNA-decapping protein 4	Edc4	sp|Q3ZAV8|EDC4_RAT Enhancer of mRNA-decapping protein 4 OS=Rattus norvegicus OX=10116 GN=Edc4 PE=1 SV=1	1	7	7	1	5	7	7	6	7	7	6	2	4	5	7	7	6	7	7	6	2	4	0	1	1	1	1	1	1	0	1	2024-07-10	2024-07-10	2024-02-02	152.59	1407	1407	0	30503	By MS/MS	By MS/MS	By MS/MS
Q3V3R1	Q3V3R1	5	5	0	Monofunctional C1-tetrahydrofolate synthase, mitochondrial	Mthfd1l	sp|Q3V3R1|C1TM_MOUSE Monofunctional C1-tetrahydrofolate synthase, mitochondrial OS=Mus musculus OX=10090 GN=Mthfd1l PE=1 SV=2	1	5	5	0	5	4	4	5	4	4	4	4	4	5	4	4	5	4	4	4	4	4	0	0	0	0	0	0	0	0	0	2024-04-07	2024-04-07	0	105.73	977	977	0	91716	By MS/MS	By MS/MS	By MS/MS
Q3V1T4	Q3V1T4	3	3	0	Prolyl 3-hydroxylase 1	Lepre1	sp|Q3V1T4|P3H1_MOUSE Prolyl 3-hydroxylase 1 OS=Mus musculus OX=10090 GN=P3h1 PE=1 SV=2	1	3	3	0	3	2	2	2	3	2	3	1	1	3	2	2	2	3	2	3	1	1	0	0	0	0	0	0	0	0	0	5	5	0	83.65	739	739	0	57402	By MS/MS	By MS/MS	By matching
Q3UVG3	Q3UVG3	1	1	0	Protein FAM91A1	Fam91a1	sp|Q3UVG3|F91A1_MOUSE Protein FAM91A1 OS=Mus musculus OX=10090 GN=Fam91a1 PE=1 SV=1	1	1	1	0	1	1	1	1	1	1	1	1	0	1	1	1	1	1	1	1	1	0	0	0	0	0	0	0	0	0	0	2024-08-01	2024-08-01	0	93462	837	837	0.0058717	17292	By matching	By matching	By MS/MS
Q3UM18	Q3UM18	1	1	0	Large subunit GTPase 1 homolog	Lsg1	sp|Q3UM18|LSG1_MOUSE Large subunit GTPase 1 homolog OS=Mus musculus OX=10090 GN=Lsg1 PE=1 SV=2	1	1	1	0	0	0	0	0	0	0	0	0	0	0	0	0	0	0	0	0	0	0	0	0	0	0	0	0	0	0	0	2024-07-01	2024-07-01	0	73156	644	644	1	-2
Q3ULJ0	Q3ULJ0	2	2	0	Glycerol-3-phosphate dehydrogenase 1-like protein	Gpd1l	sp|Q3ULJ0|GPD1L_MOUSE Glycerol-3-phosphate dehydrogenase 1-like protein OS=Mus musculus OX=10090 GN=Gpd1l PE=1 SV=2	1	2	2	0	1	1	1	1	1	0	2	1	1	1	1	1	1	1	0	2	1	1	0	0	0	0	0	0	0	0	0	2024-07-07	2024-07-07	0	38225	351	351	0	31806	By matching	By matching	By matching
Q3UIA2	Q3UIA2	1	1	0	Rho GTPase-activating protein 17	Arhgap17	sp|Q3UIA2|RHG17_MOUSE Rho GTPase-activating protein 17 OS=Mus musculus OX=10090 GN=Arhgap17 PE=1 SV=1	1	1	1	0	1	1	1	1	1	0	0	1	0	1	1	1	1	1	0	0	1	0	0	0	0	0	0	0	0	0	0	3	3	0	92201	846	846	0	32868	By matching	By matching	By MS/MS
Q3UHX2	Q3UHX2	6	6	0	28 kDa heat- and acid-stable phosphoprotein	Pdap1	sp|Q3UHX2|HAP28_MOUSE 28 kDa heat- and acid-stable phosphoprotein OS=Mus musculus OX=10090 GN=Pdap1 PE=1 SV=1	1	6	6	0	6	6	5	4	5	5	6	6	6	6	6	5	4	5	5	6	6	6	0	0	0	0	0	0	0	0	0	42	42	0	20605	181	181	0	250.92	By MS/MS	By MS/MS	By MS/MS
Q3UHD6	Q3UHD6	2	2	0	Sorting nexin-27	Snx27	sp|Q3UHD6|SNX27_MOUSE Sorting nexin-27 OS=Mus musculus OX=10090 GN=Snx27 PE=1 SV=2	1	2	2	0	2	2	1	0	2	2	1	2	2	2	2	1	0	2	2	1	2	2	0	0	0	0	0	0	0	0	0	2024-01-07	2024-01-07	0	60988	539	539	0	69357	By MS/MS	By MS/MS	By MS/MS
Q3UEB3	Q3UEB3	7	7	0	Poly(U)-binding-splicing factor PUF60	Puf60	sp|Q3UEB3|PUF60_MOUSE Poly(U)-binding-splicing factor PUF60 OS=Mus musculus OX=10090 GN=Puf60 PE=1 SV=2	1	7	7	0	5	6	6	6	4	6	6	4	5	5	6	6	6	4	6	6	4	5	0	0	0	0	0	0	0	0	0	2024-08-16	2024-08-16	0	60248	564	564	0	120.02	By MS/MS	By MS/MS	By MS/MS
Q3UDE2	Q3UDE2	5	5	4	Tubulin--tyrosine ligase-like protein 12	Ttll12	sp|Q3UDE2|TTL12_MOUSE Tubulin--tyrosine ligase-like protein 12 OS=Mus musculus OX=10090 GN=Ttll12 PE=1 SV=1	1	5	5	4	3	3	3	3	4	5	5	4	3	3	3	3	3	4	5	5	4	3	2	2	2	2	3	4	4	3	2	2024-04-12	2024-04-12	10	74042	639	639	0	80261	By MS/MS	By MS/MS	By MS/MS
Q3UA16	Q3UA16	1	1	0	Kinetochore protein Spc25	Spc25	sp|Q3UA16|SPC25_MOUSE Kinetochore protein Spc25 OS=Mus musculus OX=10090 GN=Spc25 PE=2 SV=1	1	1	1	0	1	1	0	1	1	1	1	1	1	1	1	0	1	1	1	1	1	1	0	0	0	0	0	0	0	0	0	2024-09-04	2024-09-04	0	26457	226	226	0.0023832	21962	By matching	By matching
Q3U7R1	Q3U7R1	3	3	0	Extended synaptotagmin-1	Esyt1	sp|Q3U7R1|ESYT1_MOUSE Extended synaptotagmin-1 OS=Mus musculus OX=10090 GN=Esyt1 PE=1 SV=2	1	3	3	0	2	3	1	1	1	2	1	2	1	2	3	1	1	1	2	1	2	1	0	0	0	0	0	0	0	0	0	2024-07-03	2024-07-03	0	121.55	1092	1092	0.0005184	29791	By matching	By MS/MS	By MS/MS
Q3U0V1	Q3U0V1	17	17	0	Far upstream element-binding protein 2	Khsrp	sp|Q3U0V1|FUBP2_MOUSE Far upstream element-binding protein 2 OS=Mus musculus OX=10090 GN=Khsrp PE=1 SV=2	1	17	17	0	12	13	15	13	13	13	13	13	12	12	13	15	13	13	13	13	13	12	0	0	0	0	0	0	0	0	0	2024-01-29	2024-01-29	0	76775	748	748	0	263.44	By MS/MS	By MS/MS	By MS/MS
Q3TX08	Q3TX08	1	1	0	tRNA (guanine(26)-N(2))-dimethyltransferase	Trmt1	sp|Q3TX08|TRM1_MOUSE tRNA (guanine(26)-N(2))-dimethyltransferase OS=Mus musculus OX=10090 GN=Trmt1 PE=1 SV=2	1	1	1	0	0	1	1	1	1	1	0	0	1	0	1	1	1	1	1	0	0	1	0	0	0	0	0	0	0	0	0	2024-08-01	2024-08-01	0	72349	663	663	0.0083406	15141		By matching	By matching
Q3TLH4	Q3TLH4	1	1	1	Protein PRRC2C	Prrc2c	sp|Q3TLH4|PRC2C_MOUSE Protein PRRC2C OS=Mus musculus OX=10090 GN=Prrc2c PE=1 SV=3	1	1	1	1	1	1	1	1	1	1	1	1	1	1	1	1	1	1	1	1	1	1	1	1	1	1	1	1	1	1	1	0.4	0.4	0.4	310.89	2846	2846	0.00051733	29509	By matching	By MS/MS	By matching
Q3TIX9	Q3TIX9	2	2	0	U4/U6.U5 tri-snRNP-associated protein 2	Usp39	sp|Q3TIX9|SNUT2_MOUSE U4/U6.U5 tri-snRNP-associated protein 2 OS=Mus musculus OX=10090 GN=Usp39 PE=1 SV=2	1	2	2	0	2	2	2	1	1	2	1	1	1	2	2	2	1	1	2	1	1	1	0	0	0	0	0	0	0	0	0	2024-06-06	2024-06-06	0	65146	564	564	0	37653	By MS/MS	By matching	By MS/MS
Q3THK7	Q3THK7	11	11	0	GMP synthase [glutamine-hydrolyzing]	Gmps	sp|Q3THK7|GUAA_MOUSE GMP synthase [glutamine-hydrolyzing] OS=Mus musculus OX=10090 GN=Gmps PE=1 SV=2	1	11	11	0	9	10	10	9	9	9	9	7	8	9	10	10	9	9	9	9	7	8	0	0	0	0	0	0	0	0	0	2024-01-22	2024-01-22	0	76723	693	693	0	101.59	By MS/MS	By MS/MS	By MS/MS
Q3TGF2	Q3TGF2	1	1	0	Protein FAM107B	Fam107b	sp|Q3TGF2|F107B_MOUSE Protein FAM107B OS=Mus musculus OX=10090 GN=Fam107b PE=1 SV=2	1	1	1	0	0	1	1	1	1	1	1	1	1	0	1	1	1	1	1	1	1	1	0	0	0	0	0	0	0	0	0	2024-09-09	2024-09-09	0	15572	131	131	0	10314		By matching	By matching
Q3TDQ1	Q3TDQ1	2	2	1	Dolichyl-diphosphooligosaccharide--protein glycosyltransferase subunit STT3B	Stt3b	sp|Q3TDQ1|STT3B_MOUSE Dolichyl-diphosphooligosaccharide--protein glycosyltransferase subunit STT3B OS=Mus musculus OX=10090 GN=Stt3b PE=1 SV=2	1	2	2	1	2	2	2	1	2	1	1	0	2	2	2	2	1	2	1	1	0	2	1	1	1	1	1	1	1	0	1	2024-08-02	2024-08-02	2024-05-01	93245	823	823	0.00099453	2565	By MS/MS	By matching	By matching
Q3TDN2	Q3TDN2	2	2	1	FAS-associated factor 2	Faf2	sp|Q3TDN2|FAF2_MOUSE FAS-associated factor 2 OS=Mus musculus OX=10090 GN=Faf2 PE=1 SV=2	1	2	2	1	2	2	1	2	2	2	2	1	2	2	2	1	2	2	2	2	1	2	1	1	0	1	1	1	1	1	1	2024-07-06	2024-07-06	2024-04-03	52471	445	445	0	42707	By MS/MS	By MS/MS	By MS/MS
Q3TC93	Q3TC93	1	1	1	HCLS1-binding protein 3	Hs1bp3	sp|Q3TC93|H1BP3_MOUSE HCLS1-binding protein 3 OS=Mus musculus OX=10090 GN=Hs1bp3 PE=1 SV=2	1	1	1	1	0	1	1	1	1	1	1	1	1	0	1	1	1	1	1	1	1	1	0	1	1	1	1	1	1	1	1	2024-03-04	2024-03-04	2024-03-04	43691	395	395	0	24142		By MS/MS	By MS/MS
Q3T1L0	Q3T1L0	5	5	1	Aldehyde dehydrogenase family 16 member A1	Aldh16a1	sp|Q3T1L0|A16A1_RAT Aldehyde dehydrogenase family 16 member A1 OS=Rattus norvegicus OX=10116 GN=Aldh16a1 PE=2 SV=1	1	5	5	1	2	5	5	4	5	5	5	4	5	2	5	5	4	5	5	5	4	5	0	1	1	0	1	1	1	1	1	2024-01-09	2024-01-09	2024-01-03	85413	802	802	0	65157	By MS/MS	By MS/MS	By MS/MS
Q3T1J9	Q3T1J9	4	4	0	MOB kinase activator 1A	Mob1a	sp|Q3T1J9|MOB1A_RAT MOB kinase activator 1A OS=Rattus norvegicus OX=10116 GN=Mob1a PE=2 SV=3	1	4	4	0	1	1	1	2	2	2	1	2	2	1	1	1	2	2	2	1	2	2	0	0	0	0	0	0	0	0	0	2024-04-19	2024-04-19	0	25079	216	216	0	53625	By MS/MS	By MS/MS	By matching
Q3T1I4	Q3T1I4	2	2	0	Protein PRRC1	Prrc1	sp|Q3T1I4|PRRC1_RAT Protein PRRC1 OS=Rattus norvegicus OX=10116 GN=Prrc1 PE=2 SV=1	1	2	2	0	2	1	0	2	2	1	0	2	2	2	1	0	2	2	1	0	2	2	0	0	0	0	0	0	0	0	0	2024-02-07	2024-02-07	0	46294	443	443	0.0014764	24883	By matching	By matching
Q3SXD3	Q3SXD3	3	3	1	HD domain-containing protein 2	Hddc2	sp|Q3SXD3|HDDC2_MOUSE 5-deoxynucleotidase HDDC2 OS=Mus musculus OX=10090 GN=Hddc2 PE=1 SV=1	1	3	3	1	2	2	2	2	2	2	2	2	2	2	2	2	2	2	2	2	2	2	1	1	1	1	1	1	1	1	1	2024-06-19	2024-06-19	2024-05-08	22753	199	199	0.0050645	18796	By matching	By MS/MS	By MS/MS
Q3MIE4	Q3MIE4	5	5	2	Synaptic vesicle membrane protein VAT-1 homolog	Vat1	sp|Q3MIE4|VAT1_RAT Synaptic vesicle membrane protein VAT-1 homolog OS=Rattus norvegicus OX=10116 GN=Vat1 PE=1 SV=1	1	5	5	2	3	3	5	4	3	3	4	3	2	3	3	5	4	3	3	4	3	2	0	1	2	1	1	1	1	1	1	2024-03-17	2024-03-17	2024-04-08	43118	404	404	0	16282	By MS/MS	By MS/MS	By MS/MS
Q3MID3	Q3MID3	5	5	1	ADP-ribosylation factor GTPase-activating protein 2	Arfgap2	sp|Q3MID3|ARFG2_RAT ADP-ribosylation factor GTPase-activating protein 2 OS=Rattus norvegicus OX=10116 GN=Arfgap2 PE=1 SV=1	1	5	5	1	2	2	2	4	3	4	3	2	3	2	2	2	4	3	4	3	2	3	0	0	0	0	0	0	0	0	0	2024-07-11	2024-07-11	2024-05-01	56556	520	520	0	31852	By MS/MS	By matching	By matching
Q3MHD2	Q3MHD2	1	1	0	Protein LSM12 homolog	LSM12	sp|Q3MHD2|LSM12_HUMAN Protein LSM12 homolog OS=Homo sapiens OX=9606 GN=LSM12 PE=1 SV=2	1	1	1	0	1	1	0	1	1	0	1	0	1	1	1	0	1	1	0	1	0	1	0	0	0	0	0	0	0	0	0	2024-07-06	2024-07-06	0	21701	195	195	0	55498	By MS/MS	By MS/MS
Q3KRD5	Q3KRD5	4	4	1	Mitochondrial import receptor subunit TOM34	Tomm34	sp|Q3KRD5|TOM34_RAT Mitochondrial import receptor subunit TOM34 OS=Rattus norvegicus OX=10116 GN=Tomm34 PE=1 SV=1	1	4	4	1	3	4	3	4	4	4	4	3	4	3	4	3	4	4	4	4	3	4	1	1	1	1	1	1	1	1	1	2024-07-19	2024-07-19	2024-09-04	34461	309	309	0	21819	By MS/MS	By MS/MS	By MS/MS
Q3KR86	Q3KR86	2	2	2	MICOS complex subunit Mic60	Immt	sp|Q3KR86|MIC60_RAT MICOS complex subunit Mic60 (Fragment) OS=Rattus norvegicus OX=10116 GN=Immt PE=1 SV=1	1	2	2	2	2	1	0	0	1	1	0	0	1	2	1	0	0	1	1	0	0	1	2	1	0	0	1	1	0	0	1	2024-09-03	2024-09-03	2024-09-03	67176	609	609	0	51796	By MS/MS	By matching
Q3KR59	Q3KR59	2	2	1	Ubiquitin carboxyl-terminal hydrolase 10	Usp10	sp|Q3KR59|UBP10_RAT Ubiquitin carboxyl-terminal hydrolase 10 OS=Rattus norvegicus OX=10116 GN=Usp10 PE=1 SV=1	1	2	2	1	1	1	0	1	0	0	0	1	1	1	1	0	1	0	0	0	1	1	0	0	0	0	0	0	0	0	0	2024-07-03	2024-07-03	2024-01-02	87.31	794	794	0.00051361	28788	By MS/MS	By MS/MS
Q3B8Q1	Q3B8Q1	10	10	2	Nucleolar RNA helicase 2	Ddx21	sp|Q3B8Q1|DDX21_RAT Nucleolar RNA helicase 2 OS=Rattus norvegicus OX=10116 GN=Ddx21 PE=2 SV=1	1	10	10	2	9	8	6	6	7	7	6	5	5	9	8	6	6	7	7	6	5	5	2	1	1	1	2	1	1	2	2	2024-03-20	2024-03-20	2024-05-04	85965	782	782	0	33	By MS/MS	By MS/MS	By MS/MS
Q3B7D1	Q3B7D1	1	1	0	Ubiquitin-conjugating enzyme E2 Z	Ube2z	sp|Q3B7D1|UBE2Z_RAT Ubiquitin-conjugating enzyme E2 Z OS=Rattus norvegicus OX=10116 GN=Ube2z PE=1 SV=2	1	1	1	0	1	1	1	1	1	1	1	1	1	1	1	1	1	1	1	1	1	1	0	0	0	0	0	0	0	0	0	2024-09-03	2024-09-03	0	38352	356	356	0	14463	By matching	By matching	By matching
Q3B7D0	Q3B7D0	11	11	4	Oxygen-dependent coproporphyrinogen-III oxidase, mitochondrial	Cpox	sp|Q3B7D0|HEM6_RAT Oxygen-dependent coproporphyrinogen-III oxidase, mitochondrial OS=Rattus norvegicus OX=10116 GN=Cpox PE=1 SV=1	1	11	11	4	9	7	8	9	7	9	9	9	8	9	7	8	9	7	9	9	9	8	3	2	2	3	1	3	3	3	2	2024-02-28	2024-02-28	2024-02-10	49278	443	443	0	36607	By MS/MS	By MS/MS	By MS/MS
Q32Q06	Q32Q06	5	5	0	AP-1 complex subunit mu-1	Ap1m1	sp|Q32Q06|AP1M1_RAT AP-1 complex subunit mu-1 OS=Rattus norvegicus OX=10116 GN=Ap1m1 PE=1 SV=3	1	5	5	0	4	5	3	5	4	4	5	3	4	4	5	3	5	4	4	5	3	4	0	0	0	0	0	0	0	0	0	2024-01-16	2024-01-16	0	48556	423	423	0	21195	By MS/MS	By MS/MS	By MS/MS
Q32PX7	Q32PX7	8	6	0	Far upstream element-binding protein 1	Fubp1	sp|Q32PX7|FUBP1_RAT Far upstream element-binding protein 1 OS=Rattus norvegicus OX=10116 GN=Fubp1 PE=1 SV=1	1	8	6	0	6	6	5	6	6	6	5	5	4	5	5	3	5	5	5	4	4	3	0	0	0	0	0	0	0	0	0	2024-03-13	2024-01-12	0	67196	639	639	0	72.76	By MS/MS	By MS/MS	By MS/MS
Q32PX2	Q32PX2	4	4	1	Aminoacyl tRNA synthase complex-interacting multifunctional protein 2	Aimp2	sp|Q32PX2|AIMP2_RAT Aminoacyl tRNA synthase complex-interacting multifunctional protein 2 OS=Rattus norvegicus OX=10116 GN=Aimp2 PE=2 SV=1	1	4	4	1	4	4	4	4	3	4	4	4	4	4	4	4	4	3	4	4	4	4	1	1	1	1	1	1	1	1	1	2024-03-20	2024-03-20	2024-02-06	35442	320	320	0	10016	By MS/MS	By MS/MS	By MS/MS
Q32KJ6	Q32KJ6	7	7	4	N-acetylgalactosamine-6-sulfatase	Galns	sp|Q32KJ6|GALNS_RAT N-acetylgalactosamine-6-sulfatase OS=Rattus norvegicus OX=10116 GN=Galns PE=1 SV=1	1	7	7	4	6	6	7	7	6	7	6	5	6	6	6	7	7	6	7	6	5	6	4	4	4	4	4	4	4	3	4	20	20	2024-08-11	58302	524	524	0	139.63	By MS/MS	By MS/MS	By MS/MS
Q2TAL8	Q2TAL8	1	1	0	Glutamine-rich protein 1	QRICH1	sp|Q2TAL8|QRIC1_HUMAN Transcriptional regulator QRICH1 OS=Homo sapiens OX=9606 GN=QRICH1 PE=1 SV=1	1	1	1	0	0	1	0	1	1	1	0	1	1	0	1	0	1	1	1	0	1	1	0	0	0	0	0	0	0	0	0	2024-05-01	2024-05-01	0	86435	776	776	0.001007	26873		By matching
Q2TA68	Q2TA68	3	3	1	Dynamin-like 120 kDa protein, mitochondrial;Dynamin-like 120 kDa protein, form S1	Opa1	sp|Q2TA68|OPA1_RAT Dynamin-like 120 kDa protein, mitochondrial OS=Rattus norvegicus OX=10116 GN=Opa1 PE=1 SV=1	1	3	3	1	3	2	2	3	3	2	2	2	3	3	2	2	3	3	2	2	2	3	1	1	1	1	1	0	1	1	1	2024-06-03	2024-06-03	2024-06-01	111.31	960	960	0	32109	By MS/MS	By MS/MS	By MS/MS
Q2PQA9;Q6QLM7;P56536	Q2PQA9	15;3;2	15;3;2	0;0;0	Kinesin-1 heavy chain	Kif5b	sp|Q2PQA9|KINH_RAT Kinesin-1 heavy chain OS=Rattus norvegicus OX=10116 GN=Kif5b PE=1 SV=1	3	15	15	0	15	14	12	12	9	10	11	9	10	15	14	12	12	9	10	11	9	10	0	0	0	0	0	0	0	0	0	2024-04-19	2024-04-19	0	109.53	963	963;1027;239	0	171.57	By MS/MS	By MS/MS	By MS/MS
Q2EMV9	Q2EMV9	1	1	1	Poly [ADP-ribose] polymerase 14	Parp14	sp|Q2EMV9|PAR14_MOUSE Protein mono-ADP-ribosyltransferase PARP14 OS=Mus musculus OX=10090 GN=Parp14 PE=1 SV=3	1	1	1	1	1	1	1	1	1	1	1	1	0	1	1	1	1	1	1	1	1	0	1	1	1	1	1	1	1	1	0	0.8	0.8	0.8	203.8	1817	1817	0	2021-03-01	By MS/MS	By MS/MS	By MS/MS
Q2A121	Q2A121	3	3	0	Alpha-ketoglutarate-dependent dioxygenase FTO	Fto	sp|Q2A121|FTO_RAT Alpha-ketoglutarate-dependent dioxygenase FTO OS=Rattus norvegicus OX=10116 GN=Fto PE=2 SV=1	1	3	3	0	2	2	2	1	1	1	1	1	1	2	2	2	1	1	1	1	1	1	0	0	0	0	0	0	0	0	0	8	8	0	57971	502	502	0	85644	By matching	By matching	By MS/MS
Q27W01	Q27W01	6	6	0	RNA-binding protein 8A	Rbm8a	sp|Q27W01|RBM8A_RAT RNA-binding protein 8A OS=Rattus norvegicus OX=10116 GN=Rbm8a PE=1 SV=1	1	6	6	0	4	5	5	5	6	6	6	5	6	4	5	5	5	6	6	6	5	6	0	0	0	0	0	0	0	0	0	54	54	0	19889	174	174	0	73235	By MS/MS	By MS/MS	By MS/MS
Q1JU68	Q1JU68	13	13	1	Eukaryotic translation initiation factor 3 subunit A	Eif3a	sp|Q1JU68|EIF3A_RAT Eukaryotic translation initiation factor 3 subunit A OS=Rattus norvegicus OX=10116 GN=Eif3a PE=2 SV=2	1	13	13	1	9	11	13	11	11	11	10	11	10	9	11	13	11	11	11	10	11	10	1	1	1	1	1	1	1	1	0	2024-06-11	2024-06-11	0.6	163.19	1354	1354	0	68321	By MS/MS	By MS/MS	By MS/MS
Q1HFZ0	Q1HFZ0	6	6	3	tRNA (cytosine(34)-C(5))-methyltransferase	Nsun2	sp|Q1HFZ0|NSUN2_MOUSE RNA cytosine C(5)-methyltransferase NSUN2 OS=Mus musculus OX=10090 GN=Nsun2 PE=1 SV=2	1	6	6	3	6	4	5	6	4	4	5	3	4	6	4	5	6	4	4	5	3	4	3	2	3	3	2	2	2	2	2	2024-01-11	2024-01-11	2024-02-05	85451	757	757	0	17184	By MS/MS	By MS/MS	By MS/MS
Q16851	Q16851	8	8	1	UTP--glucose-1-phosphate uridylyltransferase	UGP2	sp|Q16851|UGPA_HUMAN UTP--glucose-1-phosphate uridylyltransferase OS=Homo sapiens OX=9606 GN=UGP2 PE=1 SV=5	1	8	8	1	7	7	5	7	8	7	8	7	7	7	7	5	7	8	7	8	7	7	1	0	0	1	1	0	1	0	0	22	22	3	56.94	508	508	0	107.94	By matching	By MS/MS	By MS/MS
Q16822	Q16822	3	2	2	Phosphoenolpyruvate carboxykinase [GTP], mitochondrial	PCK2	sp|Q16822|PCKGM_HUMAN Phosphoenolpyruvate carboxykinase [GTP], mitochondrial OS=Homo sapiens OX=9606 GN=PCK2 PE=1 SV=4	1	3	2	2	1	3	3	2	3	3	3	2	3	0	2	2	1	2	2	2	1	2	0	2	2	1	2	2	2	1	2	2024-05-05	2024-06-03	2024-06-03	70698	640	640	0	31545	By matching	By MS/MS	By MS/MS
Q16630	Q16630	1	1	0	Cleavage and polyadenylation specificity factor subunit 6	CPSF6	sp|Q16630|CPSF6_HUMAN Cleavage and polyadenylation specificity factor subunit 6 OS=Homo sapiens OX=9606 GN=CPSF6 PE=1 SV=2	1	1	1	0	1	1	0	1	0	0	1	0	1	1	1	0	1	0	0	1	0	1	0	0	0	0	0	0	0	0	0	2024-05-02	2024-05-02	0	59209	551	551	0	5873	By matching	By MS/MS
Q16629	Q16629	3	3	0	Serine/arginine-rich splicing factor 7	SRSF7	sp|Q16629|SRSF7_HUMAN Serine/arginine-rich splicing factor 7 OS=Homo sapiens OX=9606 GN=SRSF7 PE=1 SV=1	1	3	3	0	3	3	2	3	2	3	2	2	2	3	3	2	3	2	3	2	2	2	0	0	0	0	0	0	0	0	0	2024-03-14	2024-03-14	0	27366	238	238	0	74816	By MS/MS	By MS/MS	By MS/MS
Q16576	Q16576	11	11	0	Histone-binding protein RBBP7	RBBP7	sp|Q16576|RBBP7_HUMAN Histone-binding protein RBBP7 OS=Homo sapiens OX=9606 GN=RBBP7 PE=1 SV=1	1	11	11	0	8	7	10	7	6	10	7	8	7	8	7	10	7	6	10	7	8	7	0	0	0	0	0	0	0	0	0	41.6	41.6	0	47.82	425	425	0	75621	By MS/MS	By MS/MS	By MS/MS
Q16531	Q16531	20	20	0	DNA damage-binding protein 1	DDB1	sp|Q16531|DDB1_HUMAN DNA damage-binding protein 1 OS=Homo sapiens OX=9606 GN=DDB1 PE=1 SV=1	1	20	20	0	17	18	15	18	18	18	17	15	16	17	18	15	18	18	18	17	15	16	0	0	0	0	0	0	0	0	0	2024-09-24	2024-09-24	0	126.97	1140	1140	0	174.78	By MS/MS	By MS/MS	By MS/MS
Q16401	Q16401	3	1	1	26S proteasome non-ATPase regulatory subunit 5	PSMD5	sp|Q16401|PSMD5_HUMAN 26S proteasome non-ATPase regulatory subunit 5 OS=Homo sapiens OX=9606 GN=PSMD5 PE=1 SV=3	1	3	1	1	3	3	3	3	3	3	3	2	3	1	1	1	1	1	1	1	1	1	1	1	1	1	1	1	1	1	1	2024-03-06	2024-06-02	2024-06-02	56195	504	504	0	94336	By MS/MS	By MS/MS	By MS/MS
Q15637	Q15637	3	3	0	Splicing factor 1	SF1	sp|Q15637|SF01_HUMAN Splicing factor 1 OS=Homo sapiens OX=9606 GN=SF1 PE=1 SV=4	1	3	3	0	2	2	2	1	2	2	2	2	2	2	2	2	1	2	2	2	2	2	0	0	0	0	0	0	0	0	0	2024-09-05	2024-09-05	0	68329	639	639	0	61722	By MS/MS	By MS/MS	By MS/MS
Q15629	Q15629	1	1	0	Translocating chain-associated membrane protein 1	TRAM1	sp|Q15629|TRAM1_HUMAN Translocating chain-associated membrane protein 1 OS=Homo sapiens OX=9606 GN=TRAM1 PE=1 SV=3	1	1	1	0	1	1	1	0	1	1	0	1	1	1	1	1	0	1	1	0	1	1	0	0	0	0	0	0	0	0	0	2024-07-03	2024-07-03	0	43071	374	374	0	59338	By MS/MS	By MS/MS	By matching
Q15428	Q15428	3	3	0	Splicing factor 3A subunit 2	SF3A2	sp|Q15428|SF3A2_HUMAN Splicing factor 3A subunit 2 OS=Homo sapiens OX=9606 GN=SF3A2 PE=1 SV=2	1	3	3	0	2	1	1	1	3	1	0	1	1	2	1	1	1	3	1	0	1	1	0	0	0	0	0	0	0	0	0	2024-01-09	2024-01-09	0	49255	464	464	0	81742	By matching	By MS/MS	By matching
Q15427	Q15427	3	3	0	Splicing factor 3B subunit 4	SF3B4	sp|Q15427|SF3B4_HUMAN Splicing factor 3B subunit 4 OS=Homo sapiens OX=9606 GN=SF3B4 PE=1 SV=1	1	3	3	0	3	2	3	2	2	2	3	2	2	3	2	3	2	2	2	3	2	2	0	0	0	0	0	0	0	0	0	2024-07-13	2024-07-13	0	44385	424	424	0	17274	By MS/MS	By MS/MS	By MS/MS
Q15393	Q15393	21	21	0	Splicing factor 3B subunit 3	SF3B3	sp|Q15393|SF3B3_HUMAN Splicing factor 3B subunit 3 OS=Homo sapiens OX=9606 GN=SF3B3 PE=1 SV=4	1	21	21	0	11	14	17	14	16	17	15	15	15	11	14	17	14	16	17	15	15	15	0	0	0	0	0	0	0	0	0	2024-02-24	2024-02-24	0	135.58	1217	1217	0	209.07	By MS/MS	By MS/MS	By MS/MS
Q15382	Q15382	1	1	0	GTP-binding protein Rheb	RHEB	sp|Q15382|RHEB_HUMAN GTP-binding protein Rheb OS=Homo sapiens OX=9606 GN=RHEB PE=1 SV=1	1	1	1	0	1	0	1	0	0	0	1	0	0	1	0	1	0	0	0	1	0	0	0	0	0	0	0	0	0	0	0	2024-07-08	2024-07-08	0	20497	184	184	0.00051073	28257	By MS/MS		By MS/MS
Q15366;P57721	Q15366	9;3	7;1	0;0	Poly(rC)-binding protein 2	PCBP2	sp|Q15366|PCBP2_HUMAN Poly(rC)-binding protein 2 OS=Homo sapiens OX=9606 GN=PCBP2 PE=1 SV=1	2	9	7	0	7	8	8	9	7	8	7	6	6	5	6	6	7	5	6	5	4	4	0	0	0	0	0	0	0	0	0	41.6	33.2	0	38.58	365	365;371	0	68439	By MS/MS	By MS/MS	By MS/MS
Q15287	Q15287	1	1	0	RNA-binding protein with serine-rich domain 1	RNPS1	sp|Q15287|RNPS1_HUMAN RNA-binding protein with serine-rich domain 1 OS=Homo sapiens OX=9606 GN=RNPS1 PE=1 SV=1	1	1	1	0	1	1	1	0	1	0	0	0	0	1	1	1	0	1	0	0	0	0	0	0	0	0	0	0	0	0	0	2024-09-04	2024-09-04	0	34208	305	305	0	15737	By MS/MS	By matching	By MS/MS
Q15276	Q15276	1	1	1	Rab GTPase-binding effector protein 1	RABEP1	sp|Q15276|RABE1_HUMAN Rab GTPase-binding effector protein 1 OS=Homo sapiens OX=9606 GN=RABEP1 PE=1 SV=2	1	1	1	1	1	1	1	1	1	1	1	1	1	1	1	1	1	1	1	1	1	1	1	1	1	1	1	1	1	1	1	0.9	0.9	0.9	99289	862	862	0.0042234	20481	By MS/MS	By MS/MS	By matching
Q15121	Q15121	4	4	0	Astrocytic phosphoprotein PEA-15	PEA15	sp|Q15121|PEA15_HUMAN Astrocytic phosphoprotein PEA-15 OS=Homo sapiens OX=9606 GN=PEA15 PE=1 SV=2	1	4	4	0	4	4	4	4	4	4	4	4	4	4	4	4	4	4	4	4	4	4	0	0	0	0	0	0	0	0	0	35.4	35.4	0	2024-04-15	130	130	0	37511	By MS/MS	By MS/MS	By MS/MS
Q15120	Q15120	1	1	0	[Pyruvate dehydrogenase (acetyl-transferring)] kinase isozyme 3, mitochondrial	PDK3	sp|Q15120|PDK3_HUMAN [Pyruvate dehydrogenase (acetyl-transferring)] kinase isozyme 3, mitochondrial OS=Homo sapiens OX=9606 GN=PDK3 PE=1 SV=1	1	1	1	0	1	1	1	1	1	1	0	1	1	1	1	1	1	1	1	0	1	1	0	0	0	0	0	0	0	0	0	2024-07-03	2024-07-03	0	46938	406	406	0	31492	By MS/MS	By MS/MS	By matching
Q15118	Q15118	2	2	0	[Pyruvate dehydrogenase (acetyl-transferring)] kinase isozyme 1, mitochondrial	PDK1	sp|Q15118|PDK1_HUMAN [Pyruvate dehydrogenase (acetyl-transferring)] kinase isozyme 1, mitochondrial OS=Homo sapiens OX=9606 GN=PDK1 PE=1 SV=1	1	2	2	0	1	1	1	1	1	1	1	1	1	1	1	1	1	1	1	1	1	1	0	0	0	0	0	0	0	0	0	6	6	0	49244	436	436	0.0042393	20815	By MS/MS	By MS/MS	By matching
Q15057	Q15057	3	3	0	Arf-GAP with coiled-coil, ANK repeat and PH domain-containing protein 2	ACAP2	sp|Q15057|ACAP2_HUMAN Arf-GAP with coiled-coil, ANK repeat and PH domain-containing protein 2 OS=Homo sapiens OX=9606 GN=ACAP2 PE=1 SV=3	1	3	3	0	1	3	0	1	3	2	3	3	3	1	3	0	1	3	2	3	3	3	0	0	0	0	0	0	0	0	0	2024-02-06	2024-02-06	0	88028	778	778	0	15309	By matching	By MS/MS
Q15056	Q15056	3	3	0	Eukaryotic translation initiation factor 4H	EIF4H	sp|Q15056|IF4H_HUMAN Eukaryotic translation initiation factor 4H OS=Homo sapiens OX=9606 GN=EIF4H PE=1 SV=5	1	3	3	0	2	2	3	2	2	3	2	1	2	2	2	3	2	2	3	2	1	2	0	0	0	0	0	0	0	0	0	2024-02-20	2024-02-20	0	27385	248	248	0	36537	By MS/MS	By MS/MS	By MS/MS
Q15024	Q15024	2	2	0	Exosome complex component RRP42	EXOSC7	sp|Q15024|EXOS7_HUMAN Exosome complex component RRP42 OS=Homo sapiens OX=9606 GN=EXOSC7 PE=1 SV=3	1	2	2	0	2	1	1	2	0	1	1	1	1	2	1	1	2	0	1	1	1	1	0	0	0	0	0	0	0	0	0	2024-06-09	2024-06-09	0	31821	291	291	0	23.87	By MS/MS	By matching	By matching
Q15021	Q15021	3	3	1	Condensin complex subunit 1	NCAPD2	sp|Q15021|CND1_HUMAN Condensin complex subunit 1 OS=Homo sapiens OX=9606 GN=NCAPD2 PE=1 SV=3	1	3	3	1	2	2	3	2	2	2	1	2	2	2	2	3	2	2	2	1	2	2	0	0	1	0	0	0	0	0	0	2024-09-02	2024-09-02	1	157.18	1401	1401	0	61771	By MS/MS	By MS/MS	By MS/MS
Q15014	Q15014	2	1	0	Mortality factor 4-like protein 2	MORF4L2	sp|Q15014|MO4L2_HUMAN Mortality factor 4-like protein 2 OS=Homo sapiens OX=9606 GN=MORF4L2 PE=1 SV=1	1	2	1	0	1	1	0	1	1	1	0	1	0	1	1	0	1	1	1	0	1	0	0	0	0	0	0	0	0	0	0	2024-04-10	2024-02-06	0	32307	288	288	0	34481	By MS/MS	By matching
Q14C59	Q14C59	1	1	1	Transmembrane protease serine 11B-like protein	Tmprss11b	sp|Q14C59|TM11B_MOUSE Transmembrane protease serine 11B-like protein OS=Mus musculus OX=10090 GN=Tmprss11b PE=2 SV=2	1	1	1	1	0	0	0	0	0	0	0	0	0	0	0	0	0	0	0	0	0	0	0	0	0	0	0	0	0	0	0	2024-07-01	2024-07-01	2024-07-01	46713	416	416	0.0014691	24505
Q14980	Q14980	5	1	1	Nuclear mitotic apparatus protein 1	NUMA1	sp|Q14980|NUMA1_HUMAN Nuclear mitotic apparatus protein 1 OS=Homo sapiens OX=9606 GN=NUMA1 PE=1 SV=2	1	5	1	1	4	3	4	3	3	4	3	4	4	1	1	1	1	1	1	1	1	1	1	1	1	1	1	1	1	1	1	2024-09-02	0.7	0.7	238.26	2115	2115	0	48848	By MS/MS	By MS/MS	By MS/MS
Q14847	Q14847	3	3	0	LIM and SH3 domain protein 1	LASP1	sp|Q14847|LASP1_HUMAN LIM and SH3 domain protein 1 OS=Homo sapiens OX=9606 GN=LASP1 PE=1 SV=2	1	3	3	0	3	2	3	2	3	2	2	3	2	3	2	3	2	3	2	2	3	2	0	0	0	0	0	0	0	0	0	2024-05-11	2024-05-11	0	29717	261	261	0	10532	By MS/MS	By MS/MS	By MS/MS
Q14839;Q8TDI0;Q12873	Q14839;Q8TDI0	6;5;2	6;5;2	0;0;0	Chromodomain-helicase-DNA-binding protein 4;Chromodomain-helicase-DNA-binding protein 5	CHD4;CHD5	sp|Q14839|CHD4_HUMAN Chromodomain-helicase-DNA-binding protein 4 OS=Homo sapiens OX=9606 GN=CHD4 PE=1 SV=2;sp|Q8TDI0|CHD5_HUMAN Chromodomain-helicase-DNA-binding protein 5 OS=Homo sapiens OX=9606 GN=CHD5 PE=1 SV=1	3	6	6	0	3	4	5	4	6	4	5	4	3	3	4	5	4	6	4	5	4	3	0	0	0	0	0	0	0	0	0	2024-08-03	2024-08-03	0	218	1912	1912;1954;2000	0	11524	By MS/MS	By MS/MS	By MS/MS
Q14738;Q13362	Q14738	3;1	3;1	2;0	Serine/threonine-protein phosphatase 2A 56 kDa regulatory subunit delta isoform	PPP2R5D	sp|Q14738|2A5D_HUMAN Serine/threonine-protein phosphatase 2A 56 kDa regulatory subunit delta isoform OS=Homo sapiens OX=9606 GN=PPP2R5D PE=1 SV=1	2	3	3	2	3	3	2	3	3	3	2	2	3	3	3	2	3	3	3	2	2	3	2	2	2	2	2	2	2	2	2	2024-01-06	2024-01-06	4	69991	602	602;524	0	69242	By matching	By MS/MS	By MS/MS
Q14697	Q14697	15	2	2	Neutral alpha-glucosidase AB	GANAB	sp|Q14697|GANAB_HUMAN Neutral alpha-glucosidase AB OS=Homo sapiens OX=9606 GN=GANAB PE=1 SV=3	1	15	2	2	12	13	15	13	12	13	11	10	11	1	1	2	2	1	2	1	1	1	1	1	2	2	1	2	1	1	1	2024-06-15	2024-01-01	2024-01-01	106.87	944	944	0	64054	By MS/MS	By MS/MS	By MS/MS
Q14691	Q14691	1	1	0	DNA replication complex GINS protein PSF1	GINS1	sp|Q14691|PSF1_HUMAN DNA replication complex GINS protein PSF1 OS=Homo sapiens OX=9606 GN=GINS1 PE=1 SV=1	1	1	1	0	0	1	1	1	1	1	1	1	1	0	1	1	1	1	1	1	1	1	0	0	0	0	0	0	0	0	0	2024-01-07	2024-01-07	0	22988	196	196	0	57885		By matching	By matching
Q14683	Q14683	7	7	0	Structural maintenance of chromosomes protein 1A	SMC1A	sp|Q14683|SMC1A_HUMAN Structural maintenance of chromosomes protein 1A OS=Homo sapiens OX=9606 GN=SMC1A PE=1 SV=2	1	7	7	0	4	5	5	5	4	4	4	4	5	4	5	5	5	4	4	4	4	5	0	0	0	0	0	0	0	0	0	2024-02-10	2024-02-10	0	143.23	1233	1233	0	26335	By MS/MS	By MS/MS	By MS/MS
Q14677	Q14677	3	3	0	Clathrin interactor 1	CLINT1	sp|Q14677|EPN4_HUMAN Clathrin interactor 1 OS=Homo sapiens OX=9606 GN=CLINT1 PE=1 SV=1	1	3	3	0	1	2	1	2	2	2	2	2	2	1	2	1	2	2	2	2	2	2	0	0	0	0	0	0	0	0	0	2024-06-05	2024-06-05	0	68259	625	625	0.00050736	27668	By MS/MS	By matching	By matching
Q14566	Q14566	14	1	1	DNA replication licensing factor MCM6	MCM6	sp|Q14566|MCM6_HUMAN DNA replication licensing factor MCM6 OS=Homo sapiens OX=9606 GN=MCM6 PE=1 SV=1	1	14	1	1	12	12	12	13	12	12	12	11	12	1	1	1	1	1	1	1	1	1	1	1	1	1	1	1	1	1	1	2024-07-21	2024-08-01	2024-08-01	92888	821	821	0	21949	By MS/MS	By MS/MS	By MS/MS
Q14520	Q14520	1	1	1	Hyaluronan-binding protein 2;Hyaluronan-binding protein 2 50 kDa heavy chain;Hyaluronan-binding protein 2 50 kDa heavy chain alternate form;Hyaluronan-binding protein 2 27 kDa light chain;Hyaluronan-binding protein 2 27 kDa light chain alternate form	HABP2	sp|Q14520|HABP2_HUMAN Hyaluronan-binding protein 2 OS=Homo sapiens OX=9606 GN=HABP2 PE=1 SV=1	1	1	1	1	1	0	1	0	1	1	1	1	1	1	0	1	0	1	1	1	1	1	1	0	1	0	1	1	1	1	1	2024-04-03	2024-04-03	2024-04-03	62671	560	560	1	-2	By MS/MS		By MS/MS
Q14498	Q14498	5	5	0	RNA-binding protein 39	RBM39	sp|Q14498|RBM39_HUMAN RNA-binding protein 39 OS=Homo sapiens OX=9606 GN=RBM39 PE=1 SV=2	1	5	5	0	5	5	5	5	4	5	4	5	4	5	5	5	5	4	5	4	5	4	0	0	0	0	0	0	0	0	0	14	14	0	59379	530	530	0	33964	By MS/MS	By MS/MS	By MS/MS
Q14320;Q9Y247	Q14320	4;1	4;1	0;0	Protein FAM50A	FAM50A	sp|Q14320|FA50A_HUMAN Protein FAM50A OS=Homo sapiens OX=9606 GN=FAM50A PE=1 SV=2	2	4	4	0	2	2	2	2	2	2	2	2	3	2	2	2	2	2	2	2	2	3	0	0	0	0	0	0	0	0	0	2024-06-15	2024-06-15	0	40241	339	339;325	0	49319	By matching	By MS/MS	By MS/MS
Q14254	Q14254	6	6	0	Flotillin-2	FLOT2	sp|Q14254|FLOT2_HUMAN Flotillin-2 OS=Homo sapiens OX=9606 GN=FLOT2 PE=1 SV=2	1	6	6	0	6	5	5	4	3	4	2	2	3	6	5	5	4	3	4	2	2	3	0	0	0	0	0	0	0	0	0	2024-06-19	2024-06-19	0	47064	428	428	0	15677	By MS/MS	By MS/MS	By MS/MS
Q14103	Q14103	7	1	0	Heterogeneous nuclear ribonucleoprotein D0	HNRNPD	sp|Q14103|HNRPD_HUMAN Heterogeneous nuclear ribonucleoprotein D0 OS=Homo sapiens OX=9606 GN=HNRNPD PE=1 SV=1	1	7	1	0	7	5	6	6	6	7	6	5	4	1	1	1	1	1	1	1	1	1	0	0	0	0	0	0	0	0	0	2024-03-20	2024-08-02	0	38434	355	355	0	91366	By MS/MS	By matching	By matching
Q14012;Q8IU85	Q14012	5;1	5;1	0;0	Calcium/calmodulin-dependent protein kinase type 1	CAMK1	sp|Q14012|KCC1A_HUMAN Calcium/calmodulin-dependent protein kinase type 1 OS=Homo sapiens OX=9606 GN=CAMK1 PE=1 SV=1	2	5	5	0	5	4	4	4	5	5	5	4	5	5	4	4	4	5	5	5	4	5	0	0	0	0	0	0	0	0	0	2024-02-22	2024-02-22	0	41337	370	370;385	0	12643	By MS/MS	By MS/MS	By MS/MS
Q13685	Q13685	4	4	4	Angio-associated migratory cell protein	AAMP	sp|Q13685|AAMP_HUMAN Angio-associated migratory cell protein OS=Homo sapiens OX=9606 GN=AAMP PE=1 SV=2	1	4	4	4	3	3	3	3	3	3	2	2	2	3	3	3	3	3	3	2	2	2	3	3	3	3	3	3	2	2	2	2024-05-11	2024-05-11	2024-05-11	46.75	434	434	0	67206	By matching	By MS/MS	By matching
Q13617	Q13617	1	1	0	Cullin-2	CUL2	sp|Q13617|CUL2_HUMAN Cullin-2 OS=Homo sapiens OX=9606 GN=CUL2 PE=1 SV=2	1	1	1	0	1	1	1	1	0	0	0	1	1	1	1	1	1	0	0	0	1	1	0	0	0	0	0	0	0	0	0	2024-03-01	2024-03-01	0	86982	745	745	0.0054323	17552	By MS/MS	By matching	By matching
Q13616	Q13616	5	5	0	Cullin-1	CUL1	sp|Q13616|CUL1_HUMAN Cullin-1 OS=Homo sapiens OX=9606 GN=CUL1 PE=1 SV=2	1	5	5	0	4	5	4	4	5	5	5	5	5	4	5	4	4	5	5	5	5	5	0	0	0	0	0	0	0	0	0	2024-05-09	2024-05-09	0	89677	776	776	0	11747	By MS/MS	By MS/MS	By MS/MS
Q13595	Q13595	1	1	0	Transformer-2 protein homolog alpha	TRA2A	sp|Q13595|TRA2A_HUMAN Transformer-2 protein homolog alpha OS=Homo sapiens OX=9606 GN=TRA2A PE=1 SV=1	1	1	1	0	1	1	1	1	1	1	0	0	0	1	1	1	1	1	1	0	0	0	0	0	0	0	0	0	0	0	0	5	5	0	32688	282	282	0	3135	By MS/MS	By matching	By matching
Q13509	Q13509	11	1	0	Tubulin beta-3 chain	TUBB3	sp|Q13509|TBB3_HUMAN Tubulin beta-3 chain OS=Homo sapiens OX=9606 GN=TUBB3 PE=1 SV=2	1	11	1	0	8	8	11	8	8	9	9	9	8	0	0	1	0	0	1	1	0	0	0	0	0	0	0	0	0	0	0	2024-03-27	2024-08-03	0	50432	450	450	0	11587	By matching	By matching	By MS/MS
Q13505	Q13505	1	1	1	Metaxin-1	MTX1	sp|Q13505|MTX1_HUMAN Metaxin-1 OS=Homo sapiens OX=9606 GN=MTX1 PE=1 SV=3	1	1	1	1	1	1	0	0	0	1	0	0	0	1	1	0	0	0	1	0	0	0	1	1	0	0	0	1	0	0	0	2024-04-03	2024-04-03	2024-04-03	51462	466	466	0.0028531	21567	By MS/MS	By matching
Q13435	Q13435	2	2	2	Splicing factor 3B subunit 2	SF3B2	sp|Q13435|SF3B2_HUMAN Splicing factor 3B subunit 2 OS=Homo sapiens OX=9606 GN=SF3B2 PE=1 SV=2	1	2	2	2	1	2	2	2	2	2	2	2	2	1	2	2	2	2	2	2	2	2	1	2	2	2	2	2	2	2	2	2024-05-02	2024-05-02	2024-05-02	100.23	895	895	0	58923	By MS/MS	By MS/MS	By MS/MS
Q13425	Q13425	1	1	1	Beta-2-syntrophin	SNTB2	sp|Q13425|SNTB2_HUMAN Beta-2-syntrophin OS=Homo sapiens OX=9606 GN=SNTB2 PE=1 SV=1	1	1	1	1	1	0	1	1	1	0	1	1	1	1	0	1	1	1	0	1	1	1	1	0	1	1	1	0	1	1	1	2024-06-02	2024-06-02	2024-06-02	57949	540	540	0.0023866	21976	By MS/MS		By matching
Q13405	Q13405	1	1	1	39S ribosomal protein L49, mitochondrial	MRPL49	sp|Q13405|RM49_HUMAN 39S ribosomal protein L49, mitochondrial OS=Homo sapiens OX=9606 GN=MRPL49 PE=1 SV=1	1	1	1	1	1	0	1	1	1	1	1	1	1	1	0	1	1	1	1	1	1	1	1	0	1	1	1	1	1	1	1	2024-04-08	2024-04-08	2024-04-08	19198	166	166	0.001003	26568	By matching		By matching
Q13330;Q9BTC8	Q13330;Q9BTC8	3;2	2;1	0;0	Metastasis-associated protein MTA1;Metastasis-associated protein MTA3	MTA1;MTA3	sp|Q13330|MTA1_HUMAN Metastasis-associated protein MTA1 OS=Homo sapiens OX=9606 GN=MTA1 PE=1 SV=2;sp|Q9BTC8|MTA3_HUMAN Metastasis-associated protein MTA3 OS=Homo sapiens OX=9606 GN=MTA3 PE=1 SV=2	2	3	2	0	3	2	1	3	2	2	2	1	1	2	1	0	2	1	1	1	0	0	0	0	0	0	0	0	0	0	0	2024-06-05	2024-02-04	0	80785	715	715;594	0	12237	By MS/MS	By MS/MS	By matching
Q13283	Q13283	5	1	1	Ras GTPase-activating protein-binding protein 1	G3BP1	sp|Q13283|G3BP1_HUMAN Ras GTPase-activating protein-binding protein 1 OS=Homo sapiens OX=9606 GN=G3BP1 PE=1 SV=1	1	5	1	1	3	3	4	3	3	4	4	2	2	1	1	1	1	1	1	1	0	1	1	1	1	1	1	1	1	0	1	2024-05-15	2024-08-02	2024-08-02	52164	466	466	0	21411	By MS/MS	By MS/MS	By MS/MS
Q13257	Q13257	4	4	2	Mitotic spindle assembly checkpoint protein MAD2A	MAD2L1	sp|Q13257|MD2L1_HUMAN Mitotic spindle assembly checkpoint protein MAD2A OS=Homo sapiens OX=9606 GN=MAD2L1 PE=1 SV=1	1	4	4	2	3	4	3	3	3	2	3	4	4	3	4	3	3	3	2	3	4	4	1	2	2	1	1	1	1	2	2	2024-05-20	2024-05-20	2024-02-11	23.51	205	205	0	61653	By MS/MS	By MS/MS	By MS/MS
Q13144	Q13144	1	1	0	Translation initiation factor eIF-2B subunit epsilon	EIF2B5	sp|Q13144|EI2BE_HUMAN Translation initiation factor eIF-2B subunit epsilon OS=Homo sapiens OX=9606 GN=EIF2B5 PE=1 SV=3	1	1	1	0	0	1	1	1	1	1	1	1	1	0	1	1	1	1	1	1	1	1	0	0	0	0	0	0	0	0	0	2024-07-01	2024-07-01	0	80379	721	721	0.00051203	28551		By MS/MS	By matching
Q13112	Q13112	2	2	1	Chromatin assembly factor 1 subunit B	CHAF1B	sp|Q13112|CAF1B_HUMAN Chromatin assembly factor 1 subunit B OS=Homo sapiens OX=9606 GN=CHAF1B PE=1 SV=1	1	2	2	1	0	1	0	1	0	0	0	0	0	0	1	0	1	0	0	0	0	0	0	1	0	1	0	0	0	0	0	5	5	3	61492	559	559	0.00099651	26096		By MS/MS
Q12996	Q12996	3	3	0	Cleavage stimulation factor subunit 3	CSTF3	sp|Q12996|CSTF3_HUMAN Cleavage stimulation factor subunit 3 OS=Homo sapiens OX=9606 GN=CSTF3 PE=1 SV=1	1	3	3	0	1	1	1	2	1	1	2	1	1	1	1	1	2	1	1	2	1	1	0	0	0	0	0	0	0	0	0	2024-07-05	2024-07-05	0	82921	717	717	0.0019222	22476	By matching	By matching	By matching
Q12905	Q12905	6	6	0	Interleukin enhancer-binding factor 2	ILF2	sp|Q12905|ILF2_HUMAN Interleukin enhancer-binding factor 2 OS=Homo sapiens OX=9606 GN=ILF2 PE=1 SV=2	1	6	6	0	5	5	5	5	4	5	5	5	5	5	5	5	5	4	5	5	5	5	0	0	0	0	0	0	0	0	0	2024-03-21	2024-03-21	0	43062	390	390	0	43391	By MS/MS	By MS/MS	By MS/MS
Q12904	Q12904	4	1	1	Aminoacyl tRNA synthase complex-interacting multifunctional protein 1;Endothelial monocyte-activating polypeptide 2	AIMP1	sp|Q12904|AIMP1_HUMAN Aminoacyl tRNA synthase complex-interacting multifunctional protein 1 OS=Homo sapiens OX=9606 GN=AIMP1 PE=1 SV=2	1	4	1	1	4	3	4	4	4	3	3	3	3	1	1	1	1	1	1	1	1	1	1	1	1	1	1	1	1	1	1	2024-07-15	2024-04-06	2024-04-06	34352	312	312	0	45185	By MS/MS	By MS/MS	By MS/MS
Q12874	Q12874	8	8	0	Splicing factor 3A subunit 3	SF3A3	sp|Q12874|SF3A3_HUMAN Splicing factor 3A subunit 3 OS=Homo sapiens OX=9606 GN=SF3A3 PE=1 SV=1	1	8	8	0	6	7	5	5	6	6	6	5	6	6	7	5	5	6	6	6	5	6	0	0	0	0	0	0	0	0	0	20	20	0	58848	501	501	0	131.6	By MS/MS	By MS/MS	By MS/MS
Q12769	Q12769	1	1	1	Nuclear pore complex protein Nup160	NUP160	sp|Q12769|NU160_HUMAN Nuclear pore complex protein Nup160 OS=Homo sapiens OX=9606 GN=NUP160 PE=1 SV=3	1	1	1	1	1	1	1	1	1	1	1	0	1	1	1	1	1	1	1	1	0	1	1	1	1	1	1	1	1	0	1	0.9	0.9	0.9	162.12	1436	1436	0.0075321	15766	By MS/MS	By MS/MS	By MS/MS
Q11011	Q11011	18	18	2	Puromycin-sensitive aminopeptidase	Npepps	sp|Q11011|PSA_MOUSE Puromycin-sensitive aminopeptidase OS=Mus musculus OX=10090 GN=Npepps PE=1 SV=2	1	18	18	2	16	16	17	16	16	18	17	15	17	16	16	17	16	16	18	17	15	17	2	2	2	2	1	2	2	1	2	2024-09-25	2024-09-25	2024-07-02	103.32	920	920	0	122.27	By MS/MS	By MS/MS	By MS/MS
Q10728	Q10728	4	4	1	Protein phosphatase 1 regulatory subunit 12A	Ppp1r12a	sp|Q10728|MYPT1_RAT Protein phosphatase 1 regulatory subunit 12A OS=Rattus norvegicus OX=10116 GN=Ppp1r12a PE=1 SV=2	1	4	4	1	2	2	2	3	3	4	4	2	2	2	2	2	3	3	4	4	2	2	0	0	1	1	1	1	1	1	1	2024-05-05	2024-05-05	1	115.28	1032	1032	0	8857	By matching	By MS/MS	By matching
Q10471	Q10471	1	1	0	Polypeptide N-acetylgalactosaminyltransferase 2;Polypeptide N-acetylgalactosaminyltransferase 2 soluble form	GALNT2	sp|Q10471|GALT2_HUMAN Polypeptide N-acetylgalactosaminyltransferase 2 OS=Homo sapiens OX=9606 GN=GALNT2 PE=1 SV=1	1	1	1	0	1	1	1	1	0	1	1	1	1	1	1	1	1	0	1	1	1	1	0	0	0	0	0	0	0	0	0	2024-05-03	2024-05-03	0	64732	571	571	0	2024-01-14	By MS/MS	By matching	By matching
Q0VGB7	Q0VGB7	2	2	1	Serine/threonine-protein phosphatase 4 regulatory subunit 2	Ppp4r2	sp|Q0VGB7|PP4R2_MOUSE Serine/threonine-protein phosphatase 4 regulatory subunit 2 OS=Mus musculus OX=10090 GN=Ppp4r2 PE=1 SV=1	1	2	2	1	1	1	2	0	1	1	1	1	1	1	1	2	0	1	1	1	1	1	1	1	1	0	1	1	1	1	1	7	7	2024-06-03	46478	417	417	0	30868	By matching	By matching	By MS/MS
Q09666	Q09666	15	15	15	Neuroblast differentiation-associated protein AHNAK	AHNAK	sp|Q09666|AHNK_HUMAN Neuroblast differentiation-associated protein AHNAK OS=Homo sapiens OX=9606 GN=AHNAK PE=1 SV=2	1	15	15	15	10	10	14	12	10	10	11	9	10	10	10	14	12	10	10	11	9	10	10	10	14	12	10	10	11	9	10	2024-07-05	2024-07-05	2024-07-05	629.09	5890	5890	0	86131	By MS/MS	By MS/MS	By MS/MS
Q09028	Q09028	10	7	0	Histone-binding protein RBBP4	RBBP4	sp|Q09028|RBBP4_HUMAN Histone-binding protein RBBP4 OS=Homo sapiens OX=9606 GN=RBBP4 PE=1 SV=3	1	10	7	0	9	7	7	7	7	6	6	6	7	6	4	4	4	4	3	4	3	4	0	0	0	0	0	0	0	0	0	38.1	32.9	0	47655	425	425	0	47852	By MS/MS	By MS/MS	By MS/MS
Q08AM6	Q08AM6	1	1	0	Protein VAC14 homolog	VAC14	sp|Q08AM6|VAC14_HUMAN Protein VAC14 homolog OS=Homo sapiens OX=9606 GN=VAC14 PE=1 SV=1	1	1	1	0	1	1	0	0	0	0	0	0	0	1	1	0	0	0	0	0	0	0	0	0	0	0	0	0	0	0	0	2024-08-01	2024-08-01	0	87972	782	782	0.0067355	16929	By MS/MS	By matching
Q08415	Q08415	1	1	1	Kynurenine--oxoglutarate transaminase 1, mitochondrial	Ccbl1	sp|Q08415|KAT1_RAT Kynurenine--oxoglutarate transaminase 1 OS=Rattus norvegicus OX=10116 GN=Kyat1 PE=1 SV=2	1	1	1	1	1	1	0	1	1	0	1	1	1	1	1	0	1	1	0	1	1	1	1	1	0	1	1	0	1	1	1	2024-03-03	2024-03-03	2024-03-03	47872	423	423	0.001002	26507	By matching	By matching
Q08170	Q08170	4	2	0	Serine/arginine-rich splicing factor 4	SRSF4	sp|Q08170|SRSF4_HUMAN Serine/arginine-rich splicing factor 4 OS=Homo sapiens OX=9606 GN=SRSF4 PE=1 SV=2	1	4	2	0	3	4	3	3	3	3	1	0	1	1	2	2	2	2	2	0	0	1	0	0	0	0	0	0	0	0	0	2024-01-09	2024-09-04	0	56678	494	494	0.0083811	15428	By MS/MS	By MS/MS	By MS/MS
Q08163;P52481	Q08163	14;2	14;2	2;0	Adenylyl cyclase-associated protein 1	Cap1	sp|Q08163|CAP1_RAT Adenylyl cyclase-associated protein 1 OS=Rattus norvegicus OX=10116 GN=Cap1 PE=1 SV=3	2	14	14	2	10	12	10	11	11	11	11	12	12	10	12	10	11	11	11	11	12	12	2	2	2	2	2	2	2	2	2	40.5	40.5	2024-06-11	51588	474	474;477	0	323.31	By MS/MS	By MS/MS	By MS/MS
Q08093	Q08093	2	1	1	Calponin-2	Cnn2	sp|Q08093|CNN2_MOUSE Calponin-2 OS=Mus musculus OX=10090 GN=Cnn2 PE=1 SV=1	1	2	1	1	2	2	2	2	2	2	2	2	2	1	1	1	1	1	1	1	1	1	1	1	1	1	1	1	1	1	1	2024-02-09	2024-06-05	2024-06-05	33155	305	305	0	87743	By MS/MS	By MS/MS	By MS/MS
Q08024	Q08024	3	3	0	Core-binding factor subunit beta	Cbfb	sp|Q08024|PEBB_MOUSE Core-binding factor subunit beta OS=Mus musculus OX=10090 GN=Cbfb PE=1 SV=1	1	3	3	0	3	3	3	3	3	3	3	3	3	3	3	3	3	3	3	3	3	3	0	0	0	0	0	0	0	0	0	2024-09-13	2024-09-13	0	2024-03-22	187	187	0	71675	By MS/MS	By MS/MS	By MS/MS
Q08013	Q08013	1	1	0	Translocon-associated protein subunit gamma	Ssr3	sp|Q08013|SSRG_RAT Translocon-associated protein subunit gamma OS=Rattus norvegicus OX=10116 GN=Ssr3 PE=1 SV=2	1	1	1	0	1	1	1	1	1	1	1	1	1	1	1	1	1	1	1	1	1	1	0	0	0	0	0	0	0	0	0	2024-06-07	2024-06-07	0	21064	185	185	0	2029-10-01	By MS/MS	By MS/MS	By MS/MS
Q07984	Q07984	3	3	0	Translocon-associated protein subunit delta	Ssr4	sp|Q07984|SSRD_RAT Translocon-associated protein subunit delta OS=Rattus norvegicus OX=10116 GN=Ssr4 PE=2 SV=1	1	3	3	0	2	3	3	3	2	3	3	3	2	2	3	3	3	2	3	3	3	2	0	0	0	0	0	0	0	0	0	2024-01-23	2024-01-23	0	18979	173	173	0	25299	By MS/MS	By MS/MS	By MS/MS
Q07955	Q07955	6	6	0	Serine/arginine-rich splicing factor 1	SRSF1	sp|Q07955|SRSF1_HUMAN Serine/arginine-rich splicing factor 1 OS=Homo sapiens OX=9606 GN=SRSF1 PE=1 SV=2	1	6	6	0	5	5	4	5	5	5	4	3	5	5	5	4	5	5	5	4	3	5	0	0	0	0	0	0	0	0	0	29	29	0	27744	248	248	0	14.22	By MS/MS	By MS/MS	By MS/MS
Q07936	Q07936	19	19	6	Annexin A2	Anxa2	sp|Q07936|ANXA2_RAT Annexin A2 OS=Rattus norvegicus OX=10116 GN=Anxa2 PE=1 SV=2	1	19	19	6	15	15	18	15	15	14	15	14	15	15	15	18	15	15	14	15	14	15	4	4	6	4	4	3	4	3	4	62.2	62.2	2024-05-14	38678	339	339	0	323.31	By MS/MS	By MS/MS	By MS/MS
Q07813	Q07813	1	1	0	Apoptosis regulator BAX	Bax	sp|Q07813|BAX_MOUSE Apoptosis regulator BAX OS=Mus musculus OX=10090 GN=Bax PE=1 SV=1	1	1	1	0	1	1	1	1	1	1	1	1	1	1	1	1	1	1	1	1	1	1	0	0	0	0	0	0	0	0	0	2024-08-06	2024-08-06	0	21394	192	192	0	89488	By MS/MS	By MS/MS	By MS/MS
Q07803	Q07803	8	8	3	Elongation factor G, mitochondrial	Gfm1	sp|Q07803|EFGM_RAT Elongation factor G, mitochondrial OS=Rattus norvegicus OX=10116 GN=Gfm1 PE=1 SV=2	1	8	8	3	7	7	7	7	8	6	7	7	8	7	7	7	7	8	6	7	7	8	2	3	3	3	3	3	3	3	3	2024-04-14	2024-04-14	2024-09-05	83456	751	751	0	37.95	By MS/MS	By MS/MS	By MS/MS
Q07666	Q07666	1	1	0	KH domain-containing, RNA-binding, signal transduction-associated protein 1	KHDRBS1	sp|Q07666|KHDR1_HUMAN KH domain-containing, RNA-binding, signal transduction-associated protein 1 OS=Homo sapiens OX=9606 GN=KHDRBS1 PE=1 SV=1	1	1	1	0	1	1	1	1	1	1	1	1	1	1	1	1	1	1	1	1	1	1	0	0	0	0	0	0	0	0	0	2024-02-03	2024-02-03	0	48227	443	443	0	59885	By MS/MS	By MS/MS	By MS/MS
Q07266	Q07266	5	5	1	Drebrin	Dbn1	sp|Q07266|DREB_RAT Drebrin OS=Rattus norvegicus OX=10116 GN=Dbn1 PE=1 SV=3	1	5	5	1	1	2	1	2	1	1	2	1	1	1	2	1	2	1	1	2	1	1	0	0	0	0	0	0	0	0	0	12	12	2024-05-02	77471	707	707	0	14275	By matching	By matching	By matching
Q07116	Q07116	4	4	2	Sulfite oxidase, mitochondrial	Suox	sp|Q07116|SUOX_RAT Sulfite oxidase, mitochondrial OS=Rattus norvegicus OX=10116 GN=Suox PE=1 SV=2	1	4	4	2	1	2	3	3	4	3	2	3	2	1	2	3	3	4	3	2	3	2	1	1	2	1	2	1	1	1	1	2024-02-13	2024-02-13	7	60805	546	546	0	13881	By matching	By matching	By MS/MS
Q07113	Q07113	8	8	7	Cation-independent mannose-6-phosphate receptor	Igf2r	sp|Q07113|MPRI_MOUSE Cation-independent mannose-6-phosphate receptor OS=Mus musculus OX=10090 GN=Igf2r PE=1 SV=1	1	8	8	7	7	6	7	8	8	7	6	6	7	7	6	7	8	8	7	6	6	7	7	5	6	7	7	6	5	5	6	2024-04-04	2024-04-04	2024-01-04	273.81	2483	2483	0	15225	By MS/MS	By MS/MS	By MS/MS
Q07076	Q07076	5	5	2	Annexin A7	Anxa7	sp|Q07076|ANXA7_MOUSE Annexin A7 OS=Mus musculus OX=10090 GN=Anxa7 PE=1 SV=2	1	5	5	2	4	5	3	4	5	5	4	4	4	4	5	3	4	5	5	4	4	4	2	2	1	2	2	2	2	2	2	2024-09-11	2024-09-11	2024-02-05	49925	463	463	0	60377	By MS/MS	By MS/MS	By MS/MS
Q07009	Q07009	11	11	2	Calpain-2 catalytic subunit	Capn2	sp|Q07009|CAN2_RAT Calpain-2 catalytic subunit OS=Rattus norvegicus OX=10116 GN=Capn2 PE=1 SV=3	1	11	11	2	9	10	8	9	9	9	9	6	8	9	10	8	9	9	9	9	6	8	1	1	1	1	1	1	1	1	1	24	24	2024-03-06	79918	700	700	0	34027	By MS/MS	By MS/MS	By MS/MS
Q06830	Q06830	10	1	0	Peroxiredoxin-1	PRDX1	sp|Q06830|PRDX1_HUMAN Peroxiredoxin-1 OS=Homo sapiens OX=9606 GN=PRDX1 PE=1 SV=1	1	10	1	0	8	7	9	8	8	8	7	8	7	1	1	1	1	1	1	1	1	1	0	0	0	0	0	0	0	0	0	41.2	2024-05-05	0	2024-11-22	199	199	0	6071	By MS/MS	By MS/MS	By MS/MS
Q06647	Q06647	5	5	2	ATP synthase subunit O, mitochondrial	Atp5o	sp|Q06647|ATPO_RAT ATP synthase subunit O, mitochondrial OS=Rattus norvegicus OX=10116 GN=Atp5po PE=1 SV=1	1	5	5	2	5	3	4	5	4	4	3	4	3	5	3	4	5	4	4	3	4	3	2	2	2	2	2	2	1	2	2	37.6	37.6	2024-02-19	23397	213	213	0	31975	By MS/MS	By MS/MS	By MS/MS
Q06138	Q06138	5	5	0	Calcium-binding protein 39	Cab39	sp|Q06138|CAB39_MOUSE Calcium-binding protein 39 OS=Mus musculus OX=10090 GN=Cab39 PE=1 SV=2	1	5	5	0	3	3	3	2	3	2	3	1	3	3	3	3	2	3	2	3	1	3	0	0	0	0	0	0	0	0	0	2024-08-15	2024-08-15	0	39842	341	341	0	19105	By matching	By MS/MS	By MS/MS
Q05982	Q05982	8	3	3	Nucleoside diphosphate kinase A	Nme1	sp|Q05982|NDKA_RAT Nucleoside diphosphate kinase A OS=Rattus norvegicus OX=10116 GN=Nme1 PE=1 SV=1	1	8	3	3	5	6	7	6	7	7	6	6	6	1	2	2	1	2	2	2	2	2	1	2	2	1	2	2	2	2	2	61.2	2024-01-21	2024-01-21	17193	152	152	0	42744	By MS/MS	By MS/MS	By MS/MS
Q05519	Q05519	1	1	1	Serine/arginine-rich splicing factor 11	SRSF11	sp|Q05519|SRS11_HUMAN Serine/arginine-rich splicing factor 11 OS=Homo sapiens OX=9606 GN=SRSF11 PE=1 SV=1	1	1	1	1	1	0	1	0	1	1	0	0	0	1	0	1	0	1	1	0	0	0	1	0	1	0	1	1	0	0	0	2024-03-04	2024-03-04	2024-03-04	53542	484	484	0.0095986	14684	By matching		By MS/MS
Q05186	Q05186	7	7	4	Reticulocalbin-1	Rcn1	sp|Q05186|RCN1_MOUSE Reticulocalbin-1 OS=Mus musculus OX=10090 GN=Rcn1 PE=1 SV=1	1	7	7	4	5	7	7	7	7	7	7	7	7	5	7	7	7	7	7	7	7	7	3	4	4	4	4	4	4	4	4	2024-05-25	2024-05-25	2024-02-14	38113	325	325	0	185.89	By MS/MS	By MS/MS	By MS/MS
Q05175	Q05175	7	7	4	Brain acid soluble protein 1	Basp1	sp|Q05175|BASP1_RAT Brain acid soluble protein 1 OS=Rattus norvegicus OX=10116 GN=Basp1 PE=1 SV=2	1	7	7	4	4	5	5	4	5	4	4	5	5	4	5	5	4	5	4	4	5	5	2	3	2	2	3	3	2	3	3	52.3	52.3	35.5	21.79	220	220	0	185.82	By MS/MS	By MS/MS	By MS/MS
Q04753	Q04753	3	3	1	Methylosome subunit pICln	Clns1a	sp|Q04753|ICLN_RAT Methylosome subunit pICln OS=Rattus norvegicus OX=10116 GN=Clns1a PE=1 SV=1	1	3	3	1	3	3	2	3	3	3	3	3	3	3	3	2	3	3	3	3	3	3	1	1	0	1	1	1	1	1	1	2024-09-19	2024-09-19	2024-09-08	26092	236	236	0	9327	By MS/MS	By MS/MS	By MS/MS
Q04462	Q04462	24	24	6	Valine--tRNA ligase	Vars	sp|Q04462|SYVC_RAT Valine--tRNA ligase OS=Rattus norvegicus OX=10116 GN=Vars1 PE=2 SV=2	1	24	24	6	22	23	22	21	22	20	19	15	20	22	23	22	21	22	20	19	15	20	5	5	5	5	5	4	5	4	4	2024-02-25	2024-02-25	2024-09-05	140.37	1264	1264	0	168.99	By MS/MS	By MS/MS	By MS/MS
Q04206	Q04206	2	2	1	Transcription factor p65	RELA	sp|Q04206|TF65_HUMAN Transcription factor p65 OS=Homo sapiens OX=9606 GN=RELA PE=1 SV=2	1	2	2	1	1	1	1	0	1	1	1	1	1	1	1	1	0	1	1	1	1	1	1	1	1	0	1	1	1	1	1	2024-04-05	2024-04-05	2024-09-02	60218	551	551	0.0054446	17657	By matching	By matching	By MS/MS
Q03252	Q03252	3	1	1	Lamin-B2	LMNB2	sp|Q03252|LMNB2_HUMAN Lamin-B2 OS=Homo sapiens OX=9606 GN=LMNB2 PE=1 SV=4	1	3	1	1	2	2	3	2	3	3	2	2	2	0	0	1	0	1	1	0	0	0	0	0	1	0	1	1	0	0	0	2024-02-04	2024-06-01	2024-06-01	69948	620	620	0	31212	By matching	By matching	By matching
Q02874	Q02874	2	2	1	Core histone macro-H2A.1	H2afy	sp|Q02874|H2AY_RAT Core histone macro-H2A.1 OS=Rattus norvegicus OX=10116 GN=Macroh2a1 PE=1 SV=4	1	2	2	1	2	1	0	1	1	0	1	1	0	2	1	0	1	1	0	1	1	0	1	1	0	1	1	0	1	1	0	2024-03-11	2024-03-11	2024-09-05	39503	371	371	0	16979	By matching	By matching
Q02769	Q02769	7	7	4	Squalene synthase	Fdft1	sp|Q02769|FDFT_RAT Squalene synthase OS=Rattus norvegicus OX=10116 GN=Fdft1 PE=1 SV=1	1	7	7	4	7	6	7	7	7	7	5	4	7	7	6	7	7	7	7	5	4	7	4	4	4	4	4	4	3	3	4	2024-02-20	2024-02-20	2024-03-11	48106	416	416	0	30778	By MS/MS	By MS/MS	By MS/MS
Q02589	Q02589	3	3	2	[Protein ADP-ribosylarginine] hydrolase	Adprh	sp|Q02589|ADPRH_RAT [Protein ADP-ribosylarginine] hydrolase OS=Rattus norvegicus OX=10116 GN=Adprh PE=1 SV=2	1	3	3	2	2	3	2	2	3	1	2	1	3	2	3	2	2	3	1	2	1	3	2	2	2	2	2	1	2	1	2	2024-03-11	2024-03-11	2024-03-08	39961	362	362	0	54321	By MS/MS	By MS/MS	By MS/MS
Q02253	Q02253	7	7	1	Methylmalonate-semialdehyde dehydrogenase [acylating], mitochondrial	Aldh6a1	sp|Q02253|MMSA_RAT Methylmalonate-semialdehyde dehydrogenase [acylating], mitochondrial OS=Rattus norvegicus OX=10116 GN=Aldh6a1 PE=1 SV=1	1	7	7	1	5	6	6	6	5	6	7	7	5	5	6	6	6	5	6	7	7	5	1	1	1	1	1	1	1	1	1	2024-07-20	2024-07-20	2024-01-04	57807	535	535	0	89204	By MS/MS	By MS/MS	By MS/MS
Q01844	Q01844	2	2	0	RNA-binding protein EWS	EWSR1	sp|Q01844|EWS_HUMAN RNA-binding protein EWS OS=Homo sapiens OX=9606 GN=EWSR1 PE=1 SV=1	1	2	2	0	2	2	2	2	2	2	2	2	2	2	2	2	2	2	2	2	2	2	0	0	0	0	0	0	0	0	0	5	5	0	68477	656	656	0	61289	By MS/MS	By MS/MS	By MS/MS
Q01813	Q01813	1	1	1	ATP-dependent 6-phosphofructokinase, platelet type	PFKP	sp|Q01813|PFKAP_HUMAN ATP-dependent 6-phosphofructokinase, platelet type OS=Homo sapiens OX=9606 GN=PFKP PE=1 SV=2	1	1	1	1	1	1	0	1	0	1	1	0	0	1	1	0	1	0	1	1	0	0	1	1	0	1	0	1	1	0	0	2024-07-02	2024-07-02	2024-07-02	85595	784	784	0	17649	By MS/MS	By MS/MS
Q01730	Q01730	2	2	0	Ras suppressor protein 1	Rsu1	sp|Q01730|RSU1_MOUSE Ras suppressor protein 1 OS=Mus musculus OX=10090 GN=Rsu1 PE=1 SV=3	1	2	2	0	2	2	1	2	2	2	2	2	2	2	2	1	2	2	2	2	2	2	0	0	0	0	0	0	0	0	0	2024-06-12	2024-06-12	0	31.55	277	277	0	48271	By MS/MS	By MS/MS	By MS/MS
Q01714	Q01714	1	1	1	Transcription factor Sp1	Sp1	sp|Q01714|SP1_RAT Transcription factor Sp1 OS=Rattus norvegicus OX=10116 GN=Sp1 PE=1 SV=2	1	1	1	1	0	1	1	1	1	1	1	0	1	0	1	1	1	1	1	1	0	1	0	1	1	1	1	1	1	0	1	2024-07-02	2024-07-02	2024-07-02	80771	786	786	0	42371		By matching	By matching
Q01658	Q01658	2	2	0	Protein Dr1	DR1	sp|Q01658|NC2B_HUMAN Protein Dr1 OS=Homo sapiens OX=9606 GN=DR1 PE=1 SV=1	1	2	2	0	2	2	2	2	1	2	1	1	2	2	2	2	2	1	2	1	1	2	0	0	0	0	0	0	0	0	0	21	21	0	19443	176	176	0	87957	By MS/MS	By MS/MS	By MS/MS
Q01460	Q01460	3	3	3	Di-N-acetylchitobiase	Ctbs	sp|Q01460|DIAC_RAT Di-N-acetylchitobiase OS=Rattus norvegicus OX=10116 GN=Ctbs PE=1 SV=1	1	3	3	3	1	3	3	3	1	2	3	2	3	1	3	3	3	1	2	3	2	3	1	3	3	3	1	2	3	2	3	2024-04-11	2024-04-11	2024-04-11	41531	367	367	0	18391	By MS/MS	By MS/MS	By MS/MS
Q01433	Q01433	3	3	0	AMP deaminase 2	AMPD2	sp|Q01433|AMPD2_HUMAN AMP deaminase 2 OS=Homo sapiens OX=9606 GN=AMPD2 PE=1 SV=2	1	3	3	0	3	3	3	2	3	2	2	2	3	3	3	3	2	3	2	2	2	3	0	0	0	0	0	0	0	0	0	2024-08-04	2024-08-04	0	100.69	879	879	0	23577	By matching	By MS/MS	By MS/MS
Q01405	Q01405	6	4	0	Protein transport protein Sec23A	Sec23a	sp|Q01405|SC23A_MOUSE Protein transport protein Sec23A OS=Mus musculus OX=10090 GN=Sec23a PE=1 SV=2	1	6	4	0	5	5	5	5	5	5	5	4	5	3	3	3	3	3	3	3	3	3	0	0	0	0	0	0	0	0	0	2024-04-11	2024-07-07	0	86161	765	765	0	27489	By MS/MS	By matching	By matching
Q01205	Q01205	3	3	0	Dihydrolipoyllysine-residue succinyltransferase component of 2-oxoglutarate dehydrogenase complex, mitochondrial	Dlst	sp|Q01205|ODO2_RAT Dihydrolipoyllysine-residue succinyltransferase component of 2-oxoglutarate dehydrogenase complex, mitochondrial OS=Rattus norvegicus OX=10116 GN=Dlst PE=1 SV=2	1	3	3	0	3	3	2	3	3	3	3	3	3	3	3	2	3	3	3	3	3	3	0	0	0	0	0	0	0	0	0	2024-07-11	2024-07-11	0	48925	454	454	0	18171	By matching	By MS/MS	By MS/MS
Q01105;P0DME0	Q01105;P0DME0	7;4	7;4	0;0	Protein SET;Protein SETSIP	SET;SETSIP	sp|Q01105|SET_HUMAN Protein SET OS=Homo sapiens OX=9606 GN=SET PE=1 SV=3;sp|P0DME0|SETLP_HUMAN Protein SETSIP OS=Homo sapiens OX=9606 GN=SETSIP PE=1 SV=1	2	7	7	0	6	6	5	6	7	6	6	5	6	6	6	5	6	7	6	6	5	6	0	0	0	0	0	0	0	0	0	32.4	32.4	0	33488	290	290;302	0	323.31	By MS/MS	By MS/MS	By MS/MS
Q01081;Q8WU68	Q01081	3;1	3;1	0;0	Splicing factor U2AF 35 kDa subunit	U2AF1	sp|Q01081|U2AF1_HUMAN Splicing factor U2AF 35 kDa subunit OS=Homo sapiens OX=9606 GN=U2AF1 PE=1 SV=3	2	3	3	0	3	2	1	1	1	1	1	1	1	3	2	1	1	1	1	1	1	1	0	0	0	0	0	0	0	0	0	2024-02-16	2024-02-16	0	27872	240	240;220	0	4368	By MS/MS	By MS/MS	By MS/MS
Q00PI9	Q00PI9	9	9	2	Heterogeneous nuclear ribonucleoprotein U-like protein 2	Hnrnpul2	sp|Q00PI9|HNRL2_MOUSE Heterogeneous nuclear ribonucleoprotein U-like protein 2 OS=Mus musculus OX=10090 GN=Hnrnpul2 PE=1 SV=2	1	9	9	2	6	7	5	7	5	8	5	5	6	6	7	5	7	5	8	5	5	6	0	1	1	1	0	2	0	0	0	2024-02-17	2024-02-17	5	84939	745	745	0	95102	By MS/MS	By MS/MS	By MS/MS
Q00981	Q00981	9	9	0	Ubiquitin carboxyl-terminal hydrolase isozyme L1	Uchl1	sp|Q00981|UCHL1_RAT Ubiquitin carboxyl-terminal hydrolase isozyme L1 OS=Rattus norvegicus OX=10116 GN=Uchl1 PE=1 SV=2	1	9	9	0	6	7	7	6	6	7	6	6	7	6	7	7	6	6	7	6	6	7	0	0	0	0	0	0	0	0	0	52	52	0	24838	223	223	0	191.19	By MS/MS	By MS/MS	By MS/MS
Q00534	Q00534	3	2	1	Cyclin-dependent kinase 6	CDK6	sp|Q00534|CDK6_HUMAN Cyclin-dependent kinase 6 OS=Homo sapiens OX=9606 GN=CDK6 PE=1 SV=1	1	3	2	1	3	3	3	3	2	2	3	2	3	2	2	2	2	2	2	2	2	2	1	1	1	1	1	1	1	1	1	2024-06-12	2024-01-10	2024-06-04	36938	326	326	0	35465	By MS/MS	By matching	By MS/MS
Q00438	Q00438	11	11	2	Polypyrimidine tract-binding protein 1	Ptbp1	sp|Q00438|PTBP1_RAT Polypyrimidine tract-binding protein 1 OS=Rattus norvegicus OX=10116 GN=Ptbp1 PE=1 SV=1	1	11	11	2	10	11	11	8	11	11	8	8	9	10	11	11	8	11	11	8	8	9	2	2	2	2	2	2	2	1	2	2024-01-28	2024-01-28	2024-01-03	59353	555	555	0	235.66	By MS/MS	By MS/MS	By MS/MS
Q00422	Q00422	4	4	1	GA-binding protein alpha chain	Gabpa	sp|Q00422|GABPA_MOUSE GA-binding protein alpha chain OS=Mus musculus OX=10090 GN=Gabpa PE=1 SV=2	1	4	4	1	2	2	1	2	1	1	2	1	1	2	2	1	2	1	1	2	1	1	0	0	0	0	0	0	0	0	0	2024-06-12	2024-06-12	2024-06-04	51344	454	454	0	89877	By matching	By MS/MS	By matching
Q00341	Q00341	9	1	1	Vigilin	HDLBP	sp|Q00341|VIGLN_HUMAN Vigilin OS=Homo sapiens OX=9606 GN=HDLBP PE=1 SV=2	1	9	1	1	5	7	8	6	7	7	5	6	6	1	1	1	1	1	1	1	1	1	1	1	1	1	1	1	1	1	1	10	2024-03-01	2024-03-01	141.45	1268	1268	0	55637	By MS/MS	By MS/MS	By matching
Q00238	Q00238	4	4	3	Intercellular adhesion molecule 1	Icam1	sp|Q00238|ICAM1_RAT Intercellular adhesion molecule 1 OS=Rattus norvegicus OX=10116 GN=Icam1 PE=2 SV=1	1	4	4	3	4	4	3	4	4	4	4	3	4	4	4	3	4	4	4	4	3	4	3	3	3	3	3	3	3	2	3	2024-06-08	2024-06-08	2024-01-06	60141	545	545	0	11628	By MS/MS	By MS/MS	By MS/MS
P99028	P99028	2	2	0	Cytochrome b-c1 complex subunit 6, mitochondrial	Uqcrh	sp|P99028|QCR6_MOUSE Cytochrome b-c1 complex subunit 6, mitochondrial OS=Mus musculus OX=10090 GN=Uqcrh PE=1 SV=2	1	2	2	0	2	2	2	2	2	2	2	1	1	2	2	2	2	2	2	2	1	1	0	0	0	0	0	0	0	0	0	37.1	37.1	0	10435	89	89	0	15965	By MS/MS	By MS/MS	By MS/MS
P97930	P97930	2	2	1	Thymidylate kinase	Dtymk	sp|P97930|KTHY_MOUSE Thymidylate kinase OS=Mus musculus OX=10090 GN=Dtymk PE=1 SV=2	1	2	2	1	1	1	1	1	2	1	1	1	1	1	1	1	1	2	1	1	1	1	1	1	0	1	1	1	1	1	1	2024-04-10	2024-04-10	2024-02-05	23914	212	212	0.0014896	25576	By MS/MS	By matching	By matching
P97855	P97855	6	6	2	Ras GTPase-activating protein-binding protein 1	G3bp1	sp|P97855|G3BP1_MOUSE Ras GTPase-activating protein-binding protein 1 OS=Mus musculus OX=10090 GN=G3bp1 PE=1 SV=1	1	6	6	2	4	4	5	4	4	4	4	3	3	4	4	5	4	4	4	4	3	3	2	2	2	2	2	1	1	1	2	20	20	2024-03-07	51828	465	465	0	27196	By MS/MS	By MS/MS	By MS/MS
P97852	P97852	16	16	7	Peroxisomal multifunctional enzyme type 2;(3R)-hydroxyacyl-CoA dehydrogenase;Enoyl-CoA hydratase 2	Hsd17b4	sp|P97852|DHB4_RAT Peroxisomal multifunctional enzyme type 2 OS=Rattus norvegicus OX=10116 GN=Hsd17b4 PE=1 SV=3	1	16	16	7	13	15	16	15	15	15	14	14	14	13	15	16	15	15	15	14	14	14	7	7	7	7	7	7	7	7	6	32	32	2024-03-14	79427	735	735	0	229.61	By MS/MS	By MS/MS	By MS/MS
P97834	P97834	6	6	0	COP9 signalosome complex subunit 1	Gps1	sp|P97834|CSN1_RAT COP9 signalosome complex subunit 1 OS=Rattus norvegicus OX=10116 GN=Gps1 PE=1 SV=1	1	6	6	0	5	6	5	5	6	5	5	6	4	5	6	5	5	6	5	5	6	4	0	0	0	0	0	0	0	0	0	2024-03-16	2024-03-16	0	53428	471	471	0	19536	By MS/MS	By MS/MS	By MS/MS
P97765	P97765	2	2	0	WW domain-binding protein 2	Wbp2	sp|P97765|WBP2_MOUSE WW domain-binding protein 2 OS=Mus musculus OX=10090 GN=Wbp2 PE=1 SV=1	1	2	2	0	1	2	2	2	2	2	1	1	2	1	2	2	2	2	2	1	1	2	0	0	0	0	0	0	0	0	0	2024-02-09	2024-02-09	0	28032	261	261	0	57844	By matching	By matching	By MS/MS
P97760	P97760	4	4	1	DNA-directed RNA polymerase II subunit RPB3	Polr2c	sp|P97760|RPB3_MOUSE DNA-directed RNA polymerase II subunit RPB3 OS=Mus musculus OX=10090 GN=Polr2c PE=1 SV=2	1	4	4	1	2	1	2	2	2	3	1	1	1	2	1	2	2	2	3	1	1	1	1	0	0	1	0	1	0	0	0	2024-01-17	2024-01-17	2024-01-05	31443	275	275	0.00050813	27785	By MS/MS	By matching	By MS/MS
P97700	P97700	4	4	0	Mitochondrial 2-oxoglutarate/malate carrier protein	Slc25a11	sp|P97700|M2OM_RAT Mitochondrial 2-oxoglutarate/malate carrier protein OS=Rattus norvegicus OX=10116 GN=Slc25a11 PE=1 SV=3	1	4	4	0	4	4	3	4	4	4	3	3	2	4	4	3	4	4	4	3	3	2	0	0	0	0	0	0	0	0	0	2024-06-15	2024-06-15	0	34133	314	314	0	77576	By MS/MS	By matching	By matching
P97697	P97697	6	6	3	Inositol monophosphatase 1	Impa1	sp|P97697|IMPA1_RAT Inositol monophosphatase 1 OS=Rattus norvegicus OX=10116 GN=Impa1 PE=1 SV=2	1	6	6	3	3	4	3	3	3	5	3	5	5	3	4	3	3	3	5	3	5	5	2	2	2	2	2	3	2	3	3	2024-02-28	2024-02-28	2024-09-15	30511	277	277	0	42735	By MS/MS	By MS/MS	By MS/MS
P97629	P97629	2	2	1	Leucyl-cystinyl aminopeptidase	Lnpep	sp|P97629|LCAP_RAT Leucyl-cystinyl aminopeptidase OS=Rattus norvegicus OX=10116 GN=Lnpep PE=1 SV=1	1	2	2	1	1	1	1	1	1	1	1	1	1	1	1	1	1	1	1	1	1	1	0	1	1	1	1	1	1	1	1	2024-04-02	2024-04-02	2024-03-01	117.2	1025	1025	0	46368	By MS/MS	By matching	By MS/MS
P97584	P97584	7	7	5	Prostaglandin reductase 1	Ptgr1	sp|P97584|PTGR1_RAT Prostaglandin reductase 1 OS=Rattus norvegicus OX=10116 GN=Ptgr1 PE=1 SV=3	1	7	7	5	5	7	5	4	5	5	5	4	6	5	7	5	4	5	5	5	4	6	4	5	4	3	3	4	4	3	5	31	31	2024-03-24	35718	329	329	0	173.27	By MS/MS	By MS/MS	By MS/MS
P97576	P97576	6	6	1	GrpE protein homolog 1, mitochondrial	Grpel1	sp|P97576|GRPE1_RAT GrpE protein homolog 1, mitochondrial OS=Rattus norvegicus OX=10116 GN=Grpel1 PE=1 SV=2	1	6	6	1	5	6	5	5	5	5	5	5	6	5	6	5	5	5	5	5	5	6	1	1	1	1	1	1	1	1	1	33.6	33.6	2024-04-07	24297	217	217	0	14328	By MS/MS	By MS/MS	By MS/MS
P97571	P97571	9	9	3	Calpain-1 catalytic subunit	Capn1	sp|P97571|CAN1_RAT Calpain-1 catalytic subunit OS=Rattus norvegicus OX=10116 GN=Capn1 PE=1 SV=1	1	9	9	3	7	8	7	7	7	7	4	4	6	7	8	7	7	7	7	4	4	6	2	2	3	1	3	3	1	1	2	2024-07-17	2024-07-17	2024-05-06	82118	713	713	0	25434	By matching	By MS/MS	By MS/MS
P97536	P97536	21	21	0	Cullin-associated NEDD8-dissociated protein 1	Cand1	sp|P97536|CAND1_RAT Cullin-associated NEDD8-dissociated protein 1 OS=Rattus norvegicus OX=10116 GN=Cand1 PE=1 SV=1	1	21	21	0	19	20	20	18	18	20	19	18	19	19	20	20	18	18	20	19	18	19	0	0	0	0	0	0	0	0	0	2024-07-21	2024-07-21	0	136.36	1230	1230	0	159.76	By MS/MS	By MS/MS	By MS/MS
P97532	P97532	8	8	3	3-mercaptopyruvate sulfurtransferase	Mpst	sp|P97532|THTM_RAT 3-mercaptopyruvate sulfurtransferase OS=Rattus norvegicus OX=10116 GN=Mpst PE=1 SV=3	1	8	8	3	6	8	8	8	7	7	8	8	8	6	8	8	8	7	7	8	8	8	1	3	3	3	2	2	3	3	3	39.4	39.4	2024-05-19	32.94	297	297	0	79686	By MS/MS	By MS/MS	By MS/MS
P97527	P97527	2	2	2	Contactin-5	Cntn5	sp|P97527|CNTN5_RAT Contactin-5 OS=Rattus norvegicus OX=10116 GN=Cntn5 PE=1 SV=1	1	2	2	2	1	0	1	2	1	0	1	0	1	1	0	1	2	1	0	1	0	1	1	0	1	2	1	0	1	0	1	2024-09-01	2024-09-01	2024-09-01	120.6	1099	1099	0.0075255	15733	By matching		By matching
P97519	P97519	3	3	2	Hydroxymethylglutaryl-CoA lyase, mitochondrial	Hmgcl	sp|P97519|HMGCL_RAT Hydroxymethylglutaryl-CoA lyase, mitochondrial OS=Rattus norvegicus OX=10116 GN=Hmgcl PE=2 SV=1	1	3	3	2	2	2	1	3	3	2	3	1	2	2	2	1	3	3	2	3	1	2	1	2	1	2	2	2	2	1	2	2024-03-12	2024-03-12	8	34191	325	325	0	50171	By MS/MS	By MS/MS	By matching
P97493	P97493	4	4	0	Thioredoxin, mitochondrial	Txn2	sp|P97493|THIOM_MOUSE Thioredoxin, mitochondrial OS=Mus musculus OX=10090 GN=Txn2 PE=1 SV=1	1	4	4	0	2	3	2	2	3	2	2	1	2	2	3	2	2	3	2	2	1	2	0	0	0	0	0	0	0	0	0	2024-03-22	2024-03-22	0	18255	166	166	0	94847	By matching	By MS/MS	By MS/MS
P97384	P97384	7	7	4	Annexin A11	Anxa11	sp|P97384|ANX11_MOUSE Annexin A11 OS=Mus musculus OX=10090 GN=Anxa11 PE=1 SV=2	1	7	7	4	6	6	5	6	5	5	6	6	7	6	6	5	6	5	5	6	6	7	4	4	3	4	3	2	4	3	4	2024-03-16	2024-03-16	2024-03-09	54079	503	503	0	71024	By MS/MS	By MS/MS	By MS/MS
P97379	P97379	2	2	1	Ras GTPase-activating protein-binding protein 2	G3bp2	sp|P97379|G3BP2_MOUSE Ras GTPase-activating protein-binding protein 2 OS=Mus musculus OX=10090 GN=G3bp2 PE=1 SV=2	1	2	2	1	1	1	1	1	1	1	0	0	1	1	1	1	1	1	1	0	0	1	0	0	0	0	0	0	0	0	0	2024-02-05	2024-02-05	2024-07-01	54087	482	482	0	13015	By matching	By matching	By MS/MS
P97371	P97371	13	1	0	Proteasome activator complex subunit 1	Psme1	sp|P97371|PSME1_MOUSE Proteasome activator complex subunit 1 OS=Mus musculus OX=10090 GN=Psme1 PE=1 SV=2	1	13	1	0	10	12	11	9	8	11	9	8	9	1	1	1	1	1	1	1	1	1	0	0	0	0	0	0	0	0	0	50.6	2024-06-05	0	28673	249	249	0	2024-04-30	By MS/MS	By MS/MS	By MS/MS
P97346	P97346	1	1	1	Nucleoredoxin	Nxn	sp|P97346|NXN_MOUSE Nucleoredoxin OS=Mus musculus OX=10090 GN=Nxn PE=1 SV=1	1	1	1	1	1	1	1	1	1	1	1	1	1	1	1	1	1	1	1	1	1	1	1	1	1	1	1	1	1	1	1	2024-07-03	2024-07-03	2024-07-03	48343	435	435	0.003327	21523	By matching	By MS/MS	By MS/MS
P97311	P97311	21	21	5	DNA replication licensing factor MCM6	Mcm6	sp|P97311|MCM6_MOUSE DNA replication licensing factor MCM6 OS=Mus musculus OX=10090 GN=Mcm6 PE=1 SV=1	1	21	21	5	17	19	18	19	18	19	17	17	18	17	19	18	19	18	19	17	17	18	4	5	5	5	5	5	5	5	5	2024-03-31	2024-03-31	2024-04-08	92866	821	821	0	226.54	By MS/MS	By MS/MS	By MS/MS
P97310	P97310	16	16	4	DNA replication licensing factor MCM2	Mcm2	sp|P97310|MCM2_MOUSE DNA replication licensing factor MCM2 OS=Mus musculus OX=10090 GN=Mcm2 PE=1 SV=3	1	16	16	4	14	15	14	15	15	14	14	14	14	14	15	14	15	15	14	14	14	14	4	4	4	4	4	4	4	4	4	2024-07-23	2024-07-23	2024-04-05	102.08	904	904	0	163.4	By MS/MS	By MS/MS	By MS/MS
P97300	P97300	2	2	0	Neuroplastin	Nptn	sp|P97300|NPTN_MOUSE Neuroplastin OS=Mus musculus OX=10090 GN=Nptn PE=1 SV=3	1	2	2	0	1	1	1	1	1	1	1	1	1	1	1	1	1	1	1	1	1	1	0	0	0	0	0	0	0	0	0	2024-01-07	2024-01-07	0	44373	397	397	0	33601	By MS/MS	By matching	By MS/MS
P86172	P86172	8	8	4	NmrA-like family domain-containing protein 1	Nmral1	sp|P86172|NMRL1_RAT NmrA-like family domain-containing protein 1 (Fragments) OS=Rattus norvegicus OX=10116 GN=Nmral1 PE=1 SV=1	1	8	8	4	6	5	6	5	7	7	5	5	5	6	5	6	5	7	7	5	5	5	3	3	3	3	3	3	3	3	3	60	60	34	16901	150	150	0	23106	By MS/MS	By MS/MS	By MS/MS
P85973	P85973	4	4	2	Purine nucleoside phosphorylase	Pnp	sp|P85973|PNPH_RAT Purine nucleoside phosphorylase OS=Rattus norvegicus OX=10116 GN=Pnp PE=1 SV=1	1	4	4	2	4	3	4	3	4	4	3	3	3	4	3	4	3	4	4	3	3	3	2	2	2	2	2	2	1	2	2	2024-06-26	2024-06-26	2024-06-15	32302	289	289	0	17073	By MS/MS	By matching	By MS/MS
P85972	P85972	26	26	1	Vinculin	Vcl	sp|P85972|VINC_RAT Vinculin OS=Rattus norvegicus OX=10116 GN=Vcl PE=1 SV=1	1	26	26	1	18	21	14	20	22	18	22	21	21	18	21	14	20	22	18	22	21	21	1	1	0	1	1	1	1	1	1	2024-07-29	2024-07-29	2024-03-01	116.61	1066	1066	0	277.59	By MS/MS	By MS/MS	By MS/MS
P85971	P85971	4	4	2	6-phosphogluconolactonase	Pgls	sp|P85971|6PGL_RAT 6-phosphogluconolactonase OS=Rattus norvegicus OX=10116 GN=Pgls PE=1 SV=1	1	4	4	2	3	4	4	4	4	4	4	4	4	3	4	4	4	4	4	4	4	4	1	2	2	2	2	2	2	2	2	2024-03-25	2024-03-25	2024-03-16	27234	257	257	0	75168	By MS/MS	By MS/MS	By MS/MS
P85968	P85968	7	7	1	6-phosphogluconate dehydrogenase, decarboxylating	Pgd	sp|P85968|6PGD_RAT 6-phosphogluconate dehydrogenase, decarboxylating OS=Rattus norvegicus OX=10116 GN=Pgd PE=1 SV=1	1	7	7	1	6	5	6	5	5	4	5	4	4	6	5	6	5	5	4	5	4	4	1	1	1	1	1	1	1	1	1	2024-09-21	2024-09-21	2024-03-02	53236	483	483	0	168.1	By MS/MS	By MS/MS	By MS/MS
P85834	P85834	9	9	1	Elongation factor Tu, mitochondrial	Tufm	sp|P85834|EFTU_RAT Elongation factor Tu, mitochondrial OS=Rattus norvegicus OX=10116 GN=Tufm PE=1 SV=1	1	9	9	1	8	9	8	9	8	8	7	6	7	8	9	8	9	8	8	7	6	7	1	1	1	1	1	1	1	1	1	2024-01-28	2024-01-28	2024-02-04	49522	452	452	0	106.78	By MS/MS	By MS/MS	By MS/MS
P85108;Q3KRE8	P85108;Q3KRE8	17;16	1;0	0;0	Tubulin beta-2A chain;Tubulin beta-2B chain	Tubb2a;Tubb2b	sp|P85108|TBB2A_RAT Tubulin beta-2A chain OS=Rattus norvegicus OX=10116 GN=Tubb2a PE=1 SV=1;sp|Q3KRE8|TBB2B_RAT Tubulin beta-2B chain OS=Rattus norvegicus OX=10116 GN=Tubb2b PE=1 SV=1	2	17	1	0	13	14	16	14	13	13	12	13	11	0	1	1	1	1	1	1	1	0	0	0	0	0	0	0	0	0	0	45.6	2024-07-02	0	49906	445	445;445	0.0075122	15585	By matching	By matching	By matching
P85007	P85007	1	1	0	Immediate early response 3-interacting protein 1	Ier3ip1	sp|P85007|IR3IP_RAT Immediate early response 3-interacting protein 1 OS=Rattus norvegicus OX=10116 GN=Ier3ip1 PE=3 SV=1	1	1	1	0	1	1	1	1	1	1	1	1	1	1	1	1	1	1	1	1	1	1	0	0	0	0	0	0	0	0	0	2024-04-24	2024-04-24	0	89987	82	82	0	15876	By MS/MS	By MS/MS	By matching
P84817	P84817	4	4	0	Mitochondrial fission 1 protein	Fis1	sp|P84817|FIS1_RAT Mitochondrial fission 1 protein OS=Rattus norvegicus OX=10116 GN=Fis1 PE=1 SV=1	1	4	4	0	3	2	3	3	4	3	3	4	4	3	2	3	3	4	3	3	4	4	0	0	0	0	0	0	0	0	0	31.6	31.6	0	16994	152	152	0	66841	By matching	By MS/MS	By MS/MS
P84244;P84228;P68433;P02301	P84244;P84228;P68433;P02301	3;3;3;3	3;3;3;3	0;0;0;0	Histone H3.3;Histone H3.2;Histone H3.1;Histone H3.3C	H3f3a;Hist1h3b;Hist1h3a;H3f3c	sp|P84244|H33_MOUSE Histone H3.3 OS=Mus musculus OX=10090 GN=H3-3a PE=1 SV=2;sp|P84228|H32_MOUSE Histone H3.2 OS=Mus musculus OX=10090 GN=H3c2 PE=1 SV=2;sp|P68433|H31_MOUSE Histone H3.1 OS=Mus musculus OX=10090 GN=H3c1 PE=1 SV=2;sp|P02301|H3C_MOUSE Histone	4	3	3	0	2	2	3	2	2	2	2	2	2	2	2	3	2	2	2	2	2	2	0	0	0	0	0	0	0	0	0	2024-09-19	2024-09-19	0	15328	136	136;136;136;136	0	53964	By MS/MS	By MS/MS	By MS/MS
P84103	P84103	2	1	0	Serine/arginine-rich splicing factor 3	SRSF3	sp|P84103|SRSF3_HUMAN Serine/arginine-rich splicing factor 3 OS=Homo sapiens OX=9606 GN=SRSF3 PE=1 SV=1	1	2	1	0	2	2	2	2	2	2	2	2	2	1	1	1	1	1	1	1	1	1	0	0	0	0	0	0	0	0	0	2024-09-15	2024-03-07	0	19329	164	164	0.00051867	29926	By MS/MS	By MS/MS	By MS/MS
P84098	P84098	3	3	0	60S ribosomal protein L19	RPL19	sp|P84098|RL19_HUMAN 60S ribosomal protein L19 OS=Homo sapiens OX=9606 GN=RPL19 PE=1 SV=1	1	3	3	0	2	2	2	2	2	2	2	2	2	2	2	2	2	2	2	2	2	2	0	0	0	0	0	0	0	0	0	2024-03-17	2024-03-17	0	23466	196	196	0	105.52	By MS/MS	By MS/MS	By MS/MS
P84095	P84095	5	4	0	Rho-related GTP-binding protein RhoG	RHOG	sp|P84095|RHOG_HUMAN Rho-related GTP-binding protein RhoG OS=Homo sapiens OX=9606 GN=RHOG PE=1 SV=1	1	5	4	0	5	5	4	4	2	5	3	4	2	4	4	3	3	1	4	2	3	2	0	0	0	0	0	0	0	0	0	40.3	34.6	0	21308	191	191	0	18444	By MS/MS	By MS/MS	By MS/MS
P84091	P84091	4	4	0	AP-2 complex subunit mu	Ap2m1	sp|P84091|AP2M1_MOUSE AP-2 complex subunit mu OS=Mus musculus OX=10090 GN=Ap2m1 PE=1 SV=1	1	4	4	0	3	3	3	3	3	2	3	2	3	3	3	3	3	3	2	3	2	3	0	0	0	0	0	0	0	0	0	2024-03-10	2024-03-10	0	49654	435	435	0	53644	By MS/MS	By MS/MS	By MS/MS
P84089	P84089	3	3	0	Enhancer of rudimentary homolog	Erh	sp|P84089|ERH_MOUSE Enhancer of rudimentary homolog OS=Mus musculus OX=10090 GN=Erh PE=1 SV=1	1	3	3	0	2	2	3	2	2	2	2	2	2	2	2	3	2	2	2	2	2	2	0	0	0	0	0	0	0	0	0	25	25	0	12259	104	104	0	27663	By MS/MS	By MS/MS	By MS/MS
P84083	P84083	6	1	0	ADP-ribosylation factor 5	Arf5	sp|P84083|ARF5_RAT ADP-ribosylation factor 5 OS=Rattus norvegicus OX=10116 GN=Arf5 PE=1 SV=2	1	6	1	0	3	4	5	4	4	4	4	4	4	1	1	1	1	1	1	1	1	1	0	0	0	0	0	0	0	0	0	42.2	2024-08-07	0	20529	180	180	0	40862	By MS/MS	By MS/MS	By MS/MS
P84039	P84039	3	3	2	Ectonucleotide pyrophosphatase/phosphodiesterase family member 5	Enpp5	sp|P84039|ENPP5_RAT Ectonucleotide pyrophosphatase/phosphodiesterase family member 5 OS=Rattus norvegicus OX=10116 GN=Enpp5 PE=1 SV=2	1	3	3	2	3	1	2	3	3	2	3	1	3	3	1	2	3	3	2	3	1	3	2	1	1	2	2	1	2	0	2	2024-01-07	2024-01-07	5	54289	477	477	0	33813	By MS/MS	By MS/MS	By MS/MS
P84022;Q15796;O15198;Q99717;Q15797	P84022;Q15796;O15198;Q99717;Q15797	2;2;2;1;1	2;2;2;1;1	0;0;0;0;0	Mothers against decapentaplegic homolog 3;Mothers against decapentaplegic homolog 2;Mothers against decapentaplegic homolog 9;Mothers against decapentaplegic homolog 5;Mothers against decapentaplegic homolog 1	SMAD3;SMAD2;SMAD9;SMAD5;SMAD1	sp|P84022|SMAD3_HUMAN Mothers against decapentaplegic homolog 3 OS=Homo sapiens OX=9606 GN=SMAD3 PE=1 SV=1;sp|Q15796|SMAD2_HUMAN Mothers against decapentaplegic homolog 2 OS=Homo sapiens OX=9606 GN=SMAD2 PE=1 SV=1;sp|O15198|SMAD9_HUMAN Mothers against deca	5	2	2	0	1	2	2	1	1	1	0	1	1	1	2	2	1	1	1	0	1	1	0	0	0	0	0	0	0	0	0	2024-06-05	2024-06-05	0	48.08	425	425;467;467;465;465	0.0033223	21454	By MS/MS	By MS/MS	By matching
P83940	P83940	1	1	0	Transcription elongation factor B polypeptide 1	Tceb1	sp|P83940|ELOC_MOUSE Elongin-C OS=Mus musculus OX=10090 GN=Eloc PE=1 SV=1	1	1	1	0	1	1	1	1	1	1	1	1	1	1	1	1	1	1	1	1	1	1	0	0	0	0	0	0	0	0	0	2024-07-10	2024-07-10	0	12473	112	112	0.00050607	27456	By MS/MS	By MS/MS	By matching
P83916	P83916	6	5	0	Chromobox protein homolog 1	CBX1	sp|P83916|CBX1_HUMAN Chromobox protein homolog 1 OS=Homo sapiens OX=9606 GN=CBX1 PE=1 SV=1	1	6	5	0	6	5	5	6	5	5	6	5	5	5	4	4	5	4	4	5	4	4	0	0	0	0	0	0	0	0	0	34.6	2024-09-25	0	21418	185	185	0	200.9	By MS/MS	By MS/MS	By MS/MS
P83870	P83870	2	2	0	PHD finger-like domain-containing protein 5A	Phf5a	sp|P83870|PHF5A_MOUSE PHD finger-like domain-containing protein 5A OS=Mus musculus OX=10090 GN=Phf5a PE=1 SV=1	1	2	2	0	2	2	2	2	2	2	2	2	2	2	2	2	2	2	2	2	2	2	0	0	0	0	0	0	0	0	0	2024-04-26	2024-04-26	0	12405	110	110	0	170.44	By MS/MS	By MS/MS	By MS/MS
P83868	P83868	8	8	0	Prostaglandin E synthase 3	Ptges3	sp|P83868|TEBP_RAT Prostaglandin E synthase 3 OS=Rattus norvegicus OX=10116 GN=Ptges3 PE=1 SV=2	1	8	8	0	5	6	8	5	5	5	5	5	6	5	6	8	5	5	5	5	5	6	0	0	0	0	0	0	0	0	0	40	40	0	18721	160	160	0	176.5	By MS/MS	By MS/MS	By MS/MS
P83731	P83731	5	5	0	60S ribosomal protein L24	RPL24	sp|P83731|RL24_HUMAN 60S ribosomal protein L24 OS=Homo sapiens OX=9606 GN=RPL24 PE=1 SV=1	1	5	5	0	5	5	5	5	5	5	4	4	4	5	5	5	5	5	5	4	4	4	0	0	0	0	0	0	0	0	0	2024-06-30	2024-06-30	0	17779	157	157	0	11621	By MS/MS	By MS/MS	By MS/MS
P83565	P83565	1	1	1	39S ribosomal protein L40, mitochondrial	Mrpl40	sp|P83565|RM40_RAT 39S ribosomal protein L40, mitochondrial OS=Rattus norvegicus OX=10116 GN=Mrpl40 PE=1 SV=2	1	1	1	1	1	1	0	1	1	1	1	1	1	1	1	0	1	1	1	1	1	1	1	1	0	1	1	1	1	1	1	2024-08-07	2024-08-07	2024-08-07	24397	206	206	0.007947	15528	By MS/MS	By MS/MS
P82995	P82995	38	24	0	Heat shock protein HSP 90-alpha	Hsp90aa1	sp|P82995|HS90A_RAT Heat shock protein HSP 90-alpha OS=Rattus norvegicus OX=10116 GN=Hsp90aa1 PE=1 SV=3	1	38	24	0	31	32	35	33	31	33	30	28	32	19	20	21	19	19	19	18	17	20	0	0	0	0	0	0	0	0	0	44.6	2024-05-28	0	84814	733	733	0	323.31	By MS/MS	By MS/MS	By MS/MS
P82933	P82933	1	1	0	28S ribosomal protein S9, mitochondrial	MRPS9	sp|P82933|RT09_HUMAN 28S ribosomal protein S9, mitochondrial OS=Homo sapiens OX=9606 GN=MRPS9 PE=1 SV=2	1	1	1	0	1	1	1	1	1	1	1	1	1	1	1	1	1	1	1	1	1	1	0	0	0	0	0	0	0	0	0	2024-03-03	2024-03-03	0	45834	396	396	0.0050551	18741	By MS/MS	By MS/MS	By MS/MS
P82663	P82663	1	1	0	28S ribosomal protein S25, mitochondrial	MRPS25	sp|P82663|RT25_HUMAN 28S ribosomal protein S25, mitochondrial OS=Homo sapiens OX=9606 GN=MRPS25 PE=1 SV=1	1	1	1	0	1	0	0	1	1	1	1	1	1	1	0	0	1	1	1	1	1	1	0	0	0	0	0	0	0	0	0	2024-09-06	2024-09-06	0	20116	173	173	0.000998	26287	By MS/MS
P82650	P82650	1	1	0	28S ribosomal protein S22, mitochondrial	MRPS22	sp|P82650|RT22_HUMAN 28S ribosomal protein S22, mitochondrial OS=Homo sapiens OX=9606 GN=MRPS22 PE=1 SV=1	1	1	1	0	1	1	1	1	1	1	1	1	1	1	1	1	1	1	1	1	1	1	0	0	0	0	0	0	0	0	0	2024-01-03	2024-01-03	0	41.28	360	360	0.001462	23974	By matching	By MS/MS	By matching
P82450	P82450	2	2	1	Sialate O-acetylesterase;Sialate O-acetylesterase small subunit;Sialate O-acetylesterase large subunit	Siae	sp|P82450|SIAE_RAT Sialate O-acetylesterase OS=Rattus norvegicus OX=10116 GN=Siae PE=1 SV=2	1	2	2	1	1	1	2	1	2	2	2	1	2	1	1	2	1	2	2	2	1	2	1	1	1	1	1	1	1	1	1	5	5	2024-08-02	60466	542	542	0	42599	By matching	By matching	By MS/MS
P81799	P81799	1	1	0	N-acetyl-D-glucosamine kinase	Nagk	sp|P81799|NAGK_RAT N-acetyl-D-glucosamine kinase OS=Rattus norvegicus OX=10116 GN=Nagk PE=1 SV=4	1	1	1	0	1	1	0	1	1	1	1	1	0	1	1	0	1	1	1	1	1	0	0	0	0	0	0	0	0	0	0	2024-07-04	2024-07-04	0	37196	343	343	0	32042	By matching	By matching
P81795;C9WPN6	P81795;C9WPN6	10;9	10;9	0;0	Eukaryotic translation initiation factor 2 subunit 3	Eif2s3;Eif2s3y	sp|P81795|IF2G_RAT Eukaryotic translation initiation factor 2 subunit 3, X-linked OS=Rattus norvegicus OX=10116 GN=Eif2s3 PE=1 SV=2;sp|C9WPN6|IF2H_RAT Eukaryotic translation initiation factor 2 subunit 3, Y-linked OS=Rattus norvegicus OX=10116 GN=Eif2s3y P	2	10	10	0	8	9	9	7	9	8	7	9	8	8	9	9	7	9	8	7	9	8	0	0	0	0	0	0	0	0	0	2024-01-30	2024-01-30	0	51079	472	472;472	0	39542	By MS/MS	By MS/MS	By MS/MS
P81605	P81605	2	2	2	Dermcidin;Survival-promoting peptide;DCD-1	DCD	sp|P81605|DCD_HUMAN Dermcidin OS=Homo sapiens OX=9606 GN=DCD PE=1 SV=2	1	2	2	2	0	0	0	0	0	0	0	1	0	0	0	0	0	0	0	0	1	0	0	0	0	0	0	0	0	1	0	20	20	20	11284	110	110	0	31868
P80318	P80318	17	17	0	T-complex protein 1 subunit gamma	Cct3	sp|P80318|TCPG_MOUSE T-complex protein 1 subunit gamma OS=Mus musculus OX=10090 GN=Cct3 PE=1 SV=1	1	17	17	0	17	16	17	16	16	15	13	15	16	17	16	17	16	16	15	13	15	16	0	0	0	0	0	0	0	0	0	31.6	31.6	0	60629	545	545	0	111.28	By MS/MS	By MS/MS	By MS/MS
P80317;Q61390	P80317	11;2	11;2	2;0	T-complex protein 1 subunit zeta	Cct6a	sp|P80317|TCPZ_MOUSE T-complex protein 1 subunit zeta OS=Mus musculus OX=10090 GN=Cct6a PE=1 SV=3	2	11	11	2	10	9	11	10	9	9	10	8	9	10	9	11	10	9	9	10	8	9	2	2	2	2	2	2	2	2	2	2024-01-28	2024-01-28	4	58004	531	531;531	0	131.52	By MS/MS	By MS/MS	By MS/MS
P80254	P80254	2	2	1	D-dopachrome decarboxylase	Ddt	sp|P80254|DOPD_RAT D-dopachrome decarboxylase OS=Rattus norvegicus OX=10116 GN=Ddt PE=1 SV=3	1	2	2	1	1	1	2	0	0	2	1	0	1	1	1	2	0	0	2	1	0	1	0	0	1	0	0	1	0	0	0	32.2	32.2	2024-05-19	13133	118	118	0.0014677	24446	By matching	By matching	By MS/MS
P80067	P80067	3	3	3	Dipeptidyl peptidase 1;Dipeptidyl peptidase 1 exclusion domain chain;Dipeptidyl peptidase 1 heavy chain;Dipeptidyl peptidase 1 light chain	Ctsc	sp|P80067|CATC_RAT Dipeptidyl peptidase 1 OS=Rattus norvegicus OX=10116 GN=Ctsc PE=1 SV=3	1	3	3	3	3	3	2	3	3	3	3	2	3	3	3	2	3	3	3	3	2	3	3	3	2	3	3	3	3	2	3	11	11	11	52235	462	462	0	15315	By MS/MS	By MS/MS	By MS/MS
P78344	P78344	2	2	0	Eukaryotic translation initiation factor 4 gamma 2	EIF4G2	sp|P78344|IF4G2_HUMAN Eukaryotic translation initiation factor 4 gamma 2 OS=Homo sapiens OX=9606 GN=EIF4G2 PE=1 SV=1	1	2	2	0	1	2	1	1	2	2	1	1	1	1	2	1	1	2	2	1	1	1	0	0	0	0	0	0	0	0	0	2024-01-02	2024-01-02	0	102.36	907	907	0	42086	By matching	By matching	By matching
P70698	P70698	8	8	3	CTP synthase 1	Ctps1	sp|P70698|PYRG1_MOUSE CTP synthase 1 OS=Mus musculus OX=10090 GN=Ctps1 PE=1 SV=2	1	8	8	3	8	7	7	8	8	8	7	8	7	8	7	7	8	8	8	7	8	7	3	2	2	3	3	3	2	3	2	2024-01-17	2024-01-17	2024-06-07	66682	591	591	0	20646	By MS/MS	By MS/MS	By MS/MS
P70645	P70645	7	7	1	Bleomycin hydrolase	Blmh	sp|P70645|BLMH_RAT Bleomycin hydrolase OS=Rattus norvegicus OX=10116 GN=Blmh PE=1 SV=1	1	7	7	1	4	6	6	7	4	7	6	7	6	4	6	6	7	4	7	6	7	6	1	1	1	1	1	1	1	1	1	26	26	2024-04-02	52322	454	454	0	66701	By MS/MS	By MS/MS	By MS/MS
P70619	P70619	3	3	2	Glutathione reductase	Gsr	sp|P70619|GSHR_RAT Glutathione reductase (Fragment) OS=Rattus norvegicus OX=10116 GN=Gsr PE=2 SV=2	1	3	3	2	2	3	2	2	3	3	3	1	3	2	3	2	2	3	3	3	1	3	2	2	2	1	2	2	2	1	2	2024-09-13	2024-09-13	2024-01-07	46301	424	424	0	97713	By MS/MS	By MS/MS	By matching
P70584	P70584	1	1	1	Short/branched chain specific acyl-CoA dehydrogenase, mitochondrial	Acadsb	sp|P70584|ACDSB_RAT Short/branched chain specific acyl-CoA dehydrogenase, mitochondrial OS=Rattus norvegicus OX=10116 GN=Acadsb PE=1 SV=1	1	1	1	1	1	1	0	1	0	0	0	1	1	1	1	0	1	0	0	0	1	1	1	1	0	1	0	0	0	1	1	2024-02-04	2024-02-04	2024-02-04	47823	432	432	0	42236	By MS/MS	By matching
P70583	P70583	3	3	2	Deoxyuridine 5-triphosphate nucleotidohydrolase	Dut	sp|P70583|DUT_RAT Deoxyuridine 5-triphosphate nucleotidohydrolase OS=Rattus norvegicus OX=10116 GN=Dut PE=2 SV=3	1	3	3	2	3	2	2	3	2	2	3	2	2	3	2	2	3	2	2	3	2	2	2	1	1	2	1	1	2	1	1	21	21	2024-01-15	22003	205	205	0	90118	By MS/MS	By MS/MS	By MS/MS
P70582	P70582	4	4	0	Nuclear pore complex protein Nup54	Nup54	sp|P70582|NUP54_RAT Nuclear pore complex protein Nup54 OS=Rattus norvegicus OX=10116 GN=Nup54 PE=1 SV=1	1	4	4	0	4	4	4	4	3	3	3	3	4	4	4	4	4	3	3	3	3	4	0	0	0	0	0	0	0	0	0	2024-04-11	2024-04-11	0	55744	510	510	0	25.13	By MS/MS	By MS/MS	By MS/MS
P70580	P70580	5	5	2	Membrane-associated progesterone receptor component 1	Pgrmc1	sp|P70580|PGRC1_RAT Membrane-associated progesterone receptor component 1 OS=Rattus norvegicus OX=10116 GN=Pgrmc1 PE=1 SV=3	1	5	5	2	4	4	3	4	4	4	3	4	4	4	4	3	4	4	4	3	4	4	2	2	2	2	2	2	2	2	2	43.6	43.6	2024-02-26	21598	195	195	0	74999	By MS/MS	By MS/MS	By MS/MS
P70490	P70490	4	4	2	Lactadherin	Mfge8	sp|P70490|MFGM_RAT Lactadherin OS=Rattus norvegicus OX=10116 GN=Mfge8 PE=2 SV=1	1	4	4	2	3	3	2	2	1	3	2	2	2	3	3	2	2	1	3	2	2	2	1	1	0	1	0	1	0	0	1	2024-02-15	2024-02-15	2024-02-08	47412	427	427	0	55599	By matching	By MS/MS	By MS/MS
P70470	P70470	4	4	0	Acyl-protein thioesterase 1	Lypla1	sp|P70470|LYPA1_RAT Acyl-protein thioesterase 1 OS=Rattus norvegicus OX=10116 GN=Lypla1 PE=1 SV=1	1	4	4	0	3	3	3	3	3	4	3	3	3	3	3	3	3	3	4	3	3	3	0	0	0	0	0	0	0	0	0	33	33	0	24708	230	230	0	33696	By MS/MS	By MS/MS	By MS/MS
P70399	P70399	4	4	1	Tumor suppressor p53-binding protein 1	Tp53bp1	sp|P70399|TP53B_MOUSE TP53-binding protein 1 OS=Mus musculus OX=10090 GN=Tp53bp1 PE=1 SV=3	1	4	4	1	2	1	4	1	2	2	1	1	1	2	1	4	1	2	2	1	1	1	1	0	1	0	0	0	0	0	0	2024-02-04	2024-02-04	2024-03-01	212.73	1969	1969	0	80793	By matching	By MS/MS	By MS/MS
P70398	P70398	6	6	2	Probable ubiquitin carboxyl-terminal hydrolase FAF-X	Usp9x	sp|P70398|USP9X_MOUSE Probable ubiquitin carboxyl-terminal hydrolase FAF-X OS=Mus musculus OX=10090 GN=Usp9x PE=1 SV=2	1	6	6	2	6	5	4	4	3	4	3	4	3	6	5	4	4	3	4	3	4	3	2	2	2	2	1	1	1	2	1	2024-04-03	2024-04-03	2024-03-01	290.71	2559	2559	0	11726	By MS/MS	By MS/MS	By MS/MS
P70362	P70362	1	1	0	Ubiquitin fusion degradation protein 1 homolog	Ufd1l	sp|P70362|UFD1_MOUSE Ubiquitin recognition factor in ER-associated degradation protein 1 OS=Mus musculus OX=10090 GN=Ufd1 PE=1 SV=2	1	1	1	0	1	1	1	1	1	0	1	1	0	1	1	1	1	1	0	1	1	0	0	0	0	0	0	0	0	0	0	2024-09-04	2024-09-04	0	34481	307	307	0.0019427	23508	By matching	By matching	By matching
P70318;P52912	P70318;P52912	2;1	2;1	0;0	Nucleolysin TIAR;Nucleolysin TIA-1	Tial1;Tia1	sp|P70318|TIAR_MOUSE Nucleolysin TIAR OS=Mus musculus OX=10090 GN=Tial1 PE=1 SV=1;sp|P52912|TIA1_MOUSE Nucleolysin TIA-1 OS=Mus musculus OX=10090 GN=Tia1 PE=1 SV=1	2	2	2	0	0	0	2	1	0	2	1	0	2	0	0	2	1	0	2	1	0	2	0	0	0	0	0	0	0	0	0	2024-06-05	2024-06-05	0	43388	392	392;386	0.0037861	21177			By MS/MS
P70302	P70302	2	2	0	Stromal interaction molecule 1	Stim1	sp|P70302|STIM1_MOUSE Stromal interaction molecule 1 OS=Mus musculus OX=10090 GN=Stim1 PE=1 SV=2	1	2	2	0	2	1	2	1	1	2	1	2	1	2	1	2	1	1	2	1	2	1	0	0	0	0	0	0	0	0	0	2024-05-03	2024-05-03	0	77566	685	685	0	30485	By MS/MS	By MS/MS	By MS/MS
P70297;O88811	P70297;O88811	2;1	2;1	0;0	Signal transducing adapter molecule 1;Signal transducing adapter molecule 2	Stam;Stam2	sp|P70297|STAM1_MOUSE Signal transducing adapter molecule 1 OS=Mus musculus OX=10090 GN=Stam PE=1 SV=3;sp|O88811|STAM2_MOUSE Signal transducing adapter molecule 2 OS=Mus musculus OX=10090 GN=Stam2 PE=1 SV=1	2	2	2	0	2	1	2	2	2	1	1	1	1	2	1	2	2	2	1	1	1	1	0	0	0	0	0	0	0	0	0	4	4	0	59771	548	548;523	0	50991	By matching	By matching	By MS/MS
P70122	P70122	2	2	0	Ribosome maturation protein SBDS	Sbds	sp|P70122|SBDS_MOUSE Ribosome maturation protein SBDS OS=Mus musculus OX=10090 GN=Sbds PE=1 SV=4	1	2	2	0	2	1	1	2	1	1	1	2	1	2	1	1	2	1	1	1	2	1	0	0	0	0	0	0	0	0	0	14	14	0	28.78	250	250	0	19915	By MS/MS	By MS/MS	By matching
P69735	P69735	2	2	1	Rab3 GTPase-activating protein catalytic subunit	Rab3gap1	sp|P69735|RB3GP_RAT Rab3 GTPase-activating protein catalytic subunit (Fragments) OS=Rattus norvegicus OX=10116 GN=Rab3gap1 PE=1 SV=2	1	2	2	1	0	0	0	1	0	0	0	0	0	0	0	0	1	0	0	0	0	0	0	0	0	1	0	0	0	0	0	2024-09-05	2024-09-05	2024-02-03	86586	775	775	0.0075288	15751
P69682	P69682	1	1	1	Adaptin ear-binding coat-associated protein 1	Necap1	sp|P69682|NECP1_RAT Adaptin ear-binding coat-associated protein 1 OS=Rattus norvegicus OX=10116 GN=Necap1 PE=1 SV=1	1	1	1	1	1	0	0	1	1	1	1	1	1	1	0	0	1	1	1	1	1	1	1	0	0	1	1	1	1	1	1	2024-07-09	2024-07-09	2024-07-09	29792	277	277	0	39031	By matching
P68510	P68510	16	12	0	14-3-3 protein eta	Ywhah	sp|P68510|1433F_MOUSE 14-3-3 protein eta OS=Mus musculus OX=10090 GN=Ywhah PE=1 SV=2	1	16	12	0	9	9	14	10	8	9	10	11	8	7	8	11	9	7	8	9	9	7	0	0	0	0	0	0	0	0	0	59.8	50.4	0	28211	246	246	0	323.31	By MS/MS	By MS/MS	By MS/MS
P68371;A6NNZ2;Q9H4B7	P68371	22;6;4	22;6;4	0;0;0	Tubulin beta-4B chain	TUBB4B	sp|P68371|TBB4B_HUMAN Tubulin beta-4B chain OS=Homo sapiens OX=9606 GN=TUBB4B PE=1 SV=1	3	22	22	0	19	19	21	19	18	18	17	18	17	19	19	21	19	18	18	17	18	17	0	0	0	0	0	0	0	0	0	63.6	63.6	0	49.83	445	445;444;451	0	323.31	By MS/MS	By MS/MS	By MS/MS
P68369;P05214	P68369;P05214	18;15	2;2	0;0	Tubulin alpha-1A chain;Tubulin alpha-3 chain	Tuba1a;Tuba3a	sp|P68369|TBA1A_MOUSE Tubulin alpha-1A chain OS=Mus musculus OX=10090 GN=Tuba1a PE=1 SV=1;sp|P05214|TBA3_MOUSE Tubulin alpha-3 chain OS=Mus musculus OX=10090 GN=Tuba3a PE=1 SV=1	2	18	2	0	14	15	17	15	15	15	14	15	15	2	2	2	2	2	2	2	2	2	0	0	0	0	0	0	0	0	0	55.9	6	0	50135	451	451;450	0	69127	By MS/MS	By MS/MS	By MS/MS
P68366	P68366	17	2	0	Tubulin alpha-4A chain	TUBA4A	sp|P68366|TBA4A_HUMAN Tubulin alpha-4A chain OS=Homo sapiens OX=9606 GN=TUBA4A PE=1 SV=1	1	17	2	0	13	13	16	13	13	13	12	13	13	2	2	2	2	2	2	2	2	2	0	0	0	0	0	0	0	0	0	52.2	2024-08-07	0	49924	448	448	0	66441	By MS/MS	By MS/MS	By MS/MS
P68254	P68254	13	10	0	14-3-3 protein theta	Ywhaq	sp|P68254|1433T_MOUSE 14-3-3 protein theta OS=Mus musculus OX=10090 GN=Ywhaq PE=1 SV=1	1	13	10	0	11	10	12	10	10	11	10	11	10	9	9	10	9	9	10	9	9	9	0	0	0	0	0	0	0	0	0	46.1	35.9	0	27778	245	245	0	323.31	By MS/MS	By MS/MS	By MS/MS
P68181	P68181	6	6	0	cAMP-dependent protein kinase catalytic subunit beta	Prkacb	sp|P68181|KAPCB_MOUSE cAMP-dependent protein kinase catalytic subunit beta OS=Mus musculus OX=10090 GN=Prkacb PE=1 SV=2	1	6	6	0	3	5	5	4	4	3	4	4	4	3	5	5	4	4	3	4	4	4	0	0	0	0	0	0	0	0	0	2024-08-24	2024-08-24	0	40707	351	351	0	80341	By MS/MS	By MS/MS	By MS/MS
P68133;P68032;P63267;P62736	P68133;P68032;P63267;P62736	11;11;10;10	3;3;3;3	0;0;0;0	Actin, alpha skeletal muscle;Actin, alpha cardiac muscle 1;Actin, gamma-enteric smooth muscle;Actin, aortic smooth muscle	ACTA1;ACTC1;ACTG2;ACTA2	sp|P68133|ACTS_HUMAN Actin, alpha skeletal muscle OS=Homo sapiens OX=9606 GN=ACTA1 PE=1 SV=1;sp|P68032|ACTC_HUMAN Actin, alpha cardiac muscle 1 OS=Homo sapiens OX=9606 GN=ACTC1 PE=1 SV=1;sp|P63267|ACTH_HUMAN Actin, gamma-enteric smooth muscle OS=Homo sapie	4	11	3	0	9	9	11	10	10	10	10	7	10	2	2	3	3	3	3	3	2	3	0	0	0	0	0	0	0	0	0	33.4	2024-07-11	0	42051	377	377;377;376;377	0	33977	By MS/MS	By MS/MS	By MS/MS
P68036;A0A1B0GUS4	P68036	9;4	9;4	0;0	Ubiquitin-conjugating enzyme E2 L3	UBE2L3	sp|P68036|UB2L3_HUMAN Ubiquitin-conjugating enzyme E2 L3 OS=Homo sapiens OX=9606 GN=UBE2L3 PE=1 SV=1	2	9	9	0	5	5	9	5	5	5	5	5	5	5	5	9	5	5	5	5	5	5	0	0	0	0	0	0	0	0	0	53.9	53.9	0	17861	154	154;154	0	62943	By MS/MS	By MS/MS	By MS/MS
P67870	P67870	3	3	0	Casein kinase II subunit beta	CSNK2B	sp|P67870|CSK2B_HUMAN Casein kinase II subunit beta OS=Homo sapiens OX=9606 GN=CSNK2B PE=1 SV=1	1	3	3	0	3	3	3	3	3	3	3	3	3	3	3	3	3	3	3	3	3	3	0	0	0	0	0	0	0	0	0	2024-07-16	2024-07-16	0	24942	215	215	0	91347	By MS/MS	By MS/MS	By MS/MS
P67778	P67778	8	8	0	Prohibitin	Phb	sp|P67778|PHB_MOUSE Prohibitin OS=Mus musculus OX=10090 GN=Phb PE=1 SV=1	1	8	8	0	6	5	6	6	6	7	4	2	5	6	5	6	6	6	7	4	2	5	0	0	0	0	0	0	0	0	0	50.4	50.4	0	29.82	272	272	0	66442	By MS/MS	By MS/MS	By MS/MS
P63330	P63330	9	9	0	Serine/threonine-protein phosphatase 2A catalytic subunit alpha isoform	Ppp2ca	sp|P63330|PP2AA_MOUSE Serine/threonine-protein phosphatase 2A catalytic subunit alpha isoform OS=Mus musculus OX=10090 GN=Ppp2ca PE=1 SV=1	1	9	9	0	8	9	9	6	9	8	8	7	8	8	9	9	6	9	8	8	7	8	0	0	0	0	0	0	0	0	0	39.5	39.5	0	35608	309	309	0	279.43	By MS/MS	By MS/MS	By MS/MS
P63321	P63321	1	1	0	Ras-related protein Ral-A	Rala	sp|P63321|RALA_MOUSE Ras-related protein Ral-A OS=Mus musculus OX=10090 GN=Rala PE=1 SV=1	1	1	1	0	1	1	1	1	1	1	1	1	1	1	1	1	1	1	1	1	1	1	0	0	0	0	0	0	0	0	0	2024-08-06	2024-08-06	0	23553	206	206	0	39343	By MS/MS	By matching	By matching
P63312	P63312	1	1	0	Thymosin beta-10	Tmsb10	sp|P63312|TYB10_RAT Thymosin beta-10 OS=Rattus norvegicus OX=10116 GN=Tmsb10 PE=1 SV=2	1	1	1	0	1	1	1	1	1	1	1	1	1	1	1	1	1	1	1	1	1	1	0	0	0	0	0	0	0	0	0	2024-08-31	2024-08-31	0	50256	44	44	0	54269	By MS/MS	By MS/MS	By MS/MS
P63279	P63279	5	5	0	SUMO-conjugating enzyme UBC9	UBE2I	sp|P63279|UBC9_HUMAN SUMO-conjugating enzyme UBC9 OS=Homo sapiens OX=9606 GN=UBE2I PE=1 SV=1	1	5	5	0	1	3	4	3	3	4	4	1	2	1	3	4	3	3	4	4	1	2	0	0	0	0	0	0	0	0	0	36.1	36.1	0	18007	158	158	0	93264	By matching	By MS/MS	By MS/MS
P63259	P63259	18	18	0	Actin, cytoplasmic 2;Actin, cytoplasmic 2, N-terminally processed	Actg1	sp|P63259|ACTG_RAT Actin, cytoplasmic 2 OS=Rattus norvegicus OX=10116 GN=Actg1 PE=1 SV=1	1	18	18	0	15	16	18	16	16	16	16	13	16	15	16	18	16	16	16	16	13	16	0	0	0	0	0	0	0	0	0	69.1	69.1	0	41792	375	375	0	323.31	By MS/MS	By MS/MS	By MS/MS
P63244	P63244	16	16	0	Guanine nucleotide-binding protein subunit beta-2-like 1;Guanine nucleotide-binding protein subunit beta-2-like 1, N-terminally processed	GNB2L1	sp|P63244|RACK1_HUMAN Receptor of activated protein C kinase 1 OS=Homo sapiens OX=9606 GN=RACK1 PE=1 SV=3	1	16	16	0	15	14	16	15	14	15	15	13	15	15	14	16	15	14	15	15	13	15	0	0	0	0	0	0	0	0	0	71	71	0	35076	317	317	0	270.81	By MS/MS	By MS/MS	By MS/MS
P63241;Q6IS14;Q9GZV4	P63241;Q6IS14	9;6;4	9;6;4	0;0;0	Eukaryotic translation initiation factor 5A-1;Eukaryotic translation initiation factor 5A-1-like	EIF5A;EIF5AL1	sp|P63241|IF5A1_HUMAN Eukaryotic translation initiation factor 5A-1 OS=Homo sapiens OX=9606 GN=EIF5A PE=1 SV=2;sp|Q6IS14|IF5AL_HUMAN Eukaryotic translation initiation factor 5A-1-like OS=Homo sapiens OX=9606 GN=EIF5AL1 PE=2 SV=2	3	9	9	0	5	5	6	6	6	6	6	5	5	5	5	6	6	6	6	6	5	5	0	0	0	0	0	0	0	0	0	64.3	64.3	0	16832	154	154;154;153	0	64378	By MS/MS	By MS/MS	By MS/MS
P63208	P63208	4	4	0	S-phase kinase-associated protein 1	SKP1	sp|P63208|SKP1_HUMAN S-phase kinase-associated protein 1 OS=Homo sapiens OX=9606 GN=SKP1 PE=1 SV=2	1	4	4	0	3	3	3	3	3	3	3	3	3	3	3	3	3	3	3	3	3	3	0	0	0	0	0	0	0	0	0	2024-05-21	2024-05-21	0	18658	163	163	0	150.02	By MS/MS	By MS/MS	By MS/MS
P63173	P63173	1	1	0	60S ribosomal protein L38	RPL38	sp|P63173|RL38_HUMAN 60S ribosomal protein L38 OS=Homo sapiens OX=9606 GN=RPL38 PE=1 SV=2	1	1	1	0	1	1	1	1	1	1	1	1	0	1	1	1	1	1	1	1	1	0	0	0	0	0	0	0	0	0	0	2024-03-14	2024-03-14	0	82178	70	70	0	52323	By MS/MS	By MS/MS	By matching
P63172	P63172	2	2	0	Dynein light chain Tctex-type 1	DYNLT1	sp|P63172|DYLT1_HUMAN Dynein light chain Tctex-type 1 OS=Homo sapiens OX=9606 GN=DYNLT1 PE=1 SV=1	1	2	2	0	1	1	2	1	1	1	1	1	1	1	1	2	1	1	1	1	1	1	0	0	0	0	0	0	0	0	0	2024-01-30	2024-01-30	0	12452	113	113	0	91238	By MS/MS	By MS/MS	By MS/MS
P63165;G2XKQ0	P63165;G2XKQ0	2;1	2;1	0;0	Small ubiquitin-related modifier 1;Small ubiquitin-related modifier	SUMO1	sp|P63165|SUMO1_HUMAN Small ubiquitin-related modifier 1 OS=Homo sapiens OX=9606 GN=SUMO1 PE=1 SV=1;sp|G2XKQ0|SUMO5_HUMAN Small ubiquitin-related modifier 5 OS=Homo sapiens OX=9606 GN=SUMO1P1 PE=1 SV=2	2	2	2	0	2	2	1	2	0	2	2	2	2	2	2	1	2	0	2	2	2	2	0	0	0	0	0	0	0	0	0	2024-07-27	2024-07-27	0	11557	101	101;101	0	64461	By MS/MS	By MS/MS	By MS/MS
P63158	P63158	9	7	0	High mobility group protein B1	Hmgb1	sp|P63158|HMGB1_MOUSE High mobility group protein B1 OS=Mus musculus OX=10090 GN=Hmgb1 PE=1 SV=2	1	9	7	0	7	7	9	7	7	8	7	7	7	5	6	7	6	6	7	6	6	6	0	0	0	0	0	0	0	0	0	46	36.3	0	24893	215	215	0	44571	By MS/MS	By MS/MS	By MS/MS
P63101	P63101	18	15	0	14-3-3 protein zeta/delta	Ywhaz	sp|P63101|1433Z_MOUSE 14-3-3 protein zeta/delta OS=Mus musculus OX=10090 GN=Ywhaz PE=1 SV=1	1	18	15	0	11	10	16	10	10	11	10	8	10	9	9	14	9	9	10	9	6	9	0	0	0	0	0	0	0	0	0	64.9	58	0	27771	245	245	0	323.31	By MS/MS	By MS/MS	By MS/MS
P63098;Q96LZ3	P63098	5;1	5;1	0;0	Calcineurin subunit B type 1	PPP3R1	sp|P63098|CANB1_HUMAN Calcineurin subunit B type 1 OS=Homo sapiens OX=9606 GN=PPP3R1 PE=1 SV=2	2	5	5	0	2	4	2	3	4	3	4	1	3	2	4	2	3	4	3	4	1	3	0	0	0	0	0	0	0	0	0	40.6	40.6	0	2024-03-19	170	170;170	0	81784	By MS/MS	By MS/MS	By MS/MS
P63092;Q5JWF2	P63092;Q5JWF2	4;4	3;3	0;0	Guanine nucleotide-binding protein G(s) subunit alpha isoforms short;Guanine nucleotide-binding protein G(s) subunit alpha isoforms XLas	GNAS	sp|P63092|GNAS2_HUMAN Guanine nucleotide-binding protein G(s) subunit alpha isoforms short OS=Homo sapiens OX=9606 GN=GNAS PE=1 SV=1;sp|Q5JWF2|GNAS1_HUMAN Guanine nucleotide-binding protein G(s) subunit alpha isoforms XLas OS=Homo sapiens OX=9606 GN=GNAS P	2	4	3	0	4	4	3	4	4	4	4	4	4	3	3	2	3	3	3	3	3	3	0	0	0	0	0	0	0	0	0	2024-05-13	2024-07-10	0	45664	394	394;1037	0	26711	By MS/MS	By MS/MS	By MS/MS
P63073	P63073	5	5	0	Eukaryotic translation initiation factor 4E	Eif4e	sp|P63073|IF4E_MOUSE Eukaryotic translation initiation factor 4E OS=Mus musculus OX=10090 GN=Eif4e PE=1 SV=1	1	5	5	0	5	5	5	5	4	3	3	4	4	5	5	5	5	4	3	3	4	4	0	0	0	0	0	0	0	0	0	2024-09-30	2024-09-30	0	25053	217	217	0	15153	By MS/MS	By MS/MS	By MS/MS
P63038	P63038	27	27	0	60 kDa heat shock protein, mitochondrial	Hspd1	sp|P63038|CH60_MOUSE 60 kDa heat shock protein, mitochondrial OS=Mus musculus OX=10090 GN=Hspd1 PE=1 SV=1	1	27	27	0	18	21	24	19	24	23	21	20	21	18	21	24	19	24	23	21	20	21	0	0	0	0	0	0	0	0	0	61.6	61.6	0	60955	573	573	0	323.31	By MS/MS	By MS/MS	By MS/MS
P63036	P63036	5	5	0	DnaJ homolog subfamily A member 1	Dnaja1	sp|P63036|DNJA1_RAT DnaJ homolog subfamily A member 1 OS=Rattus norvegicus OX=10116 GN=Dnaja1 PE=1 SV=1	1	5	5	0	5	4	4	4	4	3	5	5	4	5	4	4	4	4	3	5	5	4	0	0	0	0	0	0	0	0	0	2024-04-21	2024-04-21	0	44868	397	397	0	31051	By MS/MS	By MS/MS	By MS/MS
P63028	P63028	2	2	0	Translationally-controlled tumor protein	Tpt1	sp|P63028|TCTP_MOUSE Translationally-controlled tumor protein OS=Mus musculus OX=10090 GN=Tpt1 PE=1 SV=1	1	2	2	0	1	2	2	2	2	2	2	2	2	1	2	2	2	2	2	2	2	2	0	0	0	0	0	0	0	0	0	2024-07-15	2024-07-15	0	19462	172	172	0	30585	By MS/MS	By MS/MS	By MS/MS
P63024;P63044	P63024;P63044	2;1	2;1	0;0	Vesicle-associated membrane protein 3;Vesicle-associated membrane protein 2	Vamp3;Vamp2	sp|P63024|VAMP3_MOUSE Vesicle-associated membrane protein 3 OS=Mus musculus OX=10090 GN=Vamp3 PE=1 SV=1;sp|P63044|VAMP2_MOUSE Vesicle-associated membrane protein 2 OS=Mus musculus OX=10090 GN=Vamp2 PE=1 SV=2	2	2	2	0	2	2	2	2	2	2	2	2	2	2	2	2	2	2	2	2	2	2	0	0	0	0	0	0	0	0	0	32	32	0	1948-11-01	103	103;116	0	102.69	By MS/MS	By MS/MS	By MS/MS
P63017;P17156	P63017	32;7	32;7	0;0	Heat shock cognate 71 kDa protein	Hspa8	sp|P63017|HSP7C_MOUSE Heat shock cognate 71 kDa protein OS=Mus musculus OX=10090 GN=Hspa8 PE=1 SV=1	2	32	32	0	24	23	29	23	23	24	23	23	23	24	23	29	23	23	24	23	23	23	0	0	0	0	0	0	0	0	0	51.4	51.4	0	70.87	646	646;633	0	323.31	By MS/MS	By MS/MS	By MS/MS
P63000;P60763;P15153	P63000;P60763;P15153	4;2;2	3;1;1	0;0;0	Ras-related C3 botulinum toxin substrate 1;Ras-related C3 botulinum toxin substrate 3;Ras-related C3 botulinum toxin substrate 2	RAC1;RAC3;RAC2	sp|P63000|RAC1_HUMAN Ras-related C3 botulinum toxin substrate 1 OS=Homo sapiens OX=9606 GN=RAC1 PE=1 SV=1;sp|P60763|RAC3_HUMAN Ras-related C3 botulinum toxin substrate 3 OS=Homo sapiens OX=9606 GN=RAC3 PE=1 SV=1;sp|P15153|RAC2_HUMAN Ras-related C3 botulinu	3	4	3	0	3	3	3	3	3	3	3	3	2	2	2	2	2	2	2	2	2	2	0	0	0	0	0	0	0	0	0	2024-05-25	2024-08-19	0	21.45	192	192;192;192	0	98225	By MS/MS	By MS/MS	By MS/MS
P62995	P62995	3	3	0	Transformer-2 protein homolog beta	TRA2B	sp|P62995|TRA2B_HUMAN Transformer-2 protein homolog beta OS=Homo sapiens OX=9606 GN=TRA2B PE=1 SV=1	1	3	3	0	3	3	3	3	3	3	2	2	1	3	3	3	3	3	3	2	2	1	0	0	0	0	0	0	0	0	0	2024-07-17	2024-07-17	0	33665	288	288	0	14048	By MS/MS	By MS/MS	By MS/MS
P62993	P62993	7	7	0	Growth factor receptor-bound protein 2	GRB2	sp|P62993|GRB2_HUMAN Growth factor receptor-bound protein 2 OS=Homo sapiens OX=9606 GN=GRB2 PE=1 SV=1	1	7	7	0	6	7	7	6	6	7	6	5	6	6	7	7	6	6	7	6	5	6	0	0	0	0	0	0	0	0	0	33.2	33.2	0	25206	217	217	0	46368	By MS/MS	By MS/MS	By MS/MS
[truncated: 1,038 more rows]
[truncated: 70 more columns]
