# Supplementary material for: Neuroretinal Cell Culture Model as a Tool for the Development of New Therapeutic Approaches for Oxidative Stress-Induced Ocular Diseases, with a Focus on Glaucoma
Source: Cells. 2024 May 1;13(9):775. doi: 10.3390/cells13090775 (PMC11083839; doi:10.3390/cells13090775)
Supplement: Supplementary file 1 [file cells-13-00775-s001.zip › Supplementary File S2.xlsx]

## Sheet: All proteins_Glut vs CTRL
LFQ intensity A_CTRL_01	LFQ intensity A_CTRL_02	LFQ intensity A_CTRL_03	LFQ intensity A_Glutamate_01	LFQ intensity A_Glutamate_02	LFQ intensity A_Glutamate_03	C: Species	C: Only identified by site	C: Reverse	C: Potential contaminant	N: Peptides	N: Razor + unique peptides	N: Unique peptides	N: Sequence coverage [%]	N: Unique + razor sequence coverage [%]	N: Unique sequence coverage [%]	N: Mol. weight [kDa]	N: Q-value	N: Score	N: Intensity	N: iBAQ peptides	N: MS/MS count	T: Protein IDs	T: Majority protein IDs	T: Protein names	T: Gene names	T: id
6293100	2328700	0	0	0	0	Rattus norvegicus				2	2	1	NaN	NaN	NaN	87,31	0,00051361	28,788	27040000	38	3	Q3KR59	Q3KR59	Ubiquitin carboxyl-terminal hydrolase 10	Usp10	1293
1198400	1258400	0	725180	0	0	Rattus norvegicus				1	1	0	6	6	0	22,895	0,0067507	17,069	4119100	13	2	Q99P75	Q99P75	Ras-related protein Rab-9A	Rab9a	2041
0	1338700	0	1087900	0	0	Rattus norvegicus				1	1	0	NaN	NaN	0	78,758	0,0037825	21,106	4836300	25	1	A0A0G2JV04	A0A0G2JV04	ADP-ribosylation factor-binding protein	Gga3	0
2819100	1854400	0	1359800	0	0	Rattus norvegicus				1	1	1	NaN	NaN	NaN	47,823	0	42,236	7384100	28	1	P70584	P70584	Short/branched chain specific acyl-CoA dehydrogenase, mitochondrial	Acadsb	1096
2087400	0	0	1549100	0	0	Rattus norvegicus				1	1	0	NaN	NaN	0	34,222	0	34,167	5353500	16	3	Q5EB81	Q5EB81	NADH-cytochrome b5 reductase 1	Cyb5r1	1401
0	0	0	2187300	0	0	Rattus norvegicus				2	2	2	NaN	NaN	NaN	39,145	0,0050879	19,401	14555000	19	2	Q63530	Q63530	Phosphotriesterase-related protein	Pter	1578
5713100	3257900	3859300	2957700	0	0	Rattus norvegicus				2	2	0	NaN	NaN	0	70,361	0	47,012	20616000	36	5	O88984	O88984	Nuclear RNA export factor 1	Nxf1	321
7143800	3707500	0	3331500	0	0	Rattus norvegicus				1	1	0	NaN	NaN	0	21,102	0,00051282	28,666	17338000	6	1	Q4KM64	Q4KM64	Protein jagunal homolog 1	Jagn1	1355
4198400	7362200	4582200	4526800	0	0	Rattus norvegicus				1	1	1	NaN	NaN	NaN	26,242	0,0014684	2,449	44823000	10	17	Q6AYQ4	Q6AYQ4	Transmembrane protein 109	Tmem109	1678
6882400	0	0	4748600	0	0	Rattus norvegicus				1	1	0	NaN	NaN	0	23,909	0,0014749	24,771	10352000	16	3	D3Z8L7	D3Z8L7	Ras-related protein R-Ras	Rras	67
0	0	0	4884500	0	0	Rattus norvegicus				1	1	0	NaN	NaN	0	10,278	0	55,232	19235000	6	12	Q63ZV7	Q63ZV7	DNA repair protein SWI5 homolog	Swi5	1592
0	0	0	0	295850	0	Rattus norvegicus				1	1	1	NaN	NaN	NaN	100,48	0,0010015	26,459	1306700	72	1	Q63560	Q63560	Microtubule-associated protein 6	Map6	1579
0	0	1054800	0	376590	0	Rattus norvegicus				1	1	1	NaN	NaN	NaN	49,817	0	30,458	3321100	27	1	O08587	O08587	Nuclear pore complex protein Nup50	Nup50	122
0	940910	1274700	2154400	859210	0	Rattus norvegicus				1	1	0	NaN	NaN	0	44,453	0	96,081	8059200	22	2	D3ZKD3	D3ZKD3	RNA demethylase ALKBH5	Alkbh5	71
2516600	1631700	0	906820	1428800	0	Rattus norvegicus				2	2	1	NaN	NaN	NaN	39,503	0	16,979	79557000	19	18	Q02874	Q02874	Core histone macro-H2A.1	H2afy	1182
3630400	5246900	3319400	2749700	1734900	0	Rattus norvegicus				2	2	2	NaN	NaN	NaN	33,421	0	70,551	19712000	13	6	B1WBW4	B1WBW4	Armadillo repeat-containing protein 10	Armc10	42
4160300	2802100	0	3017600	2010600	0	Rattus norvegicus				2	2	2	NaN	NaN	NaN	80,253	0	34,872	17655000	22	5	A1L1J9	A1L1J9	Lipase maturation factor 2	Lmf2	8
3820300	0	2717300	6418800	2034400	0	Rattus norvegicus				1	1	1	NaN	NaN	NaN	145,15	0	63,628	37375000	60	13	Q80X08	Q80X08	WASH complex subunit FAM21	Fam21	1792
0	0	3488300	0	2075100	0	Rattus norvegicus				1	1	1	NaN	NaN	NaN	25,203	0	57,241	33524000	14	9	Q9WUS0	Q9WUS0	Adenylate kinase 4, mitochondrial	Ak4	2263
0	2570700	3455600	0	2135000	0	Rattus norvegicus				1	1	0	NaN	NaN	0	98,018	0	89,811	24526000	5	10	Q6YDN7	Q6YDN7	Anaphase-promoting complex subunit CDC26	Cdc26	1752
0	4985800	4335500	2926900	2167900	0	Rattus norvegicus				1	1	0	NaN	NaN	0	79,064	0,0014808	25,028	29738000	38	4	O35547	O35547	Long-chain-fatty-acid--CoA ligase 4	Acsl4	184
0	0	0	2364500	2698900	0	Rattus norvegicus				1	1	0	0,9	0,9	0	194,19	0,001005	26,661	29300000	87	5	Q9WVE9	Q9WVE9	Intersectin-1	Itsn1	2269
2873600	2773700	0	2322000	2791500	0	Rattus norvegicus				1	1	1	NaN	NaN	NaN	47,872	0,001002	26,507	22609000	16	3	Q08415	Q08415	Kynurenine--oxoglutarate transaminase 1, mitochondrial	Ccbl1	1210
2556300	3754700	0	4342500	3666800	0	Rattus norvegicus				2	2	0	NaN	NaN	0	31,443	0,005425	17,437	29140000	17	3	Q566Q8	Q566Q8	UPF0696 protein C11orf68 homolog	Bles03	1385
6106100	0	0	0	4265300	0	Rattus norvegicus				2	2	0	NaN	NaN	0	27,699	0,0042413	20,849	47907000	18	5	Q4KLJ8	Q4KLJ8	Phosducin-like protein 3	Pdcl3	1349
0	3268700	3228500	4346200	4591900	0	Rattus norvegicus				1	1	0	NaN	NaN	0	40,779	0	39,124	36023000	17	2	Q8VBU2	Q8VBU2	Protein NDRG2	Ndrg2	1935
5917900	3827200	6236400	0	4945600	0	Rattus norvegicus				2	2	0	NaN	NaN	0	78,803	0	55,142	43070000	33	12	Q62847	Q62847	Gamma-adducin	Add3	1551
0	0	0	8417400	5522500	0	Rattus norvegicus				2	2	2	NaN	NaN	NaN	34,801	0	23,249	51475000	13	33	Q68FY1	Q68FY1	Nucleoporin NUP53	Nup35	1641
3809900	0	5380200	3341700	5676600	0	Rattus norvegicus				1	1	0	NaN	NaN	0	37,378	0	77,488	54365000	12	22	O08730	O08730	Glycogenin-1	Gyg1	129
5005400	0	3662700	36469000	42736000	0	Rattus norvegicus				2	2	2	NaN	NaN	NaN	120,6	0,0075255	15,733	244480000	63	3	P97527	P97527	Contactin-5	Cntn5	1145
1440200	242940	1656500	0	661080	290780	Rattus norvegicus				3	2	1	NaN	NaN	NaN	164,46	0	32,992	13321000	87	9	Q6TRW4	Q6TRW4	Sister chromatid cohesion protein PDS5 homolog B	Pds5b	1744
692620	0	0	287210	0	388650	Rattus norvegicus				1	1	1	NaN	NaN	NaN	35,148	0,0033254	21,511	2566600	10	2	Q6VBQ5	Q6VBQ5	Myeloid-associated differentiation marker	Myadm	1750
0	381680	583970	430420	394740	455690	Rattus norvegicus				1	1	1	NaN	NaN	NaN	80,771	0	42,371	4263800	13	1	Q01714	Q01714	Transcription factor Sp1	Sp1	1175
0	0	1435400	793840	2836800	639120	Rattus norvegicus				1	1	0	NaN	NaN	0	51,072	0,0041744	NaN	5657200	23	6	Q5XI29	Q5XI29	Cleavage and polyadenylation specificity factor subunit 7	Cpsf7	1483
721370	509590	622270	1102200	1759500	690830	Rattus norvegicus				11	11	1	NaN	NaN	NaN	57,433	0	24,928	190480000	23	64	P17425;P22791	P17425	Hydroxymethylglutaryl-CoA synthase, cytoplasmic	Hmgcs1	560
0	0	0	0	0	844660	Rattus norvegicus				1	1	1	NaN	NaN	NaN	104,35	0,0054372	17,574	127100000	38	4	Q70VB1	Q70VB1	G-protein coupled receptor family C group 6 member A	Gprc6a	1759
989990	764060	0	1014400	541300	872730	Rattus norvegicus				1	1	1	NaN	NaN	NaN	48,083	0,008348	15,177	10646000	25	3	Q5BJN8	Q5BJN8	Protein SDE2 homolog	Sde2	1392
2001500	2972200	3041900	2500300	2725200	916320	Rattus norvegicus				3	3	0	NaN	NaN	0	39,361	0	64,626	40753000	21	24	P19356	P19356	Porphobilinogen deaminase	Hmbs	581
2977900	944120	0	1118700	0	965900	Rattus norvegicus				1	1	0	NaN	NaN	0	38,527	0,0067325	16,891	6113900	24	1	Q9ES39;Q78PB6	Q9ES39;Q78PB6	Nuclear distribution protein nudE homolog 1;Nuclear distribution protein nudE-like 1	Nde1;Ndel1	1766
2870200	2576500	1617800	0	4449900	1023400	Rattus norvegicus				1	1	0	NaN	NaN	0	22,544	0	58,371	33085000	11	4	Q4KLK9	Q4KLK9	RNA polymerase II subunit A C-terminal domain phosphatase SSU72	Ssu72	1350
1639100	1085700	781210	1455200	1892900	1030600	Rattus norvegicus				2	2	1	NaN	NaN	0,9	137,89	0,00050942	27,942	13395000	66	3	O08815	O08815	STE20-like serine/threonine-protein kinase	Slk	133
3366500	1614700	1200700	0	0	1174500	Rattus norvegicus				2	2	0	NaN	NaN	0	42,559	0,0005071	2,759	17062000	28	7	Q5BK63	Q5BK63	NADH dehydrogenase [ubiquinone] 1 alpha subcomplex subunit 9, mitochondrial	Ndufa9	1396
3011000	2392600	2360700	2609000	4316000	1195100	Rattus norvegicus				1	1	1	NaN	NaN	NaN	67,176	0,00050865	27,807	40722000	28	12	Q6AXQ5	Q6AXQ5	2,5-phosphodiesterase 12	Pde12	1650
1452000	1230700	51538000	0	0	1200700	Rattus norvegicus				2	2	1	32,2	32,2	NaN	13,133	0,0014677	24,446	63249000	9	3	P80254	P80254	D-dopachrome decarboxylase	Ddt	1102
0	2551000	1619200	1817600	2975300	1206500	Rattus norvegicus				17	1	0	45,6	NaN	0	49,906	0,0075122	15,585	10776000	21	2	P85108;Q3KRE8	P85108;Q3KRE8	Tubulin beta-2A chain;Tubulin beta-2B chain	Tubb2a;Tubb2b	1129
4900800	6694000	2356500	2930500	2765900	1251300	Rattus norvegicus				1	1	0	NaN	NaN	0	88,124	0	85,345	21140000	46	3	P32198	P32198	Carnitine O-palmitoyltransferase 1, liver isoform	Cpt1a	713
2006700	1248000	2289500	2755700	2087600	1267700	Rattus norvegicus				2	2	1	NaN	NaN	NaN	23,071	0,0042036	20,223	34489000	8	5	P50411	P50411	Protein phosphatase inhibitor 2	Ppp1r2	856
4050300	1059900	0	2884200	1950000	1304900	Rattus norvegicus				3	3	2	33,6	33,6	NaN	14,303	0	64,679	62575000	10	13	P52759	P52759	Ribonuclease UK114	Hrsp12	883
2218700	1722500	1127600	1599400	2165600	1316700	Rattus norvegicus				2	2	0	NaN	NaN	0	24,857	0	36,859	17665000	10	6	Q63584	Q63584	Transmembrane emp24 domain-containing protein 10	Tmed10	1580
1069400	9890700	1414700	1896400	4096800	1349500	Rattus norvegicus				3	3	1	NaN	NaN	NaN	47,225	0	36,081	43875000	19	3	Q499N3	Q499N3	WD repeat-containing protein 18	Wdr18	1334
3334800	4297300	5542300	2196700	4505200	1388200	Rattus norvegicus				4	4	0	5	5	0	150,28	0	21,651	68740000	85	13	A4L9P7	A4L9P7	Sister chromatid cohesion protein PDS5 homolog A	Pds5a	19
1697000	1125300	2439600	0	1122700	1509200	Rattus norvegicus				1	1	0	NaN	NaN	0	36,031	0	44,907	19428000	16	3	P06214	P06214	Delta-aminolevulinic acid dehydratase	Alad	402
0	2947900	0	4538100	3586100	1571200	Rattus norvegicus				2	2	1	NaN	NaN	NaN	104,7	0	12,734	40720000	42	3	O88588	O88588	Phosphofurin acidic cluster sorting protein 1	Pacs1	305
3185400	2879000	13095000	2901600	3501800	1634400	Rattus norvegicus				2	2	0	NaN	NaN	0	60,478	0	38,776	56641000	21	9	Q7TNY6	Q7TNY6	Golgi resident protein GCP60	Acbd3	1775
2870000	2612100	3305700	4813800	2964000	1638300	Rattus norvegicus				2	2	0	NaN	NaN	0	81,622	0	40,402	48595000	52	6	P14882	P14882	Propionyl-CoA carboxylase alpha chain, mitochondrial	Pcca	524
4147600	4556300	11943000	3365000	5091700	1640700	Rattus norvegicus				4	4	4	NaN	NaN	NaN	101,22	0	75,525	92467000	41	9	Q4FZV0	Q4FZV0	Beta-mannosidase	Manba	1342
4972800	4174600	3357600	3633800	2378300	1642700	Rattus norvegicus				1	1	0	NaN	NaN	0	12,097	0	NaN	25102000	6	6	B0K020	B0K020	CDGSH iron-sulfur domain-containing protein 1	Cisd1	37
0	0	1479700	1381900	1463400	1666300	Rattus norvegicus				1	1	0	NaN	NaN	0	89,584	0,0071397	16,409	6481000	51	1	B2GV24	B2GV24	E3 UFM1-protein ligase 1	Ufl1	48
1739800	1546000	1551000	1998900	1997900	1671700	Rattus norvegicus				1	1	0	NaN	NaN	0	35,201	0,0050785	19,152	14038000	16	4	P07340	P07340	Sodium/potassium-transporting ATPase subunit beta-1	Atp1b1	417
2047700	2205200	1716900	1986400	1314500	1676100	Rattus norvegicus				4	2	0	NaN	NaN	0	53,038	0	15,839	25891000	26	2	Q5PQK1	Q5PQK1	Septin-10	Septin10	1442
2192500	5091400	1151100	2359300	4205000	1681400	Rattus norvegicus				4	4	1	NaN	NaN	1	115,28	0	8,857	86553000	54	19	Q10728	Q10728	Protein phosphatase 1 regulatory subunit 12A	Ppp1r12a	1216
2437600	2426300	683210	1788600	588820	1693900	Rattus norvegicus				2	2	1	NaN	NaN	NaN	76,596	0,0050482	18,506	19260000	39	2	Q5BJK8	Q5BJK8	Golgi integral membrane protein 4	Golim4	1390
709680	2639600	2344000	0	0	1710700	Rattus norvegicus				3	1	1	NaN	NaN	NaN	36,57	0,0071143	15,906	8008000	19	13	P15978	P15978	Class I histocompatibility antigen, Non-RT1.A alpha-1 chain	RT1-Aw2	535
16037000	1006700	0	0	1543900	1711800	Rattus norvegicus				2	2	2	NaN	NaN	NaN	67,176	0	51,796	31463000	40	4	Q3KR86	Q3KR86	MICOS complex subunit Mic60	Immt	1294
4755200	4525400	1652300	2612200	3019500	1716800	Rattus norvegicus				1	1	0	NaN	NaN	0	89,987	0	15,876	25161000	4	2	P85007	P85007	Immediate early response 3-interacting protein 1	Ier3ip1	1128
2201200	1659100	1585500	0	0	1759300	Rattus norvegicus				2	1	1	NaN	NaN	NaN	56,115	0	63,695	23497000	36	5	P23565	P23565	Alpha-internexin	Ina	621
0	1583700	4494300	2383400	1960400	1762400	Rattus norvegicus				2	2	0	NaN	NaN	0	53,309	0	74,241	43579000	23	40	Q5XIB2	Q5XIB2	Peptidyl-prolyl cis-trans isomerase CWC27 homolog	Cwc27	1489
0	0	2420700	0	0	1777200	Rattus norvegicus				1	1	1	0,9	0,9	0,9	181,11	0	33,282	16366000	72	2	Q5QD51	Q5QD51	A-kinase anchor protein 12	Akap12	1446
1887600	2876300	2107300	2096600	2059600	1819900	Rattus norvegicus				1	1	1	NaN	NaN	NaN	45,442	0,0041997	20,183	24917000	22	1	Q62848	Q62848	ADP-ribosylation factor GTPase-activating protein 1	Arfgap1	1552
2326700	2297000	2148000	3693300	2566300	1820100	Rattus norvegicus				1	1	0	NaN	NaN	0	38,352	0	14,463	31381000	15	4	Q3B7D1	Q3B7D1	Ubiquitin-conjugating enzyme E2 Z	Ube2z	1291
1979500	2232800	1839200	1913900	1548900	1858500	Rattus norvegicus				2	2	0	NaN	NaN	0	24,397	0,0019277	22,646	33532000	16	6	Q642A4	Q642A4	UPF0598 protein C8orf82 homolog		1602
2885000	2606400	2007900	2015000	0	1859000	Rattus norvegicus				2	2	1	NaN	NaN	NaN	80,275	0,0050343	18,331	30727000	35	1	A2VD12	A2VD12	Pre-B-cell leukemia transcription factor-interacting protein 1	Pbxip1	18
1253800	1902100	1999900	1617900	1159600	1883300	Rattus norvegicus				2	2	2	3	3	3	163,45	0	35,028	19678000	65	2	O88902	O88902	Tyrosine-protein phosphatase non-receptor type 23	Ptpn23	317
1417300	2693000	1868500	2104300	1520400	1906200	Rattus norvegicus				2	2	1	NaN	NaN	NaN	83,3	0,0054521	17,682	25010000	39	3	P48450	P48450	Lanosterol synthase	Lss	825
2300500	0	0	3546500	1235700	1912000	Rattus norvegicus				2	2	1	9	9	NaN	39,58	0	33,246	14606000	15	3	Q5FVR4	Q5FVR4	3-5 exoribonuclease 1	Eri1	1408
0	0	0	0	0	1917500	Rattus norvegicus				1	1	0	NaN	NaN	0	31,73	0,0067234	16,704	2883300	14	1	Q5XII9	Q5XII9	Mitochondrial fission regulator 1-like	Mtfr1l	1496
19924000	2685000	1716300	2322200	2870000	1918400	Rattus norvegicus				4	4	0	NaN	NaN	0	34,133	0	77,576	77139000	20	12	P97700	P97700	Mitochondrial 2-oxoglutarate/malate carrier protein	Slc25a11	1153
7405900	2975400	3857400	1904700	1746500	1940100	Rattus norvegicus				4	4	0	31,6	31,6	0	16,994	0	66,841	52137000	8	20	P84817	P84817	Mitochondrial fission 1 protein	Fis1	1127
3199700	3114700	3820100	2629600	2056200	1943800	Rattus norvegicus				3	3	0	NaN	NaN	0	58,626	0	19,278	58389000	34	9	P07633	P07633	Propionyl-CoA carboxylase beta chain, mitochondrial	Pccb	421
3928900	4290700	0	0	3232600	1983200	Rattus norvegicus				2	2	1	NaN	NaN	2	73,006	0	52,589	34232000	36	7	B1H268	B1H268	Mini-chromosome maintenance complex-binding protein	Mcmbp	41
2320300	2039900	1953200	3053100	3704300	1990200	Rattus norvegicus				2	2	1	5	5	NaN	60,466	0	42,599	42501000	29	13	P82450	P82450	Sialate O-acetylesterase;Sialate O-acetylesterase small subunit;Sialate O-acetylesterase large subunit	Siae	1108
5941500	2173600	1193700	0	2904100	2009600	Rattus norvegicus				1	1	1	NaN	NaN	NaN	31,673	0,0023958	22,341	23781000	16	3	Q5RK00	Q5RK00	39S ribosomal protein L46, mitochondrial	Mrpl46	1451
5158600	1423900	2123800	1122600	1468800	2028300	Rattus norvegicus				3	3	1	NaN	NaN	NaN	33,835	0,00051706	29,427	28357000	17	5	P32089	P32089	Tricarboxylate transport protein, mitochondrial	Slc25a1	712
2236900	2413600	2181700	2491000	2278800	2031700	Rattus norvegicus				1	1	1	NaN	NaN	NaN	24,29	0,001001	26,422	21575000	16	1	Q63942	Q63942	GTP-binding protein Rab-3D	Rab3d	1590
0	3098200	2815500	1788800	2667000	2087900	Rattus norvegicus				1	1	1	NaN	NaN	NaN	22,612	0,0019342	22,957	25436000	15	4	Q497C3	Q497C3	Methyltransferase-like 26	Mettl26	1328
5972600	2253700	3769500	5169900	2338400	2095100	Rattus norvegicus				3	3	2	NaN	NaN	NaN	56,614	0,0014837	25,245	50860000	33	10	P40615	P40615	H/ACA ribonucleoprotein complex subunit 4	Dkc1	766
3925200	4620800	1958300	2745000	4001500	2104200	Rattus norvegicus				2	2	1	NaN	NaN	NaN	130,95	0,00148	24,998	56191000	27	5	Q63627;Q63623	Q63627;Q63623	Splicing factor, arginine/serine-rich 15;Protein SCAF8	Scaf4;Scaf8	1584
2571100	0	0	3326300	3183300	2105400	Rattus norvegicus				2	2	1	NaN	NaN	NaN	29,102	0	39,081	21500000	20	10	Q5U1Y1	Q5U1Y1	Ras-related protein Rab-34	Rab34	1461
4016500	1554200	396140	2399300	2545100	2109800	Rattus norvegicus				1	1	1	NaN	NaN	NaN	24,711	0,0023969	22,359	23543000	4	14	O54980	O54980	Synaptogyrin-2	Syngr2	233
7440200	4501400	2170600	6185100	5662000	2110800	Rattus norvegicus				2	2	1	NaN	NaN	NaN	41,87	0	65,554	51275000	23	7	P13437	P13437	3-ketoacyl-CoA thiolase, mitochondrial	Acaa2	503
0	4068200	4421800	3298300	3403900	2125800	Rattus norvegicus				3	3	2	NaN	NaN	NaN	54,081	0	48,925	64599000	21	25	P30839	P30839	Fatty aldehyde dehydrogenase	Aldh3a2	698
1849900	3152900	2755000	2600100	1092400	2126200	Rattus norvegicus				2	2	1	NaN	NaN	NaN	32,484	0,0005123	28,592	39958000	16	5	Q561R9	Q561R9	Beta-lactamase-like protein 2	Lactb2	1382
10560000	3782400	6018200	5336300	4708600	2129800	Rattus norvegicus				2	2	0	NaN	NaN	0	27,352	0	35,554	47990000	16	16	Q6AY55	Q6AY55	Dephospho-CoA kinase domain-containing protein	Dcakd	1661
1730600	1928900	0	2035700	2121500	2153300	Rattus norvegicus				2	2	0	NaN	NaN	0	46,294	0,0014764	24,883	31953000	14	2	Q3T1I4	Q3T1I4	Protein PRRC1	Prrc1	1300
2981200	2104100	3281300	2392100	1687200	2172300	Rattus norvegicus				1	1	0	NaN	NaN	0	47,263	0,0010086	26,998	20185000	25	2	O88377	O88377	Phosphatidylinositol 5-phosphate 4-kinase type-2 beta	Pip4k2b	297
638000	1486600	4500000	2223100	7148900	2188100	Rattus norvegicus				10	3	3	33,3	NaN	NaN	36,996	0	88,534	60660000	15	51	O35783	O35783	Calumenin	Calu	190
2794400	2694000	1893600	3128500	2765600	2238300	Rattus norvegicus				2	2	0	NaN	NaN	0	45,696	0	9,183	22393000	20	3	Q4V7F2	Q4V7F2	Cysteine-rich with EGF-like domain protein 1	Creld1	1368
3733500	1197000	1337800	1141700	1348500	2257900	Rattus norvegicus				1	1	1	2	2	2	76,161	0	40,424	15930000	29	2	Q63014	Q63014	A-kinase anchor protein 8	Akap8	1560
2551600	1692700	2102500	1798200	2274000	2275100	Rattus norvegicus				1	1	0	NaN	NaN	0	45,55	0	35,024	32002000	12	2	A1A5R1	A1A5R1	RNA binding protein fox-1 homolog 2	Rbfox2	6
4893300	4387600	3476100	2131700	4231000	2277400	Rattus norvegicus				2	2	1	NaN	NaN	NaN	63,615	0	91,733	42889000	30	24	Q8CHM7	Q8CHM7	2-hydroxyacyl-CoA lyase 1	Hacl1	1878
2677500	1623200	2272000	0	1326800	2284300	Rattus norvegicus				1	1	1	9	9	9	33,243	0,005016	18,041	18139000	17	3	Q5U3Z0	Q5U3Z0	Cilia- and flagella-associated protein 298	Cfap298	1474
4555800	2770600	3038100	1659300	1456300	2285500	Rattus norvegicus				3	3	2	3	3	2	139,67	0	40,799	40287000	65	6	Q9R0L4	Q9R0L4	Cullin-associated NEDD8-dissociated protein 2	Cand2	2236
3384100	5190700	4235500	2349800	3158900	2335200	Rattus norvegicus				1	1	1	NaN	NaN	NaN	38,542	0,0083516	15,177	31188000	16	18	Q63493	Q63493	Antigen-presenting glycoprotein CD1d	Cd1d	1574
2118200	3502900	0	1238000	3242000	2346400	Rattus norvegicus				2	2	0	NaN	NaN	0	42,267	0	11,596	68740000	19	7	P09606	P09606	Glutamine synthetase	Glul	447
3346300	3977600	2673400	3561200	2070500	2404300	Rattus norvegicus				2	2	1	NaN	NaN	NaN	55,945	0	72,812	43527000	19	19	P26051	P26051	CD44 antigen	Cd44	647
1343900	2368200	2128500	1895800	2369300	2410800	Rattus norvegicus				3	3	3	NaN	NaN	NaN	41,531	0	18,391	47052000	19	24	Q01460	Q01460	Di-N-acetylchitobiase	Ctbs	1173
8649300	8859500	0	5615400	6620500	2415800	Rattus norvegicus				2	2	1	10	10	NaN	18,485	0	38,048	72588000	9	30	Q5I0P2	Q5I0P2	Glycine cleavage system H protein, mitochondrial	Gcsh	1424
2058300	5626400	5198800	1226800	2198600	2454000	Rattus norvegicus				1	1	0	NaN	NaN	0	45,975	0	44,934	33659000	18	9	P25093	P25093	Fumarylacetoacetase	Fah	637
2990900	2718800	3818500	2917300	3398700	2461300	Rattus norvegicus				2	2	1	NaN	NaN	NaN	34,975	0,0037897	2,121	45355000	22	5	Q6AYT0	Q6AYT0	Quinone oxidoreductase	Cryz	1682
6714600	6561600	6478800	3476900	3067000	2462000	Rattus norvegicus				3	3	0	NaN	NaN	0	68,197	0	60,562	71815000	36	18	Q6UPE1	Q6UPE1	Electron transfer flavoprotein-ubiquinone oxidoreductase, mitochondrial	Etfdh	1748
4170500	2450800	2500100	2409000	3898100	2483500	Rattus norvegicus				7	7	2	NaN	NaN	NaN	79,411	0	32,387	143210000	43	25	Q66HF1	Q66HF1	NADH-ubiquinone oxidoreductase 75 kDa subunit, mitochondrial	Ndufs1	1626
3262400	2859700	1707100	2963500	2990800	2498500	Rattus norvegicus				1	1	0	NaN	NaN	0	43,558	0,001006	26,775	19860000	19	7	Q6P7Q1	Q6P7Q1	BRCA1-A complex subunit BRE	Bre	1720
4184300	4077000	3504800	2542400	2086200	2499300	Rattus norvegicus				3	3	0	NaN	NaN	0	72,262	0	12,432	60283000	36	12	Q62991	Q62991	Sec1 family domain-containing protein 1	Scfd1	1558
2298800	4257700	0	4170100	2535100	2514900	Rattus norvegicus				3	3	2	0,9	0,9	0,6	619,59	0	16,189	39287000	351	3	D3ZHV2	D3ZHV2	Microtubule-actin cross-linking factor 1	Macf1	70
1881800	2463000	2440700	3241400	2837100	2518400	Rattus norvegicus				3	3	2	NaN	NaN	NaN	58,02	0	49,235	68607000	23	19	Q5FVF9	Q5FVF9	Biotinidase	Btd	1404
0	1638700	0	2311500	2181400	2536300	Rattus norvegicus				1	1	0	3	3	0	49,772	0,0050389	18,367	20785000	24	3	Q4V7E8	Q4V7E8	Leucine-rich repeat flightless-interacting protein 2	Lrrfip2	1367
0	3668300	2220100	0	2845600	2548700	Rattus norvegicus				1	1	0	NaN	NaN	0	27,741	0	6,636	19950000	12	1	Q5M969	Q5M969	N-acylneuraminate-9-phosphatase	Nanp	1435
2358200	1923300	0	2482200	3225000	2563500	Rattus norvegicus				1	1	0	NaN	NaN	0	37,196	0	32,042	32362000	17	3	P81799	P81799	N-acetyl-D-glucosamine kinase	Nagk	1107
3432200	2186500	4988200	3089800	3054400	2587500	Rattus norvegicus				5	5	1	13	13	NaN	55,248	0	78,784	96010000	31	35	Q64611	Q64611	Cysteine sulfinic acid decarboxylase	Csad	1614
1363400	1900700	1344300	2687400	1791700	2590500	Rattus norvegicus				1	1	0	NaN	NaN	0	47,33	0	46,37	31205000	27	29	D3ZUQ0	D3ZUQ0	RILP-like protein 1	Rilpl1	74
9573800	2193000	2692300	1307400	1860200	2601500	Rattus norvegicus				4	3	0	NaN	NaN	0	39,025	0	46,616	32363000	21	7	G3V6S8	G3V6S8	Serine/arginine-rich splicing factor 6	Srsf6	98
8744100	2852500	3670700	3011500	3762300	2603700	Rattus norvegicus				2	2	0	NaN	NaN	0	106,15	0	36,174	42383000	58	2	Q5XI83	Q5XI83	UPF0505 protein C16orf62 homolog	Vps35l	1487
2774800	6581600	4298900	5424800	2993200	2607200	Rattus norvegicus				4	4	0	NaN	NaN	0	55,744	0	25,13	136510000	28	27	P70582	P70582	Nuclear pore complex protein Nup54	Nup54	1094
2807000	6758400	2794800	3937600	2333600	2609200	Rattus norvegicus				8	8	4	29	29	NaN	51,346	0	21,216	176460000	21	27	Q6AXY4	Q6AXY4	DNA polymerase delta subunit 2	Pold2	1656
1780500	3868200	4101500	3314200	4089900	2633800	Rattus norvegicus				1	1	1	NaN	NaN	NaN	30,946	0,0050621	1,879	34821000	16	1	P05982	P05982	NAD(P)H dehydrogenase [quinone] 1	Nqo1	400
2988500	2718300	2747100	3714400	3255300	2638200	Rattus norvegicus				3	3	0	NaN	NaN	0	37,374	0	67,233	106730000	16	18	Q5U2R0	Q5U2R0	Methionine adenosyltransferase 2 subunit beta	Mat2b	1465
4495100	4476700	2355400	2518000	3862700	2652100	Rattus norvegicus				4	4	1	NaN	NaN	NaN	54,462	0	98,792	81910000	31	23	Q6AYB4	Q6AYB4	Heat shock 70 kDa protein 14	Hspa14	1665
2765400	2218300	0	0	2399100	2689100	Rattus norvegicus				1	1	0	NaN	NaN	0	137,68	0,0014599	23,928	20596000	57	1	B2GUV7	B2GUV7	Eukaryotic translation initiation factor 5B	Eif5b	44
2324700	2134600	1725400	2118100	2015900	2702500	Rattus norvegicus				2	2	0	NaN	NaN	0	37,35	0	41,515	23007000	20	6	O35986	O35986	Zinc finger Ran-binding domain-containing protein 2	Zranb2	205
2553600	3473800	2597200	3184200	4630000	2705400	Rattus norvegicus				3	3	0	NaN	NaN	0	48,881	0	78,945	56145000	17	9	Q4QR75	Q4QR75	Exosome complex component RRP45	Exosc9	1362
1606900	1675400	2818700	2093400	5742200	2706600	Rattus norvegicus				5	5	1	NaN	NaN	0,8	197,15	0	12,727	73464000	88	14	A0A0G2K2P5	A0A0G2K2P5	Tight junction protein ZO-1	Tjp1	1
1717600	2116500	2302600	2387700	1913500	2715200	Rattus norvegicus				2	2	1	NaN	NaN	4	33,076	0,0050575	18,747	34480000	20	6	Q5PPJ4	Q5PPJ4	Deoxyhypusine hydroxylase	Dohh	1440
4010700	1487300	3107300	1557100	1539000	2724200	Rattus norvegicus				2	2	0	NaN	NaN	0	34,869	0	68,771	31117000	16	3	B0BNG0	B0BNG0	ER membrane protein complex subunit 2	Emc2	33
10203000	0	5326000	1756100	1733200	2725900	Rattus norvegicus				2	2	2	NaN	NaN	NaN	79,149	0	6,811	29076000	41	6	P36370	P36370	Antigen peptide transporter 1	Tap1	747
3761700	2502100	2004500	2565600	2895500	2729200	Rattus norvegicus				3	3	2	NaN	NaN	NaN	153,78	0	41,656	24616000	95	3	Q9JIL8	Q9JIL8	DNA repair protein RAD50	Rad50	2174
5306100	3467600	2594900	3693200	2576100	2744700	Rattus norvegicus				2	2	2	NaN	NaN	NaN	35,26	0	35,452	55821000	15	13	Q66H71	Q66H71	Serine/threonine-protein phosphatase CPPED1	Cpped1	1619
2806200	2017300	0	2336200	2999400	2752800	Rattus norvegicus				2	2	1	40,4	40,4	27	10,044	0	19,217	89943000	7	22	Q9R1T1	Q9R1T1	Barrier-to-autointegration factor;Barrier-to-autointegration factor, N-terminally processed	Banf1	2240
2430600	2386700	2705300	2629200	2867100	2776400	Rattus norvegicus				3	3	2	NaN	NaN	8	34,191	0	50,171	59339000	19	14	P97519	P97519	Hydroxymethylglutaryl-CoA lyase, mitochondrial	Hmgcl	1144
4570900	2726200	4119300	2043400	2589100	2783200	Rattus norvegicus				3	3	2	NaN	NaN	NaN	129,59	0	8,811	57916000	50	9	Q920H8	Q920H8	Hephaestin	Heph	1983
1899900	2998500	0	2355200	2626700	2794900	Rattus norvegicus				1	1	0	NaN	NaN	0	24,355	0,0041938	20,044	22602000	15	8	Q6NX65	Q6NX65	Programmed cell death protein 10	Pdcd10	1701
9767200	8477800	7471000	5080200	4237500	2794900	Rattus norvegicus				3	3	1	NaN	NaN	NaN	22,369	0	99,593	128070000	14	19	Q5EGY4	Q5EGY4	Synaptobrevin homolog YKT6	Ykt6	1403
0	1789000	2544000	0	0	2820500	Rattus norvegicus				2	2	0	NaN	NaN	0	61,523	0,0023855	21,976	22622000	29	3	Q5NDL0	Q5NDL0	EGF domain-specific O-linked N-acetylglucosamine transferase	Eogt	1438
3327300	0	3236400	2909800	2959700	2822400	Rattus norvegicus				9	1	1	36,2	5	5	25,553	0,0067054	16,601	37278000	17	7	Q5BK56	Q5BK56		Gstm4	1395
3731700	5241600	4085400	1790400	3500700	2822900	Rattus norvegicus				3	3	1	NaN	NaN	NaN	90,746	0	90,158	56030000	39	7	Q498R3	Q498R3	DnaJ homolog subfamily C member 10	Dnajc10	1331
13894000	10277000	18422000	8976200	11238000	2823500	Rattus norvegicus				4	4	2	NaN	NaN	NaN	32,302	0	17,073	277130000	21	32	P85973	P85973	Purine nucleoside phosphorylase	Pnp	1134
5239300	8956600	6477900	5858700	6443700	2838500	Rattus norvegicus				3	3	1	NaN	NaN	NaN	28,874	0	9,247	127040000	10	27	Q5PPH0	Q5PPH0	Enolase-phosphatase E1	Enoph1	1439
1922000	2009800	2372200	3000400	971750	2867800	Rattus norvegicus				2	2	1	8	8	NaN	45,093	0	38,327	33452000	25	4	Q5XI97	Q5XI97	Alanyl-tRNA editing protein Aarsd1	Aarsd1	1488
2888600	3303500	2561300	4218600	4490100	2872200	Rattus norvegicus				5	5	1	NaN	NaN	NaN	117,38	0	31,149	112850000	60	30	Q62780	Q62780	Probable ATP-dependent RNA helicase DDX46	Ddx46	1547
0	2281400	3546000	2531100	3190600	2874700	Rattus norvegicus				1	1	0	5	5	0	37,642	0,0014888	25,545	29696000	18	2	Q91XU1	Q91XU1	Protein quaking	Qki	1972
4107200	3580700	12593000	2461000	3719800	2913700	Rattus norvegicus				1	1	1	NaN	NaN	NaN	196,47	0	55,091	30999000	98	1	P15800	P15800	Laminin subunit beta-2	Lamb2	533
8281200	5793900	6388400	3917100	5511500	2916400	Rattus norvegicus				1	1	0	NaN	NaN	0	24,57	0	69,313	64126000	13	34	B0BNE2	B0BNE2	DNA-directed RNA polymerases I, II, and III subunit RPABC1	Polr2e	30
1791600	3009600	1878200	2463500	2859400	2920700	Rattus norvegicus				4	4	3	NaN	NaN	NaN	34,638	0	42,517	121890000	15	41	Q562C6	Q562C6	Leucine zipper transcription factor-like protein 1	Lztfl1	1383
2411700	2309600	1260900	2038700	2328000	2921700	Rattus norvegicus				2	2	1	NaN	NaN	NaN	47,562	0	75,071	36315000	25	9	P61480	P61480	Ribosome biogenesis protein WDR12	Wdr12	971
4201600	3911000	5004600	2863600	5294100	2931200	Rattus norvegicus				3	3	1	NaN	NaN	NaN	44,011	0,00051046	28,133	65748000	26	4	Q6Q7Y5	Q6Q7Y5	Guanine nucleotide-binding protein subunit alpha-13	Gna13	1741
0	2467200	2399800	4169700	3791600	2957300	Rattus norvegicus				1	1	1	NaN	NaN	NaN	27,691	0,0019286	22,709	39271000	17	3	Q9Z0T0	Q9Z0T0	Thiopurine S-methyltransferase	Tpmt	2282
5275800	3386500	5096000	5340900	4516900	2966200	Rattus norvegicus				4	4	1	NaN	NaN	NaN	44,874	0	22,856	125420000	21	37	A0JPQ9	A0JPQ9	Chitinase domain-containing protein 1	Chid1	5
3108400	5419400	3215300	3366600	3914500	2969200	Rattus norvegicus				3	3	2	NaN	NaN	NaN	102,6	0,00050531	27,316	50959000	47	9	Q9Z1I6	Q9Z1I6	Rho guanine nucleotide exchange factor 1	Arhgef1	2291
2444200	3094500	3176800	3096900	2640000	2983100	Rattus norvegicus				1	1	1	NaN	NaN	NaN	26,968	0	16,934	30293000	7	3	Q6AYH6	Q6AYH6	ER membrane protein complex subunit 10	Emc10	1672
3157400	2666200	3982300	0	2784000	2988600	Rattus norvegicus				3	3	1	NaN	NaN	NaN	24,48	0	93,008	78479000	15	20	Q6AYQ8	Q6AYQ8	Acylpyruvase FAHD1, mitochondrial	Fahd1	1679
10865000	9109300	3891700	0	2155200	3022700	Rattus norvegicus				2	2	1	NaN	NaN	NaN	35,384	0	76,409	55011000	19	8	Q5M843	Q5M843	2-oxoglutarate and iron-dependent oxygenase domain-containing protein 3	Ogfod3	1432
3595600	3412100	2665800	3533000	4839500	3026200	Rattus norvegicus				3	3	1	NaN	NaN	NaN	29,569	0	67,651	48128000	20	8	Q4FZX7	Q4FZX7	Signal recognition particle receptor subunit beta	Srprb	1343
2619500	0	3540800	0	0	3044100	Rattus norvegicus				1	1	1	NaN	NaN	NaN	33,756	0	50,298	18998000	18	1	P50298;P50297	P50298;P50297	Arylamine N-acetyltransferase 2;Arylamine N-acetyltransferase 1	Nat2;Nat1	852
5113400	4667300	4735500	4177000	6912100	3084100	Rattus norvegicus				4	4	1	NaN	NaN	NaN	84,73	0	84,017	77892000	45	31	B4F7E8	B4F7E8	Niban-like protein 1	Fam129b	57
3577000	0	0	2338900	4289500	3087500	Rattus norvegicus				1	1	1	NaN	NaN	NaN	29,792	0	39,031	47559000	14	2	P69682	P69682	Adaptin ear-binding coat-associated protein 1	Necap1	1082
6751100	2598400	2861200	2147700	1500700	3091200	Rattus norvegicus				2	2	0	10	10	0	29,98	0	62,381	39559000	14	4	Q5U2V8	Q5U2V8	ER membrane protein complex subunit 3	Emc3	1468
6970500	4098900	4387000	4141400	5249400	3100500	Rattus norvegicus				3	3	1	NaN	NaN	NaN	64,727	0	76,759	86728000	26	5	Q9QXY4	Q9QXY4	Opioid growth factor receptor	Ogfr	2223
5061900	2823000	4658600	5370900	2348900	3109600	Rattus norvegicus				4	4	2	NaN	NaN	NaN	47,412	0	55,599	65361000	25	15	P70490	P70490	Lactadherin	Mfge8	1092
3736600	3825700	3940800	6852000	2895600	3142900	Rattus norvegicus				1	1	0	4	4	0	60,157	0,0014648	24,132	48237000	13	3	O88339	O88339	Epsin-1	Epn1	295
2997700	3423200	4434500	3443600	4441600	3156400	Rattus norvegicus				3	3	1	NaN	NaN	NaN	63,652	0	7,089	58863000	28	15	Q6Q0N3	Q6Q0N3	5-nucleotidase domain-containing protein 2	Nt5dc2	1740
5525100	0	6558100	0	0	3157000	Rattus norvegicus				1	1	0	NaN	NaN	0	38,569	0,0079505	15,531	36439000	22	1	D4AD37	D4AD37	Inositol monophosphatase 3	Impad1	83
3043000	3199100	2445000	2966200	2651700	3177200	Rattus norvegicus				5	3	1	NaN	9	NaN	70,184	0	18,221	55873000	37	7	P0DMW1;P0DMW0	P0DMW1;P0DMW0	Heat shock 70 kDa protein 1B;Heat shock 70 kDa protein 1A	Hspa1a	456
2361000	3344700	3076900	2489700	2571100	3182700	Rattus norvegicus				1	1	1	NaN	NaN	NaN	108,37	0,0023981	22,369	24582000	52	2	B2GUZ1	B2GUZ1	Ubiquitin carboxyl-terminal hydrolase 4	Usp4	45
4225300	3519500	1062300	3617400	2274900	3190800	Rattus norvegicus				2	1	0	NaN	NaN	0	55,292	0	12,109	37778000	22	29	D3ZLZ7	D3ZLZ7	Inosine-5-monophosphate dehydrogenase 1	Impdh1	72
8132400	2942400	5504200	4695700	5316700	3205900	Rattus norvegicus				2	2	1	NaN	NaN	NaN	165,3	0	10,442	55484000	88	4	O89042	O89042	DNA polymerase alpha catalytic subunit	Pola1	323
901560	1028000	1320400	2791500	3114300	3221300	Rattus norvegicus				3	3	1	NaN	NaN	NaN	32,178	0	55,291	73100000	19	9	Q5M827	Q5M827	Pirin	Pir	1431
2627400	4525600	8335100	3927100	3458700	3241400	Rattus norvegicus				4	4	3	12	12	NaN	52,349	0	86,296	101160000	25	17	Q6P6S4	Q6P6S4	Nucleotide exchange factor SIL1	Sil1	1713
3389800	3179500	4832600	4104300	3470900	3242100	Rattus norvegicus				4	4	1	NaN	NaN	NaN	91,745	0	21,885	89358000	40	13	Q496Z0	Q496Z0	Elongator complex protein 2	Elp2	1326
0	2924600	2831200	2808800	6643700	3249100	Rattus norvegicus				1	1	0	NaN	NaN	0	46,742	0,00050582	27,427	47025000	24	6	P18266	P18266	Glycogen synthase kinase-3 beta	Gsk3b	568
9188800	6715600	10877000	13831000	2920000	3282100	Rattus norvegicus				5	5	0	NaN	NaN	0	25,552	0	17,637	216880000	17	22	P11348	P11348	Dihydropteridine reductase	Qdpr	478
1941400	2215500	2537700	3808700	3204900	3295500	Rattus norvegicus				3	3	2	NaN	NaN	NaN	26,396	0	91,454	87306000	13	35	O35760	O35760	Isopentenyl-diphosphate Delta-isomerase 1	Idi1	189
0	0	0	2068300	4205100	3329000	Rattus norvegicus				1	1	1	NaN	NaN	NaN	63,201	0,0041919	20,033	24250000	32	10	Q62920	Q62920	PDZ and LIM domain protein 5	Pdlim5	1555
2626400	2613700	2704100	1068300	2787400	3337400	Rattus norvegicus				3	3	0	8	8	0	57,971	0	85,644	48201000	31	7	Q2A121	Q2A121	Alpha-ketoglutarate-dependent dioxygenase FTO	Fto	1281
2083000	0	2729100	3687900	2457000	3358700	Rattus norvegicus				3	3	0	NaN	NaN	0	101,44	0	68,526	44518000	50	11	Q64380	Q64380	Sarcosine dehydrogenase, mitochondrial	Sardh	1607
7161700	11226000	8407000	6439700	4027000	3368500	Rattus norvegicus				3	2	0	NaN	NaN	0	23,668	0	56,452	75865000	17	62	P35280;P35286;P35289	P35280	Ras-related protein Rab-8A	Rab8a	730
5630100	4654900	3844400	3292800	4460700	3384800	Rattus norvegicus				5	5	1	12	12	NaN	77,471	0	14,275	104170000	30	24	Q07266	Q07266	Drebrin	Dbn1	1198
6734500	3143500	5710700	2604000	2380600	3394900	Rattus norvegicus				5	5	1	NaN	NaN	NaN	47,499	0	80,229	77041000	31	14	Q9Z1E1	Q9Z1E1	Flotillin-1	Flot1	2289
4984100	6443300	3539100	7587100	6906000	3419200	Rattus norvegicus				3	3	0	14	14	0	34,6	0	52,148	153570000	19	56	D3ZDK7	D3ZDK7	Glycerol-3-phosphate phosphatase	Pgp	69
5345700	3127000	5559400	3587100	3960600	3441800	Rattus norvegicus				2	2	1	NaN	NaN	3	63,126	0,00050994	28,053	83991000	27	44	Q66H94	Q66H94	Peptidyl-prolyl cis-trans isomerase FKBP9	Fkbp9	1620
6709000	13870000	1824000	8409100	5151000	3449600	Rattus norvegicus				1	1	0	NaN	NaN	0	47,989	0	32,204	72177000	21	21	B0LT89	B0LT89	Serine/threonine-protein kinase 24;Serine/threonine-protein kinase 24 35 kDa subunit;Serine/threonine-protein kinase 24 12 kDa subunit	Stk24	39
7089400	4184500	4745300	3598300	3339500	3483900	Rattus norvegicus				2	2	0	NaN	NaN	0	55,732	0,0014728	24,722	62429000	21	4	Q5U2X6	Q5U2X6	Coiled-coil domain-containing protein 47	Ccdc47	1469
4823500	3568300	0	2191900	2968300	3521600	Rattus norvegicus				2	2	0	NaN	NaN	0	38,562	0	10,982	62819000	21	16	Q5XIG0	Q5XIG0	ADP-ribose pyrophosphatase, mitochondrial	Nudt9	1493
2289000	2149900	5983300	2514100	2772900	3523500	Rattus norvegicus				1	1	1	NaN	NaN	NaN	21,81	0	11,481	39470000	18	6	P29117	P29117	Peptidyl-prolyl cis-trans isomerase F, mitochondrial	Ppif	677
5739400	5322700	3795800	5095200	6954000	3535400	Rattus norvegicus				4	4	1	NaN	NaN	NaN	46,191	0	50,003	147660000	25	33	Q4V8K5	Q4V8K5	BRO1 domain-containing protein BROX	Brox	1371
3720000	2580500	2713900	7091400	3598600	3557800	Rattus norvegicus				1	1	1	NaN	NaN	NaN	139,45	0	14,648	31182000	61	2	Q99JE6	Q99JE6	1-phosphatidylinositol 4,5-bisphosphate phosphodiesterase beta-3	Plcb3	2026
5378300	3877500	4357000	7449900	9738500	3558700	Rattus norvegicus				4	4	1	18	18	NaN	35,584	0	11,218	117810000	19	48	P52944	P52944	PDZ and LIM domain protein 1	Pdlim1	887
1352900	4658300	827570	3080200	3021900	3569100	Rattus norvegicus				3	3	1	NaN	NaN	NaN	202,41	0	47,552	53267000	102	17	P15146	P15146	Microtubule-associated protein 2	Map2	525
2200000	2878700	2234900	2221300	2748800	3570600	Rattus norvegicus				2	2	1	NaN	NaN	NaN	74,773	0	71,963	62350000	42	30	Q6AXM7	Q6AXM7	HBS1-like protein	Hbs1l	1646
3715000	3960500	4623800	2378600	5076200	3580800	Rattus norvegicus				2	2	0	NaN	NaN	0	59,443	0	3,573	37853000	34	6	Q4KLZ6	Q4KLZ6	Bifunctional ATP-dependent dihydroxyacetone kinase/FAD-AMP lyase (cyclizing);ATP-dependent dihydroxyacetone kinase;FAD-AMP lyase (cyclizing)	Dak	1352
3778200	3936600	1519600	4349300	6013600	3607800	Rattus norvegicus				3	3	2	NaN	NaN	NaN	25,061	0	27,535	127710000	10	35	Q5BK07	Q5BK07	Coiled-coil domain-containing protein 43	Ccdc43	1393
3493600	4594200	10402000	7061100	6947300	3621500	Rattus norvegicus				2	2	0	NaN	NaN	0	28,404	0	64,344	81828000	14	26	Q6P756	Q6P756	Adaptin ear-binding coat-associated protein 2	Necap2	1716
5125100	5513500	2767000	3648300	3224000	3653500	Rattus norvegicus				1	1	0	NaN	NaN	0	26,136	0	21,184	29122000	11	12	Q6AXN3	Q6AXN3	Transmembrane emp24 domain-containing protein 5	Tmed5	1648
1873600	0	3366300	3249300	0	3659500	Rattus norvegicus				1	1	1	NaN	NaN	NaN	44,186	0,0054471	17,663	32385000	18	4	Q4QR99	Q4QR99	Queuine tRNA-ribosyltransferase	Qtrt1	1364
5007300	5680600	3963500	1981100	1988300	3670900	Rattus norvegicus				2	2	2	NaN	NaN	NaN	32,433	0	46,329	83665000	12	14	Q9WVK3	Q9WVK3	Peroxisomal trans-2-enoyl-CoA reductase	Pecr	2270
2930700	5735700	2427800	5068300	2662900	3685100	Rattus norvegicus				4	4	4	NaN	NaN	NaN	26,275	0	66,475	134910000	15	18	Q6AY80	Q6AY80	Ribosyldihydronicotinamide dehydrogenase [quinone]	Nqo2	1663
0	3607300	2774000	4081800	3394700	3697300	Rattus norvegicus				2	2	1	NaN	NaN	NaN	117,2	0	46,368	59920000	56	11	P97629	P97629	Leucyl-cystinyl aminopeptidase	Lnpep	1151
8703700	5194000	4442500	4971000	3687500	3711300	Rattus norvegicus				3	3	2	NaN	NaN	3	91,87	0	38,209	72156000	42	13	O88941	O88941	Mannosyl-oligosaccharide glucosidase	Mogs	318
4075400	3775000	2078100	4482900	5440400	3754400	Rattus norvegicus				5	5	4	NaN	NaN	NaN	38,25	0	27,52	119300000	16	26	Q4G063	Q4G063	Cysteine-rich with EGF-like domain protein 2	Creld2	1346
8024400	10145000	6488800	5408200	4147200	3767000	Rattus norvegicus				3	3	1	NaN	NaN	NaN	21,932	0	NaN	119180000	11	31	Q6P9U3	Q6P9U3	COMM domain-containing protein 3	Commd3	1727
0	4119700	5198700	3208900	4970400	3806000	Rattus norvegicus				1	1	0	NaN	NaN	0	13,37	0	32,997	50015000	8	14	P50408	P50408	V-type proton ATPase subunit F	Atp6v1f	855
4697300	3330800	3064300	0	3470500	3808500	Rattus norvegicus				2	2	0	NaN	NaN	0	64,893	0,0023946	22,316	52521000	38	2	O08700	O08700	Vacuolar protein sorting-associated protein 45	Vps45	128
3179300	5249800	8301900	3137000	2225900	3811100	Rattus norvegicus				3	3	1	NaN	NaN	NaN	18,473	0	46,974	75016000	9	37	Q91VC0	Q91VC0	dCTP pyrophosphatase 1	Dctpp1	1964
2982900	2765700	5081100	4755400	3062700	3811800	Rattus norvegicus				3	3	0	11	11	0	55,437	0	91,946	104980000	29	19	Q80Z29	Q80Z29	Nicotinamide phosphoribosyltransferase	Nampt	1799
8108800	3998500	6534100	4647100	4015600	3836200	Rattus norvegicus				3	3	0	2	2	0	197,28	0	80,995	82009000	77	28	P49793	P49793	Nuclear pore complex protein Nup98-Nup96;Nuclear pore complex protein Nup98;Nuclear pore complex protein Nup96	Nup98	844
7051100	0	2759700	2491700	6349000	3856800	Rattus norvegicus				1	1	0	NaN	NaN	0	19,674	0	66,091	34507000	7	4	Q811A2	Q811A2	Bone marrow stromal antigen 2	Bst2	1801
5652800	3864400	4973000	5171000	4223100	3869700	Rattus norvegicus				5	5	4	NaN	NaN	9	74,109	0	54,205	124580000	38	16	P18886	P18886	Carnitine O-palmitoyltransferase 2, mitochondrial	Cpt2	576
3261800	3497900	1284900	0	1529400	3933700	Rattus norvegicus				1	1	0	NaN	NaN	0	26,272	0,0005048	27,226	28197000	16	5	Q8K581	Q8K581	Thioredoxin domain-containing protein 9	Txndc9	1909
6344700	7153900	6111300	10643000	6824900	3958300	Rattus norvegicus				4	4	3	NaN	NaN	NaN	79,329	0	69,881	121650000	47	19	Q5I0C3	Q5I0C3	Methylcrotonoyl-CoA carboxylase subunit alpha, mitochondrial	Mccc1	1415
4023800	5076300	2489100	2247700	5122200	3983800	Rattus norvegicus				3	3	1	NaN	NaN	NaN	102,92	0	68,253	112190000	50	41	Q8VIJ5	Q8VIJ5	Protein O-GlcNAcase	Mgea5	1957
4718800	4950300	10192000	4389500	4157800	4009600	Rattus norvegicus				4	4	3	NaN	NaN	NaN	51,795	0	8,575	107030000	21	36	O35162	O35162	Heat shock 70 kDa protein 13	Hspa13	169
5172600	6939700	6048900	5165500	7012900	4027700	Rattus norvegicus				5	5	1	NaN	NaN	NaN	38,83	0	8,412	171910000	28	40	Q9JJ19	Q9JJ19	Na(+)/H(+) exchange regulatory cofactor NHE-RF1	Slc9a3r1	2177
3762000	4098700	3562400	4023500	3738000	4058900	Rattus norvegicus				2	2	0	NaN	NaN	0	20,836	0	76,905	54967000	10	20	O08697	O08697	ADP-ribosylation factor-like protein 2	Arl2	127
3798600	4075500	3809400	3864200	3377800	4061000	Rattus norvegicus				2	2	2	NaN	NaN	NaN	35,178	0	7,709	74967000	14	4	Q9QYU2	Q9QYU2	Elongation factor Ts, mitochondrial	Tsfm	2226
2894500	3844400	6870300	4972200	4292200	4079900	Rattus norvegicus				1	1	1	NaN	NaN	NaN	38,136	0,00099552	25,685	60660000	14	10	Q5BK81	Q5BK81	Prostaglandin reductase 2	Ptgr2	1397
4514900	5073400	8798200	3797100	6025000	4097400	Rattus norvegicus				4	4	2	NaN	NaN	NaN	52,816	0	31,736	123960000	25	9	Q5U2U7	Q5U2U7	mRNA cap guanine-N7 methyltransferase	Rnmt	1467
0	3051100	5940100	4691900	9328100	4117200	Rattus norvegicus				2	2	1	NaN	NaN	NaN	43,892	0	53,589	115640000	22	43	Q62967	Q62967	Diphosphomevalonate decarboxylase	Mvd	1557
5188500	3768600	7556000	6032200	4300600	4136600	Rattus norvegicus				5	5	2	NaN	NaN	3	115,97	0	27,514	147170000	48	63	P21139	P21139	Alpha-mannosidase 2C1	Man2c1	594
7281000	8598700	11366000	7216500	9776200	4140700	Rattus norvegicus				5	5	4	NaN	NaN	NaN	28,004	0	13,52	271020000	15	41	Q711G3	Q711G3	Isoamyl acetate-hydrolyzing esterase 1 homolog	Iah1	1760
7672200	7267500	3432300	4162500	3995100	4147100	Rattus norvegicus				3	3	1	NaN	NaN	NaN	25,763	0	87,752	100890000	14	26	Q6AXX6	Q6AXX6	Redox-regulatory protein FAM213A	Fam213a	1655
0	0	0	2847100	2752600	4148600	Rattus norvegicus				4	1	1	NaN	NaN	NaN	69,285	0,0050926	19,517	47603000	25	2	O55012;Q05140	O55012	Phosphatidylinositol-binding clathrin assembly protein	Picalm	234
3058400	2998300	3775600	2286700	3671600	4154100	Rattus norvegicus				2	2	1	NaN	NaN	NaN	140,3	0	36,187	47964000	71	19	F1M775	F1M775		Diaph1	96
0	2188300	1995600	0	3628200	4164400	Rattus norvegicus				1	1	1	NaN	NaN	NaN	15,49	0	16,347	29463000	7	17	Q75Q41	Q75Q41	Mitochondrial import receptor subunit TOM22 homolog	Tomm22	1762
6909100	7328700	4089300	3624500	5546500	4171100	Rattus norvegicus				3	3	1	NaN	NaN	NaN	42,102	0,00051921	30,023	77246000	12	10	Q9JMB5	Q9JMB5	Proteasomal ubiquitin receptor ADRM1	Adrm1	2195
4203000	3571200	5984900	1155700	3692400	4173000	Rattus norvegicus				3	3	1	NaN	NaN	4	46,423	0	98,207	90426000	16	39	Q68FX1	Q68FX1	Mannose-6-phosphate isomerase	Mpi	1639
0	0	3169500	0	3647700	4187500	Rattus norvegicus				1	1	1	NaN	NaN	NaN	78,445	0	22,082	15389000	44	20	Q63448	Q63448	Peroxisomal acyl-coenzyme A oxidase 3	Acox3	1572
4174800	6628300	5783600	2968800	4651100	4201200	Rattus norvegicus				3	3	1	NaN	NaN	NaN	28,643	0,0071174	1,604	75050000	14	3	Q8K4G6	Q8K4G6	O-acetyl-ADP-ribose deacetylase MACROD1	Macrod1	1907
6946500	5920500	2884300	6786900	5345600	4203800	Rattus norvegicus				3	3	0	NaN	NaN	0	NaN	0	39,242	141110000	12	12	A1L108	A1L108	Actin-related protein 2/3 complex subunit 5-like protein	Arpc5l	7
5863100	4528300	3033100	0	4211800	4222200	Rattus norvegicus				1	1	1	NaN	NaN	NaN	47,088	0	44,892	34959000	22	2	Q6AY30	Q6AY30	Saccharopine dehydrogenase-like oxidoreductase	Sccpdh	1660
6974300	4666400	5192300	3966300	5540300	4239900	Rattus norvegicus				3	3	2	NaN	NaN	NaN	71,326	0	17,567	90679000	34	20	Q9EPF2	Q9EPF2	Cell surface glycoprotein MUC18	Mcam	2132
5113300	8245000	7042000	5934300	22081000	4256800	Rattus norvegicus				2	2	0	NaN	NaN	0	22,988	0	47,954	113240000	9	24	Q498C8	Q498C8	Protein RER1	Rer1	1329
3236100	5630200	0	3702600	4084700	4262500	Rattus norvegicus				3	2	0	NaN	NaN	0	51,251	0	18,903	68517000	25	28	B0BNF1	B0BNF1	Septin-8	Septin8	32
18192000	7776000	8993100	9136900	3723400	4285400	Rattus norvegicus				10	10	2	NaN	NaN	NaN	182,77	0	33,504	243840000	94	26	Q9Z330	Q9Z330	DNA (cytosine-5)-methyltransferase 1	Dnmt1	2304
18310000	11861000	3328300	7822800	8110300	4300000	Rattus norvegicus				6	6	1	NaN	NaN	NaN	67,444	0	40,341	199920000	35	31	Q75Q39	Q75Q39	Mitochondrial import receptor subunit TOM70	Tomm70a	1761
3808100	3827500	13728000	6895900	7662000	4303000	Rattus norvegicus				4	4	0	NaN	NaN	0	25,079	0	53,625	72365000	10	37	Q3T1J9	Q3T1J9	MOB kinase activator 1A	Mob1a	1301
1812700	3978700	7494700	3165200	5088400	4305800	Rattus norvegicus				2	2	2	NaN	NaN	NaN	33,152	0	13,233	48348000	20	12	Q5I0K5	Q5I0K5	Mycophenolic acid acyl-glucuronide esterase, mitochondrial	Abhd10	1421
9474400	5510400	3870400	2681500	5602400	4309200	Rattus norvegicus				2	2	0	NaN	NaN	0	38,413	0	45,744	102830000	20	27	Q4FZT0	Q4FZT0	Stomatin-like protein 2, mitochondrial	Stoml2	1339
6160100	4014900	6995900	2621300	4171100	4310900	Rattus norvegicus				4	4	0	16	16	0	37,361	0	29,863	109590000	23	48	D4A4T9	D4A4T9	Cysteine and histidine-rich domain-containing protein 1	Chordc1	81
0	0	9195200	2237200	3453900	4326700	Rattus norvegicus				2	2	0	NaN	NaN	0	24,575	0,0005144	28,938	48942000	8	6	Q4QQV8	Q4QQV8	Charged multivesicular body protein 5	Chmp5	1360
2392500	2569700	2933300	2508500	2864500	4350200	Rattus norvegicus				3	3	2	NaN	NaN	NaN	27,378	0	10,782	97041000	17	37	P19234	P19234	NADH dehydrogenase [ubiquinone] flavoprotein 2, mitochondrial	Ndufv2	578
6191800	3910400	4879300	5082200	4226500	4366000	Rattus norvegicus				6	4	0	NaN	NaN	0	46,734	0	16,886	123720000	28	63	P41562	P41562	Isocitrate dehydrogenase [NADP] cytoplasmic	Idh1	772
7668700	9066500	7570500	5705500	4191700	4384700	Rattus norvegicus				3	3	0	NaN	NaN	0	58,602	0	57,295	94467000	35	34	O89044	O89044	DNA primase large subunit	Prim2	324
5627000	1604700	8430400	1597700	701550	4389900	Rattus norvegicus				2	2	1	NaN	NaN	NaN	56,393	0	15,149	47876000	18	9	Q5HZY0	Q5HZY0	UBX domain-containing protein 4	Ubxn4	1414
9441100	4593600	7333900	5631200	6141800	4422600	Rattus norvegicus				2	2	0	NaN	NaN	0	18,113	0	43,906	96897000	13	17	Q812D3	Q812D3	Peptidyl-prolyl cis-trans isomerase-like 3	Ppil3	1804
2782500	4629700	5073000	3642500	4351000	4433400	Rattus norvegicus				2	2	0	NaN	NaN	0	23,703	0	48,348	76112000	15	29	B0BNM9	B0BNM9	Glycolipid transfer protein	GLTP	35
6338400	6567200	5994400	5461300	1884900	4454600	Rattus norvegicus				2	2	0	NaN	NaN	0	58,49	0,0023889	22,066	50232000	31	2	F1LTR1	F1LTR1	WD repeat-containing protein 26	Wdr26	95
11908000	10577000	7725600	10177000	14018000	4478100	Rattus norvegicus				10	10	10	44,8	44,8	44,8	48,604	0	65,953	212230000	34	75	B4F777	B4F777	High mobility group nucleosome-binding domain-containing protein 5	Hmgn5	56
4821500	2853500	7509800	4670500	2552700	4488300	Rattus norvegicus				4	3	1	NaN	NaN	NaN	65,673	0	65,837	67350000	32	10	Q5U2N0	Q5U2N0	CTP synthase 2	Ctps2	1463
3075800	2660100	3850300	0	4535900	4491500	Rattus norvegicus				1	1	1	NaN	NaN	NaN	41,926	0	44,727	31012000	24	4	Q920Q0	Q920Q0	Paralemmin-1	Palm	1987
3904400	6148900	11192000	4569500	4964300	4517200	Rattus norvegicus				6	6	3	7	7	NaN	123,6	0	11,754	109550000	71	15	O54747	O54747	DNA polymerase delta catalytic subunit	Pold1	226
10036000	6336400	8342400	3805200	5837300	4531300	Rattus norvegicus				6	6	1	NaN	NaN	NaN	39,948	0	11,044	162280000	24	19	Q9R066	Q9R066	Coxsackievirus and adenovirus receptor homolog	Cxadr	2234
0	5748300	0	6339500	5080100	4537600	Rattus norvegicus				1	1	0	NaN	NaN	0	76,962	0,0042333	2,066	47076000	35	4	P00388	P00388	NADPH--cytochrome P450 reductase	Por	348
10650000	12259000	6702400	8282900	6171100	4544900	Rattus norvegicus				2	2	1	NaN	NaN	NaN	42,435	0	46,951	112700000	18	41	P26453	P26453	Basigin	Bsg	651
3624600	5134400	9612800	5061800	19437000	4548400	Rattus norvegicus				2	2	1	NaN	NaN	NaN	22,913	0	12,871	128390000	10	41	Q76IC5	Q76IC5	Pyroglutamyl-peptidase 1	Pgpep1	1765
2914300	6781800	9100300	4087600	3435200	4564300	Rattus norvegicus				5	5	2	NaN	NaN	NaN	65,648	0	7,225	101800000	30	20	Q5PQX1;Q6P752	Q5PQX1	Torsin-1A-interacting protein 1	Tor1aip1	1444
7263800	10409000	2894800	4417500	5366800	4583900	Rattus norvegicus				2	2	0	NaN	NaN	0	48,319	0	76,602	109370000	19	28	P20611	P20611	Lysosomal acid phosphatase	Acp2	590
12464000	7416800	6936700	5792900	4620300	4603800	Rattus norvegicus				4	4	3	NaN	NaN	NaN	28,868	0	67,185	113240000	18	24	P19511	P19511	ATP synthase F(0) complex subunit B1, mitochondrial	Atp5f1	583
2558400	4555100	6168600	4319700	4932600	4606600	Rattus norvegicus				4	4	3	NaN	NaN	NaN	57,436	0	82,692	103850000	24	14	P35433	P35433	Amidophosphoribosyltransferase	Ppat	733
7005600	5171900	7088300	5144500	4029000	4656800	Rattus norvegicus				5	5	2	NaN	NaN	NaN	67,038	0	68,382	131280000	36	21	Q9ES21	Q9ES21	Phosphatidylinositide phosphatase SAC1	Sacm1l	2149
3450000	6466300	0	3533900	10756000	4682400	Rattus norvegicus				1	1	0	NaN	NaN	0	13,689	0,00099502	25,679	66783000	5	7	Q5RJZ6	Q5RJZ6	Short coiled-coil protein	Scoc	1450
0	9155100	9294200	0	5026700	4706900	Rattus norvegicus				3	3	1	NaN	NaN	NaN	23,403	0	94,549	41851000	15	5	Q5XIU9	Q5XIU9	Membrane-associated progesterone receptor component 2	Pgrmc2	1504
2884300	4147000	0	3074200	883490	4716400	Rattus norvegicus				3	3	0	6	6	0	95,251	0	66,866	34093000	43	6	Q6MG08	Q6MG08	ATP-binding cassette sub-family F member 1	Abcf1	1696
4457300	3106700	0	5229300	3701300	4724000	Rattus norvegicus				2	2	0	NaN	NaN	0	27,782	0,0046361	19,615	63329000	9	2	Q99ND9	Q99ND9	RWD domain-containing protein 1	Rwdd1	2040
9411000	5136400	4716700	5302100	5172600	4746300	Rattus norvegicus				3	2	0	NaN	NaN	0	44,281	0	13,282	92683000	19	15	P36506	P36506	Dual specificity mitogen-activated protein kinase kinase 2	Map2k2	748
5213600	5932500	4294700	8778500	7236200	4746500	Rattus norvegicus				2	2	2	NaN	NaN	NaN	18,094	0	32,273	106170000	10	9	Q498R7	Q498R7	CXXC motif containing zinc binding protein	Czib	1332
5534800	2141300	3170000	2652900	2519600	4749000	Rattus norvegicus				4	4	2	NaN	NaN	NaN	105,54	0	75,928	56446000	51	4	Q6TQE1	Q6TQE1	Zinc finger CCCH domain-containing protein 18	Zc3h18	1743
5234100	3621000	2394800	3254100	4329100	4765300	Rattus norvegicus				1	1	1	NaN	NaN	NaN	37,075	0	NaN	34039000	13	9	Q4QR85	Q4QR85	Methylosome protein 50	Wdr77	1363
5537500	4382200	6172400	5232200	4577900	4770300	Rattus norvegicus				4	4	1	10	10	NaN	64,949	0	64,144	114670000	37	13	Q5XI01	Q5XI01	La-related protein 7	Larp7	1478
3355300	3860300	0	4052200	3417800	4784900	Rattus norvegicus				2	2	2	NaN	NaN	NaN	29,854	0	59,973	40432000	13	8	Q5XIU5	Q5XIU5	Proteasome inhibitor PI31 subunit	Psmf1	1503
4891900	4905900	2692000	2950400	3301900	4820400	Rattus norvegicus				8	1	1	NaN	NaN	NaN	84,541	0	30,143	38199000	44	2	Q811A3	Q811A3	Procollagen-lysine,2-oxoglutarate 5-dioxygenase 2	Plod2	1802
2785500	4542100	3249600	4641200	3203100	4843800	Rattus norvegicus				4	4	2	NaN	NaN	7	60,805	0	13,881	114270000	29	11	Q07116	Q07116	Sulfite oxidase, mitochondrial	Suox	1197
6831400	3706300	0	4818200	3776900	4902600	Rattus norvegicus				1	1	1	NaN	NaN	NaN	24,397	0,007947	15,528	29821000	12	10	P83565	P83565	39S ribosomal protein L40, mitochondrial	Mrpl40	1113
4649000	6603200	10422000	5948600	11906000	4913800	Rattus norvegicus				7	7	1	NaN	NaN	NaN	100,57	0	11,361	181670000	42	32	Q62696	Q62696	Disks large homolog 1	Dlg1	1542
3581300	2499500	6028100	4729900	3984200	4920400	Rattus norvegicus				3	3	2	NaN	NaN	NaN	28,128	0	10,518	91993000	13	25	P18297	P18297	Sepiapterin reductase	Spr	569
4327700	4184900	11454000	7186300	3202400	4944900	Rattus norvegicus				3	3	1	13	13	NaN	25,289	0	57,435	117020000	11	34	P28073	P28073	Proteasome subunit beta type-6	Psmb6	667
6194300	10112000	10244000	8377500	5129300	4991300	Rattus norvegicus				3	3	1	NaN	NaN	NaN	48,986	0	91,808	196650000	22	32	Q9EQH5	Q9EQH5	C-terminal-binding protein 2	Ctbp2	2136
3515500	8365100	2902800	4855500	2977200	5024100	Rattus norvegicus				5	5	1	NaN	NaN	NaN	56,556	0	31,852	152150000	31	70	Q3MID3	Q3MID3	ADP-ribosylation factor GTPase-activating protein 2	Arfgap2	1297
6887800	8736600	10055000	7450000	7202200	5040000	Rattus norvegicus				7	7	2	NaN	NaN	NaN	54,037	0	189,97	277160000	26	68	Q6P6R2	Q6P6R2	Dihydrolipoyl dehydrogenase, mitochondrial	Dld	1712
12534000	8746500	9800600	7867100	6272100	5072600	Rattus norvegicus				2	2	0	9	9	0	38,201	0	66,441	134850000	23	47	P29147	P29147	D-beta-hydroxybutyrate dehydrogenase, mitochondrial	Bdh1	678
3161100	3832100	3917200	2944800	5273200	5113500	Rattus norvegicus				5	5	0	NaN	NaN	0	115,6	0	94,416	109860000	48	9	P56558	P56558	UDP-N-acetylglucosamine--peptide N-acetylglucosaminyltransferase 110 kDa subunit	Ogt	926
15010000	13796000	1706700	6310700	3219500	5132000	Rattus norvegicus				3	3	1	21	21	NaN	35,762	0,00051894	29,947	74921000	18	5	P23711	P23711	Heme oxygenase 2	Hmox2	623
15443000	9014700	5230600	4047600	3020300	5163900	Rattus norvegicus				2	2	1	NaN	NaN	NaN	25,479	0,0014634	24,012	93491000	13	6	D3ZTX0	D3ZTX0	Transmembrane emp24 domain-containing protein 7	Tmed7	73
11159000	6523000	17322000	5407600	10813000	5185500	Rattus norvegicus				3	3	2	NaN	NaN	NaN	36,518	0	15,715	160450000	19	25	D4AAT7	D4AAT7	ATP-dependent (S)-NAD(P)H-hydrate dehydratase	Carkd	82
5538600	5110300	6040800	14726000	5349000	5192200	Rattus norvegicus				4	1	1	NaN	NaN	NaN	62,071	0	85,337	127090000	14	41	Q9JJP9	Q9JJP9	Ubiquilin-1	Ubqln1	2180
4995200	0	0	0	0	5194400	Rattus norvegicus				2	2	0	NaN	NaN	0	74,877	0,0023844	21,969	19613000	30	3	O08838	O08838	Amphiphysin	Amph	135
6894500	4752700	4161000	5980700	5893200	5198100	Rattus norvegicus				6	6	2	NaN	NaN	NaN	61,972	0	12,277	187830000	32	22	Q62835	Q62835	Rab GTPase-binding effector protein 2	Rabep2	1550
7061600	4563800	3713500	2341000	8113100	5218800	Rattus norvegicus				3	3	0	NaN	NaN	0	36,122	0	40,621	57467000	17	21	Q64232	Q64232	Very-long-chain enoyl-CoA reductase	Tecr	1600
4862800	7009900	6896500	4169700	4694500	5250400	Rattus norvegicus				3	3	1	NaN	NaN	NaN	42,823	0	45,768	118260000	20	27	P35738	P35738	2-oxoisovalerate dehydrogenase subunit beta, mitochondrial	Bckdhb	742
3218000	3306200	4775500	4828000	4735800	5282900	Rattus norvegicus				4	4	2	NaN	NaN	NaN	70,49	0	47,771	148140000	39	11	F1LRS8	F1LRS8	CD2-associated protein	Cd2ap	94
7649700	11054000	6785400	4060900	6973500	5297100	Rattus norvegicus				2	2	1	NaN	NaN	NaN	59,507	0	12,518	101140000	30	17	P21396	P21396	Amine oxidase [flavin-containing] A	Maoa	599
5283700	6168900	9794200	4353800	3779500	5323000	Rattus norvegicus				3	2	0	NaN	NaN	0	41,599	0	48,208	63083000	23	15	Q99PD4	Q99PD4	Actin-related protein 2/3 complex subunit 1A	Arpc1a	2042
8808300	3344100	4247600	5174700	5577800	5345900	Rattus norvegicus				3	1	0	NaN	NaN	0	22,446	0	8,622	58133000	10	14	Q923W4	Q923W4	Hepatoma-derived growth factor-related protein 3	Hdgfrp3	1998
9588600	5937100	5050600	3532700	5486200	5348500	Rattus norvegicus				3	3	0	NaN	NaN	0	42,062	0	37,526	75776000	20	8	Q7TP48	Q7TP48	Adipocyte plasma membrane-associated protein	Apmap	1776
3354700	3983400	8408600	5093600	2857800	5348700	Rattus norvegicus				1	1	1	NaN	NaN	NaN	29,19	0	33,733	63538000	12	25	Q5I0D5	Q5I0D5	Phospholysine phosphohistidine inorganic pyrophosphate phosphatase	Lhpp	1417
7375700	4215300	6837000	9392400	10119000	5371900	Rattus norvegicus				5	5	5	4	4	4	58,813	0	34,421	225430000	32	55	P11915	P11915	Non-specific lipid-transfer protein	Scp2	487
10691000	11972000	8414100	5185000	5303500	5384900	Rattus norvegicus				6	6	5	NaN	NaN	NaN	149,17	0	53,107	188110000	63	49	Q8VHU4	Q8VHU4	Elongator complex protein 1	Ikbkap	1955
7980000	7321500	3673400	3605600	8229100	5403300	Rattus norvegicus				3	3	0	NaN	NaN	0	53,753	0	66,834	110940000	31	16	B5DFN2	B5DFN2	Adenosylhomocysteinase	Ahcyl1	63
4757600	2838000	8032900	5323400	4227100	5413600	Rattus norvegicus				3	3	3	NaN	NaN	NaN	35,419	0	60,094	111370000	14	11	Q5M876	Q5M876	N-acyl-aromatic-L-amino acid amidohydrolase (carboxylate-forming)	Acy3	1433
11052000	7850400	10861000	10693000	4342300	5419300	Rattus norvegicus				2	2	1	NaN	NaN	NaN	74,674	0	15,562	89646000	25	5	Q4KLL4	Q4KLL4	Transmembrane 9 superfamily member 4	Tm9sf4	1351
10691000	12349000	6461400	5630700	5601800	5427000	Rattus norvegicus				4	4	0	NaN	NaN	0	35,822	0	10,773	205660000	16	52	Q6AZ50	Q6AZ50	Ubiquitin-like-conjugating enzyme ATG3	Atg3	1685
4950800	3837100	5732900	2763400	2292700	5478800	Rattus norvegicus				6	6	0	NaN	NaN	0	50,164	0	13,853	120830000	26	18	P11960	P11960	2-oxoisovalerate dehydrogenase subunit alpha, mitochondrial	Bckdha	490
3629100	3592800	3804000	4011700	2618200	5479700	Rattus norvegicus				2	2	0	NaN	NaN	0	40,787	0	46,336	61922000	20	24	Q6AYE2	Q6AYE2	Endophilin-B1	Sh3glb1	1668
3793500	5972400	4540900	9170400	7488300	5540300	Rattus norvegicus				3	3	0	NaN	NaN	0	52,693	0	54,055	178120000	26	41	Q6Q0N1	Q6Q0N1	Cytosolic non-specific dipeptidase	Cndp2	1739
0	2969900	2728100	4064200	4117600	5545400	Rattus norvegicus				1	1	0	NaN	NaN	0	44,895	0	32,021	32328000	16	4	Q5M7A4	Q5M7A4	Ubiquitin-like modifier-activating enzyme 5	Uba5	1425
8835700	10871000	9668100	8167700	8587300	5546600	Rattus norvegicus				3	3	1	NaN	NaN	NaN	30,012	0	12,689	196780000	8	57	Q641Z8	Q641Z8	Peflin	Pef1	1599
4368100	4335000	5945900	5726700	4473400	5557600	Rattus norvegicus				2	2	0	NaN	NaN	0	41,506	0	27,786	120700000	16	23	Q6AYR2	Q6AYR2	Protein NDRG3	Ndrg3	1680
5170800	3950800	3544300	11317000	4583300	5596600	Rattus norvegicus				3	3	1	NaN	NaN	NaN	42,889	0	NaN	96731000	23	46	P35815	P35815	Protein phosphatase 1B	Ppm1b	743
10871000	6449400	3617500	4837600	4206500	5605300	Rattus norvegicus				6	6	1	NaN	NaN	NaN	91,91	0	92,614	159850000	37	36	Q56A27	Q56A27	Nuclear cap-binding protein subunit 1	Ncbp1	1386
12313000	17139000	8712200	10793000	12747000	5642700	Rattus norvegicus				5	5	1	21	21	NaN	49,241	0	42,855	279750000	22	66	Q5M939	Q5M939	Histone acetyltransferase type B catalytic subunit	Hat1	1434
7044900	8999400	9107600	5068500	4862900	5665300	Rattus norvegicus				4	4	0	NaN	NaN	0	61,237	0	30,694	76961000	35	33	Q4V8H8	Q4V8H8	EH domain-containing protein 2	Ehd2	1370
7520300	6942000	7085500	5675400	6908500	5667900	Rattus norvegicus				5	5	1	NaN	NaN	NaN	85,413	0	65,157	117020000	26	49	Q3T1L0	Q3T1L0	Aldehyde dehydrogenase family 16 member A1	Aldh16a1	1302
11619000	9379700	9231300	8468400	5374400	5675600	Rattus norvegicus				1	1	0	NaN	NaN	0	21,064	0	NaN	63750000	6	20	Q08013	Q08013	Translocon-associated protein subunit gamma	Ssr3	1205
4648000	5933000	8224500	5488500	5732300	5706400	Rattus norvegicus				8	8	5	NaN	NaN	NaN	40,829	0	25,49	237820000	20	148	P05369	P05369	Farnesyl pyrophosphate synthase	Fdps	393
7556000	10437000	4988600	10736000	3352900	5725000	Rattus norvegicus				1	1	0	NaN	NaN	0	79,288	0,0014584	23,855	75062000	32	20	Q5XI28	Q5XI28	Ribonucleoprotein PTB-binding 1	Raver1	1482
12051000	4458700	5908900	8829800	2652400	5733200	Rattus norvegicus				1	1	0	NaN	NaN	0	27,028	0	97,119	47226000	16	14	Q5I0E7	Q5I0E7	Transmembrane emp24 domain-containing protein 9	Tmed9	1419
0	5754600	5597400	19439000	8556200	5744700	Rattus norvegicus				1	1	0	NaN	NaN	0	37,998	0,0042273	2,061	70212000	17	12	P56603	P56603	Secretory carrier-associated membrane protein 1	Scamp1	928
6143900	3361500	6364300	4770100	4136800	5755200	Rattus norvegicus				4	4	2	13	13	6	49,604	0	18,429	92769000	25	36	P51607	P51607	N-acylglucosamine 2-epimerase	Renbp	871
9381700	10273000	14786000	5673500	7104400	5782600	Rattus norvegicus				7	7	1	NaN	NaN	NaN	80,354	0	14,408	241070000	33	41	Q63028	Q63028	Alpha-adducin	Add1	1561
3537200	4488300	3737600	6734100	3175100	5783700	Rattus norvegicus				2	2	1	NaN	NaN	NaN	34,045	0	54,904	90477000	12	5	Q5I0L4	Q5I0L4	Cytosolic Fe-S cluster assembly factor NUBP1	Nubp1	1423
9487000	10738000	5459300	4778200	6380000	5826300	Rattus norvegicus				6	6	1	NaN	NaN	NaN	152,61	0	11,741	160500000	71	21	Q9JHW1	Q9JHW1	Carboxypeptidase D	Cpd	2167
6964200	4842000	7444500	4783400	3032000	5836900	Rattus norvegicus				6	6	2	NaN	NaN	NaN	54,208	0	8,245	156640000	27	35	Q5BKC6	Q5BKC6	HSPB1-associated protein 1	Hspbap1	1398
5738500	5751900	6264400	5287600	6879900	5847800	Rattus norvegicus				11	11	2	NaN	NaN	NaN	132,97	0	115,34	351350000	55	86	P47245	P47245	Nardilysin	Nrd1	811
2810900	9141200	3026500	3026400	7315900	5859200	Rattus norvegicus				3	3	1	NaN	NaN	NaN	39,905	0	9,987	78535000	24	37	Q6P9U8	Q6P9U8	Eukaryotic translation initiation factor 3 subunit H	Eif3h	1728
10667000	6754100	7457700	8754600	6377800	5965300	Rattus norvegicus				3	3	0	NaN	NaN	0	28,197	0	13,827	77927000	19	23	Q5I0K8	Q5I0K8	28S ribosomal protein S7, mitochondrial	Mrps7	1422
7995100	12830000	7943500	15305000	8307800	5972500	Rattus norvegicus				7	7	1	NaN	NaN	NaN	57,807	0	89,204	358760000	32	104	Q02253	Q02253	Methylmalonate-semialdehyde dehydrogenase [acylating], mitochondrial	Aldh6a1	1179
7690500	5642900	10854000	5003100	4721900	6028100	Rattus norvegicus				2	2	1	NaN	NaN	4	38,175	0	23,87	84243000	17	29	Q9QZK8	Q9QZK8	Deoxyribonuclease-2-alpha	Dnase2	2231
8005800	4279100	4735100	3969500	2019600	6057100	Rattus norvegicus				2	2	0	NaN	NaN	0	16,129	0	35,516	108980000	10	17	P11240	P11240	Cytochrome c oxidase subunit 5A, mitochondrial	Cox5a	477
10729000	6111200	4018100	9831600	8860000	6057200	Rattus norvegicus				2	2	1	NaN	NaN	NaN	25,493	0	69,478	150790000	19	32	P24473	P24473	Glutathione S-transferase kappa 1	Gstk1	635
3195000	3662100	4433000	2388000	2605900	6071700	Rattus norvegicus				1	1	0	NaN	NaN	0	102,8	0,001004	2,662	25109000	42	11	P0C5W1	P0C5W1	Microtubule-associated protein 1S;MAP1S heavy chain;MAP1S light chain	Map1s	455
11722000	11206000	17089000	6513700	9434900	6088400	Rattus norvegicus				4	4	2	NaN	NaN	11	29,197	0	15,864	179140000	12	35	P34067	P34067	Proteasome subunit beta type-4	Psmb4	720
14517000	8001300	7642500	7452000	5833000	6108600	Rattus norvegicus				5	5	0	NaN	NaN	0	95,934	0	32,381	171640000	39	27	Q9JIL3	Q9JIL3	Interleukin enhancer-binding factor 3	Ilf3	2173
8260600	8063900	5354000	11301000	9697000	6123900	Rattus norvegicus				9	9	0	NaN	NaN	0	120,63	0	22,036	267910000	61	82	P16638	P16638	ATP-citrate synthase	Acly	549
6000100	5917900	5743600	7084800	7028400	6148800	Rattus norvegicus				9	9	1	NaN	NaN	NaN	72,618	0	16,426	298360000	32	30	P19468	P19468	Glutamate--cysteine ligase catalytic subunit	Gclc	582
8483200	6524800	6121700	8669100	4281400	6164200	Rattus norvegicus				7	7	1	10	10	NaN	148,55	0	55,905	224320000	64	79	P10686	P10686	1-phosphatidylinositol 4,5-bisphosphate phosphodiesterase gamma-1	Plcg1	464
7895100	6615500	4011800	13846000	10693000	6170400	Rattus norvegicus				3	3	1	NaN	NaN	NaN	23,605	0	12,361	160860000	12	43	Q498U4	Q498U4	SAP domain-containing ribonucleoprotein	Sarnp	1333
7122200	7553000	11546000	4287800	0	6182100	Rattus norvegicus				2	2	1	NaN	NaN	NaN	58,343	0	58,64	109650000	26	55	Q4V8F9	Q4V8F9	Hydroxysteroid dehydrogenase-like protein 2	Hsdl2	1369
4688000	5336600	8600800	4878700	3579000	6209700	Rattus norvegicus				3	3	0	NaN	NaN	0	70,34	0	77,772	115950000	29	23	Q4AE70	Q4AE70	Histone-arginine methyltransferase CARM1	Carm1	1337
7028600	6355200	3997700	5409000	6319300	6216200	Rattus norvegicus				3	3	0	NaN	NaN	0	49,168	0	7,242	88582000	18	7	Q5XI13	Q5XI13	Glutamate-rich WD repeat-containing protein 1	Grwd1	1480
8211900	10131000	8165800	10256000	5150300	6252900	Rattus norvegicus				3	3	0	7	7	0	53,396	0	89,685	166330000	13	50	P17955	P17955	Nuclear pore glycoprotein p62	Nup62	567
7135600	7954400	9690300	7592800	8805800	6281000	Rattus norvegicus				3	3	2	NaN	NaN	5	54,289	0	33,813	190160000	22	56	P84039	P84039	Ectonucleotide pyrophosphatase/phosphodiesterase family member 5	Enpp5	1120
5236200	6728300	6578500	10605000	7013500	6287200	Rattus norvegicus				5	5	2	NaN	NaN	7	65,455	0	23,611	205570000	28	90	Q4QQW8	Q4QQW8	Putative phospholipase B-like 2	Plbd2	1361
10083000	1530800	0	4954500	6409600	6287900	Rattus norvegicus				6	6	3	NaN	NaN	NaN	52,848	0	15,462	149810000	20	35	Q68FY0	Q68FY0	Cytochrome b-c1 complex subunit 1, mitochondrial	Uqcrc1	1640
8403500	6174400	7162000	6978800	10293000	6326700	Rattus norvegicus				4	4	1	NaN	NaN	NaN	46,396	0	86,189	194620000	20	48	Q6AY84	Q6AY84	Secernin-1	Scrn1	1664
7048300	3355500	4168300	2585800	3394500	6422500	Rattus norvegicus				6	6	1	8	8	NaN	108,25	0	161,2	130040000	57	46	Q5M7V8	Q5M7V8	Thyroid hormone receptor-associated protein 3	Thrap3	1426
4800200	9349100	5945700	12138000	6886600	6451000	Rattus norvegicus				6	6	0	43,3	43,3	0	17,674	0	288,53	297820000	7	73	Q5M823	Q5M823	NudC domain-containing protein 2	Nudcd2	1430
8030000	10134000	7412000	10804000	8111100	6509000	Rattus norvegicus				5	5	1	15	15	NaN	52,344	0	18,869	190680000	30	51	P46413	P46413	Glutathione synthetase	Gss	803
7771700	9931600	7398600	8292700	7006800	6527600	Rattus norvegicus				3	3	1	NaN	NaN	NaN	30,314	0	17,536	169740000	14	41	A2RUW1	A2RUW1	Toll-interacting protein	Tollip	17
4953900	5019400	6769700	4544700	4769100	6590700	Rattus norvegicus				3	3	0	NaN	NaN	0	34,993	0	51,974	106170000	15	21	Q5U2Q3	Q5U2Q3	Ester hydrolase C11orf54 homolog		1464
2610700	4273100	8555100	4362900	10141000	6591300	Rattus norvegicus				2	2	2	NaN	NaN	NaN	22,249	0	17,503	114540000	12	26	Q9JLT6	Q9JLT6	BH3-interacting domain death agonist;BH3-interacting domain death agonist p15;BH3-interacting domain death agonist p13;BH3-interacting domain death agonist p11	Bid	2192
0	3666900	5866000	0	2247600	6618800	Rattus norvegicus				1	1	0	NaN	NaN	0	72,488	0	57,943	32836000	30	14	D2XV59	D2XV59	GTP-binding protein 1	Gtpbp1	65
5479000	3985200	6075600	5448400	5632800	6664300	Rattus norvegicus				2	2	2	NaN	NaN	NaN	30,142	0	13,241	106070000	18	14	Q8VIL3	Q8VIL3	ZW10 interactor	Zwint	1959
5928000	5170500	5793500	7307200	3300400	6694600	Rattus norvegicus				2	2	1	NaN	NaN	3	44,774	0	51,077	63683000	21	19	Q5XIP9	Q5XIP9	Transmembrane protein 43	Tmem43	1501
6331900	4734800	9055500	8683500	4337400	6701900	Rattus norvegicus				6	6	5	NaN	NaN	NaN	61,868	0	50,519	169710000	34	33	P0C2X9	P0C2X9	Delta-1-pyrroline-5-carboxylate dehydrogenase, mitochondrial	Aldh4a1	453
4234600	2731400	6187500	5810900	8775800	6710000	Rattus norvegicus				2	2	0	NaN	NaN	0	44,982	0	36,219	62811000	21	11	Q6EV70	Q6EV70	GDP-fucose protein O-fucosyltransferase 1	Pofut1	1687
8504900	3680100	0	3485600	4065300	6730500	Rattus norvegicus				2	2	0	8	8	0	29,445	0	39,017	72505000	16	3	P20788	P20788	Cytochrome b-c1 complex subunit Rieske, mitochondrial;Cytochrome b-c1 complex subunit 11	Uqcrfs1	593
7809200	9238000	10411000	7755000	8243800	6745800	Rattus norvegicus				7	7	0	NaN	NaN	0	66,722	0	19	294250000	33	59	Q9JM53	Q9JM53	Apoptosis-inducing factor 1, mitochondrial	Aifm1	2194
8521800	5926400	7475600	5431100	4798300	6784600	Rattus norvegicus				2	2	0	NaN	NaN	0	128,43	0	44,178	158430000	66	34	Q4VSI4	Q4VSI4	Ubiquitin carboxyl-terminal hydrolase 7	Usp7	1374
5505400	6657500	7822400	7529300	6898500	6796100	Rattus norvegicus				3	3	0	NaN	NaN	0	32,002	0	11,434	170680000	16	94	Q6I7R3	Q6I7R3	Isochorismatase domain-containing protein 1	Isoc1	1689
11765000	6565800	6146500	5461900	7686900	6796600	Rattus norvegicus				6	6	4	6	6	NaN	152,28	0	53,97	154780000	78	51	O35821	O35821	Myb-binding protein 1A	Mybbp1a	194
10808000	7221000	8199200	8234100	8639000	6836500	Rattus norvegicus				9	9	0	NaN	NaN	0	88,931	0	56,991	328780000	51	132	B5DF89	B5DF89	Cullin-3	Cul3	60
6078000	7255500	3603900	4488800	7416800	6841300	Rattus norvegicus				4	4	1	NaN	NaN	NaN	43,9	0	61,592	139480000	28	67	Q5FVI6	Q5FVI6	V-type proton ATPase subunit C 1	Atp6v1c1	1406
13888000	22282000	12167000	9164000	27159000	6841400	Rattus norvegicus				1	1	1	20	20	20	17,398	0	12,084	163830000	4	30	Q642A2	Q642A2	Type-1 angiotensin II receptor-associated protein	Agtrap	1601
7117900	9787900	5908500	8425900	7390600	6863400	Rattus norvegicus				3	3	1	NaN	NaN	NaN	32,63	0	70,054	192100000	17	78	Q6AYG5	Q6AYG5	Ethylmalonyl-CoA decarboxylase	Echdc1	1670
5208500	4614100	7421900	4194100	7401400	6865200	Rattus norvegicus				4	4	3	NaN	NaN	NaN	40,936	0	22,097	126270000	18	35	Q642G4	Q642G4	Peroxisomal membrane protein PEX14	Pex14	1604
7399200	7326900	6008500	5455900	3117700	6868200	Rattus norvegicus				2	2	0	3	3	0	98,73	0	37,662	85189000	51	12	Q62786	Q62786	Prostaglandin F2 receptor negative regulator	Ptgfrn	1548
4929100	1883900	3919500	4869800	4570700	6874700	Rattus norvegicus				4	4	4	NaN	NaN	NaN	29,85	0	12,346	148520000	12	26	O70257	O70257	Syntaxin-7	Stx7	266
5284300	7010500	7971200	7101900	6754900	6900800	Rattus norvegicus				4	4	3	NaN	NaN	NaN	43,021	0	36,377	156000000	21	51	Q5XIC0	Q5XIC0	Enoyl-CoA delta isomerase 2, mitochondrial	Eci2	1490
10067000	4330000	4946600	6478200	5928600	6974300	Rattus norvegicus				6	5	2	12	NaN	NaN	74,017	0	154,52	157600000	36	68	Q925G1	Q925G1	Hepatoma-derived growth factor-related protein 2	Hdgfrp2	2002
4670200	3659100	4853500	5182500	5323700	6987800	Rattus norvegicus				7	7	1	NaN	NaN	NaN	85,961	0	40,568	170680000	39	45	P10688	P10688	1-phosphatidylinositol 4,5-bisphosphate phosphodiesterase delta-1	Plcd1	465
0	0	2739400	6414500	6670300	6989100	Rattus norvegicus				2	2	1	NaN	NaN	NaN	36,363	0	16,388	47728000	24	5	P14669	P14669	Annexin A3	Anxa3	521
7821100	11276000	9281700	8079100	12397000	6990400	Rattus norvegicus				4	4	1	NaN	NaN	NaN	29,346	0	53,254	248420000	11	47	Q63528	Q63528	Replication protein A 32 kDa subunit	Rpa2	1577
3697600	6413900	6077100	6055700	4636400	7017700	Rattus norvegicus				4	4	0	NaN	NaN	0	49,998	0	98,385	142710000	23	46	Q6AYG3	Q6AYG3	Protein prune homolog	Prune	1669
4193500	4332500	3846400	5578800	4902200	7031900	Rattus norvegicus				3	3	2	NaN	NaN	10	33,005	0	16,549	141020000	20	66	Q9JHB5	Q9JHB5	Translin-associated protein X	Tsnax	2162
11885000	11077000	15341000	10232000	5581700	7033600	Rattus norvegicus				17	17	0	NaN	NaN	0	244,87	0	79,617	420020000	122	69	F1LNJ2	F1LNJ2	U5 small nuclear ribonucleoprotein 200 kDa helicase	Snrnp200	91
7239900	4594200	17081000	3779700	6240100	7039800	Rattus norvegicus				1	1	0	NaN	NaN	0	11,075	0,001472	2,471	58181000	5	3	P05943	P05943	Protein S100-A10	S100a10	399
10597000	20335000	9976900	9448100	9135500	7069900	Rattus norvegicus				3	3	1	13	13	5	51,853	0	55,54	213460000	20	60	Q6AYP5	Q6AYP5	Cell adhesion molecule 1	Cadm1	1676
3727900	2578000	4409700	2412700	7856800	7103700	Rattus norvegicus				3	3	1	NaN	NaN	NaN	39,319	0	79,872	90096000	21	15	Q5RJQ4	Q5RJQ4	NAD-dependent protein deacetylase sirtuin-2	Sirt2	1447
10209000	9280800	6108000	11020000	4903200	7128100	Rattus norvegicus				3	3	2	NaN	NaN	NaN	46,301	0	97,713	172840000	23	40	P70619	P70619	Glutathione reductase	Gsr	1097
5109500	4087100	4233500	2249100	1756900	7136500	Rattus norvegicus				2	2	1	NaN	NaN	NaN	43,68	0	40,941	34169000	19	10	Q6AYK5	Q6AYK5	Cell growth-regulating nucleolar protein	Lyar	1674
6344500	4905300	11136000	11094000	10193000	7160400	Rattus norvegicus				2	2	0	NaN	NaN	0	54,399	0	47,367	124410000	19	20	Q5FVH2	Q5FVH2	Phospholipase D3	Pld3	1405
8058700	3988000	20720000	6671000	6300600	7201900	Rattus norvegicus				10	10	7	37,8	37,8	NaN	46,428	0	62,221	560630000	27	151	P13221	P13221	Aspartate aminotransferase, cytoplasmic	Got1	501
2084000	5217400	3812000	6081900	4097400	7205300	Rattus norvegicus				4	4	3	NaN	NaN	NaN	28,889	0	44,341	152230000	14	57	Q9JK72	Q9JK72	Copper chaperone for superoxide dismutase	Ccs	2185
8118500	6643200	7079100	7057500	8336600	7260700	Rattus norvegicus				2	2	1	NaN	NaN	NaN	58,958	0	10,284	108540000	25	35	P50430	P50430	Arylsulfatase B	Arsb	857
9543400	7318100	6597300	15787000	5791800	7298700	Rattus norvegicus				3	3	1	NaN	NaN	NaN	20,468	0	13,606	123760000	11	56	B2RZ78	B2RZ78	Vacuolar protein sorting-associated protein 29	Vps29	54
15201000	4773500	2485400	3795000	8655100	7418900	Rattus norvegicus				2	2	2	NaN	NaN	NaN	19,514	0	34,548	125990000	13	36	P10888	P10888	Cytochrome c oxidase subunit 4 isoform 1, mitochondrial	Cox4i1	470
8503000	5146800	3868600	5910300	6017900	7432300	Rattus norvegicus				6	6	1	NaN	NaN	NaN	102,41	0	22,831	220400000	51	71	P05708	P05708	Hexokinase-1	Hk1	396
6904200	9609500	7989000	8769700	4095500	7438100	Rattus norvegicus				4	4	1	NaN	NaN	NaN	45,48	0	23,903	182610000	23	51	P12368;P12369	P12368	cAMP-dependent protein kinase type II-alpha regulatory subunit	Prkar2a	494
6653900	5835500	5808200	4730400	7948600	7491700	Rattus norvegicus				3	3	1	NaN	NaN	NaN	17,79	0	NaN	107390000	13	19	B2GV38	B2GV38	Ubiquitin-like protein 4A	Ubl4a	49
5652700	5795400	7045900	10368000	9482200	7494600	Rattus norvegicus				1	1	0	11	11	0	16,674	0	46,066	95718000	10	18	Q642A5	Q642A5	DNA polymerase epsilon subunit 3	Pole3	1603
8210500	8027400	7719700	7278600	7215500	7497200	Rattus norvegicus				5	5	1	NaN	NaN	NaN	36,132	0	90,913	225930000	22	29	Q64591	Q64591	2,4-dienoyl-CoA reductase, mitochondrial	Decr1	1613
6441100	5696000	10298000	9667000	8219100	7499300	Rattus norvegicus				5	5	4	34,4	34,4	NaN	27,669	0	29,675	221690000	15	44	Q9Z339;Q6AXV9	Q9Z339	Glutathione S-transferase omega-1	Gsto1	2305
4700900	3336400	6546500	6068000	4997900	7504200	Rattus norvegicus				5	5	3	NaN	NaN	NaN	54,589	0	96,666	183740000	26	27	O35217	O35217	Multiple inositol polyphosphate phosphatase 1	Minpp1	171
6292100	6751900	6373000	7251700	7212300	7504600	Rattus norvegicus				6	6	2	NaN	NaN	NaN	80,253	0	14,313	283270000	41	80	P42676	P42676	Neurolysin, mitochondrial	Nln	783
12036000	7555100	5963700	8042400	10313000	7566100	Rattus norvegicus				1	1	1	NaN	NaN	NaN	40,317	0	59,981	70695000	15	9	Q5M9G1	Q5M9G1	Protein HEXIM1	Hexim1	1436
4158800	3969800	5453400	4104400	3656000	7593900	Rattus norvegicus				2	2	2	NaN	NaN	NaN	23,324	0	14,995	169850000	8	52	P28077	P28077	Proteasome subunit beta type-9	Psmb9	668
4384900	3543300	3003100	0	4884600	7599800	Rattus norvegicus				1	1	0	NaN	NaN	0	17,783	0	91,819	29424000	3	8	Q6TEK4	Q6TEK4	Vitamin K epoxide reductase complex subunit 1	Vkorc1	1742
5200800	7154100	9402000	7135900	6713200	7618800	Rattus norvegicus				9	9	1	NaN	NaN	3	68,055	0	37,529	295660000	34	112	Q9ES54	Q9ES54	Nuclear protein localization protein 4 homolog	Nploc4	2150
6628000	6300200	7512100	8699600	8636100	7635600	Rattus norvegicus				3	3	3	NaN	NaN	NaN	29,038	0	54,293	240800000	14	65	Q4KM35	Q4KM35	Proteasome subunit beta type-10	Psmb10	1353
8186800	4842800	4289000	9870100	9231100	7669300	Rattus norvegicus				4	4	0	NaN	NaN	0	24,641	0	72,337	188570000	11	49	P22062	P22062	Protein-L-isoaspartate(D-aspartate) O-methyltransferase	Pcmt1	609
18949000	5031300	6550600	3260900	5385800	7684200	Rattus norvegicus				11	11	0	NaN	NaN	0	119,81	0	115,08	275540000	64	36	Q63355	Q63355	Unconventional myosin-Ic	Myo1c	1569
4135900	8528400	3173300	9968700	12730000	7691100	Rattus norvegicus				6	6	3	NaN	NaN	NaN	38,09	0	124,84	358210000	24	82	B0BN85	B0BN85	Suppressor of G2 allele of SKP1 homolog	Sugt1	27
19316000	3570100	8552900	3746500	2718000	7726400	Rattus norvegicus				6	6	0	NaN	NaN	0	32,418	0	15,172	148800000	18	12	Q5FVQ4	Q5FVQ4	Malectin	Mlec	1407
6986200	7065300	10974000	7969500	8641300	7784000	Rattus norvegicus				9	9	3	NaN	NaN	NaN	82,118	0	25,434	238200000	45	41	P97571	P97571	Calpain-1 catalytic subunit	Capn1	1148
10810000	10881000	14502000	10842000	8785300	7791800	Rattus norvegicus				9	9	1	NaN	NaN	NaN	98,126	0	24,448	355840000	49	67	Q63270	Q63270	Cytoplasmic aconitate hydratase	Aco1	1567
22212000	4547400	1976200	1400900	4784600	7802400	Rattus norvegicus				4	4	4	NaN	NaN	NaN	30,797	0	14,82	161130000	18	28	Q9R1Z0	Q9R1Z0	Voltage-dependent anion-selective channel protein 3	Vdac3	2242
7398800	8479600	10328000	17869000	21786000	7830600	Rattus norvegicus				5	5	3	34,7	34,7	NaN	NaN	0	18,018	289570000	15	62	Q5BK20	Q5BK20	Hematological and neurological expressed 1-like protein	Hn1l	1394
2559200	9414000	5180400	3736900	4538000	7890100	Rattus norvegicus				1	1	1	5	5	5	34,535	0	31,916	53991000	20	14	Q6AYP7	Q6AYP7	7-methylguanosine phosphate-specific 5-nucleotidase	Nt5c3b	1677
6697300	8465700	10635000	9449700	10847000	7902500	Rattus norvegicus				5	5	1	NaN	NaN	NaN	43,82	0	47,54	349980000	23	124	P07871;P21775	P07871;P21775	3-ketoacyl-CoA thiolase B, peroxisomal;3-ketoacyl-CoA thiolase A, peroxisomal	Acaa1b;Acaa1a	425
8743900	7538400	4153200	3040000	6691300	7917600	Rattus norvegicus				2	2	1	NaN	NaN	NaN	63,791	0	53,348	66084000	38	5	Q9QZR6	Q9QZR6	Septin-9	Septin9	2232
6824200	7286200	5078200	5078200	8496800	7924500	Rattus norvegicus				6	6	6	NaN	NaN	NaN	58,258	0	43,169	230870000	30	48	Q63184	Q63184	Interferon-induced, double-stranded RNA-activated protein kinase	Eif2ak2	1565
10730000	12626000	12897000	8155200	12917000	7928800	Rattus norvegicus				6	6	0	NaN	NaN	0	42,316	0	24,674	358700000	21	64	Q4FZT2	Q4FZT2	Protein phosphatase methylesterase 1	Ppme1	1340
11728000	13109000	10349000	9104700	6559200	7949100	Rattus norvegicus				5	5	2	NaN	NaN	NaN	27,439	0	6,983	225960000	13	41	P30713	P30713	Glutathione S-transferase theta-2	Gstt2	695
8221400	9300200	9921000	8702700	10433000	7958200	Rattus norvegicus				6	6	0	NaN	NaN	0	46,793	0	22,283	239450000	24	51	B1H267	B1H267	Sorting nexin-5	Snx5	40
6116800	4837900	7443700	7986000	6422300	7968200	Rattus norvegicus				5	5	2	NaN	NaN	9	35,302	0	28,903	214820000	15	97	P29266	P29266	3-hydroxyisobutyrate dehydrogenase, mitochondrial	Hibadh	679
12761000	12025000	11585000	8093100	14591000	7971800	Rattus norvegicus				13	13	1	NaN	NaN	0,7	141,93	0	59,62	399620000	71	79	P28023	P28023	Dynactin subunit 1	Dctn1	664
9621900	11433000	13548000	8175900	6702200	8004600	Rattus norvegicus				10	10	2	NaN	NaN	NaN	85,965	0	33	249540000	46	48	Q3B8Q1	Q3B8Q1	Nucleolar RNA helicase 2	Ddx21	1292
12703000	9269200	9309900	12564000	9053000	8025600	Rattus norvegicus				9	9	5	NaN	NaN	NaN	100,78	0	47,344	463500000	40	139	O35828	O35828	Coronin-7	Coro7	196
9846900	5054200	11862000	5040100	8560300	8028700	Rattus norvegicus				3	3	1	NaN	NaN	NaN	31,187	0	43,561	131860000	15	20	G3V7P1	G3V7P1	Syntaxin-12	Stx12	100
3646400	4134400	5752200	5323100	25474000	8092300	Rattus norvegicus				2	2	1	NaN	NaN	NaN	91,168	0	73,627	84010000	39	7	O54861	O54861	Sortilin	Sort1	228
17160000	8600900	9868200	10994000	18312000	8211400	Rattus norvegicus				3	3	1	36,7	36,7	NaN	16,929	0,0042433	20,895	272240000	10	9	Q6PEC0	Q6PEC0	Bis(5-nucleosyl)-tetraphosphatase [asymmetrical]	Nudt2	1733
5983600	4508400	6429300	8882200	8246900	8233600	Rattus norvegicus				4	4	0	33	33	0	24,708	0	33,696	173600000	12	84	P70470	P70470	Acyl-protein thioesterase 1	Lypla1	1091
11869000	8399800	6235800	6922000	6084400	8340200	Rattus norvegicus				3	3	2	NaN	NaN	NaN	22,305	0	67,553	117900000	13	36	P04041	P04041	Glutathione peroxidase 1	Gpx1	368
13238000	9502800	5413900	7783900	11906000	8355200	Rattus norvegicus				11	11	0	NaN	NaN	0	82,496	0	16,703	342920000	46	80	Q641Y8	Q641Y8	ATP-dependent RNA helicase DDX1	Ddx1	1597
9451600	7093400	7199200	9195200	12685000	8382400	Rattus norvegicus				12	5	2	37,5	NaN	8	49,109	0	46,761	259700000	26	61	Q5U216	Q5U216	ATP-dependent RNA helicase DDX39A	Ddx39a	1462
6512000	4515100	4981100	6558800	5485400	8398600	Rattus norvegicus				11	11	5	7	7	NaN	269,64	0	86,251	261760000	116	42	P15205	P15205	Microtubule-associated protein 1B;MAP1B heavy chain;MAP1 light chain LC1	Map1b	527
6043000	8971800	9947700	6065900	10244000	8407800	Rattus norvegicus				4	4	1	NaN	NaN	NaN	34,461	0	21,819	216340000	22	64	Q3KRD5	Q3KRD5	Mitochondrial import receptor subunit TOM34	Tomm34	1295
7487600	9223900	9059000	8641900	7606100	8476700	Rattus norvegicus				5	5	0	NaN	NaN	0	38,822	0	10,597	259500000	15	69	G3V9T7	G3V9T7	ATPase Asna1	Asna1	104
5403300	12882000	13987000	5575200	14171000	8479000	Rattus norvegicus				8	3	2	34,9	17	NaN	25,914	0	46,009	187720000	18	10	P04905	P04905	Glutathione S-transferase Mu 1	Gstm1	384
12476000	8519900	12145000	6872700	9942700	8484300	Rattus norvegicus				4	4	0	NaN	NaN	0	60,08	0	83,117	233400000	30	69	P15791;P11275;P11730;P08413	P15791;P11275;P11730;P08413	Calcium/calmodulin-dependent protein kinase type II subunit delta;Calcium/calmodulin-dependent protein kinase type II subunit alpha;Calcium/calmodulin-dependent protein kinase type II subunit gamma;Calcium/calmodulin-dependent protein kinase type II subunit beta	Camk2d;Camk2a;Camk2g;Camk2b	532
6491600	9030400	6751600	6618800	5918100	8528300	Rattus norvegicus				9	9	3	NaN	NaN	NaN	107,16	0	65,184	324710000	49	98	P41542	P41542	General vesicular transport factor p115	Uso1	771
7693500	8497300	11332000	5805200	6941800	8584900	Rattus norvegicus				5	5	0	NaN	NaN	0	25,117	0	54,274	154140000	10	23	P08082	P08082	Clathrin light chain B	Cltb	431
8368700	13525000	13396000	6607900	9361900	8600800	Rattus norvegicus				6	6	0	NaN	NaN	0	33,746	0	23,719	299810000	15	85	Q4V7A0	Q4V7A0	WD repeat-containing protein 61;WD repeat-containing protein 61, N-terminally processed	Wdr61	1366
9698900	10661000	10532000	11384000	10228000	8615100	Rattus norvegicus				14	14	2	NaN	NaN	NaN	87,083	0	107,44	423640000	50	98	P54319	P54319	Phospholipase A-2-activating protein	Plaa	902
6998400	2021500	8945800	3614900	1460700	8633900	Rattus norvegicus				1	1	0	NaN	NaN	0	16,815	0,00051387	28,788	40540000	6	9	B0K025	B0K025	Oligosaccharyltransferase complex subunit OSTC	Ostc	38
5270800	8662000	8899200	8506700	7537800	8636700	Rattus norvegicus				4	4	1	NaN	NaN	NaN	53,088	0	97,308	199340000	24	15	Q9QUR2	Q9QUR2	Dynactin subunit 4	Dctn4	2212
9250500	8855800	11829000	14032000	15660000	8639900	Rattus norvegicus				5	5	1	16	16	NaN	71,177	0	39,262	255030000	22	82	Q62871	Q62871	Cytoplasmic dynein 1 intermediate chain 2	Dync1i2	1553
14912000	11556000	7321000	9121400	7351100	8697300	Rattus norvegicus				8	8	3	NaN	NaN	NaN	106,42	0	76,946	366490000	51	112	Q9JJ22	Q9JJ22	Endoplasmic reticulum aminopeptidase 1	Erap1	2178
8335600	4420200	8746500	7089400	3660700	8708900	Rattus norvegicus				3	3	1	NaN	NaN	NaN	23,066	0	15,67	146920000	16	32	D3ZYW7	D3ZYW7	Frataxin, mitochondrial;Frataxin intermediate form;Frataxin mature form	Fxn	76
22169000	27779000	15623000	10641000	17528000	8782300	Rattus norvegicus				8	8	2	NaN	NaN	NaN	70,748	0	36,322	361930000	43	84	P45953	P45953	Very long-chain specific acyl-CoA dehydrogenase, mitochondrial	Acadvl	796
6070700	7720600	7298700	4303600	9513500	8784000	Rattus norvegicus				1	1	0	NaN	NaN	0	50,256	0	54,269	137120000	4	30	P63312	P63312	Thymosin beta-10	Tmsb10	1069
7821700	10122000	9188600	10754000	9138800	8787300	Rattus norvegicus				11	11	4	NaN	NaN	NaN	49,278	0	36,607	578370000	31	180	Q3B7D0	Q3B7D0	Oxygen-dependent coproporphyrinogen-III oxidase, mitochondrial	Cpox	1290
11239000	12567000	14197000	11068000	10316000	8791400	Rattus norvegicus				9	9	2	NaN	NaN	NaN	74,678	0	48,301	473670000	37	135	P07872	P07872	Peroxisomal acyl-coenzyme A oxidase 1;Peroxisomal acyl-CoA oxidase 1, A chain;Peroxisomal acyl-CoA oxidase 1, B chain;Peroxisomal acyl-CoA oxidase 1, C chain	Acox1	426
7995300	7716300	5701400	4625700	6876100	8818500	Rattus norvegicus				5	5	0	NaN	NaN	0	98,229	0	15,466	150540000	56	29	P39052	P39052	Dynamin-2	Dnm2	761
14910000	10795000	3049700	5858200	0	8842800	Rattus norvegicus				3	3	1	NaN	NaN	5	45,219	0,0042453	20,905	116590000	24	4	O88637	O88637	Ethanolamine-phosphate cytidylyltransferase	Pcyt2	307
7663400	5196700	9853900	6608100	6937000	8852400	Rattus norvegicus				7	7	2	NaN	NaN	NaN	56,131	0	20,972	270480000	30	49	P51650	P51650	Succinate-semialdehyde dehydrogenase, mitochondrial	Aldh5a1	874
8132900	11595000	7807500	8951000	14029000	8854800	Rattus norvegicus				8	8	4	36,4	36,4	NaN	33,174	0	41,514	399260000	23	100	Q9Z1N4	Q9Z1N4	3(2),5-bisphosphate nucleotidase 1	Bpnt1	2292
8271000	7799800	6852500	9941100	11572000	8856600	Rattus norvegicus				4	4	0	NaN	NaN	0	36,434	0	78	328390000	18	135	P37397	P37397	Calponin-3	Cnn3	754
1994600	4446500	6240400	2048300	5233100	8928900	Rattus norvegicus				3	3	3	NaN	NaN	NaN	28,729	0	56,823	75077000	16	15	Q6TXG9	Q6TXG9	Swi5-dependent recombination DNA repair protein 1 homolog	Sfr1	1746
7009600	8365300	7813500	20313000	10482000	8931800	Rattus norvegicus				4	4	3	NaN	NaN	NaN	32,497	0	65,552	271620000	17	57	Q9QYU1	Q9QYU1	Peroxisomal biogenesis factor 19	Pex19	2225
20657000	4306600	4631700	3176700	4459800	8941400	Rattus norvegicus				6	6	1	NaN	NaN	NaN	204,16	0	44,059	142720000	74	16	P11654	P11654	Nuclear pore membrane glycoprotein 210	Nup210	483
8936100	9740900	8466200	7132700	10710000	8999800	Rattus norvegicus				9	9	1	NaN	NaN	2	129,78	0	26,136	293580000	67	47	P52873	P52873	Pyruvate carboxylase, mitochondrial	Pc	885
20162000	10462000	6745100	6628900	7266800	9072600	Rattus norvegicus				3	3	0	NaN	NaN	0	18,979	0	25,299	126730000	8	46	Q07984	Q07984	Translocon-associated protein subunit delta	Ssr4	1204
8598400	9686600	7391500	8474600	7476400	9081000	Rattus norvegicus				4	2	0	NaN	NaN	0	31,907	0	16,501	284290000	25	93	P16446	P16446	Phosphatidylinositol transfer protein alpha isoform	Pitpna	546
6587800	9604900	9613500	10048000	8504300	9084700	Rattus norvegicus				9	9	4	NaN	NaN	9	85,059	0	67,586	263630000	40	63	Q5U367	Q5U367	Procollagen-lysine,2-oxoglutarate 5-dioxygenase 3	Plod3	1473
6685100	1556500	9839400	8317300	5912600	9114500	Rattus norvegicus				2	2	1	NaN	NaN	NaN	20,762	0	83,347	62325000	11	13	P0C0A1	P0C0A1	Vacuolar protein-sorting-associated protein 25	Vps25	451
6325100	5587800	2936200	5284800	3997100	9121300	Rattus norvegicus				2	2	1	7	7	3	37,005	0	45,376	72558000	18	15	O88775	O88775	Embigin	Emb	315
12488000	7406500	9262300	12570000	7619200	9130700	Rattus norvegicus				10	10	0	NaN	NaN	0	92,216	0	NaN	350170000	44	65	O08837	O08837	Cell division cycle 5-like protein	Cdc5l	134
8639900	10085000	9848200	9307300	7921800	9158800	Rattus norvegicus				5	5	2	NaN	NaN	NaN	43,118	0	16,282	186980000	19	30	Q3MIE4	Q3MIE4	Synaptic vesicle membrane protein VAT-1 homolog	Vat1	1298
12459000	4175400	4180400	4953100	8207800	9171200	Rattus norvegicus				7	7	2	NaN	NaN	NaN	48,396	0	71,036	260760000	22	69	P32551	P32551	Cytochrome b-c1 complex subunit 2, mitochondrial	Uqcrc2	715
20533000	17003000	15804000	16340000	8148000	9189100	Rattus norvegicus				6	1	0	42,2	NaN	0	20,529	0	40,862	155130000	13	39	P84083	P84083	ADP-ribosylation factor 5	Arf5	1121
8198100	11053000	7202700	8402200	9181500	9190800	Rattus norvegicus				5	5	2	NaN	NaN	NaN	52,041	0	24,545	214090000	23	45	Q6IRK9	Q6IRK9	Carboxypeptidase Q	Cpq	1693
3320100	3644600	6840800	7772400	8738400	9208500	Rattus norvegicus				3	3	2	20	20	10	15,002	0	88,266	128680000	8	39	Q9EPC6	Q9EPC6	Profilin-2	Pfn2	2131
8792900	13075000	11373000	6694000	11848000	9264900	Rattus norvegicus				8	8	3	NaN	NaN	NaN	40,09	0	323,31	418730000	21	148	Q5RJR2	Q5RJR2	Twinfilin-1	Twf1	1448
7834200	13018000	12064000	8533300	12895000	9265400	Rattus norvegicus				9	9	1	NaN	NaN	NaN	117,71	0	50,734	397930000	55	104	P35559	P35559	Insulin-degrading enzyme	Ide	737
12233000	12653000	12922000	6362400	11228000	9316700	Rattus norvegicus				6	6	3	NaN	NaN	NaN	104,57	0	48,49	468420000	49	71	O88453	O88453	Scaffold attachment factor B1	Safb	299
12573000	10853000	9442900	10447000	7555600	9378900	Rattus norvegicus				8	8	5	35,3	35,3	NaN	39,617	0	10,857	344540000	15	36	Q6AXM8	Q6AXM8	Serum paraoxonase/arylesterase 2	Pon2	1647
15941000	14993000	13289000	14296000	18948000	9453100	Rattus norvegicus				4	4	0	NaN	NaN	0	38,982	0	37,01	300260000	18	75	P49432	P49432	Pyruvate dehydrogenase E1 component subunit beta, mitochondrial	Pdhb	837
17295000	12922000	10695000	9810200	7497300	9475200	Rattus norvegicus				7	7	1	NaN	NaN	NaN	81,8	0	21,799	223490000	44	45	Q6P0K8	Q6P0K8	Junction plakoglobin	Jup	1704
7691800	6247800	16501000	10170000	6973600	9518300	Rattus norvegicus				7	7	6	NaN	NaN	NaN	83,796	0	125,82	323930000	48	67	F1LR10	F1LR10	LIM domain and actin-binding protein 1	Lima1	93
15163000	16236000	24258000	14026000	16901000	9537800	Rattus norvegicus				5	5	3	NaN	NaN	NaN	39,899	0	10,387	342280000	20	43	Q920P6	Q920P6	Adenosine deaminase	Ada	1986
5647800	6337300	11407000	4703600	5801100	9545200	Rattus norvegicus				3	3	2	NaN	NaN	NaN	39,961	0	54,321	117140000	19	19	Q02589	Q02589	[Protein ADP-ribosylarginine] hydrolase	Adprh	1180
4688000	6738900	13017000	5548600	7854300	9563400	Rattus norvegicus				8	8	4	60	60	34	16,901	0	23,106	361050000	13	60	P86172	P86172	NmrA-like family domain-containing protein 1	Nmral1	1135
8614500	7156000	8086600	5632000	7046200	9611400	Rattus norvegicus				3	3	1	NaN	NaN	NaN	35,629	0	38,315	138560000	12	57	Q7TPJ0	Q7TPJ0	Translocon-associated protein subunit alpha	Ssr1	1778
12837000	17084000	12214000	7390400	11001000	9663100	Rattus norvegicus				13	13	8	20	20	NaN	87,699	0	103,79	251690000	51	47	Q66H61	Q66H61	Glutamine--tRNA ligase	RGD1562301	1618
13771000	12911000	19817000	8980100	8855900	9670400	Rattus norvegicus				7	7	2	NaN	NaN	NaN	44,765	0	121,2	421750000	22	102	P15651	P15651	Short-chain specific acyl-CoA dehydrogenase, mitochondrial	Acads	531
1825900	2545300	5783500	2422500	6116100	9675800	Rattus norvegicus				5	5	1	NaN	NaN	NaN	58,169	0	81,087	120470000	19	23	Q4KLH5	Q4KLH5	Arf-GAP domain and FG repeat-containing protein 1	Agfg1	1348
12731000	5857200	5843000	7745000	10228000	9707800	Rattus norvegicus				6	6	4	NaN	NaN	NaN	25,58	0	187,26	360020000	8	87	Q64361	Q64361	Latexin	Lxn	1606
8390500	8018400	4953900	10201000	5492100	9734800	Rattus norvegicus				5	5	1	NaN	NaN	NaN	26,759	0	34,003	275520000	16	57	Q4FZY0	Q4FZY0	EF-hand domain-containing protein D2	Efhd2	1344
7605900	9756000	12149000	12179000	10478000	9775400	Rattus norvegicus				5	5	4	NaN	NaN	NaN	24,117	0	88,795	260030000	14	38	Q6AY63	Q6AY63	ADP-sugar pyrophosphatase	Nudt5	1662
11122000	13514000	11419000	9804200	5916900	9800300	Rattus norvegicus				6	6	5	NaN	NaN	NaN	46,435	0	66,031	356740000	24	130	P12007	P12007	Isovaleryl-CoA dehydrogenase, mitochondrial	Ivd	493
6057000	13526000	9300800	7519300	15337000	9824500	Rattus norvegicus				8	8	4	NaN	NaN	NaN	50,09	0	41,964	281950000	24	67	Q9JI85	Q9JI85	Nucleobindin-2;Nesfatin-1	Nucb2	2169
8763000	5954300	6862600	4705900	5369000	9829300	Rattus norvegicus				3	3	2	NaN	NaN	NaN	49,165	0	117,07	133380000	17	33	Q9WVR7	Q9WVR7	Protein phosphatase 1F	Ppm1f	2272
10313000	8180800	10529000	6322800	10935000	9891400	Rattus norvegicus				6	6	1	33,8	33,8	NaN	35,651	0	16,234	266580000	20	66	Q5RK09	Q5RK09	Eukaryotic translation initiation factor 3 subunit G	Eif3g	1452
14914000	24378000	16948000	21151000	15350000	9899000	Rattus norvegicus				2	2	1	NaN	NaN	NaN	61,332	0	6,523	184980000	23	36	Q9EQV6	Q9EQV6	Tripeptidyl-peptidase 1	Tpp1	2139
16263000	16044000	9592200	10041000	9561000	9904300	Rattus norvegicus				5	5	0	NaN	NaN	0	45,765	0	23,739	227830000	23	98	O35824	O35824	DnaJ homolog subfamily A member 2	Dnaja2	195
13704000	10310000	7888900	12908000	13033000	9955300	Rattus norvegicus				4	4	3	NaN	NaN	NaN	60,141	0	11,628	238910000	21	96	Q00238	Q00238	Intercellular adhesion molecule 1	Icam1	1161
20398000	17074000	27411000	18994000	11671000	9967700	Rattus norvegicus				4	4	0	NaN	NaN	0	23,235	0	57,332	433090000	9	105	Q6P4Z9	Q6P4Z9	COP9 signalosome complex subunit 8	Cops8	1708
6538800	4747900	12349000	8524300	6646800	9990100	Rattus norvegicus				5	5	3	NaN	NaN	NaN	45,239	0	85,035	187190000	20	32	Q9QX69	Q9QX69	LanC-like protein 1	Lancl1	2215
19163000	13503000	13905000	13591000	10808000	10002000	Rattus norvegicus				9	9	0	31,2	31,2	0	45,073	0	112,77	549480000	21	118	P19139	P19139	Casein kinase II subunit alpha	Csnk2a1	577
32967000	15680000	13247000	31532000	9729300	10009000	Rattus norvegicus				1	1	0	NaN	NaN	0	14,552	0	14,939	113520000	5	15	P17078	P17078	60S ribosomal protein L35	Rpl35	557
4577200	8378700	5294800	9305000	9376900	10051000	Rattus norvegicus				4	4	3	NaN	NaN	NaN	32,969	0	103,32	196770000	17	47	Q75UQ2	Q75UQ2	Craniofacial development protein 1	Cfdp1	1763
0	0	0	7009400	0	10099000	Rattus norvegicus				2	2	0	0,6	0,6	0	504,88	0,0014735	24,731	42275000	240	4	G3V928	G3V928	Prolow-density lipoprotein receptor-related protein 1	Lrp1	102
9057300	8031600	7189800	8892900	7045900	10190000	Rattus norvegicus				3	3	0	NaN	NaN	0	41,492	0	36,856	213890000	22	62	O35964	O35964	Endophilin-A2	Sh3gl1	203
9759800	6233000	8246000	8783000	6887700	10199000	Rattus norvegicus				10	10	4	NaN	NaN	NaN	83,611	0	35,217	363610000	43	73	Q63321	Q63321	Procollagen-lysine,2-oxoglutarate 5-dioxygenase 1	Plod1	1568
9196000	9265200	11239000	11788000	10543000	10326000	Rattus norvegicus				7	7	0	NaN	NaN	0	54,67	0	27,821	357940000	29	122	O89049;Q9Z0J5	O89049	Thioredoxin reductase 1, cytoplasmic	Txnrd1	326
10610000	10858000	12275000	9095600	10346000	10332000	Rattus norvegicus				7	7	1	NaN	NaN	NaN	152,59	0	30,503	328200000	58	63	Q3ZAV8	Q3ZAV8	Enhancer of mRNA-decapping protein 4	Edc4	1324
10141000	10610000	8159000	11274000	7719800	10348000	Rattus norvegicus				9	9	8	NaN	NaN	NaN	58,071	0	44,116	314540000	28	91	Q794F9	Q794F9	4F2 cell-surface antigen heavy chain	Slc3a2	1768
13263000	7700500	11655000	11127000	7850800	10348000	Rattus norvegicus				5	5	1	22	22	NaN	36,093	0	55,931	262870000	20	102	Q7TQ94	Q7TQ94	Nitrilase homolog 1	Nit1	1779
10491000	7479200	6521600	7022400	14016000	10358000	Rattus norvegicus				2	2	0	NaN	NaN	0	17,595	0	42,011	287710000	5	43	P35434	P35434	ATP synthase subunit delta, mitochondrial	Atp5d	734
22333000	13207000	18339000	11359000	12138000	10359000	Rattus norvegicus				9	9	3	NaN	NaN	NaN	112,66	0	73,108	372510000	59	99	P27008	P27008	Poly [ADP-ribose] polymerase 1	Parp1	655
11918000	12705000	13532000	18894000	8086100	10370000	Rattus norvegicus				6	6	1	NaN	NaN	NaN	56,916	0	73,994	338160000	29	100	P53042	P53042	Serine/threonine-protein phosphatase 5	Ppp5c	888
24383000	11141000	7500100	8570100	12038000	10415000	Rattus norvegicus				4	4	3	NaN	NaN	NaN	36,171	0	17,148	323430000	22	46	Q62651	Q62651	Delta(3,5)-Delta(2,4)-dienoyl-CoA isomerase, mitochondrial	Ech1	1540
6563600	8335800	8793800	11144000	12590000	10503000	Rattus norvegicus				7	7	0	NaN	NaN	0	72,619	0	32,71	348190000	32	70	O09175	O09175	Aminopeptidase B	Rnpep	142
12184000	8799700	5131200	9715900	10028000	10525000	Rattus norvegicus				7	7	4	NaN	NaN	NaN	48,106	0	30,778	298390000	22	122	Q02769	Q02769	Squalene synthase	Fdft1	1181
10833000	10566000	9757200	11859000	10967000	10562000	Rattus norvegicus				15	14	3	NaN	23	NaN	96,417	0	117,1	610920000	55	178	Q66HA8	Q66HA8	Heat shock protein 105 kDa	Hsph1	1622
5838400	4595100	5086600	9775600	11035000	10617000	Rattus norvegicus				4	4	2	NaN	NaN	NaN	85,875	0	42,811	210590000	48	89	Q99376	Q99376	Transferrin receptor protein 1	Tfrc	2019
12482000	15032000	14981000	17820000	12548000	10632000	Rattus norvegicus				11	11	2	24	24	NaN	79,918	0	34,027	495320000	38	113	Q07009	Q07009	Calpain-2 catalytic subunit	Capn2	1194
14897000	18363000	10261000	12178000	12996000	10632000	Rattus norvegicus				9	9	4	NaN	NaN	NaN	53,726	0	150,88	401120000	31	138	Q9ER24	Q9ER24	Ataxin-10	Atxn10	2141
13731000	15808000	12554000	11824000	12271000	10722000	Rattus norvegicus				15	15	0	NaN	NaN	0	109,53	0	171,57	547550000	64	172	Q2PQA9;Q6QLM7;P56536	Q2PQA9	Kinesin-1 heavy chain	Kif5b	1283
5240200	9887800	11047000	11226000	10400000	10752000	Rattus norvegicus				6	6	0	NaN	NaN	0	37,941	0	67,312	246810000	14	73	I6L9G5	I6L9G5	Reticulocalbin-3	Rcn3	106
8691500	11560000	10994000	10013000	10856000	10773000	Rattus norvegicus				14	14	3	38,6	38,6	NaN	53,506	0	29,198	604490000	29	145	Q63083	Q63083	Nucleobindin-1	Nucb1	1563
9990700	10530000	8953200	6488300	12334000	10790000	Rattus norvegicus				3	3	0	NaN	NaN	0	16,736	0	39,969	188580000	9	39	Q63228	Q63228	Glia maturation factor beta	Gmfb	1566
13349000	10108000	9797500	12894000	12871000	10838000	Rattus norvegicus				6	5	2	33,3	NaN	NaN	26,629	0	58,159	370090000	17	80	Q9Z1B2	Q9Z1B2	Glutathione S-transferase Mu 5	Gstm5	2288
8541200	7652300	11095000	10848000	12574000	10900000	Rattus norvegicus				4	4	0	NaN	NaN	0	25,639	0	10,137	223700000	11	88	Q5XII0	Q5XII0	Mammalian ependymin-related protein 1	Epdr1	1495
32789000	18242000	16816000	13864000	11578000	10913000	Rattus norvegicus				6	6	0	NaN	NaN	0	15,848	0	10,746	246010000	11	37	P17702	P17702	60S ribosomal protein L28	Rpl28	564
7059500	7856600	12878000	9472700	4391500	10933000	Rattus norvegicus				3	3	2	NaN	NaN	NaN	63,742	0	32,38	134900000	24	53	O70513	O70513	Galectin-3-binding protein	Lgals3bp	272
12579000	10687000	9865100	14525000	11323000	10947000	Rattus norvegicus				7	7	0	NaN	NaN	0	60,602	0	29,632	322610000	33	88	Q641Z6;Q8R491	Q641Z6;Q8R491	EH domain-containing protein 1;EH domain-containing protein 3	Ehd1;Ehd3	1598
11671000	10545000	6424300	8169000	11823000	10979000	Rattus norvegicus				6	6	2	NaN	NaN	NaN	68,842	0	35,034	226200000	39	65	B1WC61	B1WC61	Complex I assembly factor	Acad9	43
13479000	15610000	14957000	14059000	10712000	10992000	Rattus norvegicus				10	10	0	NaN	NaN	0	105,43	0	89,436	441630000	43	129	B5DFC8	B5DFC8	Eukaryotic translation initiation factor 3 subunit C	Eif3c	62
7803400	5855400	2618700	2503800	2944700	11078000	Rattus norvegicus				3	3	1	NaN	NaN	NaN	34,84	0	57,881	76960000	18	12	Q6P7R8	Q6P7R8	Very-long-chain 3-oxoacyl-CoA reductase	Hsd17b12	1722
9362100	8003500	10537000	10579000	11852000	11133000	Rattus norvegicus				10	10	0	NaN	NaN	0	60,897	0	45,94	329660000	30	105	P54001	P54001	Prolyl 4-hydroxylase subunit alpha-1	P4ha1	896
5150900	13981000	11977000	9351900	9219200	11247000	Rattus norvegicus				3	3	1	NaN	NaN	NaN	26,092	0	9,327	232720000	11	50	Q04753	Q04753	Methylosome subunit pICln	Clns1a	1186
7833400	7475000	5508500	5123800	5725000	11282000	Rattus norvegicus				5	5	3	36,3	36,3	NaN	21,394	0	37,68	169030000	14	44	Q5PQN7	Q5PQN7	Protein LZIC	Lzic	1443
11275000	11516000	10349000	8111600	10938000	11313000	Rattus norvegicus				4	4	0	NaN	NaN	0	55,249	0	99,948	232280000	29	62	Q6AYT3	Q6AYT3	tRNA-splicing ligase RtcB homolog	Rtcb	1683
11860000	10427000	12868000	11918000	10687000	11386000	Rattus norvegicus				16	16	0	NaN	NaN	0	116,29	0	43,481	622520000	50	152	Q5XI78;D3ZQD3	Q5XI78	2-oxoglutarate dehydrogenase, mitochondrial	Ogdh	1486
2312500	1979100	0	9925300	4255400	11419000	Rattus norvegicus				5	5	3	NaN	NaN	NaN	68,73	0	67,175	84146000	42	15	P02770	P02770	Serum albumin	Alb	364
20366000	13918000	13549000	9032400	9593200	11432000	Rattus norvegicus				4	4	1	NaN	NaN	3	83,059	0	13,793	218830000	47	44	Q5XIN6	Q5XIN6	LETM1 and EF-hand domain-containing protein 1, mitochondrial	Letm1	1499
8768900	6237300	8872100	9336100	14400000	11455000	Rattus norvegicus				3	3	1	15	15	NaN	34,447	0	11,313	193020000	19	33	Q9WVK7	Q9WVK7	Hydroxyacyl-coenzyme A dehydrogenase, mitochondrial	Hadh	2271
0	0	5360200	3189200	0	11464000	Rattus norvegicus				1	1	0	NaN	NaN	0	33,679	0	66,713	38182000	19	4	Q4QQR9	Q4QQR9	Protein MEMO1	Memo1	1359
33640000	7959400	12285000	4305900	8689200	11561000	Rattus norvegicus				5	5	0	NaN	NaN	0	39,445	0	55,5	237010000	21	35	P16036	P16036	Phosphate carrier protein, mitochondrial	Slc25a3	537
14489000	15499000	22172000	31095000	12964000	11607000	Rattus norvegicus				8	6	0	NaN	NaN	0	67,196	0	72,76	541680000	37	77	Q32PX7	Q32PX7	Far upstream element-binding protein 1	Fubp1	1288
8910600	10981000	8543600	8223500	15638000	11625000	Rattus norvegicus				4	4	0	NaN	NaN	0	29,187	0	18,248	151740000	16	43	A0JPM9	A0JPM9	Eukaryotic translation initiation factor 3 subunit J	Eif3j	4
14363000	12272000	10817000	9442400	39738000	11632000	Rattus norvegicus				2	2	0	NaN	NaN	0	11,559	0	85,539	235340000	3	64	P04550	P04550	Parathymosin	Ptms	374
14710000	12299000	13337000	8686500	9847500	11649000	Rattus norvegicus				8	8	0	34	34	0	38,456	0	89,302	534440000	22	83	Q5XIG8	Q5XIG8	Serine-threonine kinase receptor-associated protein	Strap	1494
4928100	11936000	19808000	12326000	7836500	11650000	Rattus norvegicus				4	4	1	NaN	NaN	NaN	28,57	0	27,386	224220000	13	45	Q64537	Q64537	Calpain small subunit 1	Capns1	1610
6411400	7148400	5810700	9351800	9773800	11870000	Rattus norvegicus				3	3	0	NaN	NaN	0	24,967	0	24,871	194460000	15	71	Q5M819	Q5M819	Phosphoserine phosphatase	Psph	1428
23413000	22399000	13071000	11900000	6795600	11871000	Rattus norvegicus				6	6	2	11	11	NaN	80,972	0	23,205	316550000	46	65	P35571	P35571	Glycerol-3-phosphate dehydrogenase, mitochondrial	Gpd2	739
22182000	17463000	15991000	9892100	12966000	11878000	Rattus norvegicus				30	30	4	NaN	NaN	NaN	533,53	0	61,277	633040000	343	110	P30427	P30427	Plectin	Plec	692
3954000	39167000	29387000	20998000	22002000	11883000	Rattus norvegicus				3	3	0	NaN	NaN	0	19,018	0	10,154	478510000	12	45	Q498E0	Q498E0	Thioredoxin domain-containing protein 12	Txndc12	1330
14340000	15834000	11024000	17375000	9556100	11971000	Rattus norvegicus				8	8	7	35	35	NaN	35,995	0	145,29	475970000	20	153	Q5GFD9	Q5GFD9	Protein IMPACT	Impact	1411
15199000	9935500	8373600	13824000	13048000	11983000	Rattus norvegicus				10	10	7	NaN	NaN	NaN	91,481	0	84,272	660000000	47	197	Q75WE7	Q75WE7	von Willebrand factor A domain-containing protein 5A	Vwa5a	1764
18560000	14709000	16757000	17796000	15166000	12009000	Rattus norvegicus				10	10	1	NaN	NaN	NaN	105,75	0	66,398	632510000	50	129	O88761	O88761	26S proteasome non-ATPase regulatory subunit 1	Psmd1	313
9330500	13342000	13774000	13626000	12788000	12011000	Rattus norvegicus				3	3	2	NaN	NaN	6	40,675	0	35,097	248130000	15	66	Q8CG45	Q8CG45	Aflatoxin B1 aldehyde reductase member 2	Akr7a2	1873
8084100	8357900	13146000	9188600	7196800	12043000	Rattus norvegicus				3	3	3	NaN	NaN	NaN	34,455	0	11,428	233470000	16	50	P45479	P45479	Palmitoyl-protein thioesterase 1	Ppt1	792
10291000	8315900	13254000	13957000	12294000	12062000	Rattus norvegicus				7	7	5	31	31	NaN	35,718	0	173,27	590010000	19	209	P97584	P97584	Prostaglandin reductase 1	Ptgr1	1150
10192000	8751400	5799200	11745000	7832500	12068000	Rattus norvegicus				7	7	1	NaN	NaN	NaN	55,814	0	79,373	434630000	26	84	E9PU28	E9PU28	Inosine-5-monophosphate dehydrogenase 2	Impdh2	85
13145000	20510000	19768000	15431000	19783000	12176000	Rattus norvegicus				4	4	2	NaN	NaN	NaN	38,234	0	22,445	218130000	22	63	P27867	P27867	Sorbitol dehydrogenase	Sord	663
11961000	7300300	8798100	10523000	17830000	12240000	Rattus norvegicus				5	5	0	NaN	NaN	0	20,388	0	42,001	396850000	10	102	P0C5H9	P0C5H9	Mesencephalic astrocyte-derived neurotrophic factor	Manf	454
10489000	9841600	10115000	13419000	11391000	12334000	Rattus norvegicus				6	6	1	NaN	NaN	NaN	54,143	0	15,995	350740000	32	103	Q6P7B0	Q6P7B0	Tryptophan--tRNA ligase, cytoplasmic;T1-TrpRS;T2-TrpRS	Wars	1719
11871000	15008000	14622000	14362000	9644900	12430000	Rattus norvegicus				13	13	2	NaN	NaN	NaN	94,657	0	48,47	559050000	44	102	P13596	P13596	Neural cell adhesion molecule 1	Ncam1	506
17010000	12875000	6722000	10577000	12927000	12440000	Rattus norvegicus				8	7	3	NaN	NaN	NaN	59,638	0	72,721	847060000	37	107	Q812D1	Q812D1	PC4 and SFRS1-interacting protein	Psip1	1803
14656000	16361000	12949000	14833000	14835000	12447000	Rattus norvegicus				7	7	0	34,9	34,9	0	33,192	0	58,799	440980000	21	117	P54921;P85969	P54921	Alpha-soluble NSF attachment protein	Napa	912
12231000	16697000	15618000	8835800	16275000	12459000	Rattus norvegicus				8	8	7	NaN	NaN	18	67,886	0	35,168	497840000	32	92	Q499N5	Q499N5	Acyl-CoA synthetase family member 2, mitochondrial	Acsf2	1335
15521000	10371000	27889000	12379000	19543000	12566000	Rattus norvegicus				1	1	1	NaN	NaN	NaN	25,888	0	23,977	134970000	8	33	Q62745	Q62745	CD81 antigen	Cd81	1546
20215000	12998000	10895000	14373000	14352000	12608000	Rattus norvegicus				5	5	0	NaN	NaN	0	29,517	0	35,254	377280000	18	65	P18420	P18420	Proteasome subunit alpha type-1	Psma1	571
23129000	18374000	7835500	13144000	25867000	12657000	Rattus norvegicus				6	6	1	34,2	34,2	NaN	20,798	0	93,621	456520000	12	76	Q62636	Q62636	Ras-related protein Rap-1b	Rap1b	1539
9634300	11434000	9260900	8251100	8739500	12698000	Rattus norvegicus				5	5	0	NaN	NaN	0	48,556	0	21,195	203380000	29	50	Q32Q06	Q32Q06	AP-1 complex subunit mu-1	Ap1m1	1289
18413000	28940000	14451000	9747800	14913000	12752000	Rattus norvegicus				6	6	1	16	16	NaN	78,12	0	48,486	445140000	24	111	Q5M9G3	Q5M9G3	Caprin-1	Caprin1	1437
16924000	24498000	15032000	9247300	23757000	12768000	Rattus norvegicus				4	4	1	NaN	NaN	NaN	35,442	0	10,016	295600000	17	64	Q32PX2	Q32PX2	Aminoacyl tRNA synthase complex-interacting multifunctional protein 2	Aimp2	1287
8907700	41373000	33915000	8194200	20484000	12802000	Rattus norvegicus				6	6	1	44	44	NaN	25,863	0	69,641	444780000	17	91	O35263	O35263	Platelet-activating factor acetylhydrolase IB subunit gamma	Pafah1b3	174
11449000	9925600	24561000	11825000	18044000	12841000	Rattus norvegicus				6	6	1	NaN	NaN	NaN	39,435	0	15,382	285210000	24	81	Q63468	Q63468	Phosphoribosyl pyrophosphate synthase-associated protein 1	Prpsap1	1573
13366000	19053000	17416000	21021000	21881000	12874000	Rattus norvegicus				12	12	1	37,6	37,6	NaN	57,96	0	177,89	923760000	25	194	Q64303;Q62829;P35465	Q64303	Serine/threonine-protein kinase PAK 2;PAK-2p27;PAK-2p34	Pak2	1605
13916000	20614000	18377000	35258000	14569000	12892000	Rattus norvegicus				4	4	2	15	15	NaN	44,68	0	29,937	411580000	21	60	P24268	P24268	Cathepsin D;Cathepsin D 12 kDa light chain;Cathepsin D 9 kDa light chain;Cathepsin D 34 kDa heavy chain;Cathepsin D 30 kDa heavy chain	Ctsd	631
9159100	16669000	13073000	13331000	17768000	12955000	Rattus norvegicus				8	8	0	NaN	NaN	0	34,157	0	54,553	555680000	13	136	O70593	O70593	Small glutamine-rich tetratricopeptide repeat-containing protein alpha	Sgta	274
6811000	5277100	7368700	9078000	5764400	13020000	Rattus norvegicus				3	1	0	38,1	NaN	0	94,771	0,0042293	2,062	40408000	5	8	P24051	P24051	40S ribosomal protein S27-like	Rps27l	629
19217000	18199000	11048000	19400000	21699000	13095000	Rattus norvegicus				15	15	2	34,4	34,4	NaN	69,088	0	134,5	1045800000	40	241	P30349	P30349	Leukotriene A-4 hydrolase	Lta4h	691
13003000	14645000	25673000	12402000	10553000	13118000	Rattus norvegicus				9	9	2	35,7	35,7	NaN	25,215	0	78,151	623880000	14	182	Q5U2R7	Q5U2R7	LDLR chaperone MESD	Mesdc2	1466
3754100	0	7016900	4910400	3534400	13139000	Rattus norvegicus				2	2	1	NaN	NaN	NaN	13,72	0	37,418	78417000	6	11	P07151	P07151	Beta-2-microglobulin	B2m	412
14361000	19901000	18029000	15277000	11945000	13226000	Rattus norvegicus				13	13	0	38,3	38,3	0	49,694	0	176,87	729780000	25	162	B3GNI6	B3GNI6	Septin-11	Septin11	55
7400500	21018000	7670300	14624000	8859900	13240000	Rattus norvegicus				6	3	0	NaN	NaN	0	40,522	0	16,123	145430000	17	48	P08753	P08753	Guanine nucleotide-binding protein G(k) subunit alpha	Gnai3	437
8468800	9155500	10171000	8670500	8478200	13257000	Rattus norvegicus				3	3	3	NaN	NaN	NaN	29,597	0	99,529	176290000	15	29	P22734	P22734	Catechol O-methyltransferase	Comt	612
6453400	9818200	7264800	12557000	11961000	13262000	Rattus norvegicus				5	5	1	39,2	39,2	NaN	18,151	0	40,996	394520000	10	101	P41498	P41498	Low molecular weight phosphotyrosine protein phosphatase	Acp1	770
8682800	11747000	13080000	12672000	15746000	13281000	Rattus norvegicus				8	8	3	NaN	NaN	NaN	58,742	0	46,212	394380000	23	66	F1LNI5	F1LNI5	Protein phosphatase 1G	Ppm1g	90
10085000	5293400	13374000	5176500	2955600	13284000	Rattus norvegicus				4	4	1	NaN	NaN	NaN	39,19	0	22,495	168040000	19	28	Q6IMX7	Q6IMX7	Hsp70-binding protein 1	Hspbp1	1691
15551000	0	15395000	6554800	0	13405000	Rattus norvegicus				1	1	1	NaN	NaN	NaN	82,545	0,00050839	27,797	53727000	5	9	P29419	P29419	ATP synthase subunit e, mitochondrial	Atp5i	684
15247000	17220000	18454000	14077000	15358000	13522000	Rattus norvegicus				6	6	1	33,5	33,5	NaN	25,438	0	89,29	343290000	19	95	P29411	P29411	GTP:AMP phosphotransferase AK3, mitochondrial	Ak3	683
7967100	11206000	14681000	11132000	12173000	13575000	Rattus norvegicus				6	6	1	38,7	38,7	NaN	26,123	0	112,97	328110000	13	106	Q91Y78	Q91Y78	Ubiquitin carboxyl-terminal hydrolase isozyme L3	Uchl3	1974
11506000	10677000	16113000	14586000	12456000	13595000	Rattus norvegicus				3	3	2	21	21	NaN	22,003	0	90,118	412510000	14	62	P70583	P70583	Deoxyuridine 5-triphosphate nucleotidohydrolase	Dut	1095
18837000	14989000	14786000	11655000	10475000	13624000	Rattus norvegicus				8	8	5	NaN	NaN	NaN	53,486	0	18,262	420210000	22	103	P17164	P17164	Tissue alpha-L-fucosidase	Fuca1	558
12747000	8730400	10196000	13411000	10315000	13643000	Rattus norvegicus				10	10	5	18	18	NaN	78,385	0	55,066	676650000	46	131	P24155	P24155	Thimet oligopeptidase	Thop1	630
13489000	20421000	15656000	14619000	16446000	13730000	Rattus norvegicus				10	10	6	13	13	NaN	135,27	0	166,19	637580000	56	141	Q9Z2Q1	Q9Z2Q1	Protein transport protein Sec31A	Sec31a	2300
22294000	7903300	8709500	10540000	4466400	13749000	Rattus norvegicus				3	3	3	NaN	NaN	NaN	61,68	0	13,912	163940000	24	25	Q63135	Q63135	Complement component receptor 1-like protein	Cr1l	1564
7100600	10543000	6041800	18186000	21977000	13773000	Rattus norvegicus				3	1	0	NaN	NaN	0	20,756	0	52,598	199100000	12	25	P21818	P21818	Stathmin-2	Stmn2	606
9056900	13865000	13760000	14973000	10737000	13864000	Rattus norvegicus				3	3	2	NaN	NaN	NaN	26,65	0	44,387	292500000	14	64	D4A1J4	D4A1J4	3-hydroxybutyrate dehydrogenase type 2	Bdh2	77
9615600	12640000	15748000	12993000	15544000	13882000	Rattus norvegicus				10	10	1	NaN	NaN	NaN	81,792	0	103,41	644370000	49	216	Q5I0G4	Q5I0G4	Glycine--tRNA ligase	Gars	1420
10506000	8849000	8295600	13782000	10320000	13893000	Rattus norvegicus				8	8	2	NaN	NaN	NaN	60,883	0	23,142	535750000	25	128	Q6AYK3	Q6AYK3	Inositol-3-phosphate synthase 1	Isyna1	1673
16599000	13566000	15370000	14713000	14653000	13910000	Rattus norvegicus				5	5	2	NaN	NaN	NaN	42,892	0	38,12	267200000	24	88	Q6AXS3	Q6AXS3	Protein DEK	Dek	1652
12205000	11232000	9627300	14309000	14488000	13923000	Rattus norvegicus				7	7	1	NaN	NaN	NaN	61,516	0	83,577	458140000	34	140	Q5XIT9	Q5XIT9	Methylcrotonoyl-CoA carboxylase beta chain, mitochondrial	Mccc2	1502
12698000	5870800	7077700	13936000	7924000	13992000	Rattus norvegicus				1	1	1	NaN	NaN	NaN	28,878	0,0033175	21,269	88679000	13	25	Q5PQJ6	Q5PQJ6	Pyrroline-5-carboxylate reductase 3	Pycrl	1441
5178700	19611000	9332500	8730000	11813000	14111000	Rattus norvegicus				13	5	0	17	NaN	0	104,55	0	10,185	202630000	47	34	P62944	P62944	AP-2 complex subunit beta	Ap2b1	1042
6793200	8206100	11349000	16377000	9724700	14206000	Rattus norvegicus				7	7	4	20	20	NaN	58,302	0	139,63	467480000	28	98	Q32KJ6	Q32KJ6	N-acetylgalactosamine-6-sulfatase	Galns	1286
15263000	24407000	13383000	9527300	8687800	14240000	Rattus norvegicus				5	5	4	NaN	NaN	NaN	126,39	0	41,258	459210000	43	59	Q9JK11	Q9JK11	Reticulon-4	Rtn4	2183
12021000	11789000	19613000	10478000	10809000	14357000	Rattus norvegicus				5	5	0	NaN	NaN	0	44,868	0	31,051	215060000	22	60	P63036	P63036	DnaJ homolog subfamily A member 1	Dnaja1	1053
21818000	14983000	18512000	16472000	13473000	14360000	Rattus norvegicus				11	11	2	NaN	NaN	NaN	167,02	0	190,29	684320000	64	197	Q4TU93	Q4TU93	C-type mannose receptor 2	Mrc2	1365
13992000	12631000	14432000	11907000	9986000	14393000	Rattus norvegicus				3	3	0	NaN	NaN	0	21,904	0	28,049	333490000	10	80	G3V7W1	G3V7W1	Programmed cell death protein 6	Pdcd6	101
14583000	11696000	14891000	18257000	13488000	14414000	Rattus norvegicus				6	6	2	NaN	NaN	NaN	38,713	0	91,884	705940000	21	174	Q8K4F7	Q8K4F7	m7GpppX diphosphatase	Dcps	1906
29390000	42843000	33396000	12605000	17920000	14469000	Rattus norvegicus				6	6	2	NaN	NaN	NaN	110,21	0	29,294	379700000	58	30	Q5U2Y1	Q5U2Y1	General transcription factor II-I	Gtf2i	1470
17750000	10838000	14390000	6988100	11323000	14506000	Rattus norvegicus				5	5	0	NaN	NaN	0	51,414	0	67,295	214350000	27	39	Q60587	Q60587	Trifunctional enzyme subunit beta, mitochondrial;3-ketoacyl-CoA thiolase	Hadhb	1507
10214000	11830000	26495000	15978000	15907000	14721000	Rattus norvegicus				5	5	0	NaN	NaN	0	40,866	0	14,208	380880000	26	80	O08618	O08618	Phosphoribosyl pyrophosphate synthase-associated protein 2	Prpsap2	124
14860000	20811000	11739000	9035400	10125000	14751000	Rattus norvegicus				3	3	0	NaN	NaN	0	30,19	0	64,994	138080000	15	21	P35435	P35435	ATP synthase subunit gamma, mitochondrial	Atp5c1	735
25154000	23158000	9546600	16251000	12082000	14852000	Rattus norvegicus				5	5	4	NaN	NaN	NaN	54,09	0	95,915	447950000	24	98	P27615	P27615	Lysosome membrane protein 2	Scarb2	658
5515800	5236700	4510400	15389000	10287000	14922000	Rattus norvegicus				6	6	4	NaN	NaN	10	60,583	0	67,754	283050000	31	118	Q62736	Q62736	Non-muscle caldesmon	Cald1	1545
14758000	12596000	11936000	13285000	13446000	14924000	Rattus norvegicus				12	12	1	NaN	NaN	NaN	102,39	0	31,375	643630000	48	124	Q62940	Q62940	E3 ubiquitin-protein ligase NEDD4	Nedd4	1556
6620200	11639000	14192000	16972000	14793000	14955000	Rattus norvegicus				6	6	3	NaN	NaN	NaN	39,587	0	23,956	330880000	18	66	Q5HZE4	Q5HZE4	Methylthioribose-1-phosphate isomerase	Mri1	1412
13120000	11085000	20562000	16127000	15522000	14965000	Rattus norvegicus				6	6	2	NaN	NaN	NaN	37,892	0	68,775	492550000	16	108	Q66HG4	Q66HG4	Aldose 1-epimerase	Galm	1627
7828200	13204000	19282000	11567000	8581300	14987000	Rattus norvegicus				4	4	2	NaN	NaN	NaN	44,275	0	47,203	277930000	21	64	O35854	O35854	Branched-chain-amino-acid aminotransferase, mitochondrial	Bcat2	198
27862000	28883000	13678000	24154000	16019000	15010000	Rattus norvegicus				12	12	0	NaN	NaN	0	97,613	0	88,172	639250000	49	118	Q4AEF8	Q4AEF8	Coatomer subunit gamma-1	Copg1	1338
11798000	16978000	10866000	18289000	11695000	15102000	Rattus norvegicus				6	6	0	NaN	NaN	0	53,428	0	19,536	323020000	26	107	P97834	P97834	COP9 signalosome complex subunit 1	Gps1	1156
12636000	16905000	17240000	11831000	9940900	15128000	Rattus norvegicus				2	2	1	NaN	NaN	NaN	45,155	0	15,512	195790000	18	30	P17046	P17046	Lysosome-associated membrane glycoprotein 2	Lamp2	553
13879000	15362000	12159000	17326000	24736000	15158000	Rattus norvegicus				6	6	2	NaN	NaN	NaN	37,598	0	24,608	495620000	20	93	Q5FWY5	Q5FWY5	AH receptor-interacting protein	Aip	1410
16782000	27627000	18597000	17336000	19158000	15167000	Rattus norvegicus				5	5	3	NaN	NaN	13	30,569	0	28,597	539910000	18	115	P28064	P28064	Proteasome subunit beta type-8	Psmb8	665
4139700	7072700	8221100	4981100	5730400	15235000	Rattus norvegicus				4	4	1	NaN	NaN	NaN	46,555	0	11,652	91354000	23	9	P08503	P08503	Medium-chain specific acyl-CoA dehydrogenase, mitochondrial	Acadm	434
14256000	18874000	23920000	13370000	11000000	15377000	Rattus norvegicus				6	6	2	20	20	NaN	42,608	0	116,59	634650000	24	99	Q5XIP6	Q5XIP6	Flap endonuclease 1	Fen1	1500
22656000	17993000	17903000	16710000	15521000	15527000	Rattus norvegicus				14	14	3	NaN	NaN	NaN	105,79	0	92,61	909440000	52	168	Q924S5	Q924S5	Lon protease homolog, mitochondrial	Lonp1	2000
22666000	18973000	18608000	20439000	23173000	15564000	Rattus norvegicus				9	9	2	NaN	NaN	NaN	54,464	0	211,98	1070600000	33	153	P14408	P14408	Fumarate hydratase, mitochondrial	Fh	517
13209000	12185000	30405000	4568800	12593000	15577000	Rattus norvegicus				5	5	1	NaN	NaN	NaN	120,01	0	32,704	212410000	35	31	Q6MG49	Q6MG49	Large proline-rich protein BAG6	Bag6	1697
14545000	21925000	21956000	16635000	28322000	15586000	Rattus norvegicus				8	8	4	NaN	NaN	NaN	33,267	0	98,63	605870000	22	122	Q5I0D1	Q5I0D1	Glyoxalase domain-containing protein 4	Glod4	1416
6976400	22154000	10725000	14635000	8287400	15694000	Rattus norvegicus				2	2	0	NaN	NaN	0	15,467	0	76,827	213630000	6	49	Q5BJN5	Q5BJN5	Mitochondrial intermembrane space import and assembly protein 40	Chchd4	1391
22400000	25403000	24251000	17431000	12941000	15754000	Rattus norvegicus				9	9	1	NaN	NaN	3	54,891	0	41,061	475030000	34	102	O70199	O70199	UDP-glucose 6-dehydrogenase	Ugdh	263
3117400	4476900	7507200	16333000	16552000	15858000	Rattus norvegicus				1	1	0	NaN	NaN	0	17,364	0	49,899	95711000	4	24	D3ZCL3	D3ZCL3	U1 small nuclear ribonucleoprotein C	Snrpc	68
16545000	8275700	17132000	12813000	13860000	15973000	Rattus norvegicus				4	4	0	NaN	NaN	0	33,673	0	29,834	243730000	17	44	Q6AY23	Q6AY23	Pyrroline-5-carboxylate reductase 2	Pycr2	1659
19202000	18970000	26640000	21523000	19014000	16060000	Rattus norvegicus				8	8	0	NaN	NaN	0	51,677	0	39,97	568070000	27	125	P36876;P36877;P56932;P97888	P36876	Serine/threonine-protein phosphatase 2A 55 kDa regulatory subunit B alpha isoform	Ppp2r2a	751
10479000	11571000	14563000	16805000	16841000	16081000	Rattus norvegicus				11	11	1	NaN	NaN	NaN	59,375	0	68,219	787540000	35	157	P05370	P05370	Glucose-6-phosphate 1-dehydrogenase	G6pdx	394
16994000	15046000	20582000	19189000	14379000	16098000	Rattus norvegicus				7	7	2	NaN	NaN	NaN	64,002	0	35,709	550800000	32	119	P13697	P13697	NADP-dependent malic enzyme	Me1	511
35356000	19553000	19560000	10100000	11890000	16133000	Rattus norvegicus				10	10	0	34,6	34,6	0	32,857	0	62,759	605850000	23	77	G3V9R8	G3V9R8	Heterogeneous nuclear ribonucleoprotein C	Hnrnpc	103
6716600	9072300	8354600	10930000	10663000	16213000	Rattus norvegicus				3	3	0	39,8	39,8	0	91,272	0	66,561	174950000	7	52	P05765	P05765	40S ribosomal protein S21	Rps21	398
22749000	22224000	20981000	31276000	4117900	16226000	Rattus norvegicus				1	1	0	NaN	NaN	0	61,165	0,0050045	17,873	202310000	29	10	Q6W3E9	Q6W3E9	Prolyl 4-hydroxylase subunit alpha-3	P4ha3	1751
3451400	7541400	12825000	21074000	22553000	16248000	Rattus norvegicus				7	7	2	36,3	36,3	NaN	22,603	0	53,224	298910000	17	82	P31232	P31232	Transgelin	Tagln	706
14133000	15165000	14593000	19511000	16733000	16285000	Rattus norvegicus				21	21	3	NaN	NaN	NaN	138,29	0	206,73	1325700000	70	466	Q64560	Q64560	Tripeptidyl-peptidase 2	Tpp2	1612
33745000	11480000	15332000	11201000	14010000	16293000	Rattus norvegicus				5	5	2	37,6	37,6	NaN	23,397	0	31,975	243290000	14	63	Q06647	Q06647	ATP synthase subunit O, mitochondrial	Atp5o	1192
14643000	21153000	19542000	26827000	14272000	16304000	Rattus norvegicus				5	5	1	NaN	NaN	NaN	31,516	0	23,764	453250000	17	80	P14604	P14604	Enoyl-CoA hydratase, mitochondrial	Echs1	519
24425000	15739000	25820000	24737000	11993000	16381000	Rattus norvegicus				9	9	1	NaN	NaN	NaN	93,301	0	58,259	399510000	56	64	Q66HC5	Q66HC5	Nuclear pore complex protein Nup93	Nup93	1623
20345000	23660000	24448000	18907000	20476000	16484000	Rattus norvegicus				6	6	2	49,5	49,5	NaN	20,456	0	155,62	1001800000	12	144	P37996	P37996	ADP-ribosylation factor-like protein 3	Arl3	755
25225000	17902000	16712000	14893000	18735000	16607000	Rattus norvegicus				7	7	2	NaN	NaN	NaN	50,277	0	76,945	730610000	27	136	Q62733	Q62733	Lamina-associated polypeptide 2, isoform beta	Tmpo	1544
34650000	27533000	22206000	16868000	19418000	16610000	Rattus norvegicus				7	7	5	NaN	NaN	NaN	82,664	0	172,87	411970000	40	86	Q64428	Q64428	Trifunctional enzyme subunit alpha, mitochondrial;Long-chain enoyl-CoA hydratase;Long chain 3-hydroxyacyl-CoA dehydrogenase	Hadha	1608
21463000	5551900	5884100	7916400	7543800	16633000	Rattus norvegicus				4	4	3	NaN	NaN	NaN	18,763	0	58,965	170140000	10	63	P31399	P31399	ATP synthase subunit d, mitochondrial	Atp5h	707
22389000	14739000	11395000	15821000	17626000	16651000	Rattus norvegicus				12	12	1	14	14	NaN	141,58	0	135,39	585290000	79	93	Q9Z1A6	Q9Z1A6	Vigilin	Hdlbp	2287
14474000	13705000	18892000	20590000	14009000	16691000	Rattus norvegicus				4	4	2	NaN	NaN	NaN	27,234	0	75,168	391770000	13	86	P85971	P85971	6-phosphogluconolactonase	Pgls	1132
23156000	17249000	13564000	15522000	17024000	16721000	Rattus norvegicus				5	5	1	NaN	NaN	NaN	57,719	0	28,444	267230000	27	49	Q505J8	Q505J8	Phenylalanine--tRNA ligase alpha subunit	Farsa	1378
14346000	12117000	24336000	16507000	13514000	16734000	Rattus norvegicus				5	5	3	NaN	NaN	NaN	24,674	0	76,711	432040000	13	87	P07895	P07895	Superoxide dismutase [Mn], mitochondrial	Sod2	427
16315000	25211000	25142000	21950000	15293000	16740000	Rattus norvegicus				7	7	2	NaN	NaN	NaN	58,843	0	49,356	759940000	25	110	D4A1R8	D4A1R8	Copine-1	Cpne1	79
24622000	16910000	23701000	18317000	14033000	16802000	Rattus norvegicus				4	4	4	NaN	NaN	NaN	31,829	0	64,479	555550000	10	115	Q63377	Q63377	Sodium/potassium-transporting ATPase subunit beta-3	Atp1b3	1570
10761000	12442000	16455000	28409000	28676000	16821000	Rattus norvegicus				8	8	4	23	23	NaN	45,804	0	91,124	481620000	27	129	Q6AYS7;Q6PTT0	Q6AYS7	Aminoacylase-1A	Acy1a	1681
21199000	26218000	17328000	15196000	19104000	16855000	Rattus norvegicus				5	5	0	NaN	NaN	0	56,287	0	86,502	470700000	27	104	Q99ML5	Q99ML5	Prenylcysteine oxidase	Pcyox1	2036
9242900	10308000	18060000	9161600	18212000	16924000	Rattus norvegicus				8	8	5	NaN	NaN	NaN	58,701	0	42,387	497770000	30	70	Q566E5	Q566E5	KDEL motif-containing protein 2	Kdelc2	1384
27464000	21528000	8322600	15732000	12815000	16948000	Rattus norvegicus				5	5	1	18	18	NaN	37,71	0	45,771	263090000	24	45	B5DEH2	B5DEH2	Erlin-2	Erlin2	58
8760200	9060600	7816700	8756600	6807600	17011000	Rattus norvegicus				5	5	4	NaN	NaN	NaN	77,312	0	22,512	254130000	37	37	P27321	P27321	Calpastatin	Cast	656
14596000	19272000	11613000	12767000	12515000	17036000	Rattus norvegicus				19	19	7	NaN	NaN	NaN	267,3	0	270,24	872700000	140	227	F1MA98	F1MA98	Nucleoprotein TPR	Tpr	97
10578000	13355000	17500000	11568000	9396600	17169000	Rattus norvegicus				3	3	0	NaN	NaN	0	31,83	0	62,534	214820000	24	40	P21913	P21913	Succinate dehydrogenase [ubiquinone] iron-sulfur subunit, mitochondrial	Sdhb	607
6959700	9836900	6747800	18182000	12004000	17375000	Rattus norvegicus				8	8	3	NaN	NaN	NaN	103,46	0	35,698	210690000	48	48	Q9ESN0	Q9ESN0	Protein Niban	Fam129a	2153
23044000	19008000	18355000	13367000	12062000	17434000	Rattus norvegicus				11	11	1	NaN	NaN	2	107,01	0	102,95	508430000	56	85	P23514	P23514	Coatomer subunit beta	Copb1	620
23492000	4889500	32463000	11009000	8282000	17515000	Rattus norvegicus				4	4	0	NaN	NaN	0	36,169	0	33,577	318490000	17	65	B5DF91	B5DF91	ELAV-like protein	Elavl1	61
14073000	14375000	8639000	15848000	18280000	17539000	Rattus norvegicus				6	6	2	NaN	NaN	NaN	53,845	0	45,739	345480000	22	66	O89046	O89046	Coronin-1B	Coro1b	325
13229000	20185000	33922000	16604000	15444000	17576000	Rattus norvegicus				5	5	2	37,6	37,6	NaN	21,584	0	11,041	604320000	15	49	P39069	P39069	Adenylate kinase isoenzyme 1	Ak1	762
13686000	19889000	18814000	15735000	20900000	17613000	Rattus norvegicus				12	12	2	32,1	32,1	NaN	59,756	0	181,6	762470000	32	204	P04762	P04762	Catalase	Cat	379
14353000	17526000	23548000	18898000	20993000	17625000	Rattus norvegicus				3	3	1	47,1	47,1	NaN	72,924	0	111,51	708960000	4	76	Q9WUC4	Q9WUC4	Copper transport protein ATOX1	Atox1	2259
17863000	25376000	18055000	19433000	22734000	17788000	Rattus norvegicus				6	6	5	34,3	34,3	NaN	21,927	0	59,752	784870000	13	119	D3ZW55	D3ZW55	Inosine triphosphate pyrophosphatase	Itpa	75
26345000	21765000	20804000	19105000	19307000	17810000	Rattus norvegicus				8	8	0	34,3	34,3	0	31,27	0	214,68	1024300000	15	148	B2RYG6	B2RYG6	Ubiquitin thioesterase OTUB1	Otub1	53
7891700	21132000	11998000	16306000	12615000	17880000	Rattus norvegicus				2	2	0	NaN	NaN	0	16,58	0	31,266	198590000	12	43	B0BN18	B0BN18	Prefoldin subunit 2	Pfdn2	26
14092000	13070000	13031000	18955000	26957000	17896000	Rattus norvegicus				6	6	0	54	54	0	19,889	0	73,235	842180000	8	140	Q27W01	Q27W01	RNA-binding protein 8A	Rbm8a	1280
26587000	17430000	7464200	17276000	14566000	17905000	Rattus norvegicus				6	6	1	NaN	NaN	NaN	34,174	0	28,049	327800000	17	76	P20070	P20070	NADH-cytochrome b5 reductase 3;NADH-cytochrome b5 reductase 3 membrane-bound form;NADH-cytochrome b5 reductase 3 soluble form	Cyb5r3	588
25231000	18440000	18367000	20375000	21951000	17922000	Rattus norvegicus				9	9	6	NaN	NaN	14	44,443	0	30,396	752650000	21	159	Q6P7S1	Q6P7S1	Acid ceramidase	Asah1	1723
12815000	8902300	21714000	25437000	11983000	17948000	Rattus norvegicus				10	10	5	30	30	NaN	42,031	0	21,077	524820000	26	94	Q99068	Q99068	Alpha-2-macroglobulin receptor-associated protein	Lrpap1	2018
21681000	27580000	19855000	26512000	25779000	17974000	Rattus norvegicus				10	10	1	34,8	34,8	NaN	42,817	0	115,58	1012500000	26	162	B0BN93	B0BN93	26S proteasome non-ATPase regulatory subunit 13	Psmd13	28
17689000	20705000	26145000	18064000	16152000	18049000	Rattus norvegicus				12	12	3	32,4	32,4	NaN	58,587	0	96,815	903830000	29	185	Q6P799	Q6P799	Serine--tRNA ligase, cytoplasmic	Sars	1717
18755000	26199000	22872000	22538000	20752000	18201000	Rattus norvegicus				16	16	1	27	27	NaN	83,907	0	149,25	1437500000	54	268	O35303	O35303	Dynamin-1-like protein	Dnm1l	177
15248000	16237000	16589000	16392000	22342000	18242000	Rattus norvegicus				10	10	5	NaN	NaN	NaN	86,067	0	264,49	926540000	35	176	Q68FP1	Q68FP1	Gelsolin	Gsn	1633
23998000	23195000	20130000	18161000	18319000	18278000	Rattus norvegicus				13	13	11	NaN	NaN	NaN	85,719	0	142,84	738400000	41	212	P47860	P47860	ATP-dependent 6-phosphofructokinase, platelet type	Pfkp	819
24948000	28809000	13379000	41032000	32353000	18321000	Rattus norvegicus				3	3	0	NaN	NaN	0	48,925	0	18,171	439040000	22	38	Q01205	Q01205	Dihydrolipoyllysine-residue succinyltransferase component of 2-oxoglutarate dehydrogenase complex, mitochondrial	Dlst	1170
18169000	19825000	15746000	18617000	16475000	18355000	Rattus norvegicus				15	15	5	32,4	32,4	NaN	83,038	0	272,59	1243200000	45	314	O55096	O55096	Dipeptidyl peptidase 3	Dpp3	236
12321000	17216000	14536000	27232000	18722000	18370000	Rattus norvegicus				8	8	6	34,9	34,9	NaN	33,565	0	153,34	926100000	19	162	P46844	P46844	Biliverdin reductase A	Blvra	810
21860000	22017000	28509000	29706000	33664000	18405000	Rattus norvegicus				10	10	3	30	30	NaN	48,612	0	303,64	939380000	23	193	Q9JHL4	Q9JHL4	Drebrin-like protein	Dbnl	2164
13097000	12348000	18539000	16455000	15042000	18468000	Rattus norvegicus				11	7	1	NaN	NaN	NaN	69,39	0	108,36	310830000	39	61	P31977	P31977	Ezrin	Ezr	711
10688000	10104000	11109000	18272000	13220000	18471000	Rattus norvegicus				8	8	3	NaN	NaN	NaN	83,456	0	37,95	421250000	45	89	Q07803	Q07803	Elongation factor G, mitochondrial	Gfm1	1200
17986000	12289000	28997000	14582000	16347000	18614000	Rattus norvegicus				4	4	2	NaN	NaN	NaN	36,148	0	19,817	328010000	16	58	P13086	P13086	Succinyl-CoA ligase [ADP/GDP-forming] subunit alpha, mitochondrial	Suclg1	500
12050000	9257400	13342000	15636000	13946000	18705000	Rattus norvegicus				7	6	2	37,5	34,7	NaN	29,688	0	64,244	404370000	15	165	Q6MG60	Q6MG60	N(G),N(G)-dimethylarginine dimethylaminohydrolase 2	Ddah2	1698
10205000	18546000	18989000	19147000	15474000	18880000	Rattus norvegicus				3	3	3	NaN	NaN	NaN	17,781	0	12,078	374580000	8	33	O35820	O35820	2-deoxynucleoside 5-phosphate N-hydrolase 1	Dnph1	193
17193000	15194000	16460000	21208000	20125000	18906000	Rattus norvegicus				7	7	1	38,8	38,8	NaN	30,004	0	127,25	1051200000	18	188	Q66HR2;Q5XIT1	Q66HR2	Microtubule-associated protein RP/EB family member 1	Mapre1	1628
26120000	24094000	31613000	5836300	12914000	18907000	Rattus norvegicus				2	2	0	NaN	NaN	0	21,539	0	16,678	204000000	12	26	Q66HA6	Q66HA6	ADP-ribosylation factor-like protein 8B	Arl8b	1621
24592000	47264000	25128000	19706000	30733000	18999000	Rattus norvegicus				4	4	0	NaN	NaN	0	22,965	0	33,578	743080000	9	95	P40112	P40112	Proteasome subunit beta type-3	Psmb3	763
24837000	25322000	18629000	31404000	33946000	19239000	Rattus norvegicus				7	7	1	NaN	NaN	NaN	144,71	0	158	1358400000	73	147	Q7TP54;P02793	Q7TP54;P02793	Protein FAM65B;Ferritin light chain 1	Fam65b;Ftl1	1777
33422000	28821000	22442000	21500000	16403000	19302000	Rattus norvegicus				48	48	2	NaN	NaN	0,6	532,25	0	281,81	1690100000	283	342	P38650	P38650	Cytoplasmic dynein 1 heavy chain 1	Dync1h1	757
8090100	19716000	24320000	29031000	17149000	19353000	Rattus norvegicus				9	9	5	53,4	53,4	36,2	29,794	0	236,19	886480000	13	188	P30009	P30009	Myristoylated alanine-rich C-kinase substrate	Marcks	688
11893000	15668000	19404000	15536000	14721000	19572000	Rattus norvegicus				8	8	1	NaN	NaN	NaN	37,849	0	33,358	677850000	20	186	Q9JLZ1	Q9JLZ1	Glutaredoxin-3	Glrx3	2193
7101000	10099000	10465000	16790000	12155000	19608000	Rattus norvegicus				8	8	3	NaN	NaN	NaN	54,75	0	51,716	363470000	26	97	Q5I0D7	Q5I0D7	Xaa-Pro dipeptidase	Pepd	1418
3165500	5433700	9096100	11355000	9364100	19621000	Rattus norvegicus				2	2	1	NaN	NaN	NaN	37,66	0	34,226	157200000	14	39	P07154	P07154	Cathepsin L1;Procathepsin L;Cathepsin L1 heavy chain;Cathepsin L1 light chain	Ctsl	414
29826000	25719000	31426000	33573000	19066000	19759000	Rattus norvegicus				9	9	1	NaN	NaN	NaN	49,522	0	106,78	593950000	31	148	P85834	P85834	Elongation factor Tu, mitochondrial	Tufm	1130
15022000	24317000	29309000	21819000	13761000	19849000	Rattus norvegicus				10	10	0	NaN	NaN	0	51,079	0	39,542	527550000	24	88	P81795;C9WPN6	P81795;C9WPN6	Eukaryotic translation initiation factor 2 subunit 3	Eif2s3;Eif2s3y	1106
21614000	19133000	5706300	10757000	19819000	19865000	Rattus norvegicus				2	2	1	43,1	43,1	NaN	64,075	0	42,527	226800000	3	31	Q9JJW3	Q9JJW3	Up-regulated during skeletal muscle growth protein 5	Usmg5	2182
11888000	12363000	21566000	15785000	19764000	19890000	Rattus norvegicus				16	16	3	39,8	39,8	NaN	64,246	0	108,1	899240000	36	195	P49088	P49088	Asparagine synthetase [glutamine-hydrolyzing]	Asns	835
22558000	22621000	20616000	25949000	19380000	19898000	Rattus norvegicus				17	17	2	NaN	NaN	4	100,99	0	144,82	1254800000	53	236	P27653	P27653	C-1-tetrahydrofolate synthase, cytoplasmic;Methylenetetrahydrofolate dehydrogenase;Methenyltetrahydrofolate cyclohydrolase;Formyltetrahydrofolate synthetase;C-1-tetrahydrofolate synthase, cytoplasmic, N-terminally processed	Mthfd1	661
22097000	23904000	23306000	22266000	23551000	19986000	Rattus norvegicus				7	7	5	NaN	NaN	NaN	46,871	0	60,134	545090000	25	135	Q66H12	Q66H12	Alpha-N-acetylgalactosaminidase	Naga	1617
18567000	20870000	19829000	19745000	20157000	20300000	Rattus norvegicus				19	19	1	NaN	NaN	NaN	96,63	0	323,31	1463000000	52	346	Q9QZA2	Q9QZA2	Programmed cell death 6-interacting protein	Pdcd6ip	2229
25338000	22851000	25188000	11889000	13901000	20400000	Rattus norvegicus				4	1	1	NaN	NaN	NaN	22,878	0	17,103	168720000	11	14	P24050	P24050	40S ribosomal protein S5;40S ribosomal protein S5, N-terminally processed	Rps5	628
42310000	13961000	11587000	21104000	11148000	20460000	Rattus norvegicus				9	9	4	NaN	NaN	NaN	69,077	0	87,671	519620000	26	92	P25235	P25235	Dolichyl-diphosphooligosaccharide--protein glycosyltransferase subunit 2	Rpn2	640
29692000	24448000	14891000	15736000	18864000	20579000	Rattus norvegicus				5	5	0	NaN	NaN	0	34,869	0	11,299	383430000	18	52	Q5RJR8	Q5RJR8	Leucine-rich repeat-containing protein 59	Lrrc59	1449
20495000	7242800	21047000	32206000	34248000	20611000	Rattus norvegicus				7	7	3	NaN	NaN	NaN	33,554	0	52,85	401490000	12	57	Q9QYU4	Q9QYU4	Ketimine reductase mu-crystallin	Crym	2227
16279000	10117000	36603000	14440000	14385000	20626000	Rattus norvegicus				3	3	3	11	11	11	52,235	0	15,315	299130000	21	64	P80067	P80067	Dipeptidyl peptidase 1;Dipeptidyl peptidase 1 exclusion domain chain;Dipeptidyl peptidase 1 heavy chain;Dipeptidyl peptidase 1 light chain	Ctsc	1101
27656000	25678000	47418000	22098000	47769000	20783000	Rattus norvegicus				3	3	2	NaN	NaN	NaN	28,172	0	19,563	465600000	16	89	P56571	P56571	ES1 protein homolog, mitochondrial		927
20322000	17998000	35893000	16037000	22375000	20850000	Rattus norvegicus				7	7	7	NaN	NaN	NaN	43,969	0	55,395	465210000	19	103	P14562	P14562	Lysosome-associated membrane glycoprotein 1	Lamp1	518
16603000	16499000	17033000	14551000	15432000	21062000	Rattus norvegicus				7	7	7	NaN	NaN	NaN	61,527	0	79,281	686810000	25	109	Q6AXR4	Q6AXR4	Beta-hexosaminidase subunit beta	Hexb	1651
7524100	20968000	18058000	12989000	18902000	21088000	Rattus norvegicus				7	7	5	NaN	NaN	NaN	38,512	0	102,53	634070000	24	88	Q6AXQ0	Q6AXQ0	SUMO-activating enzyme subunit 1;SUMO-activating enzyme subunit 1, N-terminally processed	Sae1	1649
24585000	21399000	25901000	21745000	18537000	21116000	Rattus norvegicus				9	9	1	NaN	NaN	NaN	99,685	0	53,277	696290000	34	131	Q9Z1Y3	Q9Z1Y3	Cadherin-2	Cdh2	2294
27418000	29645000	25423000	32976000	27461000	21185000	Rattus norvegicus				8	8	3	39,4	39,4	NaN	32,94	0	79,686	950310000	15	154	P97532	P97532	3-mercaptopyruvate sulfurtransferase	Mpst	1146
17383000	33312000	28160000	21154000	27328000	21240000	Rattus norvegicus				5	5	3	43,5	43,5	NaN	20,995	0	91,772	553590000	12	70	O88350	O88350	Putative hydrolase RBBP9	Rbbp9	296
28419000	23923000	39033000	37561000	28790000	21243000	Rattus norvegicus				8	8	1	32,9	32,9	NaN	36,46	0	28,756	718050000	22	105	B0BNA7	B0BNA7	Eukaryotic translation initiation factor 3 subunit I	Eif3i	29
17962000	48002000	48254000	17566000	24000000	21367000	Rattus norvegicus				8	8	2	NaN	NaN	NaN	85,338	0	39,016	619140000	37	90	P30835	P30835	ATP-dependent 6-phosphofructokinase, liver type	Pfkl	697
12265000	18634000	12842000	27591000	24691000	21448000	Rattus norvegicus				11	11	9	NaN	NaN	17	67,108	0	148,7	827340000	29	145	Q63663	Q63663	Interferon-induced guanylate-binding protein 2	Gbp2	1585
18167000	19194000	22379000	17523000	20847000	21582000	Rattus norvegicus				13	13	1	NaN	NaN	0,6	163,19	0	68,321	539890000	91	128	Q1JU68	Q1JU68	Eukaryotic translation initiation factor 3 subunit A	Eif3a	1279
26612000	31806000	39231000	24027000	16181000	21583000	Rattus norvegicus				10	10	1	48,2	48,2	NaN	31,904	0	79,103	729130000	17	124	Q9WUH4	Q9WUH4	Four and a half LIM domains protein 1	Fhl1	2261
22038000	19402000	21925000	23957000	21886000	21713000	Rattus norvegicus				17	17	4	34,8	34,8	NaN	80,741	0	323,31	1274500000	47	419	O70196	O70196	Prolyl endopeptidase	Prep	262
25532000	26658000	26217000	26059000	20284000	21803000	Rattus norvegicus				5	5	3	NaN	NaN	NaN	41,83	0	25,934	584150000	20	98	P16391	P16391	RT1 class I histocompatibility antigen, AA alpha chain		544
29544000	22817000	15888000	18719000	15955000	21893000	Rattus norvegicus				6	6	1	NaN	NaN	NaN	67,165	0	67,582	446290000	33	65	P08461	P08461	Dihydrolipoyllysine-residue acetyltransferase component of pyruvate dehydrogenase complex, mitochondrial	Dlat	433
33399000	18573000	17169000	15459000	15091000	21901000	Rattus norvegicus				14	14	2	35	35	NaN	68,303	0	66,533	904210000	40	160	P07153	P07153	Dolichyl-diphosphooligosaccharide--protein glycosyltransferase subunit 1	Rpn1	413
8386600	5486100	9558200	10536000	5646300	21915000	Rattus norvegicus				4	4	4	6	6	6	74,792	0	31,338	168940000	35	31	P06760	P06760	Beta-glucuronidase	Gusb	409
17091000	22453000	39756000	23915000	26385000	22006000	Rattus norvegicus				4	4	0	NaN	NaN	0	42,851	0	13,605	333370000	17	55	P41565	P41565	Isocitrate dehydrogenase [NAD] subunit gamma 1, mitochondrial	Idh3g	773
47883000	40047000	39162000	50730000	48186000	22084000	Rattus norvegicus				8	8	6	NaN	NaN	NaN	32,254	0	68,057	1017300000	18	161	P23965	P23965	Enoyl-CoA delta isomerase 1, mitochondrial	Eci1	627
10373000	9328400	9466100	10001000	20133000	22375000	Rattus norvegicus				1	1	0	NaN	NaN	0	79,339	0,00050659	27,528	157850000	33	5	D4A1J9	D4A1J9	Leucine-rich repeat and fibronectin type-III domain-containing protein 5	Lrfn5	78
4872300	4268100	16565000	7661000	11444000	22433000	Rattus norvegicus				4	4	2	NaN	NaN	NaN	42,954	0	24,765	206030000	15	63	Q6JE36	Q6JE36	Protein NDRG1	Ndrg1	1695
32349000	29421000	31102000	28126000	21704000	22525000	Rattus norvegicus				20	20	6	33,5	33,5	NaN	75,81	0	121,38	1384400000	42	276	P40329	P40329	Arginine--tRNA ligase, cytoplasmic	Rars	765
15093000	21263000	14428000	23431000	16781000	22755000	Rattus norvegicus				8	8	1	34	34	NaN	31,426	0	64,248	709920000	18	163	O08557	O08557	N(G),N(G)-dimethylarginine dimethylaminohydrolase 1	Ddah1	120
24592000	25981000	18133000	26776000	17458000	23019000	Rattus norvegicus				9	9	3	36,6	36,6	NaN	37,432	0	254,67	813050000	15	196	Q62703	Q62703	Reticulocalbin-2	Rcn2	1543
27047000	25399000	32876000	25850000	22517000	23208000	Rattus norvegicus				8	8	0	39	39	0	24,488	0	38,564	985900000	16	168	O35509;P62494	O35509;P62494	Ras-related protein Rab-11B;Ras-related protein Rab-11A	Rab11b;Rab11a	183
19536000	24003000	23209000	28005000	30266000	23337000	Rattus norvegicus				13	13	0	41,5	41,5	0	47,463	0	112,65	1128800000	32	206	F1LMZ8	F1LMZ8	26S proteasome non-ATPase regulatory subunit 11	Psmd11	89
16448000	21457000	21577000	21563000	20105000	23470000	Rattus norvegicus				9	9	1	NaN	NaN	NaN	44,147	0	144,02	913750000	26	224	Q6AYH5	Q6AYH5	Dynactin subunit 2	Dctn2	1671
24575000	19909000	26581000	27538000	23359000	23542000	Rattus norvegicus				9	9	0	NaN	NaN	0	43,094	0	80,361	801670000	20	135	P09456;P81377	P09456	cAMP-dependent protein kinase type I-alpha regulatory subunit;cAMP-dependent protein kinase type I-alpha regulatory subunit, N-terminally processed	Prkar1a	444
14874000	18141000	23965000	20990000	25245000	23624000	Rattus norvegicus				31	14	1	40,7	NaN	1	102,96	0	207,87	1222700000	60	301	Q9Z1P2	Q9Z1P2	Alpha-actinin-1	Actn1	2293
23743000	22993000	24610000	22277000	23188000	23670000	Rattus norvegicus				28	28	10	NaN	NaN	NaN	176,43	0	275,26	2272100000	86	565	Q9JLA3	Q9JLA3	UDP-glucose:glycoprotein glucosyltransferase 1	Uggt1	2188
12874000	6942700	7339600	0	8511000	23741000	Rattus norvegicus				2	2	1	NaN	NaN	NaN	33,041	0	45,922	162290000	17	29	Q5XID1	Q5XID1	Anamorsin	Ciapin1	1491
22190000	30072000	40209000	27138000	38124000	23792000	Rattus norvegicus				5	5	0	34,9	34,9	0	25,581	0	78,565	800690000	10	118	O35264	O35264	Platelet-activating factor acetylhydrolase IB subunit beta	Pafah1b2	175
25599000	17976000	22775000	18706000	23444000	23919000	Rattus norvegicus				13	13	1	NaN	NaN	3	70,679	0	175,12	894980000	39	156	Q63598	Q63598	Plastin-3	Pls3	1581
27780000	16528000	14514000	15125000	16728000	24042000	Rattus norvegicus				4	4	2	NaN	NaN	NaN	57,956	0	45,698	333670000	23	21	Q62902	Q62902	Protein ERGIC-53	Lman1	1554
11413000	12134000	23677000	25374000	17362000	24181000	Rattus norvegicus				8	6	0	NaN	NaN	0	43,08	0	13,64	427770000	22	76	P21708	P21708	Mitogen-activated protein kinase 3	Mapk3	605
24356000	26189000	21640000	22561000	23044000	24257000	Rattus norvegicus				19	19	5	42	42	NaN	59,115	0	96,887	1507900000	45	339	Q4KM49	Q4KM49	Tyrosine--tRNA ligase, cytoplasmic;Tyrosine--tRNA ligase, cytoplasmic, N-terminally processed	Yars	1354
8320900	12412000	21575000	14104000	10830000	24499000	Rattus norvegicus				5	5	2	24	24	NaN	40,779	0	14,365	271590000	26	19	Q9JHU5	Q9JHU5	Arfaptin-1	Arfip1	2166
28516000	36119000	32363000	37744000	32309000	24509000	Rattus norvegicus				16	16	0	37,5	37,5	0	61,415	0	176,84	1736600000	35	234	P10860	P10860	Glutamate dehydrogenase 1, mitochondrial	Glud1	469
22169000	15656000	12262000	16137000	0	24638000	Rattus norvegicus				1	1	0	0,8	0,8	0	135,72	0	31,041	154880000	66	10	B5DEL3	B5DEL3	Tetratricopeptide repeat protein 17	Ttc17	59
16272000	22304000	26230000	29980000	20168000	25271000	Rattus norvegicus				14	14	8	68,1	68,1	38,8	30,701	0	218,43	1678000000	19	296	Q497B0	Q497B0	Omega-amidase NIT2	Nit2	1327
19114000	28463000	26279000	25145000	21904000	25514000	Rattus norvegicus				15	15	3	NaN	NaN	NaN	106,79	0	170,75	1288300000	54	307	P50475	P50475	Alanine--tRNA ligase, cytoplasmic	Aars	860
24120000	32769000	29763000	27522000	28843000	25588000	Rattus norvegicus				9	9	2	NaN	NaN	NaN	47,872	0	81,911	892140000	24	180	P15650	P15650	Long-chain specific acyl-CoA dehydrogenase, mitochondrial	Acadl	530
28228000	26740000	29524000	30494000	30866000	25774000	Rattus norvegicus				11	11	0	59,9	59,9	0	23,504	0	176	1285200000	17	189	P09527	P09527	Ras-related protein Rab-7a	Rab7a	446
26543000	33794000	21905000	26230000	23920000	25857000	Rattus norvegicus				10	10	2	33,5	33,5	NaN	40,499	0	192,18	943490000	20	194	P04897;P10824;P59215;P29348;P38406	P04897	Guanine nucleotide-binding protein G(i) subunit alpha-2	Gnai2	383
41561000	26368000	32839000	23547000	24645000	26117000	Rattus norvegicus				9	9	1	39,1	39,1	NaN	41,592	0	103,23	1183100000	21	157	Q91Y81	Q91Y81	Septin-2	Septin2	1975
43647000	34172000	26730000	28138000	41512000	26184000	Rattus norvegicus				8	8	0	37,1	37,1	0	37,377	0	74,342	791650000	13	130	P54311	P54311	Guanine nucleotide-binding protein G(I)/G(S)/G(T) subunit beta-1	Gnb1	900
29339000	29134000	18603000	21672000	32951000	26413000	Rattus norvegicus				10	8	1	32,6	29	NaN	36,612	0	35,286	671860000	21	117	P42123	P42123	L-lactate dehydrogenase B chain	Ldhb	775
33158000	29180000	7148800	12825000	42650000	26727000	Rattus norvegicus				40	3	1	NaN	NaN	0,9	226,34	0	104,25	243400000	127	37	Q62812;P02564;P02563;Q29RW1	Q62812	Myosin-9	Myh9	1549
24587000	30985000	38856000	20271000	27014000	27069000	Rattus norvegicus				6	6	0	34,7	34,7	0	22,169	0	46,422	802550000	11	100	Q4KM73	Q4KM73	UMP-CMP kinase	Cmpk1	1356
22551000	31478000	30464000	26317000	30401000	27228000	Rattus norvegicus				6	6	1	NaN	NaN	4	44,51	0	101,68	985970000	20	181	Q63692	Q63692	Hsp90 co-chaperone Cdc37;Hsp90 co-chaperone Cdc37, N-terminally processed	Cdc37	1586
37682000	30901000	35149000	36895000	25059000	27252000	Rattus norvegicus				13	13	12	NaN	NaN	NaN	110,3	0	132,96	1669600000	48	216	Q5M7W5	Q5M7W5	Microtubule-associated protein 4	Map4	1427
33204000	39217000	40813000	23266000	29517000	27326000	Rattus norvegicus				8	8	0	NaN	NaN	0	40,495	0	44,581	538910000	21	78	Q6TUG0	Q6TUG0	DnaJ homolog subfamily B member 11	Dnajb11	1745
35507000	36284000	28839000	33437000	38492000	27333000	Rattus norvegicus				6	6	3	NaN	NaN	NaN	39,575	0	323,31	1279600000	21	174	P12711	P12711	Alcohol dehydrogenase class-3	Adh5	495
44442000	46948000	43740000	20018000	22078000	27653000	Rattus norvegicus				3	3	1	NaN	NaN	NaN	111,31	0	32,109	368290000	66	11	Q2TA68	Q2TA68	Dynamin-like 120 kDa protein, mitochondrial;Dynamin-like 120 kDa protein, form S1	Opa1	1284
33013000	36154000	31122000	32887000	27384000	27783000	Rattus norvegicus				8	8	2	35,7	35,7	NaN	34,951	0	62,432	847010000	23	135	P13803	P13803	Electron transfer flavoprotein subunit alpha, mitochondrial	Etfa	512
20896000	30692000	33174000	40718000	47069000	27921000	Rattus norvegicus				15	15	7	41,9	41,9	NaN	58,748	0	122,25	2114700000	27	330	Q64057	Q64057	Alpha-aminoadipic semialdehyde dehydrogenase	Aldh7a1	1594
30250000	21554000	23097000	21916000	16819000	27969000	Rattus norvegicus				9	9	5	53,6	53,6	31	27,245	0	111,43	901960000	16	180	O70351	O70351	3-hydroxyacyl-CoA dehydrogenase type-2	Hsd17b10	269
39679000	39492000	15405000	36484000	26664000	28039000	Rattus norvegicus				7	7	2	18	18	NaN	65,021	0	20,932	472720000	29	55	O35112	O35112	CD166 antigen	Alcam	165
29261000	26454000	30405000	38855000	32010000	28204000	Rattus norvegicus				10	10	2	36,7	36,7	NaN	42,888	0	194,34	1716900000	27	228	Q641W2	Q641W2	UPF0160 protein MYG1, mitochondrial	Myg1	1595
17880000	32302000	30984000	21949000	25346000	28207000	Rattus norvegicus				12	12	4	NaN	NaN	NaN	69,657	0	51,207	1147900000	38	189	O54975	O54975	Xaa-Pro aminopeptidase 1;Xaa-Pro aminopeptidase 1, N-terminally processed	Xpnpep1	232
18848000	22391000	52144000	19252000	28668000	28214000	Rattus norvegicus				7	7	2	38,8	38,8	NaN	22,912	0	30,066	775410000	12	115	P40307	P40307	Proteasome subunit beta type-2	Psmb2	764
24649000	21235000	20827000	27980000	23490000	28336000	Rattus norvegicus				7	7	3	46,4	46,4	NaN	23,992	0	135,64	717460000	16	86	Q6PCT3	Q6PCT3	Tumor protein D54	Tpd52l2	1730
52117000	53112000	42196000	42563000	58461000	28485000	Rattus norvegicus				7	7	4	NaN	NaN	NaN	63,369	0	156,19	831390000	25	93	P23785	P23785	Granulins;Acrogranin;Granulin-1;Granulin-2;Granulin-3;Granulin-4;Granulin-5;Granulin-6;Granulin-7	Grn	625
11178000	9559400	16572000	15004000	12431000	28730000	Rattus norvegicus				4	4	2	33,9	33,9	NaN	18,991	0	107,94	425640000	10	78	Q6IUR5	Q6IUR5	Neudesin	Nenf	1694
25706000	33228000	37914000	34902000	33178000	28886000	Rattus norvegicus				14	14	6	NaN	NaN	NaN	80,46	0	141,07	1754700000	49	308	Q5XHZ0	Q5XHZ0	Heat shock protein 75 kDa, mitochondrial	Trap1	1477
21992000	15660000	23015000	17296000	15437000	28896000	Rattus norvegicus				6	6	3	NaN	NaN	NaN	30,511	0	42,735	782080000	17	127	P97697	P97697	Inositol monophosphatase 1	Impa1	1152
24395000	17918000	38154000	37769000	36042000	28913000	Rattus norvegicus				5	5	2	NaN	NaN	NaN	41,108	0	52,191	1264600000	20	142	Q5XI22	Q5XI22	Acetyl-CoA acetyltransferase, cytosolic	Acat2	1481
27344000	35365000	37306000	19258000	15795000	28993000	Rattus norvegicus				5	5	1	41	41	NaN	33,418	0	85,844	595730000	16	122	Q68A21	Q68A21	Transcriptional activator protein Pur-beta	Purb	1631
25435000	18384000	31338000	32084000	23057000	29162000	Rattus norvegicus				6	6	4	34,3	34,3	23	22,178	0	13,816	766830000	14	116	Q9R063	Q9R063	Peroxiredoxin-5, mitochondrial	Prdx5	2233
39285000	17547000	24927000	18095000	19881000	29199000	Rattus norvegicus				13	13	0	NaN	NaN	0	102,55	0	136,27	955670000	51	249	O35142	O35142	Coatomer subunit beta	Copb2	168
31664000	28802000	26568000	39363000	31582000	29578000	Rattus norvegicus				13	6	3	50,5	NaN	NaN	25,68	0	99,589	745410000	18	95	P08009	P08009	Glutathione S-transferase Yb-3	Gstm3	429
26791000	33519000	31291000	42697000	29297000	29683000	Rattus norvegicus				6	6	2	NaN	NaN	NaN	41,279	0	63,968	1253000000	16	117	P50503	P50503	Hsc70-interacting protein	St13	861
14080000	14643000	8113200	39404000	22426000	29712000	Rattus norvegicus				5	5	1	67,1	67,1	NaN	15,575	0	110,04	666750000	8	117	Q6AXU6	Q6AXU6	Hematological and neurological expressed 1 protein;Hematological and neurological expressed 1 protein, N-terminally processed	Hn1	1654
31190000	36253000	25567000	23309000	37962000	29856000	Rattus norvegicus				7	7	1	26	26	NaN	52,322	0	66,701	1013500000	28	157	P70645	P70645	Bleomycin hydrolase	Blmh	1098
35993000	10807000	5034900	20270000	25097000	29897000	Rattus norvegicus				5	3	1	29	NaN	NaN	22,004	0	38,492	513270000	10	71	D4A3K5	D4A3K5	Histone H1.1	Hist1h1a	80
35085000	33690000	28458000	39284000	47802000	30335000	Rattus norvegicus				14	14	1	53,4	53,4	4	28,577	0	93,551	2621000000	19	252	Q63797	Q63797	Proteasome activator complex subunit 1	Psme1	1588
53957000	55699000	78038000	45713000	60875000	30397000	Rattus norvegicus				2	2	1	0,8	0,8	0,4	391,31	0	34,003	655850000	204	7	G3V7L1	G3V7L1	Utrophin	Utrn	99
30629000	20648000	25918000	20846000	24740000	30443000	Rattus norvegicus				10	10	4	41,8	41,8	13	32,56	0	246,87	1488800000	16	232	P13084	P13084	Nucleophosmin	Npm1	499
33047000	30308000	34886000	47386000	37378000	30560000	Rattus norvegicus				7	7	4	NaN	NaN	NaN	51,549	0	29,458	710980000	27	110	P20673	P20673	Argininosuccinate lyase	Asl	592
36948000	34804000	25060000	44483000	30997000	30576000	Rattus norvegicus				8	8	0	47,2	47,2	0	23,535	0	151,86	923400000	15	190	P05712	P05712	Ras-related protein Rab-2A	Rab2a	397
31566000	34624000	35757000	35063000	38430000	30659000	Rattus norvegicus				8	8	1	NaN	NaN	NaN	43,916	0	125,84	1028000000	19	221	Q5U2Z3	Q5U2Z3	Nucleosome assembly protein 1-like 4	Nap1l4	1471
39603000	36448000	32530000	35982000	36418000	31080000	Rattus norvegicus				23	23	16	NaN	NaN	NaN	156,65	0	162,8	2310300000	98	474	Q5SGE0	Q5SGE0	Leucine-rich PPR motif-containing protein, mitochondrial	Lrpprc	1455
31189000	36695000	29160000	30432000	27472000	31234000	Rattus norvegicus				13	13	5	NaN	NaN	NaN	47,096	0	222,72	1714300000	26	181	P51583	P51583	Multifunctional protein ADE2;Phosphoribosylaminoimidazole-succinocarboxamide synthase;Phosphoribosylaminoimidazole carboxylase	Paics	870
17702000	29741000	45001000	26899000	22670000	31241000	Rattus norvegicus				6	6	1	33,6	33,6	NaN	24,297	0	14,328	709830000	17	83	P97576	P97576	GrpE protein homolog 1, mitochondrial	Grpel1	1149
32851000	18918000	12002000	36682000	38073000	31325000	Rattus norvegicus				1	1	1	0,6	0,6	0,6	270,92	0,0054299	17,511	466570000	101	21	Q9ESR9	Q9ESR9	ATP-binding cassette sub-family A member 2	Abca2	2155
44710000	36124000	57083000	30263000	47086000	31552000	Rattus norvegicus				6	6	2	NaN	NaN	6	55,114	0	70,795	1363700000	20	137	Q9EPB1	Q9EPB1	Dipeptidyl peptidase 2	Dpp7	2129
27660000	26997000	31624000	34296000	27210000	31630000	Rattus norvegicus				26	26	1	NaN	NaN	NaN	116,61	0	277,59	2223700000	84	361	P85972	P85972	Vinculin	Vcl	1133
18470000	31069000	42003000	30209000	31551000	31799000	Rattus norvegicus				6	6	1	NaN	NaN	NaN	104,03	0	20,054	455650000	52	37	P54275	P54275	DNA mismatch repair protein Msh2	Msh2	898
24240000	34875000	31877000	40566000	28198000	31844000	Rattus norvegicus				10	10	3	40,1	40,1	NaN	38,412	0	81,977	1605900000	23	185	Q63525	Q63525	Nuclear migration protein nudC	Nudc	1576
43341000	34638000	36058000	34687000	29922000	32217000	Rattus norvegicus				21	21	0	NaN	NaN	0	113,05	0	323,31	2026100000	53	409	P06685;P06687;P06686;Q64541;P09626	P06685	Sodium/potassium-transporting ATPase subunit alpha-1	Atp1a1	406
27714000	28704000	25499000	26890000	39514000	32274000	Rattus norvegicus				6	6	0	37,9	37,9	0	29,497	0	26,131	550740000	14	46	P21670	P21670	Proteasome subunit alpha type-4	Psma4	604
14653000	10627000	25750000	21064000	14515000	32466000	Rattus norvegicus				3	3	1	NaN	NaN	5	31,095	0	75,284	271150000	18	58	Q6AY20	Q6AY20	Cation-dependent mannose-6-phosphate receptor	M6pr	1658
33847000	21087000	27997000	26244000	31786000	32897000	Rattus norvegicus				4	4	0	41,5	41,5	0	15,51	0	39,829	419010000	6	90	P04644	P04644	40S ribosomal protein S17	Rps17	377
30162000	33071000	63094000	40608000	30782000	33297000	Rattus norvegicus				7	6	3	35,7	NaN	NaN	26,857	0	116,91	914170000	19	127	Q63798	Q63798	Proteasome activator complex subunit 2	Psme2	1589
22771000	29701000	17686000	24817000	21349000	33390000	Rattus norvegicus				8	8	3	32,4	32,4	NaN	38,798	0	122,17	974010000	16	135	Q6AYC4	Q6AYC4	Macrophage-capping protein	Capg	1666
17223000	29803000	50897000	15160000	17280000	33434000	Rattus norvegicus				8	8	2	33,1	33,1	NaN	41,056	0	49,031	702840000	19	120	O88656	O88656	Actin-related protein 2/3 complex subunit 1B	Arpc1b	309
44347000	37062000	15538000	43276000	52026000	33464000	Rattus norvegicus				5	5	0	NaN	NaN	0	24,309	0	31,439	589350000	14	59	P41123	P41123	60S ribosomal protein L13	Rpl13	769
15257000	23251000	24644000	27840000	28306000	33683000	Rattus norvegicus				10	10	2	NaN	NaN	NaN	51,45	0	101,13	1075800000	31	145	Q9QVC8	Q9QVC8	Peptidyl-prolyl cis-trans isomerase FKBP4;Peptidyl-prolyl cis-trans isomerase FKBP4, N-terminally processed	Fkbp4	2214
7269000	3783100	13704000	11205000	8680200	33710000	Rattus norvegicus				1	1	0	NaN	NaN	0	14,222	0	15,754	130700000	5	16	Q5M820	Q5M820	MORF4 family-associated protein 1	Mrfap1	1429
46733000	44498000	37596000	38216000	35049000	33829000	Rattus norvegicus				15	15	0	NaN	NaN	0	97,123	0	202,54	1339700000	37	238	P52296	P52296	Importin subunit beta-1	Kpnb1	879
42625000	38772000	32634000	35908000	38019000	34236000	Rattus norvegicus				19	19	1	NaN	NaN	NaN	96,173	0	179,32	1912800000	54	244	P53534;P09812	P53534	Glycogen phosphorylase, brain form	Pygb	889
34030000	32353000	45005000	27117000	24655000	34514000	Rattus norvegicus				18	18	4	33,5	33,5	NaN	90,91	0	141,26	1412800000	39	266	Q4G061	Q4G061	Eukaryotic translation initiation factor 3 subunit B	Eif3b	1345
27058000	31745000	29461000	25954000	23972000	34571000	Rattus norvegicus				13	13	2	36,6	36,6	NaN	56,149	0	201,88	1423400000	32	304	Q68FS4	Q68FS4	Cytosol aminopeptidase	Lap3	1637
38063000	34479000	31356000	31029000	32397000	34843000	Rattus norvegicus				16	16	3	38,3	38,3	NaN	57,126	0	90,597	1550900000	37	213	P15178	P15178	Aspartate--tRNA ligase, cytoplasmic	Dars	526
48826000	25410000	39543000	56353000	20916000	34889000	Rattus norvegicus				6	6	0	37,1	37,1	0	16,259	0	11,047	461930000	6	44	P13471	P13471	40S ribosomal protein S14	Rps14	505
35760000	42611000	42450000	36136000	44377000	34967000	Rattus norvegicus				22	22	4	38	38	NaN	101,95	0	323,31	2220500000	58	439	Q66X93	Q66X93	Staphylococcal nuclease domain-containing protein 1	Snd1	1629
28809000	45189000	28644000	41821000	34790000	35215000	Rattus norvegicus				9	9	2	47,7	47,7	NaN	24,477	0	98,581	1344600000	12	224	P27605	P27605	Hypoxanthine-guanine phosphoribosyltransferase	Hprt1	657
17840000	23693000	27904000	28547000	26910000	35545000	Rattus norvegicus				10	10	0	46,9	46,9	0	34,813	0	112,87	1364500000	19	203	P09330	P09330	Ribose-phosphate pyrophosphokinase 2	Prps2	443
29621000	37363000	38723000	28761000	37139000	35593000	Rattus norvegicus				24	24	6	NaN	NaN	NaN	140,37	0	168,99	2166000000	67	418	Q04462	Q04462	Valine--tRNA ligase	Vars	1185
26571000	35597000	26746000	30938000	18689000	35715000	Rattus norvegicus				6	6	0	37,2	37,2	0	25,926	0	48,837	886640000	13	138	P17220	P17220	Proteasome subunit alpha type-2	Psma2	559
28120000	34999000	15908000	21389000	26676000	35873000	Rattus norvegicus				7	7	0	NaN	NaN	0	56,203	0	45,346	896750000	25	110	B2GV06	B2GV06	Succinyl-CoA:3-ketoacid coenzyme A transferase 1, mitochondrial	Oxct1	47
25630000	25025000	41495000	38344000	32725000	35931000	Rattus norvegicus				14	10	3	52,8	38,7	NaN	47,14	0	237,96	1219500000	27	308	P07323	P07323	Gamma-enolase	Eno2	416
31295000	32537000	40444000	83050000	72323000	36227000	Rattus norvegicus				2	2	2	32,7	32,7	32,7	11,196	0	95,425	1156100000	6	42	P01041	P01041	Cystatin-B	Cstb	353
36309000	40037000	50934000	37577000	25227000	36482000	Rattus norvegicus				4	4	3	NaN	NaN	NaN	21,638	0	12,252	768180000	13	62	Q920D2	Q920D2	Dihydrofolate reductase	Dhfr	1982
45065000	82395000	46158000	35067000	44667000	36575000	Rattus norvegicus				5	5	1	41,4	41,4	NaN	17,124	0	52,831	1375800000	11	138	Q9EQX9	Q9EQX9	Ubiquitin-conjugating enzyme E2 N	Ube2n	2140
28437000	24754000	28637000	39012000	33644000	36772000	Rattus norvegicus				5	5	2	31,9	31,9	NaN	26,541	0	46,131	834710000	14	102	Q6AYK6	Q6AYK6	Calcyclin-binding protein	Cacybp	1675
41162000	31602000	46005000	25784000	42728000	36847000	Rattus norvegicus				5	5	1	40,7	40,7	NaN	19,895	0	122,62	784140000	11	149	P13832;P18666;Q64122	P13832;P18666	Myosin regulatory light chain RLC-A;Myosin regulatory light chain 12B	Rlc-a;Myl12b	513
17422000	25485000	24966000	30632000	39446000	36868000	Rattus norvegicus				3	3	2	54,6	54,6	41,7	11,922	0	38,062	579810000	3	116	Q62658	Q62658	Peptidyl-prolyl cis-trans isomerase FKBP1A	Fkbp1a	1541
25778000	31462000	10339000	36561000	35397000	36934000	Rattus norvegicus				12	7	0	NaN	NaN	0	32,68	0	100,31	1234200000	23	121	P04692	P04692	Tropomyosin alpha-1 chain	Tpm1	378
42863000	46172000	42899000	43875000	37769000	37019000	Rattus norvegicus				18	18	2	NaN	NaN	NaN	100,19	0	245,18	1340900000	56	239	Q4FZT9	Q4FZT9	26S proteasome non-ATPase regulatory subunit 2	Psmd2	1341
25661000	29731000	33851000	36235000	40501000	37108000	Rattus norvegicus				17	17	10	32,9	32,9	NaN	84,199	0	238,54	2236400000	41	334	Q66HD3	Q66HD3	Nuclear autoantigenic sperm protein	Nasp	1625
52502000	36332000	41091000	38793000	50835000	37166000	Rattus norvegicus				13	13	1	42,1	42,1	NaN	43,656	0	92,12	1672400000	24	188	Q6AYD3	Q6AYD3	Proliferation-associated protein 2G4	Pa2g4	1667
43199000	38210000	44615000	45923000	49676000	37420000	Rattus norvegicus				14	14	2	40,5	40,5	NaN	51,588	0	323,31	1874700000	30	234	Q08163;P52481	Q08163	Adenylyl cyclase-associated protein 1	Cap1	1208
22797000	28529000	32643000	28574000	24550000	37577000	Rattus norvegicus				14	14	6	NaN	NaN	NaN	71,622	0	86,589	1322100000	33	190	Q5XIM7	Q5XIM7	Lysine--tRNA ligase	Kars	1497
55668000	33559000	21655000	29822000	49029000	37799000	Rattus norvegicus				5	5	2	43,6	43,6	NaN	21,598	0	74,999	784740000	10	110	P70580	P70580	Membrane-associated progesterone receptor component 1	Pgrmc1	1093
40895000	47006000	43420000	42183000	35940000	37820000	Rattus norvegicus				17	17	3	37,4	37,4	NaN	88,955	0	262,24	2778100000	33	330	O08629	O08629	Transcription intermediary factor 1-beta	Trim28	125
42626000	50810000	46640000	49418000	44832000	38153000	Rattus norvegicus				26	26	7	43,8	43,8	NaN	94,055	0	323,31	3576200000	57	491	O88600	O88600	Heat shock 70 kDa protein 4	Hspa4	306
33306000	36179000	54464000	43276000	43235000	38260000	Rattus norvegicus				11	11	5	NaN	NaN	NaN	60,537	0	142,16	1720400000	29	254	Q641X3	Q641X3	Beta-hexosaminidase subunit alpha	Hexa	1596
46979000	47674000	35096000	52922000	36604000	39012000	Rattus norvegicus				7	7	0	41,1	41,1	0	21,893	0	53,706	693750000	11	110	P17077	P17077	60S ribosomal protein L9	Rpl9	556
76184000	53623000	53426000	40943000	38448000	39017000	Rattus norvegicus				11	11	2	NaN	NaN	NaN	59,353	0	235,66	2111100000	23	253	Q00438	Q00438	Polypyrimidine tract-binding protein 1	Ptbp1	1164
29116000	31580000	15963000	38681000	43353000	39237000	Rattus norvegicus				11	11	0	NaN	NaN	0	40,522	0	70,585	1245800000	20	154	Q63009	Q63009	Protein arginine N-methyltransferase 1	Prmt1	1559
126670000	51924000	108800000	45571000	65930000	39388000	Rattus norvegicus				12	12	1	43,1	43,1	NaN	30,329	0	44,806	1251300000	17	69	P05426	P05426	60S ribosomal protein L7	Rpl7	395
28130000	23947000	35340000	30917000	38135000	39438000	Rattus norvegicus				14	14	0	49,7	49,7	0	40,679	0	315,45	2002100000	23	312	O35987	O35987	NSFL1 cofactor p47	Nsfl1c	206
11739000	21811000	11603000	12932000	57828000	39477000	Rattus norvegicus				7	7	4	52,3	52,3	35,5	21,79	0	185,82	485970000	10	76	Q05175	Q05175	Brain acid soluble protein 1	Basp1	1187
37563000	38332000	39257000	33820000	38461000	39478000	Rattus norvegicus				13	13	2	NaN	NaN	NaN	56,493	0	186,09	1747200000	24	269	O08651	O08651	D-3-phosphoglycerate dehydrogenase	Phgdh	126
83418000	50151000	67266000	33704000	37016000	39660000	Rattus norvegicus				12	12	0	NaN	NaN	0	67,902	0	167,45	1618300000	27	254	F1LQ48	F1LQ48	Heterogeneous nuclear ribonucleoprotein L	Hnrnpl	92
54162000	43631000	38683000	33291000	25723000	39929000	Rattus norvegicus				5	5	2	NaN	NaN	13	23,802	0	60,487	998360000	15	124	P24368	P24368	Peptidyl-prolyl cis-trans isomerase B	Ppib	633
47493000	27573000	38422000	31682000	25622000	39931000	Rattus norvegicus				10	10	7	33,7	33,7	NaN	44,695	0	147,17	1157400000	25	202	P17764	P17764	Acetyl-CoA acetyltransferase, mitochondrial	Acat1	565
13387000	16018000	15943000	25650000	24297000	40412000	Rattus norvegicus				7	7	0	40,8	40,8	0	32,249	0	112,58	822140000	15	97	Q920J4	Q920J4	Thioredoxin-like protein 1	Txnl1	1984
43564000	45453000	49431000	42954000	35651000	40452000	Rattus norvegicus				20	20	4	NaN	NaN	NaN	111,29	0	277,35	3069400000	58	382	Q63617	Q63617	Hypoxia up-regulated protein 1	Hyou1	1583
39684000	34837000	34770000	39248000	23806000	41064000	Rattus norvegicus				4	4	2	NaN	NaN	NaN	60,806	0	24,746	441480000	33	46	Q6P747	Q6P747	Heterochromatin protein 1-binding protein 3	Hp1bp3	1715
31926000	34265000	37070000	41622000	44625000	41262000	Rattus norvegicus				14	14	1	43,5	43,5	NaN	40,765	0	68,45	2181400000	25	370	Q6DGG0	Q6DGG0	Peptidyl-prolyl cis-trans isomerase D	Ppid	1686
22522000	52981000	101050000	47689000	29538000	41321000	Rattus norvegicus				5	5	0	NaN	NaN	0	26,379	0	41,807	1059100000	17	103	P29410	P29410	Adenylate kinase 2, mitochondrial;Adenylate kinase 2, mitochondrial, N-terminally processed	Ak2	682
25724000	33317000	44894000	35212000	38975000	41370000	Rattus norvegicus				9	9	1	35,1	35,1	NaN	36,505	0	136,27	1687200000	23	303	P51635	P51635	Alcohol dehydrogenase [NADP(+)]	Akr1a1	873
49569000	41772000	39148000	43955000	36134000	41546000	Rattus norvegicus				21	21	0	NaN	NaN	0	136,36	0	159,76	2182400000	66	390	P97536	P97536	Cullin-associated NEDD8-dissociated protein 1	Cand1	1147
23916000	39706000	26073000	45811000	37882000	41771000	Rattus norvegicus				6	6	2	43,5	43,5	NaN	12,744	0	84,76	1018700000	7	115	Q6PEC1	Q6PEC1	Tubulin-specific chaperone A	Tbca	1734
22152000	25623000	48287000	32969000	50405000	42518000	Rattus norvegicus				7	7	2	35,8	35,8	NaN	28,574	0	58,087	991330000	12	193	P52555	P52555	Endoplasmic reticulum resident protein 29	Erp29	882
27618000	26006000	41658000	30604000	28166000	43138000	Rattus norvegicus				6	6	1	32,6	32,6	NaN	30,89	0	93,105	1332300000	13	174	B0BNM1	B0BNM1	NAD(P)H-hydrate epimerase	Apoa1bp	34
41711000	26234000	33102000	45549000	42338000	43192000	Rattus norvegicus				9	7	1	50,3	40,9	NaN	32,909	0	173,84	1547300000	16	217	B2GUZ5	B2GUZ5	F-actin-capping protein subunit alpha-1	Capza1	46
30606000	27140000	25145000	28757000	43545000	43222000	Rattus norvegicus				8	8	1	NaN	NaN	NaN	44,754	0	295,14	815360000	23	138	Q6AXS5	Q6AXS5	Plasminogen activator inhibitor 1 RNA-binding protein;Plasminogen activator inhibitor 1 RNA-binding protein, N-terminally processed	Serbp1	1653
31000000	26865000	29600000	34906000	36106000	43353000	Rattus norvegicus				16	14	3	61,2	53,4	NaN	39,283	0	261,39	1663600000	23	251	P09117	P09117	Fructose-bisphosphate aldolase C	Aldoc	441
24963000	39343000	41075000	49707000	43433000	44057000	Rattus norvegicus				24	24	6	44,7	44,7	NaN	75,753	0	259,84	3623100000	49	320	P48037	P48037	Annexin A6	Anxa6	823
51091000	59549000	55593000	60953000	54152000	44148000	Rattus norvegicus				19	19	6	48,8	48,8	NaN	66,181	0	140,62	2441400000	37	367	Q5RKI0	Q5RKI0	WD repeat-containing protein 1	Wdr1	1453
36017000	52428000	45106000	43029000	36848000	45014000	Rattus norvegicus				21	21	2	42,8	42,8	NaN	60,359	0	260,37	2562300000	35	393	P28480	P28480	T-complex protein 1 subunit alpha	Tcp1	671
25102000	39743000	26465000	58666000	41769000	45136000	Rattus norvegicus				8	8	3	55,4	55,4	NaN	20,819	0	33,896	974800000	12	82	Q6P7Q4	Q6P7Q4	Lactoylglutathione lyase	Glo1	1721
46350000	49295000	49901000	40212000	56446000	45263000	Rattus norvegicus				16	16	7	32	32	NaN	79,427	0	229,61	2288000000	40	400	P97852	P97852	Peroxisomal multifunctional enzyme type 2;(3R)-hydroxyacyl-CoA dehydrogenase;Enoyl-CoA hydratase 2	Hsd17b4	1157
58589000	47008000	37084000	49468000	41979000	45381000	Rattus norvegicus				20	20	6	32,8	32,8	NaN	72,719	0	305,65	2711700000	42	396	P38659	P38659	Protein disulfide-isomerase A4	Pdia4	759
20329000	31437000	20196000	39664000	53290000	45923000	Rattus norvegicus				6	6	1	NaN	NaN	NaN	33,406	0	20,418	558550000	17	50	P24329	P24329	Thiosulfate sulfurtransferase	Tst	632
31914000	34716000	28366000	44544000	32777000	45964000	Rattus norvegicus				6	6	2	NaN	NaN	NaN	33,581	0	26,075	979600000	15	125	Q499N6	Q499N6	UBX domain-containing protein 1	Ubxn1	1336
35451000	54907000	58944000	46213000	64264000	46689000	Rattus norvegicus				7	7	1	34,9	34,9	NaN	29,418	0	323,31	2068900000	10	215	Q5XIE0	Q5XIE0	Acidic leucine-rich nuclear phosphoprotein 32 family member E	Anp32e	1492
29116000	24330000	9284300	15699000	22540000	48093000	Rattus norvegicus				5	4	0	NaN	NaN	0	37,331	0	56,207	353860000	13	53	P54313;O35353	P54313	Guanine nucleotide-binding protein G(I)/G(S)/G(T) subunit beta-2	Gnb2	901
28712000	33056000	40616000	36213000	21958000	48200000	Rattus norvegicus				6	6	2	NaN	NaN	NaN	27,687	0	61,097	722260000	14	115	Q68FU3	Q68FU3	Electron transfer flavoprotein subunit beta	Etfb	1638
49360000	46036000	48916000	44050000	40329000	48560000	Rattus norvegicus				49	49	30	NaN	NaN	NaN	272,65	0	323,31	4746300000	128	892	P12785	P12785	Fatty acid synthase;[Acyl-carrier-protein] S-acetyltransferase;[Acyl-carrier-protein] S-malonyltransferase;3-oxoacyl-[acyl-carrier-protein] synthase;3-oxoacyl-[acyl-carrier-protein] reductase;3-hydroxyacyl-[acyl-carrier-protein] dehydratase;Enoyl-[acyl-carrier-protein] reductase;Oleoyl-[acyl-carrier-protein] hydrolase	Fasn	496
29944000	44909000	41373000	45784000	31880000	48831000	Rattus norvegicus				9	9	2	33,8	33,8	NaN	30,628	0	208,91	1346300000	19	128	Q5XI32	Q5XI32	F-actin-capping protein subunit beta	Capzb	1484
7298800	37712000	51101000	40807000	92214000	48903000	Rattus norvegicus				4	4	1	NaN	NaN	NaN	41,296	0	13,608	473550000	21	38	Q5HZV9	Q5HZV9	Protein phosphatase 1 regulatory subunit 7	Ppp1r7	1413
45877000	58208000	63968000	60860000	62745000	49009000	Rattus norvegicus				13	13	7	67,9	67,9	45,5	24,818	0	105,72	2547500000	15	235	O35244	O35244	Peroxiredoxin-6	Prdx6	173
67534000	56986000	66405000	42551000	39915000	49557000	Rattus norvegicus				3	3	0	NaN	NaN	0	23,339	0	37,584	474110000	12	51	Q63507	Q63507	60S ribosomal protein L14	Rpl14	1575
38398000	50878000	54842000	53479000	55985000	50008000	Rattus norvegicus				13	13	6	35,6	35,6	18	53,652	0	127,96	1978600000	26	202	Q9JLJ3	Q9JLJ3	4-trimethylaminobutyraldehyde dehydrogenase	Aldh9a1	2191
63766000	58317000	51040000	61518000	38775000	50060000	Rattus norvegicus				13	13	3	33,1	33,1	NaN	71,614	0	232,4	1696900000	36	241	Q920L2	Q920L2	Succinate dehydrogenase [ubiquinone] flavoprotein subunit, mitochondrial	Sdha	1985
95584000	75295000	68392000	56196000	72627000	50811000	Rattus norvegicus				9	9	1	48,6	48,6	NaN	34,215	0	70,052	2565300000	18	252	P19945	P19945	60S acidic ribosomal protein P0	Rplp0	586
72840000	64971000	59263000	60900000	56390000	51168000	Rattus norvegicus				6	6	2	31,9	31,9	NaN	30,997	0	174,27	2759000000	13	323	O35796	O35796	Complement component 1 Q subcomponent-binding protein, mitochondrial	C1qbp	191
47520000	48092000	73146000	44553000	51237000	51833000	Rattus norvegicus				11	11	3	37,8	37,8	NaN	48,332	0	99,874	2357000000	23	268	P04182	P04182	Ornithine aminotransferase, mitochondrial	Oat	369
22186000	15994000	12814000	19352000	21888000	52421000	Rattus norvegicus				3	3	3	35,2	35,2	35,2	12,494	0	110,72	409940000	7	51	P21571	P21571	ATP synthase-coupling factor 6, mitochondrial	Atp5j	602
52938000	64796000	50171000	56899000	77277000	52436000	Rattus norvegicus				6	4	0	NaN	19	0	45,729	0	153	987790000	22	141	Q794E4	Q794E4	Heterogeneous nuclear ribonucleoprotein F;Heterogeneous nuclear ribonucleoprotein F, N-terminally processed	Hnrnpf	1767
142230000	46347000	39732000	110050000	50981000	53103000	Rattus norvegicus				10	10	0	39,2	39,2	0	22,591	0	53,296	1975800000	14	84	P29314	P29314	40S ribosomal protein S9	Rps9	680
37750000	45590000	60910000	58045000	49435000	53548000	Rattus norvegicus				13	13	3	41,4	41,4	NaN	44,535	0	198,19	1887200000	26	249	A0JPJ7	A0JPJ7	Obg-like ATPase 1	Ola1	3
54916000	59565000	90868000	61974000	60430000	54936000	Rattus norvegicus				8	8	1	37,7	37,7	NaN	34,458	0	75,258	1519200000	17	174	P09895	P09895	60S ribosomal protein L5	Rpl5	448
34869000	29136000	54267000	38156000	48531000	55177000	Rattus norvegicus				6	6	1	NaN	NaN	NaN	42,735	0	74,408	1476200000	19	116	Q64559	Q64559	Cytosolic acyl coenzyme A thioester hydrolase	Acot7	1611
43469000	28860000	46295000	32461000	24748000	55327000	Rattus norvegicus				10	10	0	NaN	NaN	0	46,135	0	72,709	906920000	22	115	P21531	P21531	60S ribosomal protein L3	Rpl3	600
128660000	101300000	71287000	53412000	96491000	55360000	Rattus norvegicus				7	7	0	34	34	0	21,658	0	79,775	1399500000	9	100	P12001	P12001	60S ribosomal protein L18	Rpl18	492
65255000	54951000	86958000	35782000	31340000	56145000	Rattus norvegicus				5	5	1	32,4	32,4	NaN	16,618	0	46,253	735050000	8	59	P18445	P18445	60S ribosomal protein L27a	Rpl27a	572
38571000	47290000	43078000	60551000	65495000	58216000	Rattus norvegicus				23	17	0	64,9	54,1	0	50,536	0	215,66	3088900000	26	339	P50398	P50398	Rab GDP dissociation inhibitor alpha	Gdi1	853
46022000	47640000	70100000	52816000	38302000	58358000	Rattus norvegicus				9	9	6	45,9	45,9	38,5	15,059	0	79,018	1393100000	9	122	P55053	P55053	Fatty acid-binding protein, epidermal	Fabp5	915
107530000	82362000	66269000	53890000	58390000	58431000	Rattus norvegicus				55	55	0	41,1	41,1	0	191,6	0	323,31	8098100000	95	986	P11442	P11442	Clathrin heavy chain 1	Cltc	479
56998000	68555000	85609000	66346000	70275000	58555000	Rattus norvegicus				19	19	13	59	59	45,2	49,974	0	254,22	2839100000	27	525	P29315	P29315	Ribonuclease inhibitor	Rnh1	681
8232100	14961000	73990000	57021000	57481000	58612000	Rattus norvegicus				8	3	3	61,2	NaN	NaN	17,193	0	42,744	796750000	12	22	Q05982	Q05982	Nucleoside diphosphate kinase A	Nme1	1190
50859000	80351000	72475000	95012000	58079000	59668000	Rattus norvegicus				5	5	2	40,7	40,7	NaN	14,857	0	96,765	1285700000	9	98	P11762	P11762	Galectin-1	Lgals1	485
39724000	52472000	57028000	58503000	62036000	59976000	Rattus norvegicus				23	23	7	50,3	50,3	NaN	64,208	0	323,31	4861700000	35	549	O35567	O35567	Bifunctional purine biosynthesis protein PURH;Phosphoribosylaminoimidazolecarboxamide formyltransferase;IMP cyclohydrolase	Atic	185
40345000	55435000	64972000	58348000	55551000	59989000	Rattus norvegicus				6	6	0	42	42	0	28,295	0	107,4	2235100000	14	166	Q9Z0V6	Q9Z0V6	Thioredoxin-dependent peroxide reductase, mitochondrial	Prdx3	2284
46925000	64993000	54691000	48391000	46417000	60234000	Rattus norvegicus				13	13	1	36,1	36,1	NaN	48,173	0	238,96	3047500000	25	345	Q63081	Q63081	Protein disulfide-isomerase A6	Pdia6	1562
42488000	46820000	68595000	46206000	41446000	61765000	Rattus norvegicus				13	13	2	34	34	NaN	47,777	0	184,37	1858800000	30	259	P38656	P38656	Lupus La protein homolog	Ssb	758
56775000	72762000	102080000	57607000	62950000	62416000	Rattus norvegicus				10	10	0	65,5	65,5	0	18,533	0	88,937	1760700000	13	240	Q7M0E3	Q7M0E3	Destrin	Dstn	1770
32979000	52836000	43334000	53220000	53357000	64699000	Rattus norvegicus				15	15	7	33,7	33,7	NaN	81,383	0	203,08	1930300000	36	342	P13676	P13676	Acylamino-acid-releasing enzyme	Apeh	510
69482000	61945000	58901000	64629000	69426000	66177000	Rattus norvegicus				20	20	0	44,9	44,9	0	57,458	0	301,2	3086000000	37	451	Q5XIM9	Q5XIM9	T-complex protein 1 subunit beta	Cct2	1498
96691000	79592000	88857000	81256000	58907000	66906000	Rattus norvegicus				8	8	2	NaN	NaN	NaN	38,218	0	89,152	1977200000	15	93	Q9JJ54	Q9JJ54	Heterogeneous nuclear ribonucleoprotein D0	Hnrnpd	2179
61639000	77237000	75544000	62680000	60809000	67045000	Rattus norvegicus				92	92	4	42,9	42,9	NaN	284,63	0	323,31	10527000000	189	1639	P16086	P16086	Spectrin alpha chain, non-erythrocytic 1	Sptan1	538
54111000	66773000	86216000	75186000	63235000	67299000	Rattus norvegicus				20	20	1	41,8	41,8	NaN	56,488	0	323,31	4339800000	26	428	P11884;Q63639	P11884	Aldehyde dehydrogenase, mitochondrial	Aldh2	486
49377000	33691000	40308000	49476000	42760000	68046000	Rattus norvegicus				5	5	0	35,2	35,2	0	16,085	0	12,331	847550000	12	82	P17074	P17074	40S ribosomal protein S19	Rps19	555
61464000	87572000	81514000	59237000	70276000	68114000	Rattus norvegicus				14	14	2	33,6	33,6	NaN	47,538	0	107,72	3898500000	27	403	P10760	P10760	Adenosylhomocysteinase	Ahcy	468
50494000	45384000	132320000	59323000	123770000	69673000	Rattus norvegicus				13	9	5	33,9	NaN	NaN	29,006	0	171,08	1973200000	21	160	Q63610	Q63610	Tropomyosin alpha-3 chain	Tpm3	1582
41372000	47564000	53836000	61830000	32126000	69883000	Rattus norvegicus				11	11	6	51,6	51,6	36,6	34,194	0	155,8	1995600000	16	276	Q9R1T3	Q9R1T3	Cathepsin Z	Ctsz	2241
39060000	40410000	75528000	100680000	147450000	73159000	Rattus norvegicus				9	9	0	52	52	0	24,838	0	191,19	3391100000	13	244	Q00981	Q00981	Ubiquitin carboxyl-terminal hydrolase isozyme L1	Uchl1	1166
62122000	60375000	86279000	67377000	75822000	74006000	Rattus norvegicus				14	14	7	45,8	45,8	NaN	35,848	0	323,31	3386100000	22	278	P55260	P55260	Annexin A4	Anxa4	917
126440000	68162000	96585000	47370000	87002000	74149000	Rattus norvegicus				15	15	2	34,9	34,9	NaN	47,256	0	95,952	2338300000	27	168	P50878	P50878	60S ribosomal protein L4	Rpl4	865
81914000	114200000	45657000	61815000	64199000	74321000	Rattus norvegicus				11	11	4	48,1	48,1	NaN	26,488	0	129,67	2650100000	16	233	Q8VHK7	Q8VHK7	Hepatoma-derived growth factor	Hdgf	1952
76993000	72238000	81615000	106090000	148840000	74729000	Rattus norvegicus				17	17	6	66,5	66,5	NaN	31,33	0	323,31	5552200000	19	374	Q68FR9	Q68FR9	Elongation factor 1-delta	Eef1d	1636
59711000	80308000	71701000	79718000	110040000	75493000	Rattus norvegicus				8	8	2	55,6	55,6	NaN	19,546	0	74,235	2449900000	14	171	P36972	P36972	Adenine phosphoribosyltransferase	Aprt	753
58474000	47729000	64406000	51724000	42939000	77294000	Rattus norvegicus				8	8	0	NaN	NaN	0	51,866	0	42,009	1522400000	20	131	Q8VHF5	Q8VHF5	Citrate synthase, mitochondrial	Cs	1951
92901000	96690000	81494000	71195000	86621000	77376000	Rattus norvegicus				13	13	0	75,5	75,5	0	26,98	0	139,65	3426000000	17	358	Q6MG61	Q6MG61	Chloride intracellular channel protein 1	Clic1	1699
69003000	82490000	59105000	101580000	34552000	77682000	Rattus norvegicus				3	3	0	41,7	41,7	0	12,477	0	17,791	1422300000	5	28	P30904	P30904	Macrophage migration inhibitory factor	Mif	700
59664000	81622000	94503000	68888000	90586000	78013000	Rattus norvegicus				14	14	0	48,8	48,8	0	49,035	0	177,97	4540600000	26	357	Q63413	Q63413	Spliceosome RNA helicase Ddx39b	Ddx39b	1571
133090000	69597000	79434000	75067000	83173000	78564000	Rattus norvegicus				16	16	3	37,1	37,1	NaN	59,753	0	140,18	2428600000	36	203	P15999	P15999	ATP synthase subunit alpha, mitochondrial	Atp5a1	536
64668000	69763000	66828000	73131000	61974000	78944000	Rattus norvegicus				25	25	0	62,5	62,5	0	50,537	0	317,95	5763900000	28	560	P50399	P50399	Rab GDP dissociation inhibitor beta	Gdi2	854
49145000	84064000	82306000	73323000	80538000	79165000	Rattus norvegicus				6	6	0	58,8	58,8	0	10,902	0	46,629	2235400000	10	117	P26772	P26772	10 kDa heat shock protein, mitochondrial	Hspe1	653
104920000	98969000	155850000	80472000	132340000	79811000	Rattus norvegicus				22	22	10	NaN	NaN	14	106,21	0	151,57	3052900000	40	403	Q6P7A9	Q6P7A9	Lysosomal alpha-glucosidase	Gaa	1718
13230000	26250000	29976000	59406000	54491000	80090000	Rattus norvegicus				2	2	1	26	26	NaN	22,696	0	24,841	608780000	11	33	P36201	P36201	Cysteine-rich protein 2	Crip2	746
57300000	81054000	57764000	60016000	44821000	85135000	Rattus norvegicus				7	7	1	NaN	NaN	NaN	53,236	0	168,1	2041600000	28	186	P85968	P85968	6-phosphogluconate dehydrogenase, decarboxylating	Pgd	1131
68814000	62120000	82055000	84611000	92257000	87704000	Rattus norvegicus				12	12	1	63,6	63,6	NaN	22,892	0	46,409	2938500000	11	281	P42930	P42930	Heat shock protein beta-1	Hspb1	787
89752000	87643000	104900000	97327000	111890000	87833000	Rattus norvegicus				14	14	3	56,4	56,4	NaN	25,702	0	214,39	3506700000	18	301	P08010	P08010	Glutathione S-transferase Mu 2	Gstm2	430
112170000	82913000	89450000	119060000	113870000	89721000	Rattus norvegicus				12	12	1	54,3	54,3	NaN	24,159	0	75,96	2577700000	13	227	P52925	P52925	High mobility group protein B2	Hmgb2	886
71561000	42387000	92457000	52559000	73819000	91187000	Rattus norvegicus				12	12	0	36,2	36,2	0	34,212	0	124,35	2205300000	19	163	P04256	P04256	Heterogeneous nuclear ribonucleoprotein A1;Heterogeneous nuclear ribonucleoprotein A1, N-terminally processed	Hnrnpa1	370
85890000	89659000	96143000	97850000	108930000	91503000	Rattus norvegicus				48	48	2	61,7	61,7	NaN	104,91	0	323,31	10904000000	61	1088	Q9QXQ0	Q9QXQ0	Alpha-actinin-4	Actn4	2220
113500000	115900000	29242000	138730000	105530000	92940000	Rattus norvegicus				3	3	1	14	14	NaN	24,829	0	3,902	1647500000	13	21	Q9WTV5	Q9WTV5	26S proteasome non-ATPase regulatory subunit 9	Psmd9	2255
72450000	79481000	140400000	46212000	70848000	93825000	Rattus norvegicus				6	5	1	NaN	NaN	NaN	28,564	0	132,96	1707000000	11	85	P49911	P49911	Acidic leucine-rich nuclear phosphoprotein 32 family member A	Anp32a	846
81933000	104120000	66913000	59963000	92794000	95046000	Rattus norvegicus				7	7	1	NaN	NaN	NaN	33,561	0	79,295	1504600000	21	144	P21533	P21533	60S ribosomal protein L6	Rpl6	601
106060000	90154000	101870000	77555000	121710000	97493000	Rattus norvegicus				7	7	3	15	15	NaN	61,123	0	77,234	3243900000	35	236	P10960	P10960	Sulfated glycoprotein 1	Psap	471
85572000	84341000	88504000	118040000	97116000	98610000	Rattus norvegicus				18	18	1	38,7	38,7	NaN	73,857	0	323,31	3920200000	42	487	P48721	P48721	Stress-70 protein, mitochondrial	Hspa9	830
92172000	89636000	102500000	79781000	110260000	98764000	Rattus norvegicus				16	16	2	37,7	37,7	NaN	59,536	0	224,53	2849400000	38	250	Q68FQ0	Q68FQ0	T-complex protein 1 subunit epsilon	Cct5	1634
71996000	86620000	121110000	118680000	70091000	98868000	Rattus norvegicus				8	8	0	40	40	0	18,721	0	176,5	3015400000	9	190	P83868	P83868	Prostaglandin E synthase 3	Ptges3	1115
76822000	77638000	95132000	92386000	106210000	99254000	Rattus norvegicus				31	29	4	39,2	37,4	NaN	92,77	0	323,31	7377500000	47	504	Q66HD0	Q66HD0	Endoplasmin	Hsp90b1	1624
114570000	77524000	81308000	66152000	64701000	100170000	Rattus norvegicus				6	6	1	54,5	54,5	NaN	17,845	0	153,73	2234700000	11	181	P23358	P23358	60S ribosomal protein L12	Rpl12	617
86339000	106740000	99127000	99591000	99567000	100450000	Rattus norvegicus				11	11	2	52,3	52,3	NaN	22,393	0	272,3	3282600000	14	338	Q5XFX0;P37805	Q5XFX0	Transgelin-2	Tagln2	1476
124320000	85657000	94825000	89092000	87374000	100620000	Rattus norvegicus				19	19	5	NaN	NaN	NaN	77,146	0	270,22	5850200000	48	460	P13383	P13383	Nucleolin	Ncl	502
53863000	83509000	111480000	103820000	114140000	103510000	Rattus norvegicus				6	6	0	30,2	30,2	0	17,288	0	22,017	3072200000	10	109	P13668	P13668	Stathmin	Stmn1	509
116710000	110650000	67549000	72479000	88297000	104600000	Rattus norvegicus				17	17	2	33	33	NaN	67,254	0	210,36	4004900000	27	385	P35565	P35565	Calnexin	Canx	738
114090000	118350000	83345000	96333000	103850000	105050000	Rattus norvegicus				20	20	1	56,3	56,3	NaN	56,353	0	196,02	7271200000	28	437	P10719	P10719	ATP synthase subunit beta, mitochondrial	Atp5b	467
86467000	89236000	99302000	81886000	94729000	107780000	Rattus norvegicus				11	11	8	50,2	50,2	35,7	30,578	0	116,98	3817300000	19	265	P47727	P47727	Carbonyl reductase [NADPH] 1	Cbr1	812
77421000	93439000	71082000	91178000	119400000	111270000	Rattus norvegicus				10	6	1	52	39,4	NaN	28,054	0	172,26	2010800000	17	136	P35213	P35213	14-3-3 protein beta/alpha;14-3-3 protein beta/alpha, N-terminally processed	Ywhab	722
122690000	135020000	153120000	219980000	223700000	111410000	Rattus norvegicus				5	5	0	71,4	71,4	0	13,777	0	116,62	2864100000	8	119	P62959	P62959	Histidine triad nucleotide-binding protein 1	Hint1	1043
75171000	74871000	108970000	111560000	93014000	111840000	Rattus norvegicus				14	14	6	34,9	34,9	NaN	62,826	0	256,94	4974100000	34	342	Q6P6V0	Q6P6V0	Glucose-6-phosphate isomerase	Gpi	1714
89543000	123590000	139010000	75448000	117040000	115060000	Rattus norvegicus				9	8	0	53,5	48	0	21,783	0	127,74	4577900000	9	304	P35704	P35704	Peroxiredoxin-2	Prdx2	741
109830000	131480000	130990000	47488000	80488000	116260000	Rattus norvegicus				7	7	0	NaN	NaN	0	29,945	0	48,981	1523400000	19	76	P49242	P49242	40S ribosomal protein S3a;40S ribosomal protein S3b	Rps3a	836
80737000	98813000	169640000	61912000	76922000	117020000	Rattus norvegicus				6	6	2	82,6	82,6	NaN	11,692	0	124,45	4042900000	5	167	P02401	P02401	60S acidic ribosomal protein P2	Rplp2	359
90007000	97400000	97823000	123600000	101930000	117170000	Rattus norvegicus				8	8	0	39,1	39,1	0	28,748	0	204,21	3821600000	18	201	P04961	P04961	Proliferating cell nuclear antigen	Pcna	386
95323000	131680000	121030000	113030000	122010000	117230000	Rattus norvegicus				27	27	4	46,3	46,3	NaN	85,432	0	323,31	9171400000	41	757	Q9ER34	Q9ER34	Aconitate hydratase, mitochondrial	Aco2	2142
186600000	57852000	94841000	135740000	402260000	120690000	Rattus norvegicus				6	6	2	64,4	64,4	NaN	10,027	0	26,708	3614500000	5	79	P11030	P11030	Acyl-CoA-binding protein;Triakontatetraneuropeptide;Octadecaneuropeptide	Dbi	472
59691000	50670000	95142000	70703000	61034000	125310000	Rattus norvegicus				17	1	1	50,8	4	4	49,937	0	89,359	530710000	22	39	Q6AYZ1	Q6AYZ1	Tubulin alpha-1C chain	Tuba1c	1684
126380000	155240000	143090000	159930000	133930000	125440000	Rattus norvegicus				36	36	0	57,9	57,9	0	89,348	0	323,31	13845000000	45	930	P46462	P46462	Transitional endoplasmic reticulum ATPase	Vcp	805
77427000	72856000	119830000	89669000	109290000	127140000	Rattus norvegicus				7	7	2	NaN	NaN	NaN	31,06	0	230,96	3821500000	11	194	Q9EST6	Q9EST6	Acidic leucine-rich nuclear phosphoprotein 32 family member B	Anp32b	2156
142770000	203040000	338150000	106390000	173760000	130140000	Rattus norvegicus				3	3	2	52,6	52,6	38,6	11,498	0	40,957	3191100000	4	68	P19944	P19944	60S acidic ribosomal protein P1	Rplp1	585
92910000	152470000	123420000	119840000	131920000	130720000	Rattus norvegicus				10	10	2	41,5	41,5	7	35,797	0	182,97	3640100000	20	217	P07943	P07943	Aldose reductase	Akr1b1	428
100920000	132380000	137000000	130540000	125770000	133080000	Rattus norvegicus				34	34	4	44,2	44,2	5	117,79	0	323,31	12764000000	54	1088	Q5U300	Q5U300	Ubiquitin-like modifier-activating enzyme 1	Uba1	1472
109000000	103190000	140210000	114850000	115220000	133970000	Rattus norvegicus				23	23	3	38,9	38,9	NaN	56,951	0	323,31	6746500000	38	505	P04785	P04785	Protein disulfide-isomerase	P4hb	381
137940000	133350000	119910000	108740000	107960000	134060000	Rattus norvegicus				20	20	2	55,3	55,3	4	47,314	0	323,31	6635900000	29	369	P00507	P00507	Aspartate aminotransferase, mitochondrial	Got2	349
101310000	167310000	136710000	159570000	155900000	136830000	Rattus norvegicus				21	21	4	46,5	46,5	14	67,643	0	186,71	6553900000	34	373	P50137	P50137	Transketolase	Tkt	848
97445000	142600000	162310000	121980000	133860000	139570000	Rattus norvegicus				10	10	3	58,7	58,7	NaN	19,974	0	71,657	4509400000	13	229	O88767	O88767	Protein deglycase DJ-1	Park7	314
142150000	123030000	142290000	194440000	169600000	146160000	Rattus norvegicus				17	17	7	55,2	55,2	NaN	35,744	0	227,99	8658500000	25	346	P14668	P14668	Annexin A5	Anxa5	520
126550000	173180000	118920000	128360000	136550000	147690000	Rattus norvegicus				17	17	1	39,4	39,4	3	50,06	0	163,3	8578000000	27	411	Q68FR6	Q68FR6	Elongation factor 1-gamma	Eef1g	1635
139440000	157870000	150650000	196690000	160470000	156560000	Rattus norvegicus				17	17	3	48,6	48,6	NaN	38,829	0	323,31	5569000000	25	329	P07150	P07150	Annexin A1	Anxa1	411
175510000	177060000	160910000	176460000	215830000	157900000	Rattus norvegicus				15	15	0	NaN	NaN	0	87,731	0	323,31	3988900000	43	263	Q6IMY8	Q6IMY8		Hnrnpu	1692
150560000	188480000	263460000	289950000	173890000	157980000	Rattus norvegicus				6	6	3	45,5	45,5	NaN	15,911	0	49,897	6444800000	11	134	P07632	P07632	Superoxide dismutase [Cu-Zn]	Sod1	420
111570000	131420000	161770000	110830000	94350000	158910000	Rattus norvegicus				23	23	0	51,9	51,9	0	53,732	0	323,31	5943900000	33	477	P31000;P21807;P19527;P12839	P31000	Vimentin	Vim	702
100150000	153610000	145200000	151000000	158500000	160790000	Rattus norvegicus				10	10	6	57,6	57,6	30	23,439	0	323,31	6642000000	11	360	P04906	P04906	Glutathione S-transferase P	Gstp1	385
97190000	87202000	147530000	140320000	140680000	162610000	Rattus norvegicus				19	19	1	35,4	35,4	NaN	62,569	0	323,31	5384800000	41	395	O35814	O35814	Stress-induced-phosphoprotein 1	Stip1	192
165350000	190190000	139080000	196180000	183010000	170440000	Rattus norvegicus				30	29	0	49,2	49,2	0	72,346	0	323,31	16190000000	39	903	P06761	P06761	78 kDa glucose-regulated protein	Hspa5	410
111690000	160430000	181570000	171870000	169970000	181900000	Rattus norvegicus				19	19	6	62,2	62,2	NaN	38,678	0	323,31	11939000000	23	536	Q07936	Q07936	Annexin A2	Anxa2	1202
121420000	125180000	160020000	146460000	129890000	185870000	Rattus norvegicus				7	7	3	38,3	38,3	NaN	31,363	0	27,248	1846600000	16	104	B0BNE5	B0BNE5	S-formylglutathione hydrolase	Esd	31
146370000	194770000	358490000	135090000	184860000	205310000	Rattus norvegicus				9	9	1	67,1	67,1	NaN	17,283	0	71,952	9074800000	12	228	P19804	P19804	Nucleoside diphosphate kinase B	Nme2	584
197110000	268970000	168660000	251030000	109720000	205640000	Rattus norvegicus				8	8	4	38,4	38,4	NaN	12,382	0	323,31	3561100000	3	264	P06302	P06302	Prothymosin alpha;Prothymosin alpha, N-terminally processed;Thymosin alpha	Ptma	404
175020000	232680000	170780000	240690000	221680000	210490000	Rattus norvegicus				27	27	2	73,1	73,1	NaN	39,351	0	323,31	11945000000	23	573	P05065	P05065	Fructose-bisphosphate aldolase A	Aldoa	387
175240000	223930000	208400000	180150000	202630000	214890000	Rattus norvegicus				34	34	1	43,6	43,6	NaN	95,283	0	323,31	16530000000	52	822	P05197	P05197	Elongation factor 2	Eef2	390
206000000	228430000	236340000	223460000	231440000	216260000	Rattus norvegicus				34	34	12	66,5	66,5	NaN	56,623	0	323,31	14111000000	33	724	P11598	P11598	Protein disulfide-isomerase A3	Pdia3	482
214640000	257580000	210620000	171670000	211710000	221560000	Rattus norvegicus				38	24	0	44,6	NaN	0	84,814	0	323,31	8834800000	39	554	P82995	P82995	Heat shock protein HSP 90-alpha	Hsp90aa1	1112
187650000	169600000	200530000	269510000	279380000	236250000	Rattus norvegicus				17	17	1	51,8	51,8	NaN	44,538	0	323,31	14154000000	29	417	P16617	P16617	Phosphoglycerate kinase 1	Pgk1	547
159540000	232440000	276900000	216270000	263670000	236680000	Rattus norvegicus				12	12	8	39,5	39,5	NaN	37,47	0	218,57	5338600000	15	271	P00787	P00787	Cathepsin B;Cathepsin B light chain;Cathepsin B heavy chain	Ctsb	352
263130000	170330000	339250000	227390000	370080000	245450000	Rattus norvegicus				9	9	1	NaN	NaN	NaN	21,987	0	41,815	4510300000	12	166	P15865;P06349	P15865	Histone H1.4	Hist1h1e	534
186060000	121950000	115610000	230120000	298300000	261320000	Rattus norvegicus				14	14	2	45,2	45,2	NaN	28,509	0	177,85	4414200000	21	186	P09495	P09495	Tropomyosin alpha-4 chain	Tpm4	445
123140000	140080000	236140000	149680000	203440000	283820000	Rattus norvegicus				24	24	6	60,8	60,8	NaN	47,995	0	145,53	8671600000	27	663	P18418	P18418	Calreticulin	Calr	570
240120000	177470000	246470000	256780000	182220000	293360000	Rattus norvegicus				14	14	2	67,3	67,3	8	22,109	0	120,74	9504500000	14	228	Q63716	Q63716	Peroxiredoxin-1	Prdx1	1587
184670000	202620000	377150000	265810000	293250000	298650000	Rattus norvegicus				13	13	0	68,7	68,7	0	18,532	0	234,47	8708700000	12	299	P45592	P45592	Cofilin-1	Cfl1	794
273450000	264110000	282670000	310050000	282590000	306790000	Rattus norvegicus				16	16	1	59,5	59,5	NaN	35,683	0	219,39	12942000000	24	644	P04636	P04636	Malate dehydrogenase, mitochondrial	Mdh2	375
374920000	349060000	278220000	284710000	326620000	318830000	Rattus norvegicus				10	10	8	82,4	82,4	62,6	20,801	0	246,95	18237000000	10	421	P31044	P31044	Phosphatidylethanolamine-binding protein 1;Hippocampal cholinergic neurostimulating peptide	Pebp1	703
243310000	276620000	274480000	299550000	271940000	353600000	Rattus norvegicus				9	9	0	35,9	35,9	0	36,483	0	265,09	10317000000	21	236	O88989	O88989	Malate dehydrogenase, cytoplasmic	Mdh1	322
222320000	271140000	359840000	388720000	362680000	361300000	Rattus norvegicus				7	7	1	88,6	88,6	NaN	11,673	0	123,17	7441600000	7	732	P11232	P11232	Thioredoxin	Txn	476
554150000	397540000	197660000	351120000	245760000	362850000	Rattus norvegicus				6	6	0	57,3	57,3	0	11,367	0	88,868	7985800000	6	143	P62804	P62804	Histone H4;Osteogenic growth peptide	Hist1h4b	1023
346480000	411890000	580610000	401430000	431460000	369090000	Rattus norvegicus				11	11	0	73,5	73,5	0	23,407	0	129,72	11719000000	14	278	Q5XI73	Q5XI73	Rho GDP-dissociation inhibitor 1	Arhgdia	1485
159970000	194210000	261600000	325550000	153390000	423460000	Rattus norvegicus				8	8	1	49,1	49,1	7	31,007	0	107,12	4125000000	16	151	Q9Z0V5	Q9Z0V5	Peroxiredoxin-4	Prdx4	2283
428480000	431840000	452320000	409260000	313880000	432540000	Rattus norvegicus				17	17	8	79,9	79,9	41,4	26,849	0	313,51	17348000000	16	525	P48500	P48500	Triosephosphate isomerase	Tpi1	826
780160000	356100000	451740000	337420000	457410000	444920000	Rattus norvegicus				5	5	0	35,7	35,7	0	14,045	0	24,225	10472000000	6	99	A9UMV8;Q64598;Q4FZT6;Q00728;P0C170;P0C169	A9UMV8;Q64598;Q4FZT6;Q00728;P0C170;P0C169	Histone H2A.J;Histone H2A type 1-F;Histone H2A type 3;Histone H2A type 4;Histone H2A type 1-E;Histone H2A type 1-C	H2afj	25
360170000	341790000	525030000	439360000	625730000	452630000	Rattus norvegicus				21	21	11	65,1	65,1	41,6	36,45	0	260,68	17238000000	24	302	P04642;P19629	P04642	L-lactate dehydrogenase A chain	Ldha	376
470140000	425060000	538090000	638810000	660720000	488390000	Rattus norvegicus				25	25	7	71,9	71,9	NaN	47,127	0	323,31	30688000000	28	1047	P04764	P04764	Alpha-enolase	Eno1	380
627700000	618200000	705220000	652960000	466250000	531570000	Rattus norvegicus				14	14	1	60,1	60,1	6	35,828	0	294,24	17662000000	21	601	P04797;Q9ESV6	P04797	Glyceraldehyde-3-phosphate dehydrogenase	Gapdh	382
607320000	619310000	639830000	639640000	692320000	617990000	Rattus norvegicus				36	36	11	67,2	67,2	NaN	57,817	0	323,31	39009000000	37	865	P11980;P12928	P11980	Pyruvate kinase PKM	Pkm	491
289250000	615160000	507790000	637310000	462030000	1076500000	Rattus norvegicus				1	1	1	NaN	NaN	NaN	25,959	0	32,566	10123000000	5	92	P00762	P00762	Anionic trypsin-1	Prss1	351
1196400000	981810000	1461800000	1421200000	1569000000	1389000000	Rattus norvegicus				18	18	0	69,1	69,1	0	41,792	0	323,31	57331000000	23	837	P63259	P63259	Actin, cytoplasmic 2;Actin, cytoplasmic 2, N-terminally processed	Actg1	1067
856490000	688050000	1519400000	921610000	1090000000	1395600000	Rattus norvegicus				11	11	5	70,1	70,1	NaN	17,874	0	180,13	43775000000	14	466	P10111	P10111	Peptidyl-prolyl cis-trans isomerase A;Peptidyl-prolyl cis-trans isomerase A, N-terminally processed	Ppia	459
2789000	0	0	0	0	0	Mus musculus				4	4	1	NaN	NaN	NaN	104,92	0	3,693	6593600	55	4	P30999	P30999	Catenin delta-1	Ctnnd1	701
10309000	0	0	0	0	0	Mus musculus				2	2	1	NaN	NaN	NaN	13,527	0	34,298	70642000	8	7	Q9D855	Q9D855	Cytochrome b-c1 complex subunit 7	Uqcrb	2109
6241500	2710900	0	0	0	0	Mus musculus				9	3	3	41,8	13	13	32,56	0	43,869	44057000	16	6	Q61937	Q61937	Nucleophosmin	Npm1	1526
4140900	3623100	0	0	0	0	Mus musculus				5	5	1	NaN	NaN	0,6	225,63	0	35,263	38884000	122	6	A2AGT5	A2AGT5	Cytoskeleton-associated protein 5	Ckap5	12
1724600	954980	1181600	0	0	0	Mus musculus				1	1	0	NaN	NaN	0	95,911	0,0010005	26,386	12842000	52	2	Q4KMM3	Q4KMM3	Oxidation resistance protein 1	Oxr1	1358
2025200	1361100	1739600	0	0	0	Mus musculus				1	1	1	NaN	NaN	NaN	122,79	0,0028544	2,171	9407500	66	1	Q8K298	Q8K298	Actin-binding protein anillin	Anln	1893
0	0	3315600	0	0	0	Mus musculus				1	1	1	NaN	NaN	NaN	40,506	0	20,639	12183000	16	4	Q8VHL1	Q8VHL1	Histone-lysine N-methyltransferase SETD7	Setd7	1953
0	7636000	5726000	0	0	0	Mus musculus				1	1	1	2	2	2	155,59	0	62,192	29137000	61	4	Q5SSZ5	Q5SSZ5	Tensin-3	Tns3	1457
0	4778800	6043800	0	0	0	Mus musculus				1	1	0	NaN	NaN	0	16,292	0,0014627	23,977	17075000	8	3	Q80Y14	Q80Y14	Glutaredoxin-related protein 5, mitochondrial	Glrx5	1797
0	0	7710700	0	0	0	Mus musculus				1	1	1	NaN	NaN	NaN	23,416	0,0005102	28,125	12940000	13	2	Q9D083	Q9D083	Kinetochore protein Spc24	Spc24	2088
151300	0	755930	583570	0	0	Mus musculus				1	1	1	NaN	NaN	NaN	62,368	0,007108	15,898	1411700	34	1	Q6PAM1	Q6PAM1	Alpha-taxilin	Txlna	1729
0	1257000	1120100	952090	0	0	Mus musculus				2	2	0	NaN	NaN	0	42,158	0,0041822	19,872	5654900	23	2	P21279	P21279	Guanine nucleotide-binding protein G(q) subunit alpha	Gnaq	596
3356000	0	0	1149200	0	0	Mus musculus				1	1	1	NaN	NaN	NaN	36,525	0	31,424	28476000	16	14	Q9D1H7	Q9D1H7	Golgi to ER traffic protein 4 homolog	Get4	2097
2828200	5733000	0	2450800	0	0	Mus musculus				1	1	0	NaN	NaN	0	68,561	0,0075188	15,654	19465000	35	1	Q8BGZ4	Q8BGZ4	Cell division cycle protein 23 homolog	Cdc23	1823
1755100	0	3348800	2596600	0	0	Mus musculus				2	2	1	NaN	NaN	NaN	34,196	0,0050808	1,916	21017000	19	8	Q8BMZ5	Q8BMZ5	tRNA-splicing endonuclease subunit Sen34	Tsen34	1842
670970	0	0	2656800	0	0	Mus musculus				1	1	1	NaN	NaN	NaN	15,076	0,0019361	23,014	16678000	10	6	Q9QXA5	Q9QXA5	U6 snRNA-associated Sm-like protein LSm4	Lsm4	2216
6608300	0	0	3305800	0	0	Mus musculus				1	1	1	NaN	NaN	NaN	53,97	0,0014911	25,623	9024000	21	5	P47740	P47740	Fatty aldehyde dehydrogenase	Aldh3a2	814
5737900	9964300	3776700	3667400	0	0	Mus musculus				6	1	0	NaN	NaN	0	104,15	0	37,195	21487000	51	7	P43247	P43247	DNA mismatch repair protein Msh2	Msh2	790
0	0	0	15975000	0	0	Mus musculus				1	1	0	NaN	NaN	0	104,47	0,0071333	16,292	20674000	49	2	Q6PD31	Q6PD31	Trafficking kinesin-binding protein 1	Trak1	1731
1224400000	0	773820000	1297000000	0	0	Mus musculus				4	1	0	NaN	NaN	0	42,004	0,0050691	18,901	8275100000	24	13	Q8BFZ3	Q8BFZ3	Beta-actin-like protein 2	Actbl2	1816
381260	381600	0	0	726670	0	Mus musculus				3	1	1	9	NaN	NaN	72,082	0	11,563	4147200	26	6	Q61550	Q61550	Double-strand-break repair protein rad21 homolog	Rad21	1520
1805600	1226100	0	1714100	1083300	0	Mus musculus				1	1	0	NaN	NaN	0	38,737	0,0050068	17,884	43061000	19	8	Q8VE80	Q8VE80	THO complex subunit 3	Thoc3	1944
4617100	4072300	2783000	4120500	1338900	0	Mus musculus				1	1	0	NaN	NaN	0	39,916	0,0010065	2,687	29919000	17	11	Q8BTZ7	Q8BTZ7	Mannose-1-phosphate guanyltransferase beta	Gmppb	1852
1642500	1875000	0	1845300	1722200	0	Mus musculus				1	1	0	NaN	NaN	0	35,054	0,00051546	29,174	19621000	16	2	O70218	O70218	Homeobox protein HMX1	Hmx1	264
3731700	2589900	3567300	2067600	2254200	0	Mus musculus				1	1	1	NaN	NaN	NaN	28,37	0	32,958	31492000	15	11	Q8BTW3	Q8BTW3	Exosome complex component MTR3	Exosc6	1851
2180800	4065800	2951600	0	2297700	0	Mus musculus				1	1	1	3	3	3	53,998	0,0019333	22,947	22080000	26	2	Q8BKZ9	Q8BKZ9	Pyruvate dehydrogenase protein X component, mitochondrial	Pdhx	1838
2442900	3300800	4216300	2121500	2369100	0	Mus musculus				1	1	1	NaN	NaN	NaN	46,288	0,0014641	24,103	37060000	21	1	B8ZXI1	B8ZXI1	Queuine tRNA-ribosyltransferase subunit QTRTD1	Qtrtd1	64
5625800	1433200	3092100	2439700	2724300	0	Mus musculus				1	1	0	NaN	NaN	0	48,063	0	69,546	14174000	31	1	Q91VK1	Q91VK1	Basic leucine zipper and W2 domain-containing protein 2	Bzw2	1965
2381700	4568000	3602300	4964200	2802800	0	Mus musculus				2	2	0	NaN	NaN	0	38,225	0	31,806	39044000	24	5	Q3ULJ0	Q3ULJ0	Glycerol-3-phosphate dehydrogenase 1-like protein	Gpd1l	1319
0	2635000	1764600	1878700	2808100	0	Mus musculus				2	2	1	NaN	NaN	NaN	53,517	0,0067537	17,089	29535000	32	2	Q8R2E9	Q8R2E9	ERO1-like protein beta	Ero1lb	1925
3727500	1697600	1570100	2403100	2913100	0	Mus musculus				2	2	0	NaN	NaN	0	110,65	0	30,958	21778000	40	13	Q7TQH0	Q7TQH0	Ataxin-2-like protein	Atxn2l	1780
3576500	3478200	0	3215700	3326500	0	Mus musculus				2	2	1	NaN	NaN	NaN	33,365	0,0014778	NaN	37556000	21	3	Q6P8M1	Q6P8M1	Putative deoxyribonuclease TATDN1	Tatdn1	1725
2619600	3624200	17270000	5979200	3982100	0	Mus musculus				1	1	0	3	3	0	92,201	0	32,868	36522000	40	1	Q3UIA2	Q3UIA2	Rho GTPase-activating protein 17	Arhgap17	1318
3719400	4782200	2111700	4728300	5260200	0	Mus musculus				1	1	0	NaN	NaN	0	34,481	0,0019427	23,508	33115000	17	3	P70362	P70362	Ubiquitin fusion degradation protein 1 homolog	Ufd1l	1088
14423000	8853000	0	6116800	5635900	0	Mus musculus				26	1	1	NaN	0,3	0,3	534,18	0,0071111	15,902	126310000	342	8	Q9QXS1	Q9QXS1	Plectin	Plec	2221
1889900	4244600	8121000	0	6154200	0	Mus musculus				3	3	0	NaN	NaN	0	56,937	0	96,812	97635000	28	10	Q922V4	Q922V4	Pleiotropic regulator 1	Plrg1	1995
9672400	6439200	0	5696300	6163100	0	Mus musculus				1	1	0	2	2	0	60,123	0	34,996	33032000	32	4	O08848	O08848	60 kDa SS-A/Ro ribonucleoprotein	Trove2	136
0	0	0	0	6460600	0	Mus musculus				1	1	0	NaN	NaN	0	21,423	0,00050454	27,156	14236000	10	1	Q9DAA6	Q9DAA6	Exosome complex component CSL4	Exosc1	2115
9676100	0	4278600	4868900	9420700	0	Mus musculus				1	1	0	NaN	NaN	0	63,294	0	38,151	53614000	34	9	Q8C854	Q8C854	Myelin expression factor 2	Myef2	1866
3749500	0	8205600	0	15042000	0	Mus musculus				1	1	1	NaN	NaN	NaN	44,93	0	60,264	41599000	18	3	Q8VE37	Q8VE37	Regulator of chromosome condensation	Rcc1	1942
173490	448490	0	0	263740	178510	Mus musculus				1	1	1	NaN	NaN	NaN	117,98	0,0050205	18,064	1114500	61	5	Q8BKN5	Q8BKN5	Gamma-tubulin complex component 5	Tubgcp5	1837
337560	302360	376240	371350	368980	226880	Mus musculus				1	1	1	0,6	0,6	0,6	242,09	0,002381	2,185	4428500	76	13	A2BH40	A2BH40	AT-rich interactive domain-containing protein 1A	Arid1a	15
439120	547190	353280	491380	941860	443270	Mus musculus				2	1	0	NaN	4	0	43,934	0	38,111	5138200	20	3	Q9CYI4	Q9CYI4	Putative RNA-binding protein Luc7-like 1	Luc7l	2083
287580	68322	0	313510	426240	486190	Mus musculus				1	1	1	NaN	NaN	NaN	33,104	0	92,528	3157000	18	17	Q9JK23	Q9JK23	Proteasome assembly chaperone 1	Psmg1	2184
0	0	327780	6264600	0	634660	Mus musculus				4	1	1	32,3	NaN	NaN	22,086	0	35,919	12900000	10	7	Q91XV3	Q91XV3	Brain acid soluble protein 1	Basp1	1973
0	0	0	0	0	759510	Mus musculus				1	1	0	NaN	NaN	0	32,989	0,0083774	15,361	4296100	20	2	Q69ZQ2	Q69ZQ2	Pre-mRNA-splicing factor ISY1 homolog	Isy1	1642
442510	396600	193430	894780	974190	854250	Mus musculus				2	2	2	NaN	NaN	NaN	34,468	0,0014859	25,323	5354400	18	7	Q8K274	Q8K274	Ketosamine-3-kinase	Fn3krp	1891
3563400	1242200	1804900	3198400	6239100	994340	Mus musculus				2	2	0	NaN	NaN	0	46,582	0	53,704	39813000	19	21	Q7TNC4	Q7TNC4	Putative RNA-binding protein Luc7-like 2	Luc7l2	1774
1504000	1312700	943510	1118500	1020800	1059800	Mus musculus				1	1	0	NaN	NaN	0	34,299	0,0037879	2,118	9185700	18	2	Q9CWU6	Q9CWU6	Ubiquinol-cytochrome-c reductase complex assembly factor 1	Uqcc1	2076
3574200	5447900	1129000	2130800	3107700	1167900	Mus musculus				4	4	0	NaN	NaN	0	99,551	0	66,063	55582000	34	21	B2RY56	B2RY56	RNA-binding protein 25	Rbm25	52
5830500	1322100	0	799080	0	1168300	Mus musculus				1	1	1	0,8	0,8	0,8	198,92	0,0023798	21,782	10127000	89	1	Q6A009	Q6A009	E3 ubiquitin-protein ligase listerin	Ltn1	1643
2783900	3105800	3315300	0	0	1248200	Mus musculus				1	1	0	NaN	NaN	0	10,119	0,0014591	23,881	28467000	6	6	Q923D4	Q923D4	Splicing factor 3B subunit 5	Sf3b5	1997
0	2569800	5439400	1471500	1967300	1292700	Mus musculus				2	2	1	NaN	NaN	NaN	37,694	0	40,984	33107000	14	6	Q9CWK3	Q9CWK3	CD2 antigen cytoplasmic tail-binding protein 2	Cd2bp2	2074
11545000	21960000	5348700	7331900	6649900	1321200	Mus musculus				2	2	1	NaN	NaN	NaN	83,156	0	40,151	97526000	48	18	Q9WUT3;P18653;P18654	Q9WUT3;P18653;P18654	Ribosomal protein S6 kinase alpha-2;Ribosomal protein S6 kinase alpha-1;Ribosomal protein S6 kinase alpha-3	Rps6ka2;Rps6ka1;Rps6ka3	2264
2534300	1631900	0	918760	0	1348200	Mus musculus				2	2	1	NaN	NaN	NaN	73,088	0,0067446	16,983	6509800	31	2	O70551;Q9Z0G2;O54781	O70551;Q9Z0G2;O54781	SRSF protein kinase 1;SRSF protein kinase 3;SRSF protein kinase 2;SRSF protein kinase 2 N-terminal;SRSF protein kinase 2 C-terminal	Srpk1;Srpk3;Srpk2	273
5079900	1896200	1715500	0	0	1358900	Mus musculus				2	2	1	NaN	NaN	NaN	104,2	0,004186	19,944	14860000	52	2	Q8BRH0	Q8BRH0	Transmembrane and TPR repeat-containing protein 3	Tmtc3	1847
1667600	1396400	2002300	1719300	0	1371700	Mus musculus				1	1	0	NaN	NaN	0	91,719	0,0083553	15,208	9752600	43	1	Q9ESL4	Q9ESL4	Mitogen-activated protein kinase kinase kinase MLT	Zak	2152
4538900	3941900	3175900	3108200	3665000	1398900	Mus musculus				5	5	0	NaN	NaN	0	90,83	0	14,282	88429000	47	8	P42230	P42230	Signal transducer and activator of transcription 5A	Stat5a	778
0	0	0	0	0	1418800	Mus musculus				2	2	0	NaN	NaN	0	65,41	0	35,291	432820000	36	4	Q8VHR5	Q8VHR5	Transcriptional repressor p66-beta	Gatad2b	1954
0	981490	868440	0	1291500	1421100	Mus musculus				1	1	1	NaN	NaN	NaN	11,241	0	84,617	12569000	8	14	P56376	P56376	Acylphosphatase-1	Acyp1	923
0	1530900	1997500	1498100	1190500	1436600	Mus musculus				1	1	0	NaN	NaN	0	72,349	0,0083406	15,141	12757000	39	1	Q3TX08	Q3TX08	tRNA (guanine(26)-N(2))-dimethyltransferase	Trmt1	1310
4766600	4568100	2945300	2597100	2781700	1448700	Mus musculus				2	2	1	NaN	NaN	NaN	33,541	0	52,751	34856000	20	10	Q9CPR5	Q9CPR5	39S ribosomal protein L15, mitochondrial	Mrpl15	2054
8007600	2640900	2990400	3955400	4754200	1506700	Mus musculus				2	2	1	NaN	NaN	NaN	52,471	0	42,707	47712000	25	6	Q3TDN2	Q3TDN2	FAS-associated factor 2	Faf2	1304
3785600	3373000	2605600	0	7522500	1508500	Mus musculus				2	2	1	7	7	NaN	46,478	0	30,868	37633000	25	4	Q0VGB7	Q0VGB7	Serine/threonine-protein phosphatase 4 regulatory subunit 2	Ppp4r2	1214
5352100	2351600	0	1975500	1803600	1545000	Mus musculus				2	2	0	NaN	NaN	0	145,09	0	36,305	20083000	66	4	Q60520	Q60520	Paired amphipathic helix protein Sin3a	Sin3a	1506
1575000	2864900	0	2601200	2174800	1557300	Mus musculus				1	1	1	2	2	2	78,403	0,00051573	2,924	19656000	44	4	Q9EPL9	Q9EPL9	Peroxisomal acyl-coenzyme A oxidase 3	Acox3	2134
2705900	2473800	0	1830700	0	1569400	Mus musculus				1	1	0	NaN	NaN	0	32,45	0	11,232	33586000	17	10	P47968	P47968	Ribose-5-phosphate isomerase	Rpia	822
1458100	1598700	1758200	1849500	1578900	1571200	Mus musculus				1	1	0	NaN	NaN	0	93,462	0,0058717	17,292	14047000	41	3	Q3UVG3	Q3UVG3	Protein FAM91A1	Fam91a1	1321
1894100	2636100	2529400	1870100	2268900	1579900	Mus musculus				3	3	3	NaN	NaN	NaN	68,995	0	35,343	24797000	41	6	Q6A028	Q6A028	Switch-associated protein 70	Swap70	1644
1536900	1250200	1285900	0	0	1613200	Mus musculus				1	1	1	NaN	NaN	NaN	83,54	0,0014881	25,496	11211000	51	1	Q9WTX8	Q9WTX8	Mitotic spindle assembly checkpoint protein MAD1	Mad1l1	2256
0	0	0	0	3020800	1619300	Mus musculus				1	1	0	NaN	NaN	0	184,67	0,0087719	15,099	21125000	69	2	Q5PSV9	Q5PSV9	Mediator of DNA damage checkpoint protein 1	Mdc1	1445
3159500	2358000	2248000	1248700	1590900	1626700	Mus musculus				1	1	1	0,5	0,5	0,5	225,65	0,0014793	24,943	12806000	126	2	Q6P5D8	Q6P5D8	Structural maintenance of chromosomes flexible hinge domain-containing protein 1	Smchd1	1709
2651000	2457700	2996800	2307500	1662500	1627900	Mus musculus				2	2	1	NaN	NaN	NaN	13,48	0	40,571	38682000	6	9	Q9JHS3	Q9JHS3	Ragulator complex protein LAMTOR2	Lamtor2	2165
1756200	2409300	2676500	2071000	3030400	1644000	Mus musculus				3	3	1	NaN	NaN	NaN	61,001	0	40,925	43396000	35	6	Q60716	Q60716	Prolyl 4-hydroxylase subunit alpha-2	P4ha2	1509
0	477470	1752600	0	16480000	1656800	Mus musculus				2	2	1	18	18	NaN	NaN	0	94,544	16972000	11	8	O54879	O54879	High mobility group protein B3	Hmgb3	229
5949100	2066900	2347900	0	0	1665600	Mus musculus				1	1	1	NaN	NaN	NaN	34,644	0	36,548	12632000	15	2	Q9DCU9	Q9DCU9	4-hydroxy-2-oxoglutarate aldolase, mitochondrial	Hoga1	2126
4972100	1426700	1443500	0	1180400	1676900	Mus musculus				1	1	1	8	8	8	21,024	0	31,818	19372000	11	5	Q9DCS9	Q9DCS9	NADH dehydrogenase [ubiquinone] 1 beta subcomplex subunit 10	Ndufb10	2125
537880	0	634380	299080	359360	1691100	Mus musculus				1	1	0	NaN	NaN	0	60,181	0	85,842	8229700	3	23	P02802	P02802	Metallothionein-1	Mt1	366
0	3024500	0	0	3344900	1707800	Mus musculus				1	1	1	NaN	NaN	NaN	38,195	0,0009995	2,637	15113000	20	1	Q8CCH2	Q8CCH2	NHL repeat-containing protein 3	Nhlrc3	1870
4541400	4325300	2862200	3197900	3229500	1725400	Mus musculus				3	3	0	NaN	NaN	0	22,748	0	77,47	35502000	12	20	Q8BTU1	Q8BTU1	Cilia- and flagella-associated protein 20	Cfap20	1850
0	1478200	1430300	0	1177600	1737000	Mus musculus				1	1	0	NaN	NaN	0	40,32	0,0041958	20,044	16930000	20	2	P11930	P11930	Nucleoside diphosphate-linked moiety X motif 19, mitochondrial	Nudt19	488
0	0	2978000	0	0	1750400	Mus musculus				1	1	0	NaN	NaN	0	59,795	0	56,555	14088000	26	5	Q8VBT9	Q8VBT9	Tether containing UBX domain for GLUT4	Aspscr1	1934
3138500	3346200	2518100	2563000	3045800	1757300	Mus musculus				2	2	0	NaN	NaN	0	42,774	0,00050916	27,883	51580000	27	17	Q8R0F6	Q8R0F6	Integrin-linked kinase-associated serine/threonine phosphatase 2C	Ilkap	1920
4790700	4435000	2978200	2012600	2824200	1772600	Mus musculus				1	1	0	NaN	NaN	0	40,512	0,0010025	2,654	33707000	26	26	P32233	P32233	Developmentally-regulated GTP-binding protein 1	Drg1	714
0	1442600	1050900	5792600	6087600	1808100	Mus musculus				1	1	0	NaN	NaN	0	15,572	0	10,314	31719000	10	13	Q3TGF2	Q3TGF2	Protein FAM107B	Fam107b	1306
451220	2349100	0	1914100	2203900	1835700	Mus musculus				1	1	1	8	8	8	21,862	0	43,394	24206000	14	19	Q5EBG8	Q5EBG8	Uncharacterized protein C1orf50 homolog		1402
3898400	2760100	3153400	0	2394900	1867100	Mus musculus				1	1	0	1	1	0	202,24	0	69,289	16413000	109	1	A2A5R2;G3X9K3	A2A5R2;G3X9K3	Brefeldin A-inhibited guanine nucleotide-exchange protein 2;Brefeldin A-inhibited guanine nucleotide-exchange protein 1	Arfgef2;Arfgef1	10
964980	0	0	1234600	0	1884600	Mus musculus				1	1	1	NaN	NaN	NaN	66,704	0,0042155	20,381	5259900	35	4	Q6PIP5	Q6PIP5	NudC domain-containing protein 1	Nudcd1	1737
3080400	2684900	3448900	1590400	2235400	1903800	Mus musculus				4	4	1	49,2	49,2	NaN	13,194	0	31,011	90434000	7	30	O35127	O35127	Protein C10	Grcc10	166
3847100	2741400	1827700	8873900	5630100	1913200	Mus musculus				5	5	1	NaN	NaN	NaN	82,843	0	92,727	136750000	36	9	P16332	P16332	Methylmalonyl-CoA mutase, mitochondrial	Mut	543
3536900	2220400	6584300	0	1709400	1916500	Mus musculus				2	2	0	NaN	NaN	0	72,241	0,0054422	17,656	24784000	31	2	Q8BG51;Q8JZN7	Q8BG51;Q8JZN7	Mitochondrial Rho GTPase 1;Mitochondrial Rho GTPase 2	Rhot1;Rhot2	1818
4500400	2916400	1320400	952700	2598100	1939900	Mus musculus				2	1	1	NaN	NaN	NaN	106	0,0014713	2,468	31742000	51	8	Q8K019	Q8K019	Bcl-2-associated transcription factor 1	Bclaf1	1886
1714600	2242000	1195200	1203000	2086500	1963800	Mus musculus				2	2	2	NaN	NaN	NaN	60,545	0	NaN	26052000	20	11	Q62523	Q62523	Zyxin	Zyx	1538
1510200	1561300	0	2013100	3116800	1972300	Mus musculus				3	3	0	NaN	NaN	0	45,303	0,0019259	22,566	43690000	26	7	Q8JZX4	Q8JZX4	Splicing factor 45	Rbm17	1885
4479300	2186800	1705400	1488100	3406000	1995600	Mus musculus				2	1	1	NaN	NaN	NaN	33,155	0	87,743	26929000	16	16	Q08093	Q08093	Calponin-2	Cnn2	1207
3177700	6665800	3096700	3316700	2483100	1999800	Mus musculus				3	3	0	NaN	NaN	0	78,538	0,00099602	2,605	34499000	47	4	P47856	P47856	Glutamine--fructose-6-phosphate aminotransferase [isomerizing] 1	Gfpt1	817
0	2793100	1874500	2690500	2443200	2009000	Mus musculus				1	1	0	3	3	0	54,084	0	31,187	28590000	32	4	Q8R180	Q8R180	ERO1-like protein alpha	Ero1l	1922
0	3000400	1250500	2269000	2265700	2031300	Mus musculus				1	1	1	NaN	NaN	NaN	112,41	0,0042017	20,218	14135000	42	4	Q8K2V6	Q8K2V6	Importin-11	Ipo11	1898
1852600	1499700	6191600	1297500	1395200	2081000	Mus musculus				2	2	0	NaN	NaN	0	28,032	0	57,844	48675000	8	10	P97765	P97765	WW domain-binding protein 2	Wbp2	1155
2874100	3505000	1110800	1022300	1765600	2089100	Mus musculus				3	3	0	NaN	NaN	0	121,55	0,0005184	29,791	29998000	55	8	Q3U7R1	Q3U7R1	Extended synaptotagmin-1	Esyt1	1312
0	0	2791700	0	2281300	2089100	Mus musculus				2	2	2	NaN	NaN	NaN	32,168	0	40,539	17145000	19	5	Q9Z2D8	Q9Z2D8	Methyl-CpG-binding domain protein 3	Mbd3	2295
3296700	2652300	2140200	2533400	3207200	2108300	Mus musculus				2	2	2	NaN	NaN	NaN	38,114	0	71,041	49967000	22	11	Q91VM9	Q91VM9	Inorganic pyrophosphatase 2, mitochondrial	Ppa2	1966
1716100	1282400	0	1289700	2271900	2121200	Mus musculus				2	2	2	NaN	NaN	NaN	29,371	0,0019352	22,994	23162000	15	1	Q9D6K7	Q9D6K7	Tetratricopeptide repeat protein 33	Ttc33	2105
4047500	2791100	1941900	2032200	3438500	2125700	Mus musculus				1	1	1	0,4	0,4	0,4	310,89	0,00051733	29,509	47680000	121	23	Q3TLH4	Q3TLH4	Protein PRRC2C	Prrc2c	1309
2079600	0	0	4058000	0	2137700	Mus musculus				1	1	1	NaN	NaN	NaN	62,34	0,0058744	17,397	13928000	30	4	Q9CQG2	Q9CQG2	Methyltransferase-like protein 16	Mettl16	2061
5182200	5733200	3223700	3499400	4895800	2139300	Mus musculus				1	1	1	NaN	NaN	NaN	32,97	0	90,398	27360000	15	7	O35075	O35075	Down syndrome critical region protein 3 homolog	Dscr3	164
1173800	1067700	1673800	2364900	1194500	2163400	Mus musculus				3	3	0	5	5	0	83,65	0	57,402	20582000	36	9	Q3V1T4	Q3V1T4	Prolyl 3-hydroxylase 1	Lepre1	1322
5907200	2588300	2839400	1893400	1893800	2203000	Mus musculus				1	1	1	0,8	0,8	0,8	203,8	0	NaN	16953000	121	9	Q2EMV9	Q2EMV9	Poly [ADP-ribose] polymerase 14	Parp14	1282
1192500	3636300	1145500	3427200	1150900	2207900	Mus musculus				3	3	2	NaN	NaN	NaN	294,84	0	45,513	31401000	150	5	Q8BTI8	Q8BTI8	Serine/arginine repetitive matrix protein 2	Srrm2	1848
2825700	3065400	2873300	2182300	3138400	2220900	Mus musculus				1	1	0	NaN	NaN	0	98,577	0	33,825	30729000	37	1	O54931	O54931	A-kinase anchor protein 2	Akap2	230
3021400	3485100	2595800	3932500	2191900	2239500	Mus musculus				3	3	0	NaN	NaN	0	41,87	0,0014699	24,509	54986000	25	8	Q91VA6	Q91VA6	Polymerase delta-interacting protein 2	Poldip2	1963
5803000	4236500	5245300	2253700	8008700	2250700	Mus musculus				1	1	0	NaN	NaN	0	14,585	0	67,043	57284000	8	33	P59708	P59708	Splicing factor 3B subunit 6	Sf3b6	937
1300700	765480	2371900	1208100	636510	2281900	Mus musculus				3	1	1	NaN	NaN	NaN	40,89	0	3,173	22148000	24	22	Q8R1N4	Q8R1N4	NudC domain-containing protein 3	Nudcd3	1923
2432600	1924800	1889500	3692000	2833900	2288300	Mus musculus				2	2	1	NaN	NaN	NaN	20,891	0	72,383	72203000	6	24	Q8C8T8	Q8C8T8	Pre-rRNA-processing protein TSR2 homolog	Tsr2	1869
3263800	3094300	2412200	1832900	1915500	2294400	Mus musculus				2	2	0	NaN	NaN	0	63,45	0,0010076	26,911	31125000	35	1	O88477	O88477	Insulin-like growth factor 2 mRNA-binding protein 1	Igf2bp1	300
2322500	5245300	2447800	5591700	2128900	2315900	Mus musculus				1	1	1	3	3	3	54,044	0	31,092	37778000	29	6	Q8VE88	Q8VE88	Protein FAM114A2	Fam114a2	1945
4590500	6093900	4249500	1787900	5030600	2325800	Mus musculus				6	3	2	NaN	NaN	NaN	107,66	0	45,79	66072000	60	30	P17426	P17426	AP-2 complex subunit alpha-1	Ap2a1	561
3501900	2575000	0	2370400	3163500	2334600	Mus musculus				2	2	1	NaN	NaN	NaN	113,52	0	41,696	33038000	66	4	Q5DTM8;Q3U319	Q5DTM8;Q3U319	E3 ubiquitin-protein ligase BRE1A;E3 ubiquitin-protein ligase BRE1B	Rnf20;Rnf40	1399
2646200	2775300	2476600	2010100	2880500	2339800	Mus musculus				2	2	2	NaN	NaN	NaN	85,682	0	36,488	24833000	51	2	Q8K1R3	Q8K1R3	Polyribonucleotide nucleotidyltransferase 1, mitochondrial	Pnpt1	1889
4222700	3221200	2947700	0	2007700	2345800	Mus musculus				8	1	1	NaN	NaN	NaN	183,19	0	34,438	27988000	97	9	P13864	P13864	DNA (cytosine-5)-methyltransferase 1	Dnmt1	514
2946600	4023100	3524400	2367100	3120600	2352400	Mus musculus				1	1	0	NaN	NaN	0	53,267	0	14,157	33024000	14	21	P53986	P53986	Monocarboxylate transporter 1	Slc16a1	893
0	4120900	5143000	2388200	3848500	2356500	Mus musculus				1	1	1	NaN	NaN	NaN	83,056	0,0067385	16,937	28952000	47	6	P27641	P27641	X-ray repair cross-complementing protein 5	Xrcc5	660
2410100	3049700	3270600	3827300	2130100	2366900	Mus musculus				5	4	3	NaN	NaN	NaN	94,381	0	31,969	61042000	60	3	P48722	P48722	Heat shock 70 kDa protein 4L	Hspa4l	831
0	0	1775200	2381900	0	2371300	Mus musculus				2	2	0	NaN	NaN	0	43,388	0,0037861	21,177	17670000	21	4	P70318;P52912	P70318;P52912	Nucleolysin TIAR;Nucleolysin TIA-1	Tial1;Tia1	1087
5248100	3298700	3136500	2573700	4795100	2388300	Mus musculus				1	1	0	NaN	NaN	0	38,549	0,00051626	29,312	47204000	23	31	Q9JKF7	Q9JKF7	39S ribosomal protein L39, mitochondrial	Mrpl39	2187
2204900	2326200	6782700	3595800	2927300	2388600	Mus musculus				1	1	1	NaN	NaN	NaN	38,725	0,00051493	2,895	21801000	21	2	Q921W4	Q921W4	Quinone oxidoreductase-like protein 1	Cryzl1	1992
4687600	3210400	2830800	1448500	2779800	2409800	Mus musculus				2	2	0	NaN	NaN	0	133,07	0	15,713	40714000	58	11	Q6Q477;G5E829;Q9R0K7	Q6Q477;G5E829;Q9R0K7	Calcium-transporting ATPase;Plasma membrane calcium-transporting ATPase 1;Plasma membrane calcium-transporting ATPase 2	Atp2b4;Atp2b1;Atp2b2	105
6503200	7187400	4459700	6548500	3443600	2409800	Mus musculus				1	1	0	4	4	0	43,528	0,0010055	2,667	38788000	22	4	O35465	O35465	Peptidyl-prolyl cis-trans isomerase FKBP8	Fkbp8	182
2512800	0	17819000	2210000	2208400	2430000	Mus musculus				1	1	1	NaN	NaN	NaN	40,42	0	4,779	27688000	22	1	Q9D8N2	Q9D8N2	Protein FAM45A	Fam45a	2112
11858000	0	5829100	0	6806500	2430100	Mus musculus				1	1	1	4	4	4	53,076	0	36,297	58911000	32	4	Q8C5Q4	Q8C5Q4	G-rich sequence factor 1	Grsf1	1863
9166300	3137800	4444300	1632900	1472500	2431400	Mus musculus				2	2	2	NaN	NaN	NaN	150,72	0	56,541	51654000	76	3	Q9JIX8	Q9JIX8	Apoptotic chromatin condensation inducer in the nucleus	Acin1	2176
3303700	2949300	3939500	2810000	2484800	2441400	Mus musculus				2	2	1	NaN	NaN	NaN	25,826	0	14,541	34469000	15	12	Q9JIK9	Q9JIK9	28S ribosomal protein S34, mitochondrial	Mrps34	2172
2571300	0	0	0	1744800	2443800	Mus musculus				2	2	2	NaN	NaN	NaN	63,691	0,0050366	1,835	8276500	40	3	Q8BMK4	Q8BMK4	Cytoskeleton-associated protein 4	Ckap4	1841
0	2443000	5614600	2279100	2539500	2466900	Mus musculus				1	1	0	NaN	NaN	0	61,449	0,000999	26,332	15018000	37	5	O88447	O88447	Kinesin light chain 1	Klc1	298
7762800	4576400	2089300	2587700	10466000	2474600	Mus musculus				3	3	0	5	5	0	68,747	0	72,494	84315000	36	30	Q7TSV4	Q7TSV4	Phosphoglucomutase-2	Pgm2	1781
4902100	3880500	3020900	3907400	4075900	2499600	Mus musculus				3	3	0	4	4	0	123,81	0	14,27	58008000	57	11	Q9EPK7	Q9EPK7	Exportin-7	Xpo7	2133
4174300	2795800	5221400	2245500	2277100	2509100	Mus musculus				2	2	0	NaN	NaN	0	77,566	0	30,485	28660000	36	12	P70302	P70302	Stromal interaction molecule 1	Stim1	1086
3695300	2900000	2869100	2811400	2800100	2512200	Mus musculus				2	2	1	NaN	NaN	NaN	160,91	0	48,754	43965000	111	3	Q8BL66	Q8BL66	Early endosome antigen 1	Eea1	1839
4783600	4374100	4056400	0	5415900	2526800	Mus musculus				1	1	0	0,9	0,9	0	141,28	0	40,743	31604000	64	14	O35638	O35638	Cohesin subunit SA-2	Stag2	186
15696000	9489000	9675200	5621000	13474000	2538700	Mus musculus				4	4	0	NaN	NaN	0	49,654	0	53,644	106600000	29	12	P84091	P84091	AP-2 complex subunit mu	Ap2m1	1123
3751300	3396400	4634200	1903700	1967600	2543600	Mus musculus				2	2	0	NaN	NaN	0	46,638	0	46,208	56915000	22	7	O54941	O54941	SWI/SNF-related matrix-associated actin-dependent regulator of chromatin subfamily E member 1	Smarce1	231
4407200	3173400	3207600	2692800	3561800	2598400	Mus musculus				2	2	0	0,6	0,6	0	572,28	0	41,347	25565000	254	2	A2AN08	A2AN08	E3 ubiquitin-protein ligase UBR4	Ubr4	13
4583600	3601100	1530000	3307800	0	2632900	Mus musculus				1	1	1	NaN	NaN	NaN	20,959	0	20,789	24095000	14	11	O88848	O88848	ADP-ribosylation factor-like protein 6	Arl6	316
5732300	3133100	4503100	3427600	4638400	2645000	Mus musculus				2	2	1	NaN	NaN	NaN	50,834	0,0058585	17,163	50718000	27	14	Q91YT0	Q91YT0	NADH dehydrogenase [ubiquinone] flavoprotein 1, mitochondrial	Ndufv1	1978
0	1580400	1803100	2740500	2408000	2646300	Mus musculus				2	2	1	6	6	NaN	48,206	0,0014822	25,209	25005000	25	10	Q99N87	Q99N87	28S ribosomal protein S5, mitochondrial	Mrps5	2038
2127500	3078700	4571000	3376400	2929600	2660100	Mus musculus				2	2	0	NaN	NaN	0	46,648	0,0058664	17,241	50464000	26	6	Q6P8X1	Q6P8X1	Sorting nexin-6;Sorting nexin-6, N-terminally processed	Snx6	1726
4548300	2679800	2859000	3919300	3876800	2662800	Mus musculus				1	1	1	NaN	NaN	NaN	47,262	0	14,494	49368000	29	24	Q9DBG5	Q9DBG5	Perilipin-3	Plin3	2118
3604300	4757100	3697600	2518500	2178500	2670300	Mus musculus				2	2	0	NaN	NaN	0	80,222	0	58,951	38395000	37	13	Q61216	Q61216	Double-strand break repair protein MRE11A	Mre11a	1518
5001200	4515800	4403100	4183700	3568200	2683900	Mus musculus				2	2	0	NaN	NaN	0	65,146	0	37,653	40754000	32	3	Q3TIX9	Q3TIX9	U4/U6.U5 tri-snRNP-associated protein 2	Usp39	1308
0	3730300	1823600	1122700	3218900	2719600	Mus musculus				1	1	0	NaN	NaN	0	109,81	0	94,369	32727000	13	8	P62500	P62500	TSC22 domain family protein 1	Tsc22d1	1013
15917000	6380500	7443900	2784300	7021700	2725200	Mus musculus				1	1	1	NaN	NaN	NaN	43,131	0,0050297	18,257	55773000	17	15	Q8K2C9	Q8K2C9	Very-long-chain (3R)-3-hydroxyacyl-CoA dehydratase 3	Hacd3	1894
0	13918000	12488000	2015800	2520300	2742000	Mus musculus				1	1	1	NaN	NaN	NaN	49,74	0	50,387	36902000	28	4	Q80X41	Q80X41	Serine/threonine-protein kinase VRK1	Vrk1	1793
5542000	3001900	0	5948100	3384500	2755300	Mus musculus				4	4	1	NaN	NaN	NaN	31,083	0	16,427	73545000	18	14	Q9CRC9	Q9CRC9	Glucosamine-6-phosphate isomerase 2	Gnpda2	2069
4127900	3893400	5610200	2345500	4427500	2764100	Mus musculus				3	3	2	NaN	NaN	NaN	50,714	0	43,325	79296000	27	31	Q62384	Q62384	Zinc finger protein ZPR1	Zpr1	1533
7989400	3530300	3299900	2155400	2749400	2769500	Mus musculus				1	1	0	NaN	NaN	0	17,121	0	30,516	25302000	9	2	O35972	O35972	39S ribosomal protein L23, mitochondrial	Mrpl23	204
0	2550100	3685900	2333900	3889300	2789500	Mus musculus				1	1	1	NaN	NaN	NaN	43,691	0	24,142	26627000	19	14	Q3TC93	Q3TC93	HCLS1-binding protein 3	Hs1bp3	1303
3826000	4632800	5841000	8828400	4065200	2830900	Mus musculus				6	1	1	NaN	NaN	NaN	40,703	0,000516	29,257	62531000	14	6	O35226	O35226	26S proteasome non-ATPase regulatory subunit 4	Psmd4	172
4806300	5348200	1671800	4088600	4949400	2861100	Mus musculus				4	4	0	NaN	NaN	0	41,492	0	NaN	92581000	21	41	P60762	P60762	Mortality factor 4-like protein 1	Morf4l1	945
0	0	0	3700600	5691000	2877700	Mus musculus				2	2	0	NaN	NaN	0	55,662	0	21,851	38727000	21	32	Q5SRX1	Q5SRX1	TOM1-like protein 2	Tom1l2	1456
2477100	2810600	1551900	3110500	2033200	2893400	Mus musculus				1	1	0	4	4	0	31,595	0	68,292	30487000	17	4	O08738	O08738	Caspase-6;Caspase-6 subunit p18;Caspase-6 subunit p11	Casp6	130
8043900	0	1863100	1827600	2822000	2917500	Mus musculus				2	2	1	NaN	NaN	NaN	11,987	0,0014815	25,205	37290000	6	8	Q9D2R6	Q9D2R6	Cytochrome c oxidase assembly factor 3 homolog, mitochondrial	Coa3	2102
3887200	4411800	5055700	6493300	0	2918100	Mus musculus				1	1	1	NaN	NaN	NaN	22,934	0	35,969	44899000	7	6	Q9JHH9	Q9JHH9	Coatomer subunit zeta-2	Copz2	2163
0	2661800	3105000	2682800	1789200	2947800	Mus musculus				1	1	1	NaN	NaN	NaN	32,631	0,0071016	15,884	27838000	18	2	Q8VBV3	Q8VBV3	Exosome complex component RRP4	Exosc2	1936
4902100	2285600	2498700	2145200	2172200	2949100	Mus musculus				2	2	0	NaN	NaN	0	36,938	0	45,171	26785000	12	3	Q920Q6	Q920Q6	RNA-binding protein Musashi homolog 2	Msi2	1988
4197300	1931100	4914800	1861700	1947800	2955200	Mus musculus				2	2	2	NaN	NaN	NaN	133,42	0,0041802	19,871	25230000	73	2	Q6GQT9	Q6GQT9	Nodal modulator 1	Nomo1	1688
4176400	3059800	2833700	2748400	5833400	2995900	Mus musculus				3	3	0	NaN	NaN	0	79,327	0	42,947	74934000	37	5	Q8K3H0	Q8K3H0	DCC-interacting protein 13-alpha	Appl1	1902
2981100	0	5364800	4048100	0	3005200	Mus musculus				1	1	0	NaN	NaN	0	76,425	0,0041763	19,821	18577000	33	5	Q8K0F1	Q8K0F1	TBC1 domain family member 23	Tbc1d23	1887
3545300	2746800	1971000	2994500	4150000	3007200	Mus musculus				1	1	0	NaN	NaN	0	48,584	0	4,189	35617000	27	1	Q99JB8	Q99JB8	Protein kinase C and casein kinase II substrate protein 3	Pacsin3	2025
4180200	5248500	5673200	9373900	3972800	3012300	Mus musculus				3	3	2	NaN	NaN	NaN	70,527	0	74,672	81163000	35	7	Q8BH04	Q8BH04	Phosphoenolpyruvate carboxykinase [GTP], mitochondrial	Pck2	1824
10995000	6476300	2835800	1879500	2617800	3020600	Mus musculus				2	2	1	NaN	NaN	0,7	215,99	0	38,947	40869000	94	6	P53995	P53995	Anaphase-promoting complex subunit 1	Anapc1	894
2750800	6426500	9072100	1903400	2380800	3025900	Mus musculus				5	5	3	NaN	NaN	7	65,798	0	97,635	99606000	31	9	Q99KE1	Q99KE1	NAD-dependent malic enzyme, mitochondrial	Me2	2031
5241500	5014400	5664800	2667500	2672400	3041300	Mus musculus				3	3	0	NaN	NaN	0	59,865	0	76,496	85721000	18	11	Q99J45	Q99J45	Nuclear receptor-binding protein	Nrbp1	2023
4787300	4557100	4185400	5049400	4265300	3082400	Mus musculus				3	3	0	NaN	NaN	0	67,568	0	45,831	57132000	42	8	O08599	O08599	Syntaxin-binding protein 1	Stxbp1	123
2997600	5333600	6162900	4119900	3815700	3139800	Mus musculus				4	4	1	NaN	NaN	NaN	78,861	0	13,476	86879000	32	18	Q9QXG4	Q9QXG4	Acetyl-coenzyme A synthetase, cytoplasmic	Acss2	2218
4527000	2325700	4139600	0	2750200	3146500	Mus musculus				1	1	1	NaN	NaN	NaN	93,275	0	3,243	17726000	44	3	Q6ZPR5	Q6ZPR5	Sphingomyelin phosphodiesterase 4	Smpd4	1755
9114100	5993500	3499700	2789700	5358800	3154100	Mus musculus				3	3	1	NaN	NaN	NaN	45,349	0	14,381	124200000	30	29	Q80VD1	Q80VD1	Protein FAM98B	Fam98b	1790
4982800	4945700	5157000	4117900	4288900	3167200	Mus musculus				5	5	4	NaN	NaN	NaN	98,47	0	35,387	120320000	44	13	P42567	P42567	Epidermal growth factor receptor substrate 15	Eps15	781
5170500	1712100	8515000	30095000	7941500	3195400	Mus musculus				1	1	1	NaN	NaN	NaN	35,082	0,0019268	22,618	118170000	16	14	Q8K1Z0	Q8K1Z0	Ubiquinone biosynthesis protein COQ9, mitochondrial	Coq9	1890
3346900	2921600	5741100	3647700	4255100	3196600	Mus musculus				1	1	1	NaN	NaN	NaN	16,191	0	73,255	48937000	7	3	Q9D7A6	Q9D7A6	Signal recognition particle 19 kDa protein	Srp19	2106
2859200	3643100	0	2595800	2570200	3210300	Mus musculus				1	1	0	NaN	NaN	0	26,457	0,0023832	21,962	26010000	12	3	Q3UA16	Q3UA16	Kinetochore protein Spc25	Spc25	1313
7450300	2093300	0	2985700	2701200	3224600	Mus musculus				5	1	1	NaN	NaN	NaN	56,253	0	35,797	34482000	21	18	Q9ET22	Q9ET22	Dipeptidyl peptidase 2	Dpp7	2157
7872200	4859800	5875900	11410000	4124200	3240800	Mus musculus				3	3	0	NaN	NaN	0	29,729	0	41,445	142090000	17	42	Q4VAA2	Q4VAA2	Protein CDV3	Cdv3	1372
10013000	8779700	7295300	4960200	3284900	3284300	Mus musculus				6	6	3	NaN	NaN	NaN	172,88	0	36,733	187420000	131	16	Q99PL5	Q99PL5	Ribosome-binding protein 1	Rrbp1	2043
7572600	4086800	3105100	3269900	3245800	3287300	Mus musculus				1	1	1	4	4	4	46,132	0	34,678	37595000	31	2	Q8BFV2	Q8BFV2	PCI domain-containing protein 2	Pcid2	1814
0	3447100	3297500	2376900	4085400	3319200	Mus musculus				1	1	1	NaN	NaN	NaN	40,718	0	16,929	32613000	24	15	Q9QXB9	Q9QXB9	Developmentally-regulated GTP-binding protein 2	Drg2	2217
2910600	2598600	3650200	3557900	2109100	3326600	Mus musculus				1	1	1	NaN	NaN	NaN	27,393	0	57,606	33217000	13	16	Q99PW4	Q99PW4	TP53-regulating kinase	Tp53rk	2044
12522000	7443000	14935000	3331500	6866500	3333600	Mus musculus				4	4	1	NaN	NaN	NaN	76,221	0	25,268	166580000	42	22	Q61584	Q61584	Fragile X mental retardation syndrome-related protein 1	Fxr1	1522
6602800	2987100	5903800	3012800	3615500	3344400	Mus musculus				2	2	0	NaN	NaN	0	110,78	0,0071048	15,897	44503000	44	2	Q6NZC7	Q6NZC7	SEC23-interacting protein	Sec23ip	1702
2292900	2981500	4349400	4668200	5057800	3359000	Mus musculus				1	1	1	NaN	NaN	NaN	41,989	0	14,957	38374000	12	8	P59235	P59235	Nucleoporin Nup43	Nup43	936
5299700	6810600	5442900	9719800	4039500	3390700	Mus musculus				2	2	1	NaN	NaN	8	17,348	0	45,828	110910000	5	27	O55057	O55057	Retinal rod rhodopsin-sensitive cGMP 3,5-cyclic phosphodiesterase subunit delta	Pde6d	235
2819600	3982900	3212900	3582000	3281900	3405700	Mus musculus				4	4	2	NaN	NaN	NaN	27,656	0	73,888	129600000	17	14	Q9Z2M7	Q9Z2M7	Phosphomannomutase 2	Pmm2	2298
3376200	0	1325800	3382900	2596500	3468900	Mus musculus				1	1	0	0,7	0,7	0	206,23	0	37,901	19589000	97	8	B2RXS4	B2RXS4	Plexin-B2	Plxnb2	51
2031600	3069600	2267300	2355500	3030900	3478300	Mus musculus				4	4	1	NaN	NaN	NaN	51,344	0	89,877	57822000	23	10	Q00422	Q00422	GA-binding protein alpha chain	Gabpa	1163
3586000	2244300	5717100	1716200	2580900	3491800	Mus musculus				2	2	1	NaN	NaN	NaN	71,459	0,0054348	17,571	34500000	34	3	Q8R349	Q8R349	Cell division cycle protein 16 homolog	Cdc16	1928
7837100	5938200	7842900	3609300	6069800	3531300	Mus musculus				4	4	2	NaN	NaN	NaN	109,62	0	17,35	153990000	55	49	Q9JLI8	Q9JLI8	Squamous cell carcinoma antigen recognized by T-cells 3	Sart3	2189
4303200	4315900	2807400	3177500	4893200	3550800	Mus musculus				4	4	1	NaN	NaN	NaN	133,32	0	68,188	73686000	68	10	Q9ES00	Q9ES00	Ubiquitin conjugation factor E4 B	Ube4b	2148
3838200	3194600	0	0	1782600	3583500	Mus musculus				2	2	0	NaN	NaN	0	39,774	0	81,023	47074000	23	18	Q8R2U0	Q8R2U0	Nucleoporin SEH1	Seh1l	1926
5062200	3579700	3200300	2730100	4026800	3625700	Mus musculus				2	2	0	NaN	NaN	0	56,614	0	52,429	44312000	31	3	Q8R1Q8	Q8R1Q8	Cytoplasmic dynein 1 light intermediate chain 1	Dync1li1	1924
11774000	5536300	4266300	3002700	8798900	3636800	Mus musculus				1	1	0	NaN	NaN	0	23,553	0	39,343	50875000	11	2	P63321	P63321	Ras-related protein Ral-A	Rala	1070
4284400	0	5036100	3740900	5212800	3640200	Mus musculus				3	3	2	NaN	NaN	2	157,45	0	63,451	83913000	79	30	Q8BY87	Q8BY87	Ubiquitin carboxyl-terminal hydrolase 47	Usp47	1858
4506700	4668400	4185400	3353700	3539200	3646100	Mus musculus				3	3	0	NaN	NaN	0	128,78	0	17,518	42762000	63	10	P28660	P28660	Nck-associated protein 1	Nckap1	674
1887600	3069500	3764200	2344300	2564700	3657700	Mus musculus				2	2	0	4	4	0	59,771	0	50,991	41218000	21	14	P70297;O88811	P70297;O88811	Signal transducing adapter molecule 1;Signal transducing adapter molecule 2	Stam;Stam2	1085
6219400	10464000	9278400	6007300	5236400	3702300	Mus musculus				4	4	3	NaN	NaN	NaN	68,075	0,0042353	20,669	135450000	40	6	Q9CRC8	Q9CRC8	Leucine-rich repeat-containing protein 40	Lrrc40	2068
4491500	4292400	1408700	4978100	4515800	3706800	Mus musculus				2	2	1	NaN	NaN	6	19,727	0	36,879	52737000	9	37	Q505B7	Q505B7	Protein archease	Zbtb8os	1376
0	0	979370	0	0	3724300	Mus musculus				1	1	1	NaN	NaN	NaN	21,825	0	33,207	59131000	13	6	Q6P3D0	Q6P3D0	U8 snoRNA-decapping enzyme	Nudt16	1707
2034200	3226000	3249600	3362900	5708200	3725000	Mus musculus				2	2	1	NaN	NaN	NaN	12,295	0	33,478	67486000	6	18	Q9CQ86	Q9CQ86	Migration and invasion enhancer 1	Mien1	2059
8152100	3732300	3316500	2887800	3348400	3725700	Mus musculus				4	4	2	NaN	NaN	NaN	111,6	0	10,351	65504000	49	11	Q8C7X2	Q8C7X2	ER membrane protein complex subunit 1	Emc1	1865
7159700	4323700	1845600	3052400	927170	3728400	Mus musculus				2	2	0	NaN	NaN	0	28,532	0	44,255	34152000	16	10	O55234	O55234	Proteasome subunit beta type-5	Psmb5	244
7400600	3787400	2010000	4637600	2121100	3739000	Mus musculus				1	1	1	NaN	NaN	NaN	31,395	0	34,568	40160000	11	10	Q8VBT0	Q8VBT0	Thioredoxin-related transmembrane protein 1	Tmx1	1933
3582000	3556500	7733800	2602300	3747300	3747100	Mus musculus				3	3	3	NaN	NaN	NaN	57,584	0	59,297	81614000	27	2	Q8BG30	Q8BG30	Negative elongation factor A	Nelfa	1817
0	0	0	4118400	2108100	3757200	Mus musculus				2	2	0	NaN	NaN	0	42,064	0	3,289	19997000	20	2	Q61112	Q61112	45 kDa calcium-binding protein	Sdf4	1516
6397500	5891700	1688100	5653000	4398100	3758200	Mus musculus				2	2	0	NaN	NaN	0	24,106	0	34,086	73376000	15	22	P35282	P35282	Ras-related protein Rab-21	Rab21	731
3918700	2902300	4250000	0	6182300	3781900	Mus musculus				1	1	0	NaN	NaN	0	55,854	0	16,654	32952000	27	11	Q8BVE3	Q8BVE3	V-type proton ATPase subunit H	Atp6v1h	1854
2791800	5810200	5036000	3532900	2875200	3803300	Mus musculus				1	1	1	NaN	NaN	NaN	70,306	0	24,272	39731000	35	24	P54729	P54729	NEDD8 ultimate buster 1	Nub1	906
4506400	7404800	7383700	0	9463700	3808400	Mus musculus				2	2	0	NaN	NaN	0	60,988	0	69,357	110690000	30	23	Q3UHD6	Q3UHD6	Sorting nexin-27	Snx27	1316
2425500	4004600	4849900	3293500	2555900	3810700	Mus musculus				2	2	0	NaN	NaN	0	46,719	0	70,483	42001000	17	14	P59017	P59017	Bcl-2-like protein 13	Bcl2l13	935
3097800	3143700	7987600	3725000	2892300	3816900	Mus musculus				2	2	1	NaN	NaN	NaN	117,64	0,0014613	23,947	48514000	59	2	Q9CZU3	Q9CZU3	Superkiller viralicidic activity 2-like 2	Skiv2l2	2086
3003800	0	4243500	2499400	2519100	3846600	Mus musculus				1	1	1	NaN	NaN	NaN	49,295	0	4,176	18080000	35	6	P20664	P20664	DNA primase small subunit	Prim1	591
3560800	3206700	2448200	1954100	2929500	3847500	Mus musculus				2	2	0	4	4	0	106,17	0	55,938	47618000	35	8	Q8CGZ0	Q8CGZ0	Calcium homeostasis endoplasmic reticulum protein	Cherp	1877
0	2079700	2538200	2436000	2209900	3870000	Mus musculus				1	1	0	NaN	NaN	0	44,375	0	30,873	36303000	17	14	Q8BGE6	Q8BGE6	Cysteine protease ATG4B	Atg4b	1820
3831800	4678400	6797600	4783700	5423200	3874400	Mus musculus				6	6	1	NaN	NaN	NaN	123,79	0	13,557	146840000	50	43	Q8CGF7	Q8CGF7	Transcription elongation regulator 1	Tcerg1	1876
4202500	5792400	10819000	3084400	3202900	3882500	Mus musculus				2	2	0	NaN	NaN	0	44,373	0	33,601	57163000	22	10	P97300	P97300	Neuroplastin	Nptn	1136
7282800	8796000	5606300	7315600	8442100	3900400	Mus musculus				3	3	1	NaN	NaN	NaN	18,955	0	4,972	190700000	11	44	Q8VED9	Q8VED9	Galectin-related protein	Lgalsl	1946
2101100	2450000	3289100	2774700	2795700	3921000	Mus musculus				2	2	1	NaN	NaN	NaN	35,942	0,0087681	15,068	61134000	18	11	Q9CWI3	Q9CWI3	BRCA2 and CDKN1A-interacting protein	Bccip	2073
5449900	15234000	18251000	2658800	4511100	3957700	Mus musculus				2	2	2	NaN	NaN	NaN	25,194	0	11,707	112180000	9	11	Q9CRA8	Q9CRA8	Exosome complex component RRP46	Exosc5	2067
6059000	6351200	4977500	3464400	3724200	3960600	Mus musculus				3	3	0	NaN	NaN	0	41,215	0,00051308	28,687	88633000	23	2	O54833	O54833	Casein kinase II subunit alpha	Csnk2a2	227
2919100	4557700	5821800	2610900	4791800	3965600	Mus musculus				1	1	0	NaN	NaN	0	24,192	0	32,086	44955000	16	1	Q8BWR2	Q8BWR2	PITH domain-containing protein 1	Pithd1	1855
7496800	3800800	4376300	4697600	3794600	3965800	Mus musculus				5	5	0	NaN	NaN	0	104,17	0	20,64	66226000	44	19	Q6P2B1	Q6P2B1	Transportin-3	Tnpo3	1705
6622900	5707800	6869700	5368000	5949600	3965800	Mus musculus				3	3	0	NaN	NaN	0	68,249	0	42,874	125070000	35	44	Q91X20	Q91X20	Set1/Ash2 histone methyltransferase complex subunit ASH2	Ash2l	1971
0	0	8409200	0	2983500	3982000	Mus musculus				1	1	1	NaN	NaN	NaN	32,562	0,0067295	16,874	19950000	13	2	Q9DC16	Q9DC16	Endoplasmic reticulum-Golgi intermediate compartment protein 1	Ergic1	2123
4602500	7311000	10839000	4285700	7750400	3986500	Mus musculus				3	3	2	NaN	NaN	NaN	103	0	55,003	114470000	53	41	Q8VDP4	Q8VDP4	Cell cycle and apoptosis regulator protein 2	Ccar2	1941
5530200	5037900	5504500	5467100	4163900	4030800	Mus musculus				3	3	1	NaN	NaN	NaN	115,04	0	14,516	92514000	39	28	P11688	P11688	Integrin alpha-5;Integrin alpha-5 heavy chain;Integrin alpha-5 light chain	Itga5	484
5076200	2328200	6036400	2084700	7269600	4054300	Mus musculus				2	2	1	NaN	NaN	NaN	54,087	0	13,015	40080000	29	24	P97379	P97379	Ras GTPase-activating protein-binding protein 2	G3bp2	1141
2428300	3954800	3816800	0	2521000	4064100	Mus musculus				3	3	1	NaN	NaN	2	66,076	0	43,914	62528000	38	8	E9Q912	E9Q912	Rap1 GTPase-GDP dissociation stimulator 1	Rap1gds1	88
8170200	14640000	6971600	9318300	6025100	4083600	Mus musculus				6	6	0	NaN	NaN	0	104,02	0	75,095	246650000	58	110	P17427	P17427	AP-2 complex subunit alpha-2	Ap2a2	562
5017400	6007200	4782900	5681300	2913700	4101000	Mus musculus	+			1	1	1	NaN	NaN	NaN	69,55	1	-2	29017000	37	1	Q9CXE0	Q9CXE0	PR domain zinc finger protein 5	Prdm5	2079
5937200	4706800	3824200	0	0	4105300	Mus musculus				3	3	2	NaN	NaN	NaN	151,08	0	61,294	48406000	75	3	P54276	P54276	DNA mismatch repair protein Msh6	Msh6	899
2412600	3639400	6091300	3159500	4451300	4127800	Mus musculus				4	4	0	NaN	NaN	0	55,939	0	64,571	94719000	20	19	Q6NSR8	Q6NSR8	Probable aminopeptidase NPEPL1	Npepl1	1700
5259200	3896100	1860800	5848100	5155100	4161900	Mus musculus				2	2	2	48,5	48,5	48,5	72,293	0	49,205	95421000	5	25	Q9CXP8	Q9CXP8	Guanine nucleotide-binding protein G(I)/G(S)/G(O) subunit gamma-10	Gng10	2081
3927800	3101400	11152000	5548400	8552100	4169400	Mus musculus				4	4	4	NaN	NaN	NaN	41,349	0	15,823	133620000	17	21	Q9D5V6	Q9D5V6	Synapse-associated protein 1	Syap1	2103
3888000	6956200	11147000	7147900	9298500	4169700	Mus musculus				9	9	1	NaN	NaN	NaN	120,66	0	80,292	256740000	56	29	O55201	O55201	Transcription elongation factor SPT5	Supt5h	243
5357700	3980800	6655700	4504100	5432800	4213500	Mus musculus				4	4	0	NaN	NaN	0	132,6	0	89,697	147220000	52	37	Q6PDG5	Q6PDG5	SWI/SNF complex subunit SMARCC2	Smarcc2	1732
6022700	7577500	6643300	5581100	5203400	4235700	Mus musculus				2	2	0	14	14	0	28,78	0	19,915	99518000	18	16	P70122	P70122	Ribosome maturation protein SBDS	Sbds	1084
5376700	4083000	4826300	5134100	4523000	4301400	Mus musculus				4	4	0	NaN	NaN	0	22,338	0,0009985	26,313	110190000	15	8	P62748;P84075	P62748	Hippocalcin-like protein 1	Hpcal1	1019
6583600	3916300	9494800	1793200	1904000	4322300	Mus musculus				2	2	0	NaN	NaN	0	88,062	0	18,145	33289000	49	16	O54692	O54692	Centromere/kinetochore protein zw10 homolog	Zw10	223
10786000	3962500	6532400	2632100	2432500	4323500	Mus musculus				3	3	0	NaN	NaN	0	63,845	0	85,767	53118000	27	5	Q80WJ7	Q80WJ7	Protein LYRIC	Mtdh	1791
1564300	1741800	2009300	1281400	1815800	4341600	Mus musculus				3	3	1	NaN	NaN	NaN	68,839	0	14,303	41955000	33	56	Q8BGD9	Q8BGD9	Eukaryotic translation initiation factor 4B	Eif4b	1819
3233800	2620100	3470300	3168400	3372300	4348400	Mus musculus				2	2	2	NaN	NaN	NaN	191,46	0,0041841	19,907	53663000	92	12	Q6ZPY7	Q6ZPY7	Lysine-specific demethylase 3B	Kdm3b	1756
6403000	8085300	3816900	2265900	8931700	4357200	Mus musculus				4	4	1	NaN	NaN	NaN	31,443	0,00050813	27,785	68701000	14	7	P97760	P97760	DNA-directed RNA polymerase II subunit RPB3	Polr2c	1154
3729500	4521400	4558900	3563100	3729200	4387000	Mus musculus				2	2	2	NaN	NaN	NaN	128,62	0,0042095	2,026	35874000	66	2	Q8R0G9	Q8R0G9	Nuclear pore complex protein Nup133	Nup133	1921
2839400	3560600	3799700	3526300	3456400	4390100	Mus musculus				5	5	0	NaN	NaN	0	39,842	0	19,105	90509000	26	45	Q06138	Q06138	Calcium-binding protein 39	Cab39	1191
7097600	4985800	3340800	5605200	3557600	4435800	Mus musculus				3	3	3	NaN	NaN	NaN	136,97	0	75,494	92837000	63	16	Q924C1	Q924C1	Exportin-5	Xpo5	1999
4108500	5322100	6308100	6463000	5775000	4467400	Mus musculus				3	3	1	NaN	NaN	NaN	22,753	0,0050645	18,796	102680000	13	11	Q3SXD3	Q3SXD3	HD domain-containing protein 2	Hddc2	1299
3687200	3337900	3202500	3101700	3005500	4479100	Mus musculus				1	1	0	NaN	NaN	0	78,491	0	11,572	35574000	32	19	P57716	P57716	Nicastrin	Ncstn	931
4188200	4781200	5279400	3589300	4889200	4489300	Mus musculus				4	4	1	NaN	NaN	NaN	212,73	0	80,793	80636000	89	7	P70399	P70399	Tumor suppressor p53-binding protein 1	Tp53bp1	1090
3636100	0	3735700	2505100	3630500	4489900	Mus musculus				1	1	1	NaN	NaN	NaN	74,305	0,0042194	2,045	20164000	36	1	Q8BQM4	Q8BQM4	HEAT repeat-containing protein 3	Heatr3	1846
6001900	10578000	5577200	4481700	6301200	4500300	Mus musculus				3	3	0	NaN	NaN	0	86,014	0	73,283	157490000	29	30	Q99LI8	Q99LI8	Hepatocyte growth factor-regulated tyrosine kinase substrate	Hgs	2035
0	9029400	3555100	4982800	4194700	4506300	Mus musculus	+			1	1	0	NaN	NaN	0	96,134	1	-2	47117000	43	1	A2RSY1	A2RSY1	KAT8 regulatory NSL complex subunit 3	Kansl3	16
9847600	6438300	11753000	11286000	9755100	4511100	Mus musculus				7	7	4	NaN	NaN	NaN	65,696	0	31,563	214700000	41	40	Q9WUA2	Q9WUA2	Phenylalanine--tRNA ligase beta subunit	Farsb	2258
7265100	5344800	8085600	0	9313300	4511200	Mus musculus				2	2	0	6	6	0	69,448	0	33,942	67183000	25	8	Q8C2Q3	Q8C2Q3	RNA-binding protein 14	Rbm14	1861
6905900	5362800	10742000	5034100	5362000	4515600	Mus musculus				5	5	0	NaN	NaN	0	28,152	0	19,985	164300000	18	41	Q9CQE8	Q9CQE8	RNA transcription, translation and transport factor protein	RTRAF	2060
4130800	5810600	8846000	6277400	4371200	4520500	Mus musculus				6	1	1	43,8	NaN	NaN	19,592	0	99,758	102650000	15	24	P53996	P53996	Cellular nucleic acid-binding protein	Cnbp	895
0	4300600	3175400	2706900	3782300	4532100	Mus musculus				1	1	0	NaN	NaN	0	22,689	0	41,285	41092000	7	5	Q8CHP5	Q8CHP5	Partner of Y14 and mago	Wibg	1879
11234000	4917500	10170000	5184700	7743500	4539500	Mus musculus				4	4	2	NaN	NaN	NaN	96,001	0	129,49	142130000	45	20	Q8VDM6	Q8VDM6	Heterogeneous nuclear ribonucleoprotein U-like protein 1	Hnrnpul1	1940
12298000	5149400	3434800	3217900	6890800	4541200	Mus musculus				4	3	2	NaN	NaN	6	67,317	0	NaN	136210000	42	36	P21619	P21619	Lamin-B2	Lmnb2	603
8659200	10414000	6561500	6679700	9057400	4553800	Mus musculus				12	12	0	NaN	NaN	0	141,55	0	178,37	378380000	81	77	Q9CW03	Q9CW03	Structural maintenance of chromosomes protein 3	Smc3	2072
1796400	3853400	10700000	3835100	911940	4582400	Mus musculus				2	1	0	NaN	NaN	0	53,662	0	14,129	53771000	25	12	P47791	P47791	Glutathione reductase, mitochondrial	Gsr	816
12429000	4839400	5520900	4131100	4106800	4591100	Mus musculus				6	6	2	NaN	NaN	NaN	290,71	0	11,726	99324000	132	27	P70398	P70398	Probable ubiquitin carboxyl-terminal hydrolase FAF-X	Usp9x	1089
10156000	9800500	0	7396900	15172000	4615600	Mus musculus				4	3	3	NaN	NaN	NaN	32,549	0	70,728	154860000	17	13	O88958	O88958	Glucosamine-6-phosphate isomerase 1	Gnpda1	320
6558300	3191800	8162400	3321100	3240600	4618700	Mus musculus				2	2	2	NaN	NaN	NaN	50,282	0	35,457	57456000	32	6	Q9R112	Q9R112	Sulfide:quinone oxidoreductase, mitochondrial	Sqrdl	2238
10871000	6023600	3071400	2307800	2979100	4630200	Mus musculus				9	9	2	5	5	1	293,02	0	42,521	140070000	173	35	E9PVA8	E9PVA8	eIF-2-alpha kinase activator	Gcn1	86
5626900	1922000	2422300	2923200	2382900	4630300	Mus musculus				2	2	1	NaN	NaN	NaN	93,245	0,00099453	2,565	29659000	35	5	Q3TDQ1	Q3TDQ1	Dolichyl-diphosphooligosaccharide--protein glycosyltransferase subunit STT3B	Stt3b	1305
6722000	6015800	5698100	5096100	3513200	4649000	Mus musculus				5	5	2	NaN	NaN	NaN	115,36	0	90,995	118950000	61	12	P43406	P43406	Integrin alpha-V;Integrin alpha-V heavy chain;Integrin alpha-V light chain	Itgav	791
10924000	6158900	2877800	1597500	3851300	4686800	Mus musculus				1	1	1	NaN	NaN	NaN	33,188	0,0019399	23,323	38951000	19	6	Q64012	Q64012	RNA-binding protein Raly	Raly	1593
3135000	4732800	2990400	5765100	3301700	4699800	Mus musculus				4	1	0	NaN	NaN	0	90,001	0	38,763	46975000	44	12	P42232	P42232	Signal transducer and activator of transcription 5B	Stat5b	779
6014600	3975500	4499600	3449000	5923600	4701900	Mus musculus				3	3	2	NaN	NaN	0,7	341,12	0	34,375	82996000	196	7	Q9ERU9	Q9ERU9	E3 SUMO-protein ligase RanBP2	Ranbp2	2147
0	871640	781720	0	1886300	4716800	Mus musculus				1	1	1	NaN	NaN	NaN	56,061	0,0050832	19,374	13358000	17	9	O35874	O35874	Neutral amino acid transporter A	Slc1a4	200
3570600	5394100	2079200	7878500	3235700	4725000	Mus musculus				2	2	2	NaN	NaN	NaN	14,379	0	19,805	92322000	9	47	Q9D8S9	Q9D8S9	BolA-like protein 1	Bola1	2113
4530100	17800000	3043200	4155300	2801400	4740200	Mus musculus				3	3	1	NaN	NaN	NaN	30,977	0	32,629	76187000	15	5	P53702	P53702	Cytochrome c-type heme lyase	Hccs	892
7802300	8200100	3881900	9139000	3395200	4784700	Mus musculus				6	6	3	NaN	NaN	NaN	121,64	0	29,125	112410000	53	17	Q6A0A9	Q6A0A9	Constitutive coactivator of PPAR-gamma-like protein 1	FAM120A	1645
8251300	8297400	9321700	6037900	5406800	4810700	Mus musculus				4	4	1	NaN	NaN	NaN	94,652	0	96,285	117040000	46	26	Q922D4	Q922D4	Serine/threonine-protein phosphatase 6 regulatory subunit 3	Ppp6r3	1993
4567500	7147600	4969200	3314700	4561300	4812500	Mus musculus				3	3	1	NaN	NaN	NaN	108,69	0	57,901	104460000	53	55	Q9DBR1	Q9DBR1	5-3 exoribonuclease 2	Xrn2	2121
0	3127500	5356400	3176100	3161800	4830600	Mus musculus				1	1	0	NaN	NaN	0	28,093	0	38,412	46343000	15	11	Q8BQ47	Q8BQ47	Protein canopy homolog 4	Cnpy4	1845
0	3568800	0	0	4677900	4869300	Mus musculus				3	3	0	13	13	0	33,448	0	65,058	53710000	21	20	Q9QZH3	Q9QZH3	Peptidyl-prolyl cis-trans isomerase E	Ppie	2230
3376500	2871700	4089900	1712800	4691500	4890400	Mus musculus				1	1	0	NaN	NaN	0	40,433	0,00050761	27,698	47379000	13	19	Q91W67	Q91W67	Ubiquitin-like protein 7	Ubl7	1968
5909400	6365400	11176000	4814800	6297800	4916600	Mus musculus				1	1	1	NaN	NaN	NaN	17,32	0	30,371	106230000	11	38	Q9D0S9	Q9D0S9	Histidine triad nucleotide-binding protein 2, mitochondrial	Hint2	2094
5657900	7317800	8108900	4540700	4825800	4920200	Mus musculus				3	3	1	NaN	NaN	NaN	34,909	0	33,145	114160000	24	19	Q9WUD1	Q9WUD1	STIP1 homology and U box-containing protein 1	Stub1	2260
4487000	3102000	8853300	3501000	4269800	4949600	Mus musculus				2	2	0	5	5	0	92,714	0	30,374	81571000	57	1	Q8VD04	Q8VD04	GRIP1-associated protein 1	Gripap1	1938
4403000	4942300	8127000	3813500	3467000	4957600	Mus musculus				1	1	0	NaN	NaN	0	30,534	0	61,433	57310000	12	28	O09172	O09172	Glutamate--cysteine ligase regulatory subunit	Gclm	141
10236000	3508100	5877600	3125200	1942700	5008100	Mus musculus				7	7	1	NaN	NaN	NaN	55,983	0	51,987	98235000	32	21	Q8BK67	Q8BK67	Protein RCC2	Rcc2	1834
4024800	3831700	3183500	2862000	2550400	5008500	Mus musculus				2	1	0	NaN	NaN	0	23,603	0	37,806	32767000	16	9	P61028	P61028	Ras-related protein Rab-8B	Rab8b	955
14784000	5641400	3161400	11521000	7191900	5011300	Mus musculus				4	4	1	NaN	NaN	NaN	23,384	0	13,921	126700000	9	53	Q9DD18	Q9DD18	D-tyrosyl-tRNA(Tyr) deacylase 1	Dtd1	2128
2580100	2720200	4146000	4280900	3760000	5011400	Mus musculus				1	1	1	NaN	NaN	NaN	92,104	0	97,004	25474000	33	8	Q5SWD9	Q5SWD9	Pre-rRNA-processing protein TSR1 homolog	Tsr1	1459
8475300	7004300	4351900	5701200	4484900	5019900	Mus musculus				3	3	3	NaN	NaN	NaN	34,975	0	11,298	80923000	22	26	Q91YP3	Q91YP3	Deoxyribose-phosphate aldolase	Dera	1977
5138100	5547300	3613800	5756400	5733800	5045400	Mus musculus				5	5	2	NaN	NaN	NaN	52,164	0	37,486	177130000	25	41	Q6P5G6	Q6P5G6	UBX domain-containing protein 7	Ubxn7	1711
4785100	2916200	7399000	5281100	5941900	5070500	Mus musculus				4	4	1	NaN	NaN	NaN	42,906	0	6,224	107020000	15	17	Q8BH69	Q8BH69	Selenide, water dikinase 1	Sephs1	1826
2706000	2859200	3253600	2546900	3697000	5088800	Mus musculus				3	3	0	NaN	NaN	0	28,702	0	59,413	74162000	16	45	Q91WE2	Q91WE2	Protein FAM192A	Fam192a	1970
3292600	4501400	13585000	1832100	3993100	5088900	Mus musculus				3	1	1	NaN	NaN	NaN	155,66	0,0050902	19,451	30562000	83	5	Q8K2Z4	Q8K2Z4	Condensin complex subunit 1	Ncapd2	1899
3296500	3616700	12373000	2817500	4648500	5137700	Mus musculus				2	2	1	NaN	NaN	NaN	39,47	0	76,331	130650000	23	16	Q9Z0P5	Q9Z0P5	Twinfilin-2	Twf2	2281
4050000	5020700	3756900	5323100	3206200	5193700	Mus musculus				1	1	1	NaN	NaN	NaN	48,343	0,003327	21,523	46695000	23	18	P97346	P97346	Nucleoredoxin	Nxn	1139
0	4412900	0	3485400	4000700	5203500	Mus musculus	+			1	1	1	NaN	NaN	NaN	92,385	1	-2	42621000	39	1	Q8BGQ4	Q8BGQ4	Protein O-mannosyl-transferase 2	Pomt2	1821
13716000	4845700	0	6962200	3098600	5204200	Mus musculus				1	1	1	NaN	NaN	NaN	158,23	0	37,231	40554000	63	20	Q9Z0W3	Q9Z0W3	Nuclear pore complex protein Nup160	Nup160	2285
3930500	5345100	2732600	4625200	4695000	5221300	Mus musculus				1	1	1	NaN	NaN	NaN	59,914	0,0023935	22,275	28175000	33	9	P50285	P50285	Dimethylaniline monooxygenase [N-oxide-forming] 1	Fmo1	851
7507900	4601400	3239600	5138000	4214400	5225100	Mus musculus				5	5	3	NaN	NaN	NaN	177,3	0	29,322	94994000	83	44	P02468	P02468	Laminin subunit gamma-1	Lamc1	360
6091900	9591700	4337400	6456000	4207800	5265900	Mus musculus				2	2	1	NaN	NaN	0,8	133,32	0	4,439	58046000	63	18	Q8BYA0	Q8BYA0	Tubulin-specific chaperone D	Tbcd	1859
5265000	10644000	4696300	7329900	2830900	5272200	Mus musculus				2	2	1	NaN	NaN	NaN	45,701	0	57,526	68399000	19	23	Q8VE62	Q8VE62	Polyadenylate-binding protein-interacting protein 1	Paip1	1943
4893600	4230500	2726700	6566600	3517300	5322600	Mus musculus				2	2	0	NaN	NaN	0	75,329	0	3,942	60588000	22	17	P58021	P58021	Transmembrane 9 superfamily member 2	Tm9sf2	933
6450000	5699100	5245200	3178000	3655600	5369900	Mus musculus	+			1	1	1	NaN	NaN	NaN	63,617	1	-2	44294000	30	1	Q8VIJ8	Q8VIJ8	Nitrogen permease regulator 3-like protein	Nprl3	1958
3806700	1343000	0	4036400	0	5376500	Mus musculus				2	2	2	7	7	7	53,133	0,0054496	17,681	30396000	28	2	Q8VEJ4	Q8VEJ4	Notchless protein homolog 1	Nle1	1950
10664000	5909900	9334600	4906900	4583800	5405000	Mus musculus				4	4	4	NaN	NaN	NaN	39,776	0	12,651	132290000	17	41	Q9D880	Q9D880	Mitochondrial import inner membrane translocase subunit TIM50	Timm50	2110
5745400	8258900	8471600	6313500	4987000	5430900	Mus musculus				6	6	2	NaN	NaN	NaN	76,526	0	41,173	222260000	37	38	Q9CXF4	Q9CXF4	TBC1 domain family member 15	Tbc1d15	2080
0	2544400	7143900	2883300	3256300	5445400	Mus musculus				2	2	0	NaN	NaN	0	18,963	0,00051335	28,781	61721000	12	8	Q6P8I4	Q6P8I4	PEST proteolytic signal-containing nuclear protein	Pcnp	1724
3112900	4587100	0	7064600	4504500	5472000	Mus musculus				3	1	1	NaN	NaN	NaN	63,505	0	36,628	50134000	17	16	Q99NB8	Q99NB8	Ubiquilin-4	Ubqln4	2039
3476800	7765800	9438200	6518000	5570500	5514400	Mus musculus				7	7	0	NaN	NaN	0	68,034	0	48,031	217880000	42	30	P35235	P35235	Tyrosine-protein phosphatase non-receptor type 11	Ptpn11	724
8227600	9234500	3730700	11484000	5306000	5542900	Mus musculus				2	2	0	NaN	NaN	0	23,782	0	57,979	156430000	14	12	Q62422	Q62422	Osteoclast-stimulating factor 1	Ostf1	1535
6654200	6998400	5155800	8369800	6702200	5616700	Mus musculus				8	8	3	NaN	NaN	NaN	66,682	0	20,646	276390000	33	58	P70698	P70698	CTP synthase 1	Ctps1	1099
6181300	5917300	3988900	4109000	4289700	5641800	Mus musculus				2	2	0	NaN	NaN	0	18,607	0	41,201	45692000	13	10	P60824	P60824	Cold-inducible RNA-binding protein	Cirbp	947
14281000	6381300	12003000	6699700	7482800	5646600	Mus musculus				8	8	7	NaN	NaN	NaN	273,81	0	15,225	206540000	124	47	Q07113	Q07113	Cation-independent mannose-6-phosphate receptor	Igf2r	1196
9339500	3665200	2063400	1924500	4519800	5690900	Mus musculus				3	3	2	41,9	41,9	NaN	10,071	0	11,489	169370000	7	38	P56391	P56391	Cytochrome c oxidase subunit 6B1	Cox6b1	924
2332500	5250500	5447200	1312500	1034500	5709600	Mus musculus				2	2	1	NaN	NaN	NaN	113,58	0	11,904	33007000	61	15	P23249	P23249	Putative helicase MOV-10	Mov10	615
6964800	3856300	4704400	6138800	12020000	5729800	Mus musculus				2	1	1	NaN	NaN	NaN	33,913	0,00050556	27,411	98540000	13	26	Q9CR26	Q9CR26	Vacuolar protein sorting-associated protein VTA1 homolog	Vta1	2063
0	1965600	4264200	7608700	1515000	5772600	Mus musculus				2	2	1	NaN	NaN	NaN	33,758	0	48,867	66747000	14	19	Q8K2H2	Q8K2H2	OTU domain-containing protein 6B	Otud6b	1896
8772800	5169700	5912300	7330800	5240200	5819000	Mus musculus				8	8	1	16	16	NaN	84,487	0	33,072	220710000	45	63	Q9R0B9	Q9R0B9	Procollagen-lysine,2-oxoglutarate 5-dioxygenase 2	Plod2	2235
7065800	9159200	9539300	9546800	9132200	5831800	Mus musculus				5	5	0	NaN	NaN	0	105,73	0	91,716	160920000	54	31	Q3V3R1	Q3V3R1	Monofunctional C1-tetrahydrofolate synthase, mitochondrial	Mthfd1l	1323
13451000	13975000	31201000	4715200	11761000	5846700	Mus musculus				6	6	6	NaN	NaN	NaN	70,095	0	20,987	160150000	36	15	Q8VEH5	Q8VEH5	EPM2A-interacting protein 1	Epm2aip1	1949
8874400	6481600	3959100	4638200	4399200	5892900	Mus musculus				4	4	3	NaN	NaN	NaN	44,699	0	90,406	91571000	25	24	Q9ER88	Q9ER88	28S ribosomal protein S29, mitochondrial	Dap3	2145
2186200	2142500	3214700	2286900	3450700	5910000	Mus musculus				2	2	2	NaN	NaN	NaN	35,328	0,0019249	22,535	32367000	15	3	Q91Z53	Q91Z53	Glyoxylate reductase/hydroxypyruvate reductase	Grhpr	1980
6431100	6635600	4022500	5468200	4858600	5928300	Mus musculus				6	6	1	NaN	NaN	0,8	134,24	0	39,399	112970000	74	24	Q8CG48	Q8CG48	Structural maintenance of chromosomes protein 2	Smc2	1874
3807400	2670400	4286200	5279400	3524000	5929000	Mus musculus				2	2	0	NaN	NaN	0	21,834	0	85,223	50634000	15	22	O88952;O88951;Q8JZS0	O88952;O88951;Q8JZS0	Protein lin-7 homolog C;Protein lin-7 homolog B;Protein lin-7 homolog A	Lin7c;Lin7b;Lin7a	319
7821400	7259100	9641500	6315300	10187000	5944400	Mus musculus				2	2	0	NaN	NaN	0	31,55	0	48,271	115870000	18	41	Q01730	Q01730	Ras suppressor protein 1	Rsu1	1176
7856700	5836000	8244900	8225700	5305500	5978900	Mus musculus				3	3	1	NaN	NaN	NaN	49,895	0	65,131	113740000	29	17	Q8K1J6	Q8K1J6	CCA tRNA nucleotidyltransferase 1, mitochondrial	Trnt1	1888
1896400	1801700	3822200	2453500	3176700	6025300	Mus musculus				1	1	0	NaN	NaN	0	54,073	0	57,944	38604000	20	17	Q8BH43	Q8BH43	Wiskott-Aldrich syndrome protein family member 2	Wasf2	1825
2530900	3681600	25795000	38109000	7569500	6028100	Mus musculus				18	1	1	NaN	NaN	NaN	95,832	0	48,955	100160000	43	4	P56399;Q8BY89	P56399	Ubiquitin carboxyl-terminal hydrolase 5	Usp5	925
3503700	0	6295100	3778400	4505500	6030600	Mus musculus				1	1	0	NaN	NaN	0	34,45	0,0050412	18,448	37321000	15	4	P07214	P07214	SPARC	Sparc	415
6323800	6446600	6247200	6818300	6466800	6031100	Mus musculus				8	8	6	NaN	NaN	NaN	117,96	0	35,018	290590000	62	118	Q8C7R4	Q8C7R4	Ubiquitin-like modifier-activating enzyme 6	Uba6	1864
0	8328400	0	6898600	4085600	6035900	Mus musculus				1	1	1	NaN	NaN	NaN	13,584	0	6,071	92370000	8	28	Q9CQ71	Q9CQ71	Replication protein A 14 kDa subunit	Rpa3	2058
12150000	6782500	4077800	3393000	5488600	6080600	Mus musculus				1	1	1	NaN	NaN	NaN	28,263	0	32,174	47451000	10	9	Q8BXV2	Q8BXV2	BRI3-binding protein	Bri3bp	1857
4437700	5574100	4356500	7216300	5983500	6099000	Mus musculus				1	1	1	2	2	2	85,727	0,0075221	15,672	53158000	37	2	P51960	P51960	Myb-related protein A	Mybl1	876
9975600	4948300	6237700	6164600	4590500	6107400	Mus musculus				4	4	2	NaN	NaN	NaN	50,113	0	9,041	125180000	31	40	Q9Z2I9	Q9Z2I9	Succinyl-CoA ligase [ADP-forming] subunit beta, mitochondrial	Sucla2	2297
9119400	8277400	9090400	9645100	12870000	6108800	Mus musculus				6	6	1	NaN	NaN	NaN	28,357	0	90,882	380750000	14	88	P57784	P57784	U2 small nuclear ribonucleoprotein A	Snrpa1	932
6390800	9133100	8748000	8207300	11285000	6135100	Mus musculus				5	5	0	NaN	NaN	0	36,883	0	159,55	307820000	16	104	Q9CSU0;Q8VDS4	Q9CSU0	Regulation of nuclear pre-mRNA domain-containing protein 1B	Rprd1b	2070
8964400	6970300	13655000	10117000	11612000	6215400	Mus musculus				7	7	5	NaN	NaN	NaN	112,8	0	11,744	306230000	49	43	Q8BIJ6	Q8BIJ6	Isoleucine--tRNA ligase, mitochondrial	Iars2	1830
8863700	3601600	15992000	6391800	0	6247600	Mus musculus				1	1	1	NaN	NaN	NaN	48,605	0	14,356	53105000	28	11	Q60759	Q60759	Glutaryl-CoA dehydrogenase, mitochondrial	Gcdh	1510
5350900	3881100	4318900	7633800	3630300	6258400	Mus musculus				5	5	1	NaN	NaN	NaN	55,832	0	23,675	99840000	25	21	Q9WVE8	Q9WVE8	Protein kinase C and casein kinase substrate in neurons protein 2	Pacsin2	2268
6541900	6492100	9336300	4251600	6889400	6262500	Mus musculus				3	3	2	NaN	NaN	NaN	39,254	0	69,005	110180000	20	29	Q9D7H3	Q9D7H3	RNA 3-terminal phosphate cyclase	RtcA	2107
5263900	6885500	7757700	7722600	10668000	6286100	Mus musculus				4	4	2	NaN	NaN	NaN	28,302	0	89,235	205160000	12	49	Q8C4B4	Q8C4B4	Protein unc-119 homolog B	Unc119b	1862
2442100	6724800	3911900	7461600	6831400	6407200	Mus musculus				5	5	0	NaN	NaN	0	73,862	0	63,603	152460000	29	47	P54731	P54731	FAS-associated factor 1	Faf1	907
8982200	5367200	2798800	7966900	14155000	6441500	Mus musculus				1	1	0	NaN	NaN	0	15,957	0	89,039	107820000	6	43	Q62084	Q62084	Protein phosphatase 1 regulatory subunit 14B	Ppp1r14b	1528
7815200	6695300	6688300	9986900	11770000	6487300	Mus musculus				2	2	2	NaN	NaN	NaN	23,062	0	22,847	138460000	11	42	Q9WU63	Q9WU63	Heme-binding protein 2	Hebp2	2257
15087000	4601500	3616800	4180900	3921800	6489400	Mus musculus				7	7	2	NaN	NaN	NaN	113,84	0	29,804	264060000	47	51	Q61941	Q61941	NAD(P) transhydrogenase, mitochondrial	Nnt	1527
5209500	6251600	7625400	6254900	14470000	6577400	Mus musculus				3	3	2	NaN	NaN	NaN	14,254	0	11,537	170560000	9	39	Q9CWM4	Q9CWM4	Prefoldin subunit 1	Pfdn1	2075
6312100	5010400	7255400	4700500	7074800	6600700	Mus musculus				4	4	0	NaN	NaN	0	140,83	0	53,209	120570000	63	45	Q6ZPJ3	Q6ZPJ3	E2/E3 hybrid ubiquitin-protein ligase UBE2O	Ube2o	1754
9036400	8897100	14781000	3889500	5983700	6608200	Mus musculus				5	5	1	NaN	NaN	NaN	51,991	0	64,537	194320000	19	44	Q62376	Q62376	U1 small nuclear ribonucleoprotein 70 kDa	Snrnp70	1532
9859100	6090200	5614900	3784500	4152700	6625000	Mus musculus				2	2	1	NaN	NaN	NaN	62,384	0	76,458	64341000	33	20	Q9CZX0	Q9CZX0	Elongator complex protein 3	Elp3	2087
8272400	12244000	6482100	7986800	4083900	6650000	Mus musculus				6	6	1	NaN	NaN	NaN	50,545	0	81,901	179240000	22	48	Q8K2F8	Q8K2F8	Protein LSM14 homolog A	Lsm14a	1895
5630800	4623600	5318500	9359300	10133000	6657900	Mus musculus				8	8	0	NaN	NaN	0	58,951	0	16,856	221410000	27	74	Q9WV80	Q9WV80	Sorting nexin-1	Snx1	2266
6840700	6459400	7118900	8676000	5730000	6694400	Mus musculus				2	2	1	NaN	NaN	NaN	23,914	0,0014896	25,576	89491000	18	10	P97930	P97930	Thymidylate kinase	Dtymk	1159
6448900	12188000	5929100	10207000	3926200	6696700	Mus musculus				9	3	3	NaN	NaN	NaN	69,036	0	48,397	172370000	31	34	Q8VEE4	Q8VEE4	Replication protein A 70 kDa DNA-binding subunit;Replication protein A 70 kDa DNA-binding subunit, N-terminally processed	Rpa1	1948
5507500	5855000	6494000	9445900	6052400	6698900	Mus musculus				3	3	0	NaN	NaN	0	47,038	0	116,02	182610000	14	79	Q99JX3	Q99JX3	Golgi reassembly-stacking protein 2	Gorasp2	2028
9847500	8156200	7901000	5174100	4813800	6777500	Mus musculus				4	4	0	NaN	NaN	0	23,035	0	96,888	195440000	14	73	P35293	P35293	Ras-related protein Rab-18	Rab18	732
17937000	18776000	13821000	11416000	4989000	6786700	Mus musculus				10	9	1	NaN	NaN	NaN	97,679	0	43,337	246660000	48	46	Q9QXK3	Q9QXK3	Coatomer subunit gamma-2	Copg2	2219
4973100	5663500	7843200	3982100	6187800	6794300	Mus musculus				2	2	2	NaN	NaN	NaN	47,778	0	23,192	76192000	27	27	Q8BK72	Q8BK72	28S ribosomal protein S27, mitochondrial	Mrps27	1835
8964300	8867700	8028600	9183500	11561000	6798900	Mus musculus				2	2	2	15	15	15	15,661	0	107,73	198640000	5	53	Q9D1L0	Q9D1L0	Coiled-coil-helix-coiled-coil-helix domain-containing protein 2	Chchd2	2098
7015300	6432600	6455200	7985500	8557500	6813100	Mus musculus				4	4	3	NaN	NaN	NaN	64,279	0	27,612	203310000	30	53	Q8BP47	Q8BP47	Asparagine--tRNA ligase, cytoplasmic	Nars	1843
7810600	7231700	5045000	8288900	4975600	6924500	Mus musculus				9	9	1	NaN	NaN	0,3	482,63	0	18,842	311320000	203	40	Q7TMY8	Q7TMY8	E3 ubiquitin-protein ligase HUWE1	Huwe1	1773
8128400	4531600	4395900	3633300	3704400	6973700	Mus musculus				6	3	0	NaN	NaN	0	100,46	0	5,045	51420000	37	4	Q99LG2	Q99LG2	Transportin-2	Tnpo2	2034
7428600	12769000	9939800	7656400	4847800	7011400	Mus musculus				3	1	1	NaN	NaN	NaN	87,196	0	50,762	77259000	43	28	P42225	P42225	Signal transducer and activator of transcription 1	Stat1	777
22110000	7531500	11264000	5724300	10826000	7013700	Mus musculus				10	10	4	NaN	NaN	NaN	149,47	0	57,66	369650000	75	132	O70133	O70133	ATP-dependent RNA helicase A	Dhx9	261
7271900	8215000	7543300	8946100	8797300	7032200	Mus musculus				10	10	0	NaN	NaN	0	110,7	0	28,742	303010000	65	123	A2A432	A2A432	Cullin-4B	Cul4b	9
13550000	14918000	9064300	14072000	6256900	7058100	Mus musculus				4	4	2	NaN	NaN	NaN	33,363	0	25,67	221500000	17	32	O55125	O55125	Protein NipSnap homolog 1	Nipsnap1	237
3601200	5372700	9593200	8474300	6970100	7111400	Mus musculus				2	2	1	NaN	NaN	NaN	21,067	0,0014844	25,269	82100000	12	4	Q9R257	Q9R257	Heme-binding protein 1	Hebp1	2243
5031800	6398100	13663000	15736000	15685000	7150400	Mus musculus				3	3	3	44,2	44,2	44,2	10,214	0	95,209	307680000	7	36	Q8BGS2	Q8BGS2	BolA-like protein 2	Bola2	1822
3956700	0	5333300	7420400	1851600	7151100	Mus musculus				3	3	1	NaN	NaN	NaN	60,193	0	30,753	54725000	30	3	Q8CI33	Q8CI33	CWF19-like protein 1	Cwf19l1	1880
4435100	6350500	4841100	4629900	2679000	7160800	Mus musculus				6	6	1	NaN	NaN	2	99,307	0	25,345	151070000	51	37	Q60902	Q60902	Epidermal growth factor receptor substrate 15-like 1	Eps15l1	1512
4213900	4985300	6504300	3898400	4293100	7162300	Mus musculus				4	4	3	NaN	NaN	NaN	71,06	0	35,233	128440000	40	11	Q8K297	Q8K297	Procollagen galactosyltransferase 1	Colgalt1	1892
5484900	1485100	0	8499000	14452000	7204700	Mus musculus				4	1	1	NaN	NaN	NaN	68,692	0	81,516	109540000	42	18	P07724	P07724	Serum albumin	Alb	422
4927400	6015800	10845000	7283300	6380400	7206500	Mus musculus				4	4	0	NaN	NaN	0	50,964	0	17,13	153480000	19	34	Q920A5	Q920A5	Retinoid-inducible serine carboxypeptidase	Scpep1	1981
5815800	10520000	19500000	8483500	6400600	7209600	Mus musculus				1	1	1	NaN	NaN	NaN	63,643	0,0067416	16,969	177950000	31	18	Q9JIA1	Q9JIA1	Leucine-rich glioma-inactivated protein 1	Lgi1	2170
79873000	10203000	7224500	9673000	0	7260800	Mus musculus				1	1	1	NaN	NaN	NaN	71,472	0,0050459	18,481	111750000	31	2	Q8K450	Q8K450	Sperm-associated antigen 16 protein	Spag16	1905
4742800	4952400	0	5153100	8947300	7282200	Mus musculus				1	1	0	NaN	NaN	0	15,421	0	67,859	40909000	6	19	Q9CR60	Q9CR60	Vesicle transport protein GOT1B	Golt1b	2064
22652000	9132500	6131000	13559000	14791000	7289800	Mus musculus				3	3	0	NaN	NaN	0	27,855	0	NaN	201850000	15	59	Q9WV55;Q9QY76	Q9WV55	Vesicle-associated membrane protein-associated protein A	Vapa	2265
10576000	4281600	5299400	6243700	5610700	7333000	Mus musculus				2	2	1	NaN	NaN	NaN	21,918	0	23,33	117010000	14	35	Q64520	Q64520	Guanylate kinase	Guk1	1609
0	0	0	2947900	0	7354000	Mus musculus				1	1	0	NaN	NaN	0	11,528	0	38,565	34878000	6	3	Q9JIX0	Q9JIX0	Transcription and mRNA export factor ENY2	Eny2	2175
9623700	7280400	10331000	6321600	3392600	7361600	Mus musculus				6	4	0	NaN	NaN	0	86,161	0	27,489	163960000	39	16	Q01405	Q01405	Protein transport protein Sec23A	Sec23a	1171
12302000	10500000	5976300	5257900	6010400	7370100	Mus musculus				2	1	1	NaN	NaN	NaN	41,103	0	94,185	73134000	20	26	P03991	P03991	H-2 class I histocompatibility antigen, K-W28 alpha chain	H2-K1	367
7873000	7993500	8135400	5187900	8387100	7395900	Mus musculus				4	4	0	NaN	NaN	0	33,88	0	NaN	108050000	19	58	P10711;Q9QVN7	P10711	Transcription elongation factor A protein 1	Tcea1	466
611280	2734000	3328400	4072600	8013400	7497400	Mus musculus				2	2	2	NaN	NaN	NaN	23,648	0	42,398	69035000	14	18	Q9ESP1	Q9ESP1	Stromal cell-derived factor 2-like protein 1	Sdf2l1	2154
10747000	8210800	5921400	4449000	2862400	7507100	Mus musculus				3	3	2	NaN	NaN	NaN	106,86	0	79,137	116840000	54	13	Q52KI8	Q52KI8	Serine/arginine repetitive matrix protein 1	Srrm1	1379
5073800	6035900	4777800	4532100	4268200	7530700	Mus musculus				2	2	0	NaN	NaN	0	27,166	0,0019408	23,385	101710000	10	14	Q6ZWZ2	Q6ZWZ2	Ubiquitin-conjugating enzyme E2 R2	Ube2r2	1758
4300400	9958100	630480	12336000	4104900	7642700	Mus musculus				1	1	1	NaN	NaN	NaN	47,634	0,00051099	28,269	117630000	25	14	Q7TMF5	Q7TMF5	Serpin A12	Serpina12	1772
11384000	9603800	6615300	8804400	8329300	7741200	Mus musculus				4	2	0	37,3	NaN	0	18,709	0	21,79	131690000	13	48	P45591	P45591	Cofilin-2	Cfl2	793
8578000	9363400	13120000	9688700	7146800	7884100	Mus musculus				5	5	1	NaN	NaN	NaN	146,22	0	62,397	173340000	76	38	Q58A65	Q58A65	C-Jun-amino-terminal kinase-interacting protein 4	Spag9	1387
10044000	6074000	4927900	5057000	6455300	7944900	Mus musculus				7	7	0	NaN	NaN	0	92,718	0	49,613	215990000	52	107	Q80Y81	Q80Y81	Zinc phosphodiesterase ELAC protein 2	Elac2	1798
5332100	9533200	9682800	7468300	6604200	7950100	Mus musculus				5	5	0	NaN	NaN	0	42,329	0	213,43	248370000	19	69	Q9EPC1;Q9ES46	Q9EPC1	Alpha-parvin	Parva	2130
22080000	10231000	9384800	8773200	8162200	7992100	Mus musculus				7	7	0	NaN	NaN	0	114,86	0	68,457	315030000	54	57	O55143;Q8R429;Q64518	O55143	Sarcoplasmic/endoplasmic reticulum calcium ATPase 2	Atp2a2	241
5240000	7703700	9475000	9031900	4595200	8048600	Mus musculus				1	1	0	NaN	NaN	0	23,277	0	9,161	87793000	12	25	Q8BFQ8	Q8BFQ8	Parkinson disease 7 domain-containing protein 1	Pddc1	1812
6471200	7881400	8757800	9491900	4732600	8061300	Mus musculus				2	2	2	NaN	NaN	NaN	10,194	0	13,399	71101000	7	28	P49962	P49962	Signal recognition particle 9 kDa protein	Srp9	847
10009000	15785000	8495100	5504900	8863500	8080800	Mus musculus				3	3	1	NaN	NaN	NaN	64,403	0	74,894	161620000	36	24	Q8BJW6	Q8BJW6	Eukaryotic translation initiation factor 2A;Eukaryotic translation initiation factor 2A, N-terminally processed	Eif2a	1831
7996000	9652900	8554000	11075000	9142200	8083200	Mus musculus				9	9	3	NaN	NaN	NaN	90,209	0	94,424	364860000	43	119	P07742	P07742	Ribonucleoside-diphosphate reductase large subunit	Rrm1	423
4301600	8748500	3756400	4670800	3424400	8156600	Mus musculus				5	1	1	NaN	NaN	NaN	37,279	0,0070953	15,842	56004000	15	11	P10605	P10605	Cathepsin B;Cathepsin B light chain;Cathepsin B heavy chain	Ctsb	462
3546400	3173100	1325300	6759400	9824600	8157900	Mus musculus				1	1	1	0,8	0,8	0,8	182,35	0,00099751	26,232	76144000	101	24	Q9ESK9	Q9ESK9	RB1-inducible coiled-coil protein 1	Rb1cc1	2151
7442000	6401100	8869600	6897900	5036100	8171200	Mus musculus				6	6	3	NaN	NaN	NaN	85,451	0	17,184	181290000	46	79	Q1HFZ0	Q1HFZ0	tRNA (cytosine(34)-C(5))-methyltransferase	Nsun2	1278
11693000	8215400	9965500	9645000	7982900	8218300	Mus musculus				6	6	2	NaN	NaN	NaN	61,48	0	25,167	172710000	32	38	Q9EQP2	Q9EQP2	EH domain-containing protein 4	Ehd4	2137
6849500	10760000	9208000	11313000	8362500	8235600	Mus musculus				2	1	0	2	1	0	115,42	0,0005176	29,564	91054000	54	32	Q8CFI0	Q8CFI0	E3 ubiquitin-protein ligase NEDD4-like	Nedd4l	1872
8333100	9090300	10216000	5779800	7536900	8280100	Mus musculus				9	9	1	25	25	NaN	64,124	0	65,065	336390000	31	99	Q921F4	Q921F4	Heterogeneous nuclear ribonucleoprotein L-like	Hnrnpll	1990
7111600	5950000	4883800	6047000	6544000	8329300	Mus musculus				9	9	4	NaN	NaN	NaN	94,859	0	36,04	356620000	51	90	Q9ER72	Q9ER72	Cysteine--tRNA ligase, cytoplasmic	Cars	2143
2577000	4011000	6606800	6034500	6710600	8384000	Mus musculus				4	4	0	NaN	NaN	0	18,255	0	94,847	135800000	9	48	P97493	P97493	Thioredoxin, mitochondrial	Txn2	1143
14145000	11360000	6599400	8693400	7738500	8396600	Mus musculus				5	1	0	NaN	NaN	0	40,57	0	94,061	93882000	20	29	P05132	P05132	cAMP-dependent protein kinase catalytic subunit alpha	Prkaca	388
21542000	4740400	8638400	13905000	2929600	8431300	Mus musculus				1	1	1	NaN	NaN	NaN	38,096	0	49,386	63603000	27	5	Q9D0F6	Q9D0F6	Replication factor C subunit 5	Rfc5	2091
11341000	10479000	16677000	10582000	11158000	8432400	Mus musculus				7	7	3	NaN	NaN	NaN	117,37	0	40,432	400170000	63	114	Q8K411	Q8K411	Presequence protease, mitochondrial	Pitrm1	1904
11480000	11895000	17096000	4951800	11476000	8441000	Mus musculus				13	1	1	NaN	NaN	NaN	66,612	0	38,646	111540000	32	34	Q8QZY1	Q8QZY1	Eukaryotic translation initiation factor 3 subunit L	Eif3l	1917
13388000	15570000	22016000	7987000	7151600	8498700	Mus musculus				1	1	0	NaN	NaN	0	12,473	0,00050607	27,456	120530000	8	19	P83940	P83940	Transcription elongation factor B polypeptide 1	Tceb1	1119
17483000	10666000	12193000	20861000	8086800	8555700	Mus musculus				2	2	0	NaN	NaN	0	35,88	0	33,866	237800000	14	67	O88545	O88545	COP9 signalosome complex subunit 6	Cops6	303
13705000	9725700	5263600	11182000	15112000	8604300	Mus musculus				7	7	0	NaN	NaN	0	60,248	0	120,02	502610000	28	119	Q3UEB3	Q3UEB3	Poly(U)-binding-splicing factor PUF60	Puf60	1315
4296100	5999400	8565100	6148300	9533600	8666800	Mus musculus				3	3	0	43,5	43,5	0	13,553	0	39,591	141240000	7	23	O88653	O88653	Ragulator complex protein LAMTOR3	Lamtor3	308
11412000	10983000	5969300	9065100	10061000	8682200	Mus musculus				5	5	2	NaN	NaN	NaN	38,884	0	53,611	309080000	23	105	Q99J36	Q99J36	THUMP domain-containing protein 1	Thumpd1	2022
12497000	7851900	14307000	9961300	9882100	8808800	Mus musculus				5	5	3	NaN	NaN	NaN	55,971	0	80,792	307010000	29	12	Q8BJY1	Q8BJY1	26S proteasome non-ATPase regulatory subunit 5	Psmd5	1832
7943100	10890000	17808000	7280600	11883000	8826600	Mus musculus				1	1	0	NaN	NaN	0	21,394	0	89,488	106790000	10	40	Q07813	Q07813	Apoptosis regulator BAX	Bax	1201
6859900	9245300	6566200	3624300	6873100	8887700	Mus musculus				3	3	2	NaN	NaN	NaN	43,346	0	71,889	168040000	22	59	P49442	P49442	Inositol polyphosphate 1-phosphatase	Inpp1	838
1788800	3605900	5750500	2813000	11075000	8897600	Mus musculus				1	1	0	NaN	NaN	0	16,168	0	10,776	68355000	6	12	Q8K5B2	Q8K5B2	Multiple coagulation factor deficiency protein 2 homolog	Mcfd2	1910
5110800	4083500	8731700	6198700	7419200	8925600	Mus musculus				3	3	2	NaN	NaN	9	17,982	0	59,401	149120000	7	30	Q9CPT4	Q9CPT4	Myeloid-derived growth factor	Mydgf	2055
7462800	7027600	8725100	8629100	7993900	8993500	Mus musculus				3	3	0	42,2	42,2	0	92,864	0	10,938	207460000	7	66	P62077	P62077	Mitochondrial import inner membrane translocase subunit Tim8 B	Timm8b	986
10079000	11139000	12991000	8230300	8226000	9004300	Mus musculus				4	4	2	NaN	NaN	NaN	21,708	0	26,402	209680000	10	34	Q9DB15	Q9DB15	39S ribosomal protein L12, mitochondrial	Mrpl12	2117
7636300	11100000	6310100	10357000	10849000	9049200	Mus musculus				6	6	2	NaN	NaN	NaN	70,793	0	NaN	217800000	35	43	Q60967;O88428	Q60967	Bifunctional 3-phosphoadenosine 5-phosphosulfate synthase 1;Sulfate adenylyltransferase;Adenylyl-sulfate kinase	Papss1	1514
10064000	11808000	9595300	12867000	7633000	9051400	Mus musculus				4	4	1	NaN	NaN	NaN	38,527	0	10,515	269500000	15	22	Q8R3G1	Q8R3G1	Nuclear inhibitor of protein phosphatase 1	Ppp1r8	1929
10501000	12483000	11959000	10056000	16147000	9182500	Mus musculus				5	5	1	NaN	NaN	NaN	22,223	0	99,44	393520000	14	121	Q9D0B6	Q9D0B6	Protein PBDC1	Pbdc1	2089
30665000	10750000	7688900	6158100	9072800	9185100	Mus musculus				8	8	0	NaN	NaN	0	49,027	0	20,794	295290000	22	59	O54734	O54734	Dolichyl-diphosphooligosaccharide--protein glycosyltransferase 48 kDa subunit	Ddost	225
24730000	16939000	11356000	11300000	11541000	9241200	Mus musculus				2	2	1	NaN	NaN	NaN	93,267	0	51,023	180930000	6	37	Q62425	Q62425	Cytochrome c oxidase subunit NDUFA4	Ndufa4	1536
8022600	8709200	10393000	11742000	9538800	9308800	Mus musculus				6	6	1	NaN	NaN	NaN	60,273	0	34,059	270880000	27	79	Q8VBW6	Q8VBW6	NEDD8-activating enzyme E1 regulatory subunit	Nae1	1937
11559000	13726000	10238000	10084000	11923000	9352900	Mus musculus				4	4	1	NaN	NaN	3	47,447	0	30,366	289090000	20	66	Q9Z2N8;Q99MR0	Q9Z2N8	Actin-like protein 6A	Actl6a	2299
9285600	6641200	13986000	6690000	7426300	9552100	Mus musculus				5	5	2	NaN	NaN	NaN	68,625	0	17,535	184240000	30	58	Q8R050;Q149F3	Q8R050	Eukaryotic peptide chain release factor GTP-binding subunit ERF3A	Gspt1	1919
14567000	8864500	17809000	6479400	10049000	9560800	Mus musculus				9	9	2	NaN	NaN	5	84,939	0	95,102	389400000	41	85	Q00PI9	Q00PI9	Heterogeneous nuclear ribonucleoprotein U-like protein 2	Hnrnpul2	1167
20974000	11348000	15338000	10829000	7885800	9565100	Mus musculus				9	5	0	NaN	NaN	0	72,399	0	38,983	268100000	35	58	Q501J6	Q501J6	Probable ATP-dependent RNA helicase DDX17	Ddx17	1375
7649100	7450700	10527000	6620500	6503800	9640100	Mus musculus				4	4	0	NaN	NaN	0	43,474	0	51,424	170160000	18	61	P31938	P31938	Dual specificity mitogen-activated protein kinase kinase 1	Map2k1	708
11579000	8173600	5660800	13087000	9718500	9642500	Mus musculus				5	5	1	13	13	NaN	50,41	0	80,921	201040000	24	28	Q5FWK3	Q5FWK3	Rho GTPase-activating protein 1	Arhgap1	1409
5987800	6621500	14888000	16547000	10796000	9666400	Mus musculus				3	3	0	NaN	NaN	0	NaN	0	71,675	220900000	12	51	Q08024	Q08024	Core-binding factor subunit beta	Cbfb	1206
9653000	7272200	3075100	7188500	10156000	9727500	Mus musculus				2	2	1	4	4	NaN	63,379	0	32,051	78682000	29	11	Q8BXN9	Q8BXN9	Transmembrane protein 87A	Tmem87a	1856
9080400	8737400	9446500	10553000	10780000	9824600	Mus musculus				4	1	1	NaN	NaN	NaN	20,767	0	14,681	167840000	12	29	Q9QXT0	Q9QXT0	Protein canopy homolog 2	Cnpy2	2222
11506000	11998000	15756000	10712000	9305700	9825100	Mus musculus				2	2	0	NaN	NaN	0	28,567	0	14,099	224630000	15	52	Q9QZ23	Q9QZ23	NFU1 iron-sulfur cluster scaffold homolog, mitochondrial	Nfu1	2228
15351000	13855000	18555000	12267000	14985000	9885600	Mus musculus				3	3	3	NaN	NaN	NaN	42,598	0	68,897	247620000	23	41	Q60854	Q60854	Serpin B6	Serpinb6	1511
8786500	7404000	9603400	8908200	9227900	9907700	Mus musculus				7	7	0	32	32	0	33,83	0	58,038	461490000	18	155	P47941	P47941	Crk-like protein	Crkl	820
8815400	7652200	4517000	13772000	10870000	9983700	Mus musculus				3	1	1	NaN	NaN	NaN	37,616	0	34,347	111770000	20	42	Q9WUP7	Q9WUP7	Ubiquitin carboxyl-terminal hydrolase isozyme L5	Uchl5	2262
6642400	10523000	10317000	8783800	8428400	10010000	Mus musculus				8	8	1	NaN	NaN	NaN	75,029	0	21,786	300550000	47	70	Q9R190	Q9R190	Metastasis-associated protein MTA2	Mta2	2239
11589000	9542300	14723000	8341100	9101600	10106000	Mus musculus				8	8	1	NaN	NaN	NaN	123,97	0	29,805	304660000	61	49	Q9EPU0	Q9EPU0	Regulator of nonsense transcripts 1	Upf1	2135
19746000	10138000	8239900	17825000	25456000	10213000	Mus musculus				3	3	0	NaN	NaN	0	34,883	0	16,898	264910000	15	43	P42669	P42669	Transcriptional activator protein Pur-alpha	Pura	782
6554000	5658300	20156000	6556000	6106200	10257000	Mus musculus				4	4	1	NaN	NaN	NaN	49,419	0	66,147	173840000	27	31	P46467	P46467	Vacuolar protein sorting-associated protein 4B	Vps4b	806
11054000	8685400	8005800	7934400	10400000	10301000	Mus musculus				5	5	0	26	26	0	24,74	0	88,843	183840000	13	48	O08547	O08547	Vesicle-trafficking protein SEC22b	Sec22b	118
8212400	5206700	7375700	16284000	3752700	10342000	Mus musculus				1	1	0	NaN	NaN	0	NaN	0	30,081	64895000	7	25	P16254	P16254	Signal recognition particle 14 kDa protein;Signal recognition particle 14 kDa protein, N-terminally processed	Srp14	540
8662100	6395400	10113000	5891000	12009000	10365000	Mus musculus				3	3	1	NaN	NaN	NaN	100,45	0	36,766	118510000	49	41	Q99MR6	Q99MR6	Serrate RNA effector molecule homolog	Srrt	2037
13634000	8138200	6931100	7942200	12280000	10411000	Mus musculus				4	4	2	29	29	NaN	25,147	0	22,047	315540000	17	76	Q62446	Q62446	Peptidyl-prolyl cis-trans isomerase FKBP3	Fkbp3	1537
13696000	12962000	0	11308000	7626200	10433000	Mus musculus				1	1	1	NaN	NaN	NaN	72,037	0,0067476	17,011	131240000	42	3	P09922	P09922	Interferon-induced GTP-binding protein Mx1	Mx1	449
16373000	18018000	11073000	10126000	14959000	10442000	Mus musculus				6	6	0	NaN	NaN	0	40,707	0	80,341	229300000	20	38	P68181	P68181	cAMP-dependent protein kinase catalytic subunit beta	Prkacb	1076
35895000	12590000	7036700	14273000	13438000	10471000	Mus musculus				11	3	1	NaN	NaN	NaN	50,09	0	12,108	159200000	22	24	Q922F4	Q922F4	Tubulin beta-6 chain	Tubb6	1994
12884000	18387000	13593000	13135000	13729000	10490000	Mus musculus				13	13	1	31,9	31,9	NaN	45,536	0	49,334	601640000	29	170	Q99JI4	Q99JI4	26S proteasome non-ATPase regulatory subunit 6	Psmd6	2027
11071000	10442000	14023000	11219000	10550000	10502000	Mus musculus				10	10	0	15	15	0	91,006	0	20,689	399490000	43	55	O35286	O35286	Pre-mRNA-splicing factor ATP-dependent RNA helicase DHX15	Dhx15	176
7359400	8455900	11338000	10146000	8244000	10585000	Mus musculus				4	4	4	NaN	NaN	NaN	114,65	0	22,995	201460000	47	39	O09159	O09159	Lysosomal alpha-mannosidase	Man2b1	139
12234000	13796000	14480000	17368000	20146000	10743000	Mus musculus				6	6	1	NaN	NaN	NaN	116,8	0	38,846	430310000	32	95	Q80X50	Q80X50	Ubiquitin-associated protein 2-like	Ubap2l	1794
18927000	16326000	18857000	14710000	19950000	10769000	Mus musculus				10	10	7	NaN	NaN	NaN	128,65	0	45,264	509120000	60	106	Q810B6	Q810B6	Rabankyrin-5	Ankfy1	1800
16791000	14416000	14887000	16701000	18425000	10867000	Mus musculus				13	13	10	NaN	NaN	NaN	144,27	0	45,483	529340000	67	115	Q8BU30	Q8BU30	Isoleucine--tRNA ligase, cytoplasmic	Iars	1853
17078000	8425100	11430000	8625800	9174600	10869000	Mus musculus				14	13	0	NaN	NaN	0	109,36	0	95,675	659010000	56	213	O08810	O08810	116 kDa U5 small nuclear ribonucleoprotein component	Eftud2	132
12454000	11773000	16232000	12338000	10392000	10943000	Mus musculus				9	9	0	NaN	NaN	0	102,36	0	75,419	456230000	38	154	Q8BFY9	Q8BFY9	Transportin-1	Tnpo1	1815
12709000	14633000	16218000	8347800	9304800	10983000	Mus musculus				7	7	3	NaN	NaN	NaN	63,589	0	38,38	213170000	36	44	Q505F5	Q505F5	Leucine-rich repeat-containing protein 47	Lrrc47	1377
17378000	12062000	16319000	11342000	16008000	11025000	Mus musculus				3	3	0	NaN	NaN	0	43,953	0	130,32	240360000	17	102	O54724	O54724	Polymerase I and transcript release factor	Ptrf	224
11094000	13081000	21998000	20379000	32760000	11041000	Mus musculus				3	3	0	36,5	36,5	0	16,062	0	26,308	516050000	8	58	Q9CR86	Q9CR86	Calcium-regulated heat stable protein 1	Carhsp1	2065
16990000	14621000	15970000	14595000	12368000	11085000	Mus musculus				15	15	3	NaN	NaN	NaN	243,24	0	83,442	530430000	111	129	B2RQC6	B2RQC6	CAD protein;Glutamine-dependent carbamoyl-phosphate synthase;Aspartate carbamoyltransferase;Dihydroorotase	Cad	50
9814200	11008000	9009100	13839000	9510100	11120000	Mus musculus				6	6	2	NaN	NaN	NaN	36,71	0	20,393	476600000	21	98	P58389	P58389	Serine/threonine-protein phosphatase 2A activator	Ppp2r4	934
18281000	20230000	14358000	12085000	12275000	11150000	Mus musculus				4	4	0	NaN	NaN	0	47,744	0	19,411	440320000	21	48	O88712	O88712	C-terminal-binding protein 1	Ctbp1	312
11497000	20257000	11369000	10034000	12093000	11168000	Mus musculus				4	4	1	NaN	NaN	NaN	71,543	0	66,285	300860000	24	100	Q7M6Y3;Q61548	Q7M6Y3	Phosphatidylinositol-binding clathrin assembly protein	Picalm	1771
9476800	9722500	14171000	11876000	12841000	11228000	Mus musculus				8	8	0	NaN	NaN	0	51,737	0	37,712	421650000	26	149	Q8C878	Q8C878	NEDD8-activating enzyme E1 catalytic subunit	Uba3	1867
8527600	0	14545000	7735300	0	11235000	Mus musculus				1	1	1	0,3	0,3	0,3	513,63	0,0083737	15,298	72851000	242	4	Q9JI18	Q9JI18	Low-density lipoprotein receptor-related protein 1B	Lrp1b	2168
4479100	0	10363000	10105000	0	11267000	Mus musculus				4	4	3	33	33	NaN	22,197	0	86,579	134900000	13	29	Q923D2	Q923D2	Flavin reductase (NADPH)	Blvrb	1996
7390300	12049000	11374000	8228700	3953300	11273000	Mus musculus				4	4	4	NaN	NaN	NaN	52,572	0	21,692	300210000	25	92	Q9CT10	Q9CT10	Ran-binding protein 3	Ranbp3	2071
9563600	9460900	6720500	7862300	11248000	11310000	Mus musculus				2	2	0	NaN	NaN	0	19,414	0	17,077	196920000	12	46	Q6PGB6	Q6PGB6	N-alpha-acetyltransferase 50	Naa50	1735
7197000	11706000	11866000	15454000	15804000	11314000	Mus musculus				3	3	0	38,5	38,5	0	NaN	0	90,623	252200000	6	45	P62627	P62627	Dynein light chain roadblock-type 1	Dynlrb1	1014
12900000	11749000	16170000	6212400	10807000	11318000	Mus musculus				6	6	1	NaN	NaN	NaN	59,964	0	32,497	347970000	24	72	O35345;Q60960	O35345;Q60960	Importin subunit alpha-7;Importin subunit alpha-5;Importin subunit alpha-5, N-terminally processed	Kpna6;Kpna1	180
10492000	14271000	10522000	10147000	14247000	11390000	Mus musculus				8	8	2	NaN	NaN	NaN	50,02	0	86,04	452840000	27	101	P46664	P46664	Adenylosuccinate synthetase isozyme 2	Adss	807
40095000	33923000	11166000	80872000	26437000	11425000	Mus musculus				5	1	1	NaN	6	6	33,316	0	11,168	473450000	22	46	Q9CPV4	Q9CPV4	Glyoxalase domain-containing protein 4	Glod4	2056
24532000	15628000	4352500	15867000	20799000	11535000	Mus musculus				5	5	1	NaN	NaN	NaN	42,516	0	65,271	505050000	23	121	Q99JX4	Q99JX4	Eukaryotic translation initiation factor 3 subunit M	Eif3m	2029
8609100	8298700	12466000	8706900	21202000	11550000	Mus musculus				2	2	0	NaN	NaN	0	12,405	0	170,44	191340000	8	49	P83870	P83870	PHD finger-like domain-containing protein 5A	Phf5a	1116
3460300	5229500	7735400	2702900	8085200	11677000	Mus musculus				1	1	1	NaN	NaN	NaN	15,278	0	62,363	75973000	4	37	Q9ER81	Q9ER81	Torsin-1A-interacting protein 2, isoform IFRG15	Tor1aip2	2144
5137200	4848600	5342500	9518200	6454900	11698000	Mus musculus				4	4	3	NaN	NaN	NaN	27,385	0	12,169	227610000	16	58	Q9D1E6	Q9D1E6	Tubulin-folding cofactor B	Tbcb	2095
2400300	7303200	8114000	6314800	5956300	11756000	Mus musculus				4	1	1	NaN	4	4	30,641	0,0071238	16,078	61382000	19	8	P48758	P48758	Carbonyl reductase [NADPH] 1	Cbr1	833
22103000	9036200	11348000	10603000	13671000	11812000	Mus musculus				2	2	0	37,1	37,1	0	10,435	0	15,965	342110000	7	56	P99028	P99028	Cytochrome b-c1 complex subunit 6, mitochondrial	Uqcrh	1160
24557000	14223000	17188000	11158000	9510600	11896000	Mus musculus				13	13	0	NaN	NaN	0	133,73	0	119,97	425820000	68	81	Q61543	Q61543	Golgi apparatus protein 1	Glg1	1519
10835000	10530000	17867000	9664000	17384000	11950000	Mus musculus				3	3	0	34,6	34,6	0	89,723	0	32,45	247990000	7	70	P29595	P29595	NEDD8	Nedd8	686
8708800	14325000	7370900	6132700	6161000	12044000	Mus musculus				1	1	1	NaN	NaN	NaN	57,621	0	31,674	73966000	23	17	P17439	P17439	Glucosylceramidase	Gba	563
12875000	16547000	15043000	11070000	10115000	12211000	Mus musculus				8	8	2	NaN	NaN	NaN	86,436	0	239,56	502860000	39	149	Q9D662	Q9D662	Protein transport protein Sec23B	Sec23b	2104
15171000	9655700	6197600	7076200	9666400	12255000	Mus musculus				6	6	1	NaN	NaN	NaN	40,301	0	62,869	313130000	17	95	P51863	P51863	V-type proton ATPase subunit d 1	Atp6v0d1	875
0	10619000	16560000	8493200	8712500	12295000	Mus musculus				5	1	0	NaN	NaN	0	27,623	0,0019389	23,143	72228000	14	6	Q9DCW4	Q9DCW4	Electron transfer flavoprotein subunit beta	Etfb	2127
14423000	13683000	12671000	11064000	11048000	12313000	Mus musculus				20	16	9	NaN	NaN	6	277,82	0	45,384	535260000	146	78	Q80X90	Q80X90	Filamin-B	Flnb	1795
10341000	10705000	20212000	12905000	11140000	12315000	Mus musculus				7	7	1	NaN	NaN	NaN	68,325	0	18,025	266130000	37	27	P50516	P50516	V-type proton ATPase catalytic subunit A	Atp6v1a	862
5231700	2855300	3655400	3360000	0	12467000	Mus musculus				1	1	0	NaN	NaN	0	14,427	0,0042056	20,227	24135000	10	4	P11031	P11031	Activated RNA polymerase II transcriptional coactivator p15	Sub1	473
14286000	12453000	7671700	13880000	13811000	12573000	Mus musculus				4	4	0	NaN	NaN	0	37,548	0	81,902	268360000	20	60	O35864	O35864	COP9 signalosome complex subunit 5	Cops5	199
13522000	17546000	20154000	15703000	10932000	12608000	Mus musculus				4	4	1	NaN	NaN	NaN	38,117	0	11,935	179380000	24	45	Q8BK64;Q8N9S3	Q8BK64	Activator of 90 kDa heat shock protein ATPase homolog 1	Ahsa1	1833
14942000	12392000	13806000	24068000	13101000	12701000	Mus musculus				5	5	2	NaN	NaN	NaN	61,174	0	34,947	452570000	28	118	Q8BFR4	Q8BFR4	N-acetylglucosamine-6-sulfatase	Gns	1813
9860400	17240000	16833000	17454000	13978000	12737000	Mus musculus				5	5	2	NaN	NaN	NaN	49,925	0	60,377	345790000	23	73	Q07076	Q07076	Annexin A7	Anxa7	1195
7980500	12256000	14313000	12320000	17273000	12856000	Mus musculus				7	7	0	18	18	0	73,963	0	38,331	414920000	41	83	D3Z7P3	D3Z7P3	Glutaminase kidney isoform, mitochondrial	Gls	66
0	4236100	9149200	7763000	5553000	12912000	Mus musculus				1	1	1	NaN	NaN	NaN	160,85	0,0058691	17,253	135180000	90	13	Q6ZQ06	Q6ZQ06	Centrosomal protein of 162 kDa	Cep162	1757
34125000	4592100	5361500	3682600	7727700	12977000	Mus musculus				8	8	0	50,4	50,4	0	29,82	0	66,442	287260000	18	58	P67778	P67778	Prohibitin	Phb	1072
15416000	8645200	16335000	18689000	23048000	12986000	Mus musculus				5	5	4	NaN	NaN	7	73,12	0	12,851	424060000	28	73	P23780;Q8VC60	P23780	Beta-galactosidase	Glb1	624
15526000	9104600	12373000	6664900	10041000	13030000	Mus musculus				4	4	0	NaN	NaN	0	30,891	0	95,218	178150000	14	29	O35326	O35326	Serine/arginine-rich splicing factor 5	Srsf5	178
12120000	16842000	8565900	13372000	9503000	13063000	Mus musculus				5	5	1	NaN	NaN	NaN	52,292	0	64,267	331000000	26	46	P13439	P13439	Uridine 5-monophosphate synthase;Orotate phosphoribosyltransferase;Orotidine 5-phosphate decarboxylase	Umps	504
20557000	8270800	13309000	14319000	9216300	13085000	Mus musculus				4	4	0	20	20	0	30,224	0	9,581	267850000	16	45	Q9CZ04	Q9CZ04	COP9 signalosome complex subunit 7a	Cops7a	2084
24311000	16041000	0	28814000	0	13121000	Mus musculus				8	1	1	NaN	2	2	53,514	0	30,371	183650000	27	9	Q9JLJ2	Q9JLJ2	4-trimethylaminobutyraldehyde dehydrogenase	Aldh9a1	2190
17164000	18269000	8009100	25297000	19842000	13271000	Mus musculus				8	8	1	41,2	41,2	NaN	26,201	0	57,394	761240000	13	174	Q62348	Q62348	Translin	Tsn	1531
13004000	11059000	13086000	11855000	10644000	13299000	Mus musculus				8	8	7	NaN	NaN	NaN	57,927	0	79,553	447960000	28	127	P52293	P52293	Importin subunit alpha-1	Kpna2	878
0	9592800	7261600	0	5884800	13334000	Mus musculus				1	1	1	NaN	NaN	NaN	NaN	0	44,494	172570000	15	19	O88696	O88696	ATP-dependent Clp protease proteolytic subunit, mitochondrial	Clpp	311
11273000	12039000	13221000	13802000	14265000	13340000	Mus musculus				11	11	6	NaN	NaN	NaN	63,53	0	191,23	517990000	32	138	P46061	P46061	Ran GTPase-activating protein 1	Rangap1	801
7752500	6889500	6900600	10000000	5674900	13424000	Mus musculus				5	5	4	NaN	NaN	10	74,042	0	80,261	229310000	38	36	Q3UDE2	Q3UDE2	Tubulin--tyrosine ligase-like protein 12	Ttll12	1314
16951000	22749000	13942000	12203000	9018900	13450000	Mus musculus				4	4	1	15	15	4	57,922	0	90,204	342640000	19	48	O35343	O35343	Importin subunit alpha-3	Kpna4	179
22696000	21026000	13615000	12409000	11755000	13546000	Mus musculus				8	2	0	NaN	NaN	0	42,281	0	98,384	227710000	23	50	Q8R5C5	Q8R5C5	Beta-centractin	Actr1b	1931
8090800	10358000	7762000	8421900	9964000	13553000	Mus musculus				6	6	0	32,1	32,1	0	36,776	0	59,012	351760000	23	116	Q921M7	Q921M7	Protein FAM49B	Fam49b	1991
11422000	1658400	14825000	0	10341000	13611000	Mus musculus				3	3	2	NaN	NaN	NaN	19,859	0,0037771	20,985	91311000	15	7	Q9D1M4	Q9D1M4	Eukaryotic translation elongation factor 1 epsilon-1	Eef1e1	2099
16224000	15485000	13075000	11989000	9954600	13628000	Mus musculus				11	11	1	NaN	NaN	NaN	100,11	0	181,43	591050000	56	112	P26231	P26231	Catenin alpha-1	Ctnna1	648
11726000	17881000	14623000	15907000	11213000	13659000	Mus musculus				7	6	2	NaN	14	NaN	52,6	0	80,929	394750000	28	120	P50431	P50431	Serine hydroxymethyltransferase, cytosolic	Shmt1	858
14494000	16300000	22350000	11474000	12726000	13824000	Mus musculus				11	11	1	NaN	NaN	NaN	88,544	0	46,099	785050000	40	145	Q8K4Z5	Q8K4Z5	Splicing factor 3A subunit 1	Sf3a1	1908
42358000	14570000	44318000	38897000	29401000	13835000	Mus musculus				2	2	0	NaN	NaN	0	26,313	0	210,9	425000000	11	43	Q80XU3	Q80XU3	Nuclear ubiquitous casein and cyclin-dependent kinase substrate 1	Nucks1	1796
7616400	10270000	16698000	13072000	11987000	13962000	Mus musculus				4	4	4	NaN	NaN	NaN	35,877	0	79,24	410890000	19	93	P23591	P23591	GDP-L-fucose synthase	Tsta3	622
11725000	22750000	29179000	12224000	19045000	13999000	Mus musculus				5	5	0	38,2	38,2	0	21,258	0	40,41	447920000	9	98	P60766;Q8R527;Q9ER71	P60766	Cell division control protein 42 homolog	Cdc42	946
21749000	17392000	23731000	14248000	22273000	14094000	Mus musculus				3	3	0	NaN	NaN	0	47,832	0	40,086	323190000	27	58	O88543	O88543	COP9 signalosome complex subunit 3	Cops3	301
12927000	18774000	15839000	10259000	8525800	14162000	Mus musculus				10	10	1	NaN	NaN	NaN	54,191	0	28,253	483930000	29	87	P54823	P54823	Probable ATP-dependent RNA helicase DDX6	Ddx6	911
18843000	18500000	22575000	13408000	17800000	14168000	Mus musculus				8	8	0	21	21	0	49,548	0	94,706	418170000	26	133	O88685	O88685	26S protease regulatory subunit 6A	Psmc3	310
15159000	13234000	9346000	13346000	12031000	14212000	Mus musculus				6	6	0	NaN	NaN	0	116,05	0	59,264	354660000	41	98	Q91YE6	Q91YE6	Importin-9	Ipo9	1976
23349000	18210000	21910000	20855000	22813000	14307000	Mus musculus				12	11	1	NaN	NaN	2	66,785	0	248,28	921690000	39	173	P14733	P14733	Lamin-B1	Lmnb1	523
11307000	6934800	5941400	15317000	14153000	14315000	Mus musculus				3	3	1	NaN	NaN	NaN	18,37	0	129,26	223140000	11	63	Q9QUR7	Q9QUR7	Peptidyl-prolyl cis-trans isomerase NIMA-interacting 1	Pin1	2213
15089000	13654000	16957000	13202000	14492000	14583000	Mus musculus				7	7	0	NaN	NaN	0	56,784	0	133,76	495030000	34	120	O35841	O35841	Apoptosis inhibitor 5	Api5	197
7387200	14925000	11068000	9660400	17836000	14680000	Mus musculus				6	6	3	NaN	NaN	NaN	54,866	0	14,898	380420000	30	43	P54822	P54822	Adenylosuccinate lyase	Adsl	910
6529600	4709800	11085000	8287000	11571000	14708000	Mus musculus				5	5	0	NaN	NaN	0	64,469	0	32,034	275720000	30	74	O08539	O08539	Myc box-dependent-interacting protein 1	Bin1	117
14444000	12719000	23602000	10999000	10844000	14752000	Mus musculus				14	14	10	NaN	NaN	7	235,63	0	99,342	429300000	135	76	E9Q7G0	E9Q7G0	Nuclear mitotic apparatus protein 1	Numa1	87
6728200	19272000	19318000	5933600	21033000	14773000	Mus musculus				3	3	2	46,6	46,6	NaN	NaN	0	14,793	270700000	6	42	Q9EQS3	Q9EQS3	C-Myc-binding protein	Mycbp	2138
10771000	15742000	18897000	17988000	17285000	14966000	Mus musculus				7	7	0	31,9	31,9	0	35,49	0	43,286	556140000	18	98	P28352	P28352	DNA-(apurinic or apyrimidinic site) lyase;DNA-(apurinic or apyrimidinic site) lyase, mitochondrial	Apex1	670
12540000	14062000	8631000	14954000	12686000	15022000	Mus musculus				5	5	3	NaN	NaN	NaN	52,895	0	78,545	369300000	34	117	Q9D8W5	Q9D8W5	26S proteasome non-ATPase regulatory subunit 12	Psmd12	2114
18794000	19146000	15322000	13200000	14631000	15110000	Mus musculus				13	13	7	NaN	NaN	NaN	134,19	0	67,353	571760000	61	100	Q8BMJ2	Q8BMJ2	Leucine--tRNA ligase, cytoplasmic	Lars	1840
6735800	5145800	7417600	8528500	4899100	15135000	Mus musculus				1	1	1	NaN	NaN	NaN	13,815	0	52,459	79051000	8	29	Q9CWW6	Q9CWW6	Peptidyl-prolyl cis-trans isomerase NIMA-interacting 4	Pin4	2077
18798000	21237000	13427000	21888000	15639000	15239000	Mus musculus				5	5	4	NaN	NaN	NaN	34,567	0	60,951	382280000	19	70	O89079	O89079	Coatomer subunit epsilon	Cope	327
17832000	25071000	19224000	20148000	22799000	15332000	Mus musculus				5	5	2	21	21	NaN	33,997	0	17,575	522030000	18	89	P31230	P31230	Aminoacyl tRNA synthase complex-interacting multifunctional protein 1;Endothelial monocyte-activating polypeptide 2	Aimp1	705
9318400	5645300	12345000	14830000	9320100	15347000	Mus musculus				2	2	1	NaN	NaN	NaN	13,996	0	30,82	233130000	9	55	Q9DAK9	Q9DAK9	14 kDa phosphohistidine phosphatase	Phpt1	2116
15992000	11542000	15279000	19557000	14176000	15471000	Mus musculus				12	12	3	NaN	NaN	NaN	87,265	0	43,44	473860000	48	110	Q9Z110	Q9Z110	Delta-1-pyrroline-5-carboxylate synthase;Glutamate 5-kinase;Gamma-glutamyl phosphate reductase	Aldh18a1	2286
15462000	13953000	14069000	12469000	15241000	15504000	Mus musculus				3	3	1	22	22	NaN	25,086	0	41,928	292720000	11	55	Q9DBZ5	Q9DBZ5	Eukaryotic translation initiation factor 3 subunit K	Eif3k	2122
35543000	11850000	18591000	12148000	12917000	15576000	Mus musculus				9	9	0	NaN	NaN	0	94,629	0	119,39	476440000	46	132	Q8K310	Q8K310	Matrin-3	Matr3	1900
14411000	17675000	20653000	16256000	15925000	15710000	Mus musculus				5	5	1	34,8	34,8	NaN	24,936	0	172,11	438880000	14	111	Q9D8B3	Q9D8B3	Charged multivesicular body protein 4b	Chmp4b	2111
9670900	11774000	8765600	11309000	22016000	15754000	Mus musculus				4	3	0	38,8	33,3	0	19,116	0	118,97	331090000	10	89	O70493	O70493	Sorting nexin-12	Snx12	271
10953000	14681000	11067000	17413000	9874300	16144000	Mus musculus				9	9	0	NaN	NaN	0	57,229	0	152,97	491340000	29	132	Q5XJY5	Q5XJY5	Coatomer subunit delta	Arcn1	1505
11230000	13360000	12833000	14199000	13773000	16220000	Mus musculus				11	11	0	NaN	NaN	0	76,723	0	101,59	549790000	42	145	Q3THK7	Q3THK7	GMP synthase [glutamine-hydrolyzing]	Gmps	1307
12833000	14121000	4057200	20174000	15460000	16368000	Mus musculus				7	7	1	NaN	NaN	2	61,249	0	42,539	416160000	28	100	Q60598	Q60598	Src substrate cortactin	Cttn	1508
26625000	19557000	11629000	14137000	22759000	16407000	Mus musculus				3	1	0	NaN	NaN	0	70,636	0	29,587	270630000	40	36	P16627	P16627	Heat shock 70 kDa protein 1-like	Hspa1l	548
58422000	8037400	7535800	9328300	13877000	16480000	Mus musculus				9	9	0	46,6	46,6	0	32,351	0	135,58	633780000	18	99	Q60932	Q60932	Voltage-dependent anion-selective channel protein 1	Vdac1	1513
19474000	23252000	19438000	20104000	18590000	16546000	Mus musculus				14	14	3	34,1	34,1	NaN	51,112	0	72,315	1056900000	28	250	Q9WTM5	Q9WTM5	RuvB-like 2	Ruvbl2	2254
15908000	11032000	7322700	14723000	9609000	16669000	Mus musculus				4	4	1	NaN	NaN	NaN	38,092	0	58,522	303620000	22	69	Q99L45	Q99L45	Eukaryotic translation initiation factor 2 subunit 2	Eif2s2	2033
17773000	15324000	16260000	21897000	21410000	16670000	Mus musculus				15	15	1	NaN	NaN	NaN	83,355	0	105,31	1054700000	47	298	Q9D0R2	Q9D0R2	Threonine--tRNA ligase, cytoplasmic	Tars	2093
28407000	22359000	21008000	15236000	17487000	17001000	Mus musculus				16	16	0	NaN	NaN	0	103,93	0	75,474	593460000	48	119	O35643	O35643	AP-1 complex subunit beta-1	Ap1b1	187
11910000	16304000	5213800	17454000	13243000	17606000	Mus musculus				3	3	1	NaN	NaN	NaN	24,313	0	19,795	345050000	10	79	Q62393	Q62393	Tumor protein D52	Tpd52	1534
8321700	9139700	10606000	21914000	9340700	17692000	Mus musculus				2	2	0	NaN	NaN	0	10,477	0	22,727	148060000	4	20	Q91VW3	Q91VW3	SH3 domain-binding glutamic acid-rich-like protein 3	Sh3bgrl3	1967
14115000	32032000	24659000	13364000	21763000	17722000	Mus musculus				7	7	0	23	23	0	47,408	0	26,199	262750000	22	56	P54775	P54775	26S protease regulatory subunit 6B	Psmc4	908
19491000	18884000	22256000	17307000	15198000	17745000	Mus musculus				10	10	6	NaN	NaN	NaN	101,43	0	144,66	545410000	49	95	Q68FL6	Q68FL6	Methionine--tRNA ligase, cytoplasmic	Mars	1632
23857000	28151000	20735000	17900000	17467000	17809000	Mus musculus				4	4	0	NaN	NaN	0	55,074	0	81,895	373540000	27	61	O09106	O09106	Histone deacetylase 1	Hdac1	138
11421000	9311200	22461000	8020900	8435800	18015000	Mus musculus				3	3	0	NaN	NaN	0	34,958	0	39,327	218650000	19	56	P07607	P07607	Thymidylate synthase	Tyms	419
10277000	13251000	13465000	10554000	11862000	18050000	Mus musculus				6	6	0	NaN	NaN	0	53,932	0	127,79	329220000	34	70	Q61655;Q9QY15	Q61655	ATP-dependent RNA helicase DDX19A	Ddx19a	1523
10123000	12012000	16895000	14216000	13979000	18057000	Mus musculus				3	3	2	0,4	0,4	0,2	966,58	0,008359	15,228	288020000	497	8	A2AAJ9	A2AAJ9	Obscurin	Obscn	11
18753000	26187000	14366000	14419000	19338000	18144000	Mus musculus				5	5	0	NaN	NaN	0	40,148	0	51,083	606230000	21	103	P55264	P55264	Adenosine kinase	Adk	918
17857000	20688000	18455000	17723000	17185000	18159000	Mus musculus				10	10	0	NaN	NaN	0	85,268	0	91,771	465920000	41	86	P47857	P47857	ATP-dependent 6-phosphofructokinase, muscle type	Pfkm	818
40155000	22490000	24085000	20679000	13631000	18251000	Mus musculus				3	3	2	NaN	NaN	NaN	119,27	0	33,522	234000000	48	56	Q8VI75	Q8VI75	Importin-4	Ipo4	1956
36881000	17755000	7982600	15687000	15504000	18280000	Mus musculus				3	3	0	25	25	0	12,259	0	27,663	325820000	6	70	P84089	P84089	Enhancer of rudimentary homolog	Erh	1122
9070900	10416000	18731000	12883000	13561000	18377000	Mus musculus				6	6	6	NaN	NaN	NaN	52,206	0	31,845	449900000	24	117	Q9Z2W0	Q9Z2W0	Aspartyl aminopeptidase	Dnpep	2303
51144000	6863700	4914300	6337100	8902700	18632000	Mus musculus				7	7	0	NaN	NaN	0	33,296	0	45,135	372950000	26	85	O35129	O35129	Prohibitin-2	Phb2	167
24189000	23115000	18550000	19898000	18138000	18726000	Mus musculus				5	5	1	31	31	NaN	23,412	0	54,479	531290000	14	84	P35278	P35278	Ras-related protein Rab-5C	Rab5c	728
14721000	25898000	23763000	12340000	17148000	18926000	Mus musculus				13	8	0	24	NaN	0	68,542	0	79,893	412430000	39	107	P26043	P26043	Radixin	Rdx	646
0	13707000	23665000	18116000	20312000	19199000	Mus musculus				1	1	0	NaN	NaN	0	99,374	0	33,603	250370000	4	25	P62322	P62322	U6 snRNA-associated Sm-like protein LSm5	Lsm5	1008
8022300	15336000	16097000	15794000	18846000	19221000	Mus musculus				6	6	2	NaN	NaN	NaN	33,676	0	62,846	378140000	14	131	Q80UW2	Q80UW2	F-box only protein 2	Fbxo2	1789
18051000	23742000	20995000	22365000	30873000	19371000	Mus musculus				13	13	1	NaN	NaN	NaN	60,718	0	80,373	769070000	39	157	P14685	P14685	26S proteasome non-ATPase regulatory subunit 3	Psmd3	522
40469000	20341000	24868000	14118000	14303000	19579000	Mus musculus				33	23	0	NaN	NaN	0	228,99	0	238,23	973000000	125	210	Q61879	Q61879	Myosin-10	Myh10	1524
9502200	23724000	43910000	21760000	22618000	19580000	Mus musculus				9	9	6	30	30	NaN	46,415	0	87,527	871660000	23	119	Q91W90	Q91W90	Thioredoxin domain-containing protein 5	Txndc5	1969
10437000	19495000	13072000	8955400	21362000	19605000	Mus musculus				7	7	4	NaN	NaN	NaN	54,079	0	71,024	616880000	22	105	P97384	P97384	Annexin A11	Anxa11	1142
8182400	8034500	9696500	8988300	4667200	19630000	Mus musculus				1	1	0	NaN	NaN	0	24,945	0	35,96	133530000	7	50	Q8VEE0	Q8VEE0	Ribulose-phosphate 3-epimerase	Rpe	1947
14138000	15529000	12555000	27153000	20920000	19656000	Mus musculus				3	3	1	35,1	35,1	NaN	12,811	0	15,537	496910000	8	64	Q9JJU8	Q9JJU8	SH3 domain-binding glutamic acid-rich-like protein	Sh3bgrl	2181
29146000	32472000	11509000	18739000	17710000	19662000	Mus musculus				1	1	0	NaN	NaN	0	12,554	0	35,996	158510000	9	6	O55142	O55142	60S ribosomal protein L35a	Rpl35a	240
22607000	27601000	41493000	21391000	21405000	19752000	Mus musculus				5	5	0	NaN	NaN	0	25,053	0	15,153	481040000	14	45	P63073	P63073	Eukaryotic translation initiation factor 4E	Eif4e	1055
18915000	25152000	26873000	12598000	23957000	20297000	Mus musculus				6	6	2	20	20	NaN	51,828	0	27,196	455210000	25	88	P97855	P97855	Ras GTPase-activating protein-binding protein 1	G3bp1	1158
48420000	25125000	16600000	22468000	25281000	20404000	Mus musculus				2	1	0	NaN	NaN	0	40,619	0	21,37	248170000	21	36	P14426;P04223;P01901	P14426;P04223;P01901	H-2 class I histocompatibility antigen, D-K alpha chain;H-2 class I histocompatibility antigen, K-K alpha chain;H-2 class I histocompatibility antigen, K-B alpha chain	H2-D1;H2-K1	356
29661000	26434000	19270000	19111000	24333000	20426000	Mus musculus				6	6	3	12	12	NaN	107,5	0	131,77	577490000	53	158	Q64737	Q64737	Trifunctional purine biosynthetic protein adenosine-3;Phosphoribosylamine--glycine ligase;Phosphoribosylformylglycinamidine cyclo-ligase;Phosphoribosylglycinamide formyltransferase	Gart	1616
26285000	28149000	19866000	32647000	21329000	20554000	Mus musculus				10	10	1	NaN	NaN	NaN	70,568	0	248,31	1178100000	35	155	Q9Z1F9	Q9Z1F9	SUMO-activating enzyme subunit 2	Uba2	2290
22381000	24756000	14564000	23620000	18803000	20565000	Mus musculus				4	4	0	20	20	0	28,405	0	11,794	440220000	14	65	O70435	O70435	Proteasome subunit alpha type-3	Psma3	270
46124000	16643000	22490000	17209000	17113000	20610000	Mus musculus				9	9	1	NaN	NaN	NaN	77,648	0	28,246	634510000	52	130	Q9D0E1	Q9D0E1	Heterogeneous nuclear ribonucleoprotein M	Hnrnpm	2090
7865900	19283000	26905000	8189100	19410000	20833000	Mus musculus				3	3	3	NaN	NaN	NaN	30,953	0	59,071	241200000	20	47	Q8K354	Q8K354	Carbonyl reductase [NADPH] 3	Cbr3	1901
29657000	28962000	32198000	22542000	24366000	21090000	Mus musculus				22	22	1	NaN	NaN	NaN	138,43	0	135,42	1264800000	76	209	Q8CIE6	Q8CIE6	Coatomer subunit alpha;Xenin;Proxenin	Copa	1881
36662000	32293000	27044000	19053000	35515000	21199000	Mus musculus				5	5	1	31,4	31,4	NaN	26,94	0	47,907	523930000	15	88	O08583;Q9JJW6	O08583	THO complex subunit 4	Alyref	121
20677000	26852000	22552000	20558000	17434000	21376000	Mus musculus				11	11	0	40,4	40,4	0	46,284	0	90,588	1097900000	28	205	O88544	O88544	COP9 signalosome complex subunit 4	Cops4	302
35401000	17969000	21980000	17531000	19312000	21479000	Mus musculus				6	6	0	20	20	0	56,888	0	51,157	608750000	26	121	O70310	O70310	Glycylpeptide N-tetradecanoyltransferase 1	Nmt1	267
14671000	13063000	15339000	18342000	16019000	21738000	Mus musculus				6	6	0	42	42	0	20,605	0	250,92	489740000	9	126	Q3UHX2	Q3UHX2	28 kDa heat- and acid-stable phosphoprotein	Pdap1	1317
19942000	11645000	13470000	20110000	18618000	21807000	Mus musculus				7	7	0	NaN	NaN	0	56,55	0	32,774	481680000	29	104	P62814;Q91YH6	P62814	V-type proton ATPase subunit B, brain isoform	Atp6v1b2	1024
23525000	16939000	22894000	22677000	30068000	21974000	Mus musculus				15	7	0	36,9	NaN	0	46,402	0	62,283	610050000	23	105	P10630	P10630	Eukaryotic initiation factor 4A-II;Eukaryotic initiation factor 4A-II, N-terminally processed	Eif4a2	463
26381000	12947000	13654000	21984000	16140000	22412000	Mus musculus				4	4	1	NaN	NaN	NaN	32,667	0	13,007	585810000	20	84	Q9D819	Q9D819	Inorganic pyrophosphatase	Ppa1	2108
33061000	24123000	30567000	33831000	27126000	22510000	Mus musculus				5	5	2	NaN	NaN	NaN	46,852	0	37,515	818360000	24	137	Q9D1Q6	Q9D1Q6	Endoplasmic reticulum resident protein 44	Erp44	2100
21243000	43577000	11906000	33207000	26189000	22786000	Mus musculus				3	3	0	51,6	51,6	0	10,834	0	112,24	739370000	7	102	O35900	O35900	U6 snRNA-associated Sm-like protein LSm2	Lsm2	202
19027000	20032000	35392000	11723000	14473000	23075000	Mus musculus				5	1	0	NaN	8	0	22,187	0	12,563	189360000	17	31	Q9D1G1	Q9D1G1	Ras-related protein Rab-1B	Rab1b	2096
31547000	33299000	28321000	24608000	28109000	23083000	Mus musculus				13	13	0	36,5	36,5	0	50,549	0	219,7	1270300000	26	260	O55131;Q9DA97	O55131	Septin-7	Septin7	238
34787000	33695000	31923000	29984000	35639000	23118000	Mus musculus				10	10	0	NaN	NaN	0	123,09	0	123,47	1081500000	58	217	Q6P5F9	Q6P5F9	Exportin-1	Xpo1	1710
13574000	14701000	33015000	11450000	14675000	23488000	Mus musculus				3	3	1	NaN	NaN	NaN	43,214	0	48,852	296120000	13	64	Q9JII5	Q9JII5	DAZ-associated protein 1	Dazap1	2171
17665000	20086000	21981000	20144000	20944000	23600000	Mus musculus				3	3	2	46,9	46,9	NaN	90,303	0	75,558	487060000	4	119	Q4KML4	Q4KML4	Costars family protein ABRACL	Abracl	1357
26402000	37704000	32770000	25705000	27167000	24205000	Mus musculus				7	7	4	NaN	NaN	NaN	46,839	0	57,498	838100000	30	137	Q9Z2I8	Q9Z2I8	Succinyl-CoA ligase [GDP-forming] subunit beta, mitochondrial	Suclg2	2296
22570000	26945000	22094000	26476000	28176000	24258000	Mus musculus				21	21	5	NaN	NaN	NaN	92,866	0	226,54	1616600000	58	361	P97311	P97311	DNA replication licensing factor MCM6	Mcm6	1138
17834000	12927000	12560000	33262000	24812000	24445000	Mus musculus				9	9	5	38,1	38,1	NaN	33,995	0	90,054	927290000	18	111	Q64674	Q64674	Spermidine synthase	Srm	1615
20769000	38756000	0	39008000	28777000	24499000	Mus musculus				5	1	1	NaN	2	2	61,422	0	63,759	447400000	35	48	Q61207	Q61207	Prosaposin	Psap	1517
30743000	42860000	29977000	24755000	30271000	24537000	Mus musculus				23	23	1	34,1	34,1	NaN	74,237	0	137,31	1963400000	46	394	P48678	P48678	Prelamin-A/C;Lamin-A/C	Lmna	829
20698000	21755000	26889000	24684000	21092000	24559000	Mus musculus				14	14	0	34,9	34,9	0	61,417	0	200,27	1592200000	37	275	Q9D0F9	Q9D0F9	Phosphoglucomutase-1	Pgm1	2092
21244000	18751000	28022000	23359000	18377000	24819000	Mus musculus				10	10	1	NaN	NaN	NaN	88,231	0	132,79	775120000	39	202	P09055	P09055	Integrin beta-1	Itgb1	440
34120000	25367000	15518000	23127000	22634000	24898000	Mus musculus				9	9	5	NaN	NaN	8	82,406	0	62,846	649120000	47	101	P49718	P49718	DNA replication licensing factor MCM5	Mcm5	840
26616000	26492000	30105000	20634000	22960000	25435000	Mus musculus				12	12	1	NaN	NaN	NaN	73,101	0	160,82	1128200000	40	242	Q62167;P16381;Q62095;Q61496	Q62167;P16381;Q62095	ATP-dependent RNA helicase DDX3X;Putative ATP-dependent RNA helicase Pl10;ATP-dependent RNA helicase DDX3Y	Ddx3x;D1Pas1;Ddx3y	1529
22410000	20555000	24358000	32499000	33613000	25504000	Mus musculus				18	18	2	NaN	NaN	NaN	103,32	0	122,27	1500700000	53	216	Q11011	Q11011	Puromycin-sensitive aminopeptidase	Npepps	1217
27224000	30603000	32668000	26240000	26871000	25535000	Mus musculus				12	12	0	37,5	37,5	0	50,213	0	264,77	1369800000	22	228	P60122	P60122	RuvB-like 1	Ruvbl1	939
23945000	60021000	10799000	32429000	23826000	25540000	Mus musculus				10	1	1	NaN	4	4	38,734	0	52,704	459380000	24	53	P10107	P10107	Annexin A1	Anxa1	458
25782000	21659000	23977000	21590000	26262000	25621000	Mus musculus				11	11	0	54,2	54,2	0	28,729	0	103,24	1007800000	17	251	Q9QYB1	Q9QYB1	Chloride intracellular channel protein 4	Clic4	2224
20048000	19281000	22074000	26917000	26493000	25762000	Mus musculus				7	7	4	NaN	NaN	NaN	38,113	0	185,89	858930000	16	177	Q05186	Q05186	Reticulocalbin-1	Rcn1	1188
30456000	29437000	30001000	34171000	23247000	25800000	Mus musculus				8	8	7	NaN	NaN	NaN	42,295	0	38,2	1098900000	18	112	Q9R0N0	Q9R0N0	Galactokinase	Galk1	2237
24383000	17304000	25135000	28784000	24244000	25903000	Mus musculus				7	7	0	36,6	36,6	0	20,855	0	116,47	1013900000	10	171	P23198	P23198	Chromobox protein homolog 3	Cbx3	613
30518000	27823000	29060000	23064000	26032000	25913000	Mus musculus				23	23	14	18	18	NaN	170,08	0	211,64	1164400000	94	292	Q8CGC7	Q8CGC7	Bifunctional glutamate/proline--tRNA ligase;Glutamate--tRNA ligase;Proline--tRNA ligase	Eprs	1875
51602000	21921000	51084000	6729600	31669000	26076000	Mus musculus				1	1	0	NaN	NaN	0	18,562	0	21,752	245600000	9	22	O09167	O09167	60S ribosomal protein L21	Rpl21	140
6543700	14056000	6295300	17503000	19777000	26426000	Mus musculus				4	2	0	11	5	0	61,976	0	16,918	219310000	14	44	Q8R317	Q8R317	Ubiquilin-1	Ubqln1	1927
39805000	30966000	20473000	35626000	39256000	26717000	Mus musculus				7	7	0	52,4	52,4	0	11,605	0	138,65	675980000	8	140	P62897	P62897	Cytochrome c, somatic	Cycs	1036
18639000	20191000	20780000	18731000	27398000	27247000	Mus musculus				7	7	4	NaN	NaN	NaN	40,472	0	75,89	652630000	27	92	Q99K85	Q99K85	Phosphoserine aminotransferase	Psat1	2030
29874000	32762000	41066000	28237000	31573000	28206000	Mus musculus				21	21	6	35,7	35,7	NaN	91,545	0	277,16	2071900000	55	360	P25206	P25206	DNA replication licensing factor MCM3	Mcm3	639
18353000	25645000	22537000	22856000	17496000	29012000	Mus musculus				3	3	0	39	39	0	13,17	0	19,753	568250000	9	88	P62869	P62869	Transcription elongation factor B polypeptide 2	Tceb2	1034
41832000	37872000	29659000	34647000	44699000	29257000	Mus musculus				17	17	0	NaN	NaN	0	76,775	0	263,44	2206500000	39	332	Q3U0V1	Q3U0V1	Far upstream element-binding protein 2	Khsrp	1311
40032000	19361000	61154000	21910000	22728000	29314000	Mus musculus				4	4	0	29,2	29,2	0	26,372	0	55,583	470450000	14	40	O09061	O09061	Proteasome subunit beta type-1	Psmb1	137
40256000	29779000	25286000	16980000	21584000	29347000	Mus musculus				6	6	4	NaN	NaN	NaN	40,429	0	52,325	501880000	21	87	Q9DBH5	Q9DBH5	Vesicular integral-membrane protein VIP36	Lman2	2119
37701000	44077000	28447000	36369000	36303000	29632000	Mus musculus				14	14	2	NaN	NaN	NaN	96,735	0	77,834	1516200000	47	294	P49717	P49717	DNA replication licensing factor MCM4	Mcm4	839
33262000	45951000	34928000	34710000	30445000	29796000	Mus musculus				34	34	17	31	31	NaN	188,74	0	323,31	2251900000	93	408	Q9JKF1	Q9JKF1	Ras GTPase-activating-like protein IQGAP1	Iqgap1	2186
22975000	21157000	28179000	29447000	22250000	30649000	Mus musculus				8	8	0	30	30	0	43,512	0	74,643	1039200000	14	143	P54728	P54728	UV excision repair protein RAD23 homolog B	Rad23b	905
21424000	19944000	17998000	18787000	23306000	30713000	Mus musculus				2	2	0	32	32	0	NaN	0	102,69	245380000	5	33	P63024;P63044	P63024;P63044	Vesicle-associated membrane protein 3;Vesicle-associated membrane protein 2	Vamp3;Vamp2	1051
31489000	37627000	36796000	34086000	41679000	31251000	Mus musculus				50	50	10	NaN	NaN	NaN	269,82	0	323,31	5309700000	151	1118	P26039;Q71LX4	P26039	Talin-1	Tln1	644
31422000	27223000	29074000	29275000	30507000	31258000	Mus musculus				16	16	4	NaN	NaN	NaN	102,08	0	163,4	1684100000	47	313	P97310	P97310	DNA replication licensing factor MCM2	Mcm2	1137
13132000	20612000	21256000	26145000	28553000	31306000	Mus musculus				3	1	1	NaN	NaN	NaN	33,524	0	14,994	291490000	20	30	Q9CY64	Q9CY64	Biliverdin reductase A	Blvra	2082
21655000	25005000	27007000	28680000	25509000	31362000	Mus musculus				5	5	2	45,2	45,2	NaN	14,275	0	98,007	747680000	10	99	P56812	P56812	Programmed cell death protein 5	Pdcd5	929
14063000	34020000	44893000	32683000	37482000	31378000	Mus musculus				2	2	0	NaN	NaN	0	19,462	0	30,585	815090000	7	74	P63028	P63028	Translationally-controlled tumor protein	Tpt1	1052
23912000	29558000	28667000	29171000	37433000	32923000	Mus musculus				14	14	0	40,6	40,6	0	62,277	0	190,09	1961800000	33	279	O08553;P97427;Q62188	O08553	Dihydropyrimidinase-related protein 2	Dpysl2	119
34477000	49535000	34992000	34394000	25932000	33685000	Mus musculus				11	11	2	NaN	NaN	NaN	81,21	0	38,812	1078500000	47	153	Q61881	Q61881	DNA replication licensing factor MCM7	Mcm7	1525
29589000	36510000	31705000	37452000	42500000	34646000	Mus musculus				11	11	4	NaN	NaN	NaN	57,432	0	124,33	1201500000	35	156	Q61035	Q61035	Histidine--tRNA ligase, cytoplasmic	Hars	1515
33974000	22633000	20355000	29356000	54264000	35325000	Mus musculus				1	1	0	NaN	NaN	0	10,458	0	100,03	494280000	6	38	P62075	P62075	Mitochondrial import inner membrane translocase subunit Tim13	Timm13	985
39948000	41271000	37748000	34254000	35020000	35707000	Mus musculus				53	53	14	32,1	32,1	NaN	281,22	0	323,31	4395500000	143	807	Q8BTM8	Q8BTM8	Filamin-A	Flna	1849
37923000	28303000	37290000	37758000	32989000	36111000	Mus musculus				14	14	5	NaN	NaN	NaN	176,07	0	76,83	1089300000	71	238	Q6NZJ6	Q6NZJ6	Eukaryotic translation initiation factor 4 gamma 1	Eif4g1	1703
40505000	49459000	32693000	57313000	33756000	36707000	Mus musculus				6	6	0	38,7	38,7	0	27,855	0	211,16	2081600000	16	164	Q9Z2U0;Q9CWH6	Q9Z2U0;Q9CWH6	Proteasome subunit alpha type-7;Proteasome subunit alpha type-7-like	Psma7;Psma8	2301
53701000	40356000	44850000	27860000	40629000	36816000	Mus musculus				8	8	3	NaN	NaN	NaN	44,547	0	128,7	1259300000	17	204	Q921F2	Q921F2	TAR DNA-binding protein 43	Tardbp	1989
10755000	10882000	20341000	26444000	22173000	36993000	Mus musculus				4	4	4	NaN	NaN	NaN	53,844	0	41,879	554380000	22	96	P16675	P16675	Lysosomal protective protein;Lysosomal protective protein 32 kDa chain;Lysosomal protective protein 20 kDa chain	Ctsa	550
75988000	36879000	44780000	52278000	37443000	37508000	Mus musculus				18	2	0	55,9	6	0	50,135	0	69,127	659960000	22	120	P68369;P05214	P68369;P05214	Tubulin alpha-1A chain;Tubulin alpha-3 chain	Tuba1a;Tuba3a	1079
30848000	35168000	38370000	52410000	23214000	39052000	Mus musculus				6	6	0	41,2	41,2	0	26,511	0	80,323	1494800000	10	171	O55135	O55135	Eukaryotic translation initiation factor 6	Eif6	239
42250000	27960000	36074000	19009000	30801000	39597000	Mus musculus				4	4	2	NaN	NaN	NaN	30,53	0	114,81	736320000	15	89	Q9CX86	Q9CX86	Heterogeneous nuclear ribonucleoprotein A0	Hnrnpa0	2078
62847000	52722000	50613000	42153000	38033000	40015000	Mus musculus				11	11	0	39,9	39,9	0	55,238	0	72,086	1865000000	19	220	Q99KP6	Q99KP6	Pre-mRNA-processing factor 19	Prpf19	2032
34744000	46929000	59801000	43108000	41331000	41593000	Mus musculus				15	15	10	NaN	NaN	NaN	144,63	0	139,71	1725500000	57	316	Q5SUR0	Q5SUR0	Phosphoribosylformylglycinamidine synthase	Pfas	1458
24899000	38022000	47043000	42980000	28799000	43194000	Mus musculus				8	8	3	42	42	NaN	31,062	0	73,558	946730000	18	157	Q9CQ65	Q9CQ65	S-methyl-5-thioadenosine phosphorylase	Mtap	2057
37468000	43002000	61099000	56239000	57747000	43822000	Mus musculus				11	11	0	57,7	57,7	0	32,967	0	94,296	1764700000	15	202	P47754	P47754	F-actin-capping protein subunit alpha-2	Capza2	815
44611000	49644000	47344000	41175000	62356000	44083000	Mus musculus				12	12	4	34,1	34,1	NaN	55,758	0	224,28	1540600000	32	191	Q9CZN7	Q9CZN7	Serine hydroxymethyltransferase	Shmt2	2085
71824000	45681000	43884000	50433000	57523000	45925000	Mus musculus				43	43	1	NaN	NaN	0,6	226,37	0	323,31	4055700000	127	720	Q8VDD5;Q02566;Q5SX39;A2AQP0;Q5SX40	Q8VDD5	Myosin-9	Myh9	1939
97869000	136230000	87477000	83295000	120420000	46019000	Mus musculus				8	8	4	NaN	NaN	NaN	109,94	0	38,917	1439000000	63	57	O70318;Q9WV92	O70318	Band 4.1-like protein 2	Epb41l2	268
7856300	0	47185000	35521000	0	46273000	Mus musculus				20	1	0	41	NaN	0	56,537	0,00051467	2,894	224830000	26	12	P47738;Q62148	P47738	Aldehyde dehydrogenase, mitochondrial	Aldh2	813
23663000	36313000	29614000	26798000	29945000	47237000	Mus musculus				5	5	0	NaN	NaN	0	16,367	0	91,376	674240000	12	91	Q9D2M8	Q9D2M8	Ubiquitin-conjugating enzyme E2 variant 2	Ube2v2	2101
27929000	44791000	62349000	43743000	62622000	47519000	Mus musculus				4	4	3	NaN	NaN	NaN	64,697	0	103,74	1383900000	37	136	Q61576	Q61576	Peptidyl-prolyl cis-trans isomerase FKBP10	Fkbp10	1521
28882000	24734000	52689000	39385000	36096000	47800000	Mus musculus				8	8	0	34,6	34,6	0	36,539	0	77,908	818200000	15	151	P26516	P26516	26S proteasome non-ATPase regulatory subunit 7	Psmd7	652
68454000	78502000	61010000	54983000	72549000	47821000	Mus musculus				10	10	0	42	42	0	31,231	0	73,911	1770100000	22	173	P25444	P25444	40S ribosomal protein S2	Rps2	642
99542000	32187000	40872000	48177000	40565000	48149000	Mus musculus				5	5	0	NaN	NaN	0	20,732	0	49,444	750520000	14	92	P62717	P62717	60S ribosomal protein L18a	Rpl18a	1018
0	7307300	4645300	16594000	22958000	48327000	Mus musculus				1	1	1	NaN	NaN	NaN	14,015	0	20,032	260220000	8	36	Q9CQM5	Q9CQM5	Thioredoxin domain-containing protein 17	Txndc17	2062
78668000	45358000	40663000	35694000	43584000	48521000	Mus musculus				5	5	0	NaN	NaN	0	23,464	0	25,522	824760000	17	73	P19253	P19253	60S ribosomal protein L13a	Rpl13a	579
46703000	46151000	43797000	62521000	57377000	48942000	Mus musculus				15	15	4	31,9	31,9	NaN	59,555	0	187,36	2443200000	39	257	P42932	P42932	T-complex protein 1 subunit theta	Cct8	788
36705000	39325000	32135000	39883000	49985000	50134000	Mus musculus				5	1	1	37,5	NaN	NaN	17,208	0	52,949	507370000	12	29	P15532	P15532	Nucleoside diphosphate kinase A	Nme1	528
45363000	30411000	45662000	44566000	31747000	50361000	Mus musculus				13	1	0	50,6	NaN	0	28,673	0	NaN	429230000	19	27	P97371	P97371	Proteasome activator complex subunit 1	Psme1	1140
62111000	62246000	49107000	59861000	58788000	50721000	Mus musculus				68	68	10	36,4	36,4	NaN	274,22	0	323,31	7663600000	161	1279	Q62261	Q62261	Spectrin beta chain, non-erythrocytic 1	Sptbn1	1530
33326000	73958000	69473000	64842000	64592000	51823000	Mus musculus				16	16	2	NaN	NaN	2	123,59	0	80,346	1011000000	55	117	Q8BKC5;Q8BIV3	Q8BKC5	Importin-5	Ipo5	1836
63666000	48354000	48864000	61706000	49995000	52016000	Mus musculus				17	17	0	31,6	31,6	0	60,629	0	111,28	2471400000	38	322	P80318	P80318	T-complex protein 1 subunit gamma	Cct3	1104
27995000	26281000	24985000	91998000	23951000	52702000	Mus musculus				2	2	2	33,3	33,3	33,3	10,152	0	12,099	910000000	4	19	P18608	P18608	Non-histone chromosomal protein HMG-14	Hmgn1	573
66842000	47556000	54010000	68692000	54147000	55888000	Mus musculus				11	11	2	NaN	NaN	4	58,004	0	131,52	2234600000	29	233	P80317;Q61390	P80317	T-complex protein 1 subunit zeta	Cct6a	1103
35197000	30197000	76224000	65654000	70867000	59529000	Mus musculus				6	6	2	NaN	NaN	NaN	40,024	0	43,475	1196900000	18	117	Q99J77	Q99J77	Sialic acid synthase	Nans	2024
56678000	47006000	95503000	105570000	52214000	60156000	Mus musculus				9	9	0	39,5	39,5	0	35,608	0	279,43	1978900000	18	209	P63330	P63330	Serine/threonine-protein phosphatase 2A catalytic subunit alpha isoform	Ppp2ca	1071
52403000	60315000	59967000	57605000	57710000	61342000	Mus musculus				24	24	11	NaN	NaN	NaN	106,91	0	298,2	3231300000	51	426	Q8BHN3;REV__Q3T9X0	Q8BHN3	Neutral alpha-glucosidase AB	Ganab	1828
45526000	51981000	83808000	48765000	68703000	62281000	Mus musculus				11	11	10	NaN	NaN	NaN	58,792	0	125,82	2114100000	18	179	O08795	O08795	Glucosidase 2 subunit beta	Prkcsh	131
104930000	70107000	91336000	73895000	74244000	63168000	Mus musculus				19	19	2	NaN	NaN	NaN	110,45	0	323,31	2024700000	56	362	Q9ERK4	Q9ERK4	Exportin-2	Cse1l	2146
83280000	48665000	80694000	56137000	84302000	64489000	Mus musculus				13	13	0	38,3	38,3	0	29,976	0	196,46	1820400000	16	208	P12970	P12970	60S ribosomal protein L7a	Rpl7a	498
103980000	94713000	80624000	80711000	50227000	64703000	Mus musculus				7	7	0	NaN	NaN	0	49,199	0	201,23	2364200000	25	201	O35737;P70333	O35737;P70333	Heterogeneous nuclear ribonucleoprotein H;Heterogeneous nuclear ribonucleoprotein H, N-terminally processed;Heterogeneous nuclear ribonucleoprotein H2	Hnrnph1;Hnrnph2	188
125920000	62482000	36897000	31472000	52868000	68894000	Mus musculus				7	7	0	NaN	NaN	0	32,904	0	19,535	1009200000	22	112	P48962;Q3V132	P48962	ADP/ATP translocase 1	Slc25a4	834
61174000	47519000	76415000	64762000	67774000	74102000	Mus musculus				8	8	0	NaN	NaN	0	37,387	0	26,645	1506800000	23	142	Q93092	Q93092	Transaldolase	Taldo1	2006
149010000	50276000	336320000	12131000	129490000	74114000	Mus musculus				3	3	0	NaN	NaN	0	15,328	0	53,964	1631600000	6	48	P84244;P84228;P68433;P02301	P84244;P84228;P68433;P02301	Histone H3.3;Histone H3.2;Histone H3.1;Histone H3.3C	H3f3a;Hist1h3b;Hist1h3a;H3f3c	358
53136000	25050000	17208000	36923000	48771000	76839000	Mus musculus				9	7	0	46	36,3	0	24,893	0	44,571	959340000	11	98	P63158	P63158	High mobility group protein B1	Hmgb1	1059
10355000	16148000	31458000	20920000	29479000	77333000	Mus musculus				1	1	0	NaN	NaN	0	12,215	0	30,167	184040000	7	17	P47964	P47964	60S ribosomal protein L36	Rpl36	821
65975000	85815000	59244000	90737000	83107000	77751000	Mus musculus				16	12	0	59,8	50,4	0	28,211	0	323,31	3285100000	18	254	P68510	P68510	14-3-3 protein eta	Ywhah	1081
80660000	91705000	55009000	62359000	49857000	78472000	Mus musculus				6	6	0	35,6	35,6	0	16,445	0	16,752	982110000	12	45	P14131	P14131	40S ribosomal protein S16	Rps16	516
84302000	90066000	113750000	93472000	103440000	79331000	Mus musculus				12	12	0	62,1	62,1	0	37,497	0	208,88	3749600000	20	239	P60335	P60335	Poly(rC)-binding protein 1	Pcbp1	941
35618000	30738000	43349000	48530000	79254000	82419000	Mus musculus				10	10	0	57,1	57,1	0	20,069	0	67,011	1798200000	11	383	P23927	P23927	Alpha-crystallin B chain	Cryab	626
32727000	37394000	64548000	73479000	48639000	83056000	Mus musculus				5	5	0	64,4	64,4	0	12,861	0	139,38	1185300000	8	119	P62774	P62774	Myotrophin	Mtpn	1022
95506000	115500000	103640000	77548000	95318000	84795000	Mus musculus				20	20	0	44,2	44,2	0	50,906	0	277,79	3572200000	31	322	P54071	P54071	Isocitrate dehydrogenase [NADP], mitochondrial	Idh2	897
54867000	97561000	84721000	128420000	88196000	85301000	Mus musculus				12	12	2	46,7	46,7	6	37,063	0	172,9	3654100000	17	313	O35887	O35887	Calumenin	Calu	201
60472000	62391000	77969000	81683000	70142000	85986000	Mus musculus				16	16	0	26	26	0	67,766	0	102,47	2790100000	40	226	P26041	P26041	Moesin	Msn	645
96548000	159860000	115290000	132310000	108800000	90837000	Mus musculus				13	10	0	46,1	35,9	0	27,778	0	323,31	3608600000	18	233	P68254	P68254	14-3-3 protein theta	Ywhaq	1077
0	5142500	18629000	31203000	115270000	92646000	Mus musculus				2	2	0	NaN	NaN	0	16,604	0	53,268	298840000	9	17	O89086	O89086	RNA-binding protein 3	Rbm3	328
138870000	174300000	141880000	78043000	71396000	96028000	Mus musculus				4	4	0	NaN	NaN	0	23,59	0	42,64	1161500000	17	56	P35279;P61294;Q8BHD0	P35279;P61294	Ras-related protein Rab-6A;Ras-related protein Rab-6B	Rab6a;Rab6b	729
70047000	79750000	94093000	74407000	78092000	108360000	Mus musculus				8	7	0	29,2	NaN	0	45,345	0	90,709	2619900000	13	189	P28656	P28656	Nucleosome assembly protein 1-like 1	Nap1l1	673
105960000	106490000	187850000	149810000	138170000	109880000	Mus musculus				8	6	3	33,8	NaN	NaN	24,693	0	125,69	2808000000	14	101	O70251	O70251	Elongation factor 1-beta	Eef1b	265
141000000	75388000	83030000	84777000	88498000	113130000	Mus musculus				12	12	0	43,3	43,3	0	37,402	0	174,61	5592900000	19	261	O88569	O88569	Heterogeneous nuclear ribonucleoproteins A2/B1	Hnrnpa2b1	304
90953000	100590000	60225000	112150000	96210000	114180000	Mus musculus				13	13	0	65,8	65,8	0	35,73	0	323,31	2811700000	13	257	P62960;Q9Z2C8	P62960	Nuclease-sensitive element-binding protein 1	Ybx1	1044
104180000	126860000	120700000	123130000	138910000	120200000	Mus musculus				27	27	0	61,6	61,6	0	60,955	0	323,31	9487800000	36	694	P63038	P63038	60 kDa heat shock protein, mitochondrial	Hspd1	1054
104810000	117840000	125430000	155980000	119740000	136300000	Mus musculus				5	5	0	39,4	39,4	0	23,596	0	77,816	4276800000	9	163	P34022	P34022	Ran-specific GTPase-activating protein	Ranbp1	719
226510000	111970000	202620000	151510000	132870000	145230000	Mus musculus				5	5	2	NaN	NaN	NaN	30,831	0	171,15	2886700000	14	114	Q99020	Q99020	Heterogeneous nuclear ribonucleoprotein A/B	Hnrnpab	2017
152760000	122430000	289170000	166040000	1102600	185760000	Mus musculus				1	1	1	NaN	NaN	NaN	67,338	0,0050761	1,905	3736800000	32	12	Q8CE64	Q8CE64	Zinc finger protein 276	Znf276	1871
175890000	296890000	263780000	264910000	323620000	234370000	Mus musculus				7	7	0	55	55	0	14,957	0	267,08	7000800000	9	211	P62962	P62962	Profilin-1	Pfn1	1045
147580000	170020000	209710000	168410000	177870000	235840000	Mus musculus				17	17	2	48,4	48,4	NaN	46,533	0	289,52	7914500000	25	357	P19324	P19324	Serpin H1	Serpinh1	580
303010000	368080000	333690000	300550000	322060000	362090000	Mus musculus				31	6	3	61,8	NaN	NaN	57,844	0	199,48	12504000000	36	246	P52480;P53657	P52480	Pyruvate kinase PKM	Pkm	881
317960000	469300000	396650000	440700000	469190000	414860000	Mus musculus				32	32	0	51,4	51,4	0	70,87	0	323,31	36175000000	37	978	P63017;P17156	P63017	Heat shock cognate 71 kDa protein	Hspa8	1050
243290000	372170000	529950000	380380000	329310000	454720000	Mus musculus				18	15	0	64,9	58	0	27,771	0	323,31	12156000000	19	257	P63101	P63101	14-3-3 protein zeta/delta	Ywhaz	1058
599790000	609330000	555470000	544880000	566560000	568760000	Mus musculus				43	43	0	54,4	54,4	0	83,28	0	323,31	36107000000	40	1181	P11499	P11499	Heat shock protein HSP 90-beta	Hsp90ab1	480
468620000	619230000	449770000	505880000	661050000	597210000	Mus musculus				18	18	0	50,4	50,4	0	50,113	0	102,68	24459000000	23	644	P10126;P62631	P10126	Elongation factor 1-alpha 1	Eef1a1	460
872310000	746330000	848120000	912350000	665200000	731830000	Mus musculus				19	19	0	56,1	56,1	0	50,151	0	323,31	32685000000	22	592	P05213	P05213	Tubulin alpha-1B chain	Tuba1b	392
5688700	0	0	0	0	0	Homo sapiens				2	2	0	NaN	NaN	0	41,949	0	12,825	60491000	30	6	O60547	O60547	GDP-mannose 4,6 dehydratase	GMDS	250
8551200	0	0	0	0	0	Homo sapiens				1	1	0	NaN	NaN	0	19,258	0,0070985	15,877	17423000	4	1	O60831	O60831	PRA1 family protein 2	PRAF2	258
4357300	1397100	0	0	0	0	Homo sapiens				1	1	0	NaN	NaN	0	87,972	0,0067355	16,929	6302500	42	1	Q08AM6	Q08AM6	Protein VAC14 homolog	VAC14	1211
2391000	1659000	0	0	0	0	Homo sapiens	+			1	1	1	NaN	NaN	NaN	51,106	1	-2	17828000	23	5	Q7Z601	Q7Z601	Probable G-protein coupled receptor 142	GPR142	1785
21632000	0	4230600	0	0	0	Homo sapiens				1	1	0	NaN	NaN	0	20,497	0,00051073	28,257	28026000	12	4	Q15382	Q15382	GTP-binding protein Rheb	RHEB	1265
5154600	9131600	4727900	0	0	0	Homo sapiens				1	1	0	NaN	NaN	0	34,208	0	15,737	21144000	15	6	Q15287	Q15287	RNA-binding protein with serine-rich domain 1	RNPS1	1263
0	7452500	4852000	0	0	0	Homo sapiens				1	1	1	NaN	NaN	NaN	82,265	0	51,401	35826000	37	20	P54802	P54802	Alpha-N-acetylglucosaminidase;Alpha-N-acetylglucosaminidase 82 kDa form;Alpha-N-acetylglucosaminidase 77 kDa form	NAGLU	909
6087200	0	5494600	0	0	0	Homo sapiens				3	1	1	7	NaN	NaN	65,443	0	30,442	25489000	30	10	P23368	P23368	NAD-dependent malic enzyme, mitochondrial	ME2	618
4080300	0	0	500500	0	0	Homo sapiens				2	2	2	NaN	NaN	NaN	45,628	0,0067174	16,694	31482000	23	4	Q9H1B4;Q9GZY0	Q9H1B4;Q9GZY0	Nuclear RNA export factor 5;Nuclear RNA export factor 2	NXF5;NXF2	2158
525550	604210	993430	650730	0	0	Homo sapiens				5	4	1	NaN	NaN	NaN	51,561	0	11,797	19732000	35	11	P02533;P08779;Q04695;Q8N1A0;P08727;P35900;P19012	P02533;P08779	Keratin, type I cytoskeletal 14;Keratin, type I cytoskeletal 16	KRT14;KRT16	361
3755900	2316700	1931700	1712700	0	0	Homo sapiens				1	1	0	NaN	NaN	0	86,982	0,0054323	17,552	13161000	47	2	Q13617	Q13617	Cullin-2	CUL2	1235
4454200	0	0	2358500	0	0	Homo sapiens				1	1	0	NaN	NaN	0	44,505	0	98,946	11902000	15	2	P29558;Q6XE24	P29558;Q6XE24	RNA-binding motif, single-stranded-interacting protein 1;RNA-binding motif, single-stranded-interacting protein 3	RBMS1;RBMS3	685
3473400	0	0	2467500	0	0	Homo sapiens				1	1	1	0,7	0,7	0,7	243,25	0,0071301	16,161	27603000	126	3	Q8N4C6	Q8N4C6	Ninein	NIN	1911
4396300	0	0	2897300	0	0	Homo sapiens				1	1	1	NaN	NaN	NaN	36,707	0,00051787	29,629	19225000	16	2	Q8NFH4	Q8NFH4	Nucleoporin Nup37	NUP37	1915
3660300	0	0	3758500	0	0	Homo sapiens				1	1	0	NaN	NaN	0	59,209	0	5,873	13833000	21	9	Q16630	Q16630	Cleavage and polyadenylation specificity factor subunit 6	CPSF6	1275
8805900	4542600	3200800	7586400	0	0	Homo sapiens				1	1	0	NaN	NaN	0	82,178	0	52,323	49459000	3	18	P63173	P63173	60S ribosomal protein L38	RPL38	1063
0	8782000	0	8363200	0	0	Homo sapiens				2	2	1	5	5	3	61,492	0,00099651	26,096	50989000	29	5	Q13112	Q13112	Chromatin assembly factor 1 subunit B	CHAF1B	1223
0	165050000	0	1465600000	0	0	Homo sapiens				8	1	1	29	NaN	NaN	46,986	0	19,741	2819700000	28	11	P13929	P13929	Beta-enolase	ENO3	515
8161600	2043100	0	2647300	1241300	0	Homo sapiens				1	1	0	0,9	0,9	0	108,86	0,0058638	17,193	72032000	34	21	Q6ZNA4	Q6ZNA4	E3 ubiquitin-protein ligase Arkadia	RNF111	1753
2127700	2515100	5070500	2105400	1384900	0	Homo sapiens				1	1	1	NaN	NaN	NaN	83,014	0,0091944	14,986	20052000	13	2	A6NF01;A8CG34;Q96HA1	A6NF01;A8CG34;Q96HA1	Putative nuclear envelope pore membrane protein POM 121B;Nuclear envelope pore membrane protein POM 121C;Nuclear envelope pore membrane protein POM 121	POM121B;POM121C;POM121	21
2507900	2066400	0	1011400	1476000	0	Homo sapiens				1	1	0	NaN	NaN	0	130,16	0,0087604	1,499	6559400	57	1	O14617	O14617	AP-3 complex subunit delta-1	AP3D1	146
0	1751200	0	0	1511900	0	Homo sapiens				1	1	1	NaN	NaN	NaN	24,418	0,0071206	16,078	18457000	10	2	Q8WZ82	Q8WZ82	Ovarian cancer-associated gene 2 protein	OVCA2	1962
4131200	3248600	3506900	0	1536400	0	Homo sapiens				1	1	0	NaN	NaN	0	81,871	0	67,986	23191000	22	14	O75175	O75175	CCR4-NOT transcription complex subunit 3	CNOT3	277
0	1570700	0	0	1540000	0	Homo sapiens				2	1	0	NaN	NaN	0	39,609	0,0023912	22,246	15874000	15	9	P54725	P54725	UV excision repair protein RAD23 homolog A	RAD23A	904
1747400	1408900	1438800	2301700	1762900	0	Homo sapiens				1	1	0	NaN	NaN	0	48,84	0	4,141	27094000	25	6	O43464	O43464	Serine protease HTRA2, mitochondrial	HTRA2	211
0	0	0	3282000	1872600	0	Homo sapiens				1	1	0	NaN	NaN	0	15,179	0	33,181	16133000	11	4	O15116	O15116	U6 snRNA-associated Sm-like protein LSm1	LSM1	155
5932400	3094100	1919100	0	1932800	0	Homo sapiens				1	1	0	NaN	NaN	0	43,071	0	59,338	16618000	12	7	Q15629	Q15629	Translocating chain-associated membrane protein 1	TRAM1	1269
4856700	3031700	2697900	2185700	2327000	0	Homo sapiens				1	1	0	NaN	NaN	0	76,096	0	20,854	21094000	26	1	O96005	O96005	Cleft lip and palate transmembrane protein 1	CLPTM1	346
0	5641600	3642100	0	2437900	0	Homo sapiens				1	1	0	NaN	NaN	0	33,382	0,0014706	24,604	34530000	12	11	O14562	O14562	Ubiquitin domain-containing protein UBFD1	UBFD1	144
4069200	4788100	2314400	4948100	3273300	0	Homo sapiens				12	1	1	NaN	0,6	0,6	278,16	0	16,661	50749000	146	16	O75369	O75369	Filamin-B	FLNB	279
0	1583100	0	0	4229900	0	Homo sapiens				1	1	0	NaN	NaN	0	41,268	0	44,496	12265000	23	10	P52788	P52788	Spermine synthase	SMS	884
6311300	3868700	0	4489400	4785000	0	Homo sapiens				1	1	1	NaN	NaN	NaN	16,156	0	48,988	31498000	8	6	P09132	P09132	Signal recognition particle 19 kDa protein	SRP19	442
0	5357500	4285600	0	5800800	0	Homo sapiens				1	1	0	NaN	NaN	0	38,989	0,0066994	16,574	17456000	19	1	P49770	P49770	Translation initiation factor eIF-2B subunit beta	EIF2B2	843
4344600	3317900	0	2596500	6854300	0	Homo sapiens				1	1	0	NaN	NaN	0	21,701	0	55,498	49900000	11	16	Q3MHD2	Q3MHD2	Protein LSM12 homolog	LSM12	1296
2172300	6869100	4478500	3594000	9639800	0	Homo sapiens				8	1	1	NaN	NaN	NaN	82,588	0	48,538	62867000	44	20	Q9NY33	Q9NY33	Dipeptidyl peptidase 3	DPP3	2205
12041000	10268000	8046300	12862000	18301000	0	Homo sapiens				1	1	1	NaN	NaN	NaN	49,172	0,008337	15,123	131100000	19	3	Q8N4F0	Q8N4F0	BPI fold-containing family B member 2	BPIFB2	1912
0	49109000	22972000	0	34662000	0	Homo sapiens				16	1	0	52	NaN	0	49,585	0	36,619	110860000	21	6	P04350	P04350	Tubulin beta-4A chain	TUBB4A	373
8912100	0	11974000	18601000	38313000	0	Homo sapiens				1	1	1	NaN	NaN	NaN	57,949	0,0023866	21,976	139620000	30	25	Q13425	Q13425	Beta-2-syntrophin	SNTB2	1229
0	89628000	0	0	45264000	0	Homo sapiens				4	1	0	32,2	NaN	0	15,144	0	11,157	247480000	9	1	P16104;Q96QV6;Q8IUE6	P16104;Q96QV6;Q8IUE6	Histone H2AX;Histone H2A type 1-A;Histone H2A type 2-B	H2AFX;HIST1H2AA;HIST2H2AB	539
546810	972910	0	228320	1215300	268430	Homo sapiens				1	1	0	NaN	NaN	0	24,422	0,0050528	18,644	4744100	8	13	P33947;P24390	P33947;P24390	ER lumen protein-retaining receptor 2;ER lumen protein-retaining receptor 1	KDELR2;KDELR1	634
283150	243630	251150	1075500	392720	276730	Homo sapiens				3	2	0	NaN	NaN	0	13,389	0	34,153	5991200	9	9	O43768	O43768	Alpha-endosulfine	ENSA	218
0	0	474010	0	611170	452450	Homo sapiens				3	1	1	NaN	NaN	NaN	69,948	0	31,212	12329000	41	5	Q03252	Q03252	Lamin-B2	LMNB2	1183
2246100	1150600	1167400	3782100	605050	539420	Homo sapiens				1	1	1	NaN	NaN	NaN	28,235	0,00051653	2,932	13936000	15	10	Q5RKV6	Q5RKV6	Exosome complex component MTR3	EXOSC6	1454
557780	314480	539750	1293700	802040	601900	Homo sapiens				2	2	1	NaN	NaN	NaN	39,34	0,00051177	28,525	9154100	17	7	P02765	P02765	Alpha-2-HS-glycoprotein;Alpha-2-HS-glycoprotein chain A;Alpha-2-HS-glycoprotein chain B	AHSG	362
218230	211070	197850	703960	221010	684330	Homo sapiens				2	1	0	NaN	NaN	0	11,637	0	3,655	4582800	5	15	P55854	P55854	Small ubiquitin-related modifier 3	SUMO3	921
1635800	0	129510000	0	680860	813850	Homo sapiens				1	1	1	5	5	5	24,841	0,0070922	15,831	227140000	15	2	P51157	P51157	Ras-related protein Rab-28	RAB28	867
3050200	1780300	1738800	2009100	1906300	832170	Homo sapiens				2	2	0	0,9	0,9	0	266,94	0,0079435	15,494	20329000	132	4	A5YKK6	A5YKK6	CCR4-NOT transcription complex subunit 1	CNOT1	20
196930	819930	903400	287670	180850	846860	Homo sapiens				1	1	0	NaN	NaN	0	17,143	0,0010081	26,987	9656200	10	12	P52434	P52434	DNA-directed RNA polymerases I, II, and III subunit RPABC3	POLR2H	880
1028200	1021300	1752100	1495700	776590	889380	Homo sapiens				2	2	0	NaN	NaN	0	36,924	0,0054274	17,505	15017000	14	13	P53611	P53611	Geranylgeranyl transferase type-2 subunit beta	RABGGTB	890
0	885160	1111600	495750	782980	911310	Homo sapiens				1	1	0	NaN	NaN	0	22,988	0	57,885	9164500	16	4	Q14691	Q14691	DNA replication complex GINS protein PSF1	GINS1	1246
2702700	1515600	1534300	0	0	939020	Homo sapiens				2	2	0	1	1	0	288,89	0	30,842	7973800	153	4	P42345	P42345	Serine/threonine-protein kinase mTOR	MTOR	780
0	0	0	0	2986700	953560	Homo sapiens				12	1	1	37,6	NaN	NaN	39,455	0	39,001	54988000	23	18	P09972	P09972	Fructose-bisphosphate aldolase C	ALDOC	450
1373900	715100	0	1034300	0	1131200	Homo sapiens				2	1	0	NaN	NaN	0	42,777	0,0042313	20,635	7577000	22	2	P50750;Q00535;P11802;Q96Q40;O94921;Q07002;Q00536;Q00537;Q9NYV4;Q14004	P50750;Q00535;P11802;Q96Q40;O94921;Q07002;Q00536;Q00537;Q9NYV4;Q14004	Cyclin-dependent kinase 9;Cyclin-dependent-like kinase 5;Cyclin-dependent kinase 4;Cyclin-dependent kinase 15;Cyclin-dependent kinase 14;Cyclin-dependent kinase 18;Cyclin-dependent kinase 16;Cyclin-dependent kinase 17;Cyclin-dependent kinase 12;Cyclin-dependent kinase 13	CDK9;CDK5;CDK4;CDK15;CDK14;CDK18;CDK16;CDK17;CDK12;CDK13	864
6470300	1095300	1145200	1221500	1150600	1140200	Homo sapiens				1	1	0	NaN	NaN	0	17,561	0	44,046	12467000	14	3	O00422	O00422	Histone deacetylase complex subunit SAP18	SAP18	111
2329200	3824600	1099900	1874200	2663800	1178400	Homo sapiens				15	2	2	NaN	NaN	NaN	106,87	0	64,054	33547000	50	26	Q14697	Q14697	Neutral alpha-glucosidase AB	GANAB	1247
1054000	1642600	1911800	1816400	944400	1196600	Homo sapiens				1	1	0	NaN	NaN	0	17,068	0	30,998	19419000	12	18	Q9BQI0	Q9BQI0	Allograft inflammatory factor 1-like	AIF1L	2046
1168000	767490	0	806300	0	1200500	Homo sapiens				1	1	0	6	6	0	22,54	0,0067204	16,698	9048300	10	1	Q86VX2	Q86VX2	COMM domain-containing protein 7	COMMD7	1809
1812000	0	0	0	0	1212700	Homo sapiens				1	1	0	1	1	0	133,96	0	32,891	16793000	79	23	Q9UDY2	Q9UDY2	Tight junction protein ZO-2	TJP2	2244
4455300	5453500	4342600	2234500	8632000	1272400	Homo sapiens				12	2	0	38,7	NaN	0	36,983	0	39,457	63978000	19	24	P36873	P36873	Serine/threonine-protein phosphatase PP1-gamma catalytic subunit	PPP1CC	750
3083800	3065800	1688500	1269600	1444400	1304100	Homo sapiens				1	1	1	0,5	0,5	0,5	226,37	0,0019231	2,251	19982000	122	2	A6NHR9	A6NHR9	Structural maintenance of chromosomes flexible hinge domain-containing protein 1	SMCHD1	23
2133700	1751200	2219600	1815600	2013400	1369100	Homo sapiens				1	1	0	NaN	NaN	0	83,125	0,0071365	16,314	14671000	44	1	Q86VS8	Q86VS8	Protein Hook homolog 3	HOOK3	1808
2791700	1363600	4112700	1892600	889500	1372700	Homo sapiens				1	1	0	NaN	NaN	0	133,9	0,0041783	19,841	14092000	68	2	P30876	P30876	DNA-directed RNA polymerase II subunit RPB2	POLR2B	699
1248700	1431100	1379000	0	851620	1384400	Homo sapiens				1	1	1	NaN	NaN	NaN	95,581	0,005095	19,557	6312000	52	1	Q9BUQ8	Q9BUQ8	Probable ATP-dependent RNA helicase DDX23	DDX23	2050
9800800	1485500	3322600	0	0	1423300	Homo sapiens				1	1	0	NaN	NaN	0	25,943	0	97,119	18416000	15	2	Q7Z7H5	Q7Z7H5	Transmembrane emp24 domain-containing protein 4	TMED4	1788
48375000	13045000	1520500	0	9135500	1439500	Homo sapiens				1	1	1	0,9	0,9	0,9	99,289	0,0042234	20,481	206150000	62	6	Q15276	Q15276	Rab GTPase-binding effector protein 1	RABEP1	1262
1933500	1601900	1491800	1568500	1628100	1471100	Homo sapiens				1	1	0	NaN	NaN	0	57,818	0,0041978	20,086	17225000	27	2	O95376	O95376	E3 ubiquitin-protein ligase ARIH2	ARIH2	338
2509700	1597200	0	1434900	1758400	1486600	Homo sapiens				2	1	0	NaN	NaN	0	32,307	0	34,481	24345000	19	19	Q15014	Q15014	Mortality factor 4-like protein 2	MORF4L2	1253
4084900	2709900	1884300	2319900	0	1516200	Homo sapiens				1	1	0	NaN	NaN	0	64,732	0	NaN	24631000	35	1	Q10471	Q10471	Polypeptide N-acetylgalactosaminyltransferase 2;Polypeptide N-acetylgalactosaminyltransferase 2 soluble form	GALNT2	1215
2554800	1860600	0	2656200	1345400	1554600	Homo sapiens				2	2	1	NaN	NaN	NaN	39,594	0	83,466	42755000	23	21	Q9NYL9	Q9NYL9	Tropomodulin-3	TMOD3	2206
3101800	1255900	0	0	0	1674900	Homo sapiens				1	1	1	NaN	NaN	NaN	51,462	0,0028531	21,567	6737500	29	2	Q13505	Q13505	Metaxin-1	MTX1	1231
1907500	2086600	4014000	2902800	4673600	1682200	Homo sapiens				4	4	4	NaN	NaN	NaN	46,75	0	67,206	50731000	16	42	Q13685	Q13685	Angio-associated migratory cell protein	AAMP	1236
2452300	2465400	0	2243100	0	1686600	Homo sapiens				2	2	0	NaN	NaN	0	46,306	0,0037789	21,001	28438000	24	3	Q9NZ32	Q9NZ32	Actin-related protein 10	ACTR10	2207
0	0	0	0	1499700	1715300	Homo sapiens				1	1	0	NaN	NaN	0	16,311	0	56,912	6816900	10	2	O15514	O15514	DNA-directed RNA polymerase II subunit RPB4	POLR2D	163
0	0	943470	0	1893500	1744500	Homo sapiens				1	1	0	NaN	NaN	0	39,038	0,0023878	22,055	22577000	19	9	P50613	P50613	Cyclin-dependent kinase 7	CDK7	863
3573300	0	0	0	0	1768600	Homo sapiens				1	1	0	9	9	0	19,669	0,0050251	18,126	9598600	7	2	Q5SRD1;O14925	Q5SRD1;O14925	Putative mitochondrial import inner membrane translocase subunit Tim23B;Mitochondrial import inner membrane translocase subunit Tim23	TIMM23B;TIMM23	151
0	1948800	1644800	2117400	1576300	1837400	Homo sapiens				2	2	0	11	11	0	28,362	0	4,388	23501000	13	7	O60573	O60573	Eukaryotic translation initiation factor 4E type 2	EIF4E2	251
6210200	3250100	0	1101300	1455600	1871300	Homo sapiens				1	1	0	NaN	NaN	0	65,696	0,0050668	18,818	20572000	2	5	O14957	O14957	Cytochrome b-c1 complex subunit 10	UQCR11	152
2394200	1628800	0	0	2392500	1872500	Homo sapiens				1	1	0	NaN	NaN	0	87,163	0,0023901	22,203	14624000	43	1	P42892	P42892	Endothelin-converting enzyme 1	ECE1	786
7576100	1830700	7627300	2516500	3159500	1894300	Homo sapiens				4	4	1	NaN	NaN	NaN	66,049	0	55,925	55787000	36	10	O00567	O00567	Nucleolar protein 56	NOP56	115
652830	578170	748810	884350	523900	1914900	Homo sapiens				2	2	1	NaN	NaN	0,9	147,18	0	33,713	7475700	85	3	Q9NTJ3	Q9NTJ3	Structural maintenance of chromosomes protein 4	SMC4	2203
3227900	0	1983200	1631300	1868400	1915800	Homo sapiens				1	1	1	NaN	NaN	NaN	19,198	0,001003	26,568	22560000	15	2	Q13405	Q13405	39S ribosomal protein L49, mitochondrial	MRPL49	1228
1591800	2716000	1906100	3758500	2264600	1937600	Homo sapiens				2	2	2	NaN	NaN	NaN	85,852	0	83,101	53626000	56	15	O43719	O43719	HIV Tat-specific factor 1	HTATSF1	216
3048500	2066700	5361700	0	1880200	1964300	Homo sapiens				2	2	0	2	2	0	121,32	0	74,074	22604000	62	3	O00203	O00203	AP-3 complex subunit beta-1	AP3B1	108
2835200	0	0	1578300	2243900	1979600	Homo sapiens				1	1	0	NaN	NaN	0	48,139	0,0042115	20,311	15348000	23	5	P45984;P53779	P45984;P53779	Mitogen-activated protein kinase 9;Mitogen-activated protein kinase 10	MAPK9;MAPK10	799
2027400	2658100	1461400	2647800	2157800	2085000	Homo sapiens				2	2	1	NaN	NaN	NaN	12,326	0,0042174	2,044	53038000	8	11	Q9UJC5	Q9UJC5	SH3 domain-binding glutamic acid-rich-like protein 2	SH3BGRL2	2248
1552500	2103700	1646500	3219300	2419000	2090700	Homo sapiens				2	2	1	NaN	NaN	NaN	89,42	0	50,202	40276000	49	13	P22059	P22059	Oxysterol-binding protein 1	OSBP	608
3613700	1668200	0	5638400	2814000	2096400	Homo sapiens	+			4	1	1	NaN	NaN	NaN	78,579	1	-2	265620000	32	15	Q9NR19	Q9NR19	Acetyl-coenzyme A synthetase, cytoplasmic	ACSS2	2199
4079200	4311700	3470100	2621300	3108500	2109800	Homo sapiens				2	2	0	NaN	NaN	0	88,884	0,0050598	18,766	35481000	55	2	O75534	O75534	Cold shock domain-containing protein E1	CSDE1	284
1909100	3847800	0	4429700	7186300	2112200	Homo sapiens				1	1	0	NaN	NaN	0	59,851	0,001467	24,386	36548000	30	5	O95394	O95394	Phosphoacetylglucosamine mutase	PGM3	339
0	3278700	0	3130200	2271900	2137400	Homo sapiens				1	1	0	NaN	NaN	0	86,435	0,001007	26,873	24105000	24	2	Q2TAL8	Q2TAL8	Glutamine-rich protein 1	QRICH1	1285
5053500	3055600	4238100	3259700	3519300	2141300	Homo sapiens				4	4	1	NaN	NaN	NaN	30,039	0,0014663	24,294	114350000	15	4	Q96B26	Q96B26	Exosome complex component RRP43	EXOSC8	2007
7566700	3866400	1430700	1489500	3053200	2162500	Homo sapiens				4	1	1	4	1	1	152,45	0	21,512	29059000	108	11	Q9P2E9	Q9P2E9	Ribosome-binding protein 1	RRBP1	2209
1770700	1790200	2892600	4003100	1770700	2167100	Homo sapiens				2	2	1	NaN	NaN	NaN	42,741	0,0050855	19,397	31437000	21	3	P30740;P50452;P50453;O75830	P30740;P50452;P50453;O75830	Leukocyte elastase inhibitor;Serpin B8;Serpin B9;Serpin I2	SERPINB1;SERPINB8;SERPINB9;SERPINI2	696
5873700	3320300	6970700	2224000	2574800	2178700	Homo sapiens				3	3	0	NaN	NaN	0	49,255	0	81,742	76229000	16	18	Q15428	Q15428	Splicing factor 3A subunit 2	SF3A2	1268
4375400	3020500	1151400	2413700	3025200	2192000	Homo sapiens				1	1	1	0,9	0,9	0,9	162,12	0,0075321	15,766	17771000	64	9	Q12769	Q12769	Nuclear pore complex protein Nup160	NUP160	1218
2516000	2367300	0	2529000	3168500	2195200	Homo sapiens				2	2	0	NaN	NaN	0	19,294	0	33,596	20966000	11	2	P62487	P62487	DNA-directed RNA polymerase II subunit RPB7	POLR2G	1011
3613000	2189100	1354200	2701000	2155700	2244800	Homo sapiens				1	1	1	NaN	NaN	NaN	137,42	0	68,487	31346000	38	8	O95487	O95487	Protein transport protein Sec24B	SEC24B	341
2691200	2420700	2247300	2049900	1784600	2258700	Homo sapiens				1	1	0	3	3	0	49,452	0	43,158	24144000	23	1	P29083	P29083	General transcription factor IIE subunit 1	GTF2E1	676
5526900	6699700	7440400	3979900	3710900	2261900	Homo sapiens				1	1	1	NaN	NaN	NaN	113,01	0	91,514	42963000	39	26	O94855	O94855	Protein transport protein Sec24D	SEC24D	329
2512700	2491100	3903200	2299900	4396200	2298800	Homo sapiens				2	2	0	NaN	NaN	0	63,704	0	30,302	28946000	34	5	O00425	O00425	Insulin-like growth factor 2 mRNA-binding protein 3	IGF2BP3	112
1990100	2360800	1648700	1677400	1679000	2307600	Homo sapiens				1	1	1	0,8	0,8	0,8	175,48	0,00837	15,288	16478000	91	2	Q6PGP7	Q6PGP7	Tetratricopeptide repeat protein 37	TTC37	1736
2386800	1286000	814840	1878400	837530	2312200	Homo sapiens				2	2	0	NaN	NaN	0	16,62	0,0014742	2,475	42663000	8	6	Q4VC31	Q4VC31	Coiled-coil domain-containing protein 58	CCDC58	1373
0	1285800	1361500	0	1384300	2356900	Homo sapiens				4	1	0	59,3	NaN	0	12,823	0	34,102	14213000	5	7	O60739	O60739	Eukaryotic translation initiation factor 1b	EIF1B	253
2445800	2047600	4114100	1678600	1816700	2373500	Homo sapiens				1	1	0	NaN	NaN	0	NaN	0,00050505	27,227	29886000	10	5	P28676	P28676	Grancalcin	GCA	675
3806300	5746600	3264000	6079400	3158800	2379500	Homo sapiens				5	5	0	4	4	0	155,2	0	98,789	121570000	62	27	O75694	O75694	Nuclear pore complex protein Nup155	NUP155	287
4590300	0	1509300	0	1347900	2392200	Homo sapiens				1	1	0	NaN	NaN	0	30,241	0,0019305	22,772	15106000	20	3	O75489	O75489	NADH dehydrogenase [ubiquinone] iron-sulfur protein 3, mitochondrial	NDUFS3	281
5913300	4849800	4718500	1354900	5907900	2414600	Homo sapiens				20	20	15	48,7	48,7	40,1	65,432	0	323,31	1025700000	42	172	P35908;O95678;Q01546;P19013;Q7RTS7;Q5XKE5;Q86Y46;Q7Z794	P35908	Keratin, type II cytoskeletal 2 epidermal	KRT2	744
2888600	4821500	2521900	2511700	1573800	2426900	Homo sapiens				3	1	1	NaN	2	2	52,904	0	3,236	30338000	34	22	O00232	O00232	26S proteasome non-ATPase regulatory subunit 12	PSMD12	109
1791500	4833800	4391300	2307300	2220800	2428800	Homo sapiens				3	3	0	NaN	NaN	0	68,259	0,00050736	27,668	58353000	26	12	Q14677	Q14677	Clathrin interactor 1	CLINT1	1244
8463000	1655600	0	942170	1850300	2435500	Homo sapiens				3	3	0	NaN	NaN	0	74,761	0	10,227	46091000	38	6	O75746	O75746	Calcium-binding mitochondrial carrier protein Aralar1	SLC25A12	288
0	4043200	3401400	2693500	2934800	2473300	Homo sapiens				3	3	0	NaN	NaN	0	38,926	0	11,478	55621000	16	12	P61962	P61962	DDB1- and CUL4-associated factor 7	DCAF7	979
4187700	3772100	2189100	2477100	2640500	2479300	Homo sapiens				3	3	1	NaN	NaN	0,8	228,86	0,001	26,374	71118000	109	6	P48634	P48634	Protein PRRC2A	PRRC2A	828
0	1438200	0	1702300	1427200	2488000	Homo sapiens				1	1	0	NaN	NaN	0	78,429	0,00050968	28,005	16268000	35	6	Q86UA1	Q86UA1	Pre-mRNA-processing factor 39	PRPF39	1807
1805500	3119400	3193500	2028200	1839200	2586900	Homo sapiens				3	3	2	NaN	NaN	NaN	204,29	0	42,199	22785000	106	6	Q5VYK3	Q5VYK3	Proteasome-associated protein ECM29 homolog	ECM29	1475
9261700	6575800	5098600	3774400	8498700	2597500	Homo sapiens				20	20	12	42,3	42,3	NaN	58,826	0	323,31	1719500000	28	215	P13645;Q7Z3Z0;Q7Z3Y8;Q7Z3Y9;Q2M2I5	P13645	Keratin, type I cytoskeletal 10	KRT10	507
5740000	2912900	3062300	3320300	2323300	2599900	Homo sapiens				2	2	0	NaN	NaN	0	26,131	0,0042076	20,242	34181000	14	1	O75934	O75934	Pre-mRNA-splicing factor SPF27	BCAS2	291
8960500	6970000	5806500	8434600	11232000	2620600	Homo sapiens				2	2	0	NaN	NaN	0	38,287	0	13,251	92142000	13	22	O14828	O14828	Secretory carrier-associated membrane protein 3	SCAMP3	148
2593000	3698600	3548000	3792700	2907900	2623800	Homo sapiens				4	4	1	NaN	NaN	NaN	32,772	0	33,103	54767000	15	15	Q8N5M1	Q8N5M1	ATP synthase mitochondrial F1 complex assembly factor 2	ATPAF2	1913
4854100	2780800	2734600	2808900	2489100	2650600	Homo sapiens				2	2	0	14	14	0	19,471	0	37,781	44747000	10	9	O95989	O95989	Diphosphoinositol polyphosphate phosphohydrolase 1	NUDT3	345
3105300	2784600	2376300	2166000	2972100	2654800	Homo sapiens				1	1	1	1	1	1	136,68	0	45,466	22247000	70	16	Q9BZH6	Q9BZH6	WD repeat-containing protein 11	WDR11	2052
4778400	9256800	7036300	2510300	3649500	2655700	Homo sapiens				2	2	0	NaN	NaN	0	39,157	0	15,073	69684000	25	16	P35250	P35250	Replication factor C subunit 2	RFC2	726
5431500	2456200	2244700	1877400	0	2667600	Homo sapiens				2	2	0	NaN	NaN	0	75,475	0	54,528	24659000	43	3	P28288	P28288	ATP-binding cassette sub-family D member 3	ABCD3	669
1627400	2470600	0	2696700	0	2703600	Homo sapiens				1	1	1	NaN	NaN	NaN	19,343	0,00051813	29,634	31284000	8	12	O75607	O75607	Nucleoplasmin-3	NPM3	286
4507600	5984500	7403600	2066200	2327300	2728100	Homo sapiens				6	1	0	34,2	NaN	0	20,987	0,0067144	16,636	35959000	10	1	P62834;P61224;A6NIZ1	P62834;P61224;A6NIZ1	Ras-related protein Rap-1A;Ras-related protein Rap-1b;Ras-related protein Rap-1b-like protein	RAP1A;RAP1B	1028
2039700	2415600	2368600	2689000	2594600	2738600	Homo sapiens				1	1	0	NaN	NaN	0	20,478	0	46,268	36001000	10	7	P51452	P51452	Dual specificity protein phosphatase 3	DUSP3	868
6977100	3546800	6604400	3349600	4392200	2769000	Homo sapiens				2	2	2	NaN	NaN	NaN	28,319	0	8,815	43033000	12	6	Q9H8H3	Q9H8H3	Methyltransferase-like protein 7A	METTL7A	2159
2827300	1700800	1956300	5680600	4708500	2827800	Homo sapiens				1	1	0	NaN	NaN	0	24,943	0,0019296	2,277	36096000	14	16	Q7Z6K5	Q7Z6K5	Arpin	ARPIN	1786
4305200	4143600	6663100	2616300	3266900	2862600	Homo sapiens				3	3	1	NaN	NaN	NaN	71,689	0	71,748	53788000	26	10	O60216	O60216	Double-strand-break repair protein rad21 homolog	RAD21	245
3545100	2806100	3056000	2651100	0	2873400	Homo sapiens				2	2	0	NaN	NaN	0	44,287	0	39,524	38606000	26	9	P45985	P45985	Dual specificity mitogen-activated protein kinase kinase 4	MAP2K4	800
4544400	5689100	5635900	2684500	1056100	2943600	Homo sapiens				4	2	0	NaN	NaN	0	85,496	0	11,554	58377000	42	10	P35222	P35222	Catenin beta-1	CTNNB1	723
5709500	2510300	2152200	2256900	2861300	2951900	Homo sapiens				1	1	0	5	5	0	32,688	0	3,135	18641000	14	2	Q13595	Q13595	Transformer-2 protein homolog alpha	TRA2A	1233
1525400	7013400	1469300	0	5938100	3005100	Homo sapiens				1	1	0	NaN	NaN	0	112,61	0,0054545	17,716	25924000	45	9	O95197	O95197	Reticulon-3	RTN3	332
4206400	3254600	3853700	3512500	2998800	3066400	Homo sapiens				5	5	0	NaN	NaN	0	145,18	0	11,048	69720000	73	26	Q7L576	Q7L576	Cytoplasmic FMR1-interacting protein 1	CYFIP1	1769
9079200	5733500	3415200	6694800	5205400	3081300	Homo sapiens				1	1	0	NaN	NaN	0	17,745	0	4,612	68823000	9	26	Q6IAA8	Q6IAA8	Ragulator complex protein LAMTOR1	LAMTOR1	1690
3625600	3759400	4574400	5199900	3922600	3114600	Homo sapiens				2	2	0	32	32	0	14,523	0	92,676	55650000	9	4	P36954	P36954	DNA-directed RNA polymerase II subunit RPB9	POLR2I	752
2260700	2749900	3683600	2726300	5940800	3118500	Homo sapiens				2	2	0	NaN	NaN	0	14,478	0	14,164	136430000	8	46	P61970	P61970	Nuclear transport factor 2	NUTF2	982
4271700	3796100	4527700	4008000	4307300	3128700	Homo sapiens				1	1	0	NaN	NaN	0	91,35	0	15,689	36866000	44	22	O43747	O43747	AP-1 complex subunit gamma-1	AP1G1	217
0	2704900	2735800	2136600	2329400	3151700	Homo sapiens				4	1	1	NaN	3	3	38,388	0,0014903	25,584	17867000	22	7	P20042	P20042	Eukaryotic translation initiation factor 2 subunit 2	EIF2S2	587
9880500	10150000	2509900	4101900	7801700	3159700	Homo sapiens				1	1	0	NaN	NaN	0	30,394	0	21,382	53129000	9	25	O15260	O15260	Surfeit locus protein 4	SURF4	160
1686600	2073700	2441700	2740700	0	3168300	Homo sapiens				1	1	1	0,2	0,2	0,2	439,34	0,0050505	18,578	17131000	198	2	Q9Y4D8	Q9Y4D8	Probable E3 ubiquitin-protein ligase HECTD4	HECTD4	2277
10504000	7896300	6174400	3648200	3066100	3168700	Homo sapiens				6	6	0	NaN	NaN	0	47,064	0	15,677	134640000	33	30	Q14254	Q14254	Flotillin-2	FLOT2	1239
4215800	1891500	7465500	1494100	2064500	3170100	Homo sapiens				4	2	0	NaN	NaN	0	56,678	0,0083811	15,428	29375000	21	6	Q08170	Q08170	Serine/arginine-rich splicing factor 4	SRSF4	1209
2335500	4317300	3535200	1533800	2848400	3183100	Homo sapiens				2	2	0	NaN	NaN	0	77,528	0	16,113	48212000	37	11	O43395	O43395	U4/U6 small nuclear ribonucleoprotein Prp3	PRPF3	209
7550900	3819700	5163000	2429100	5641400	3188000	Homo sapiens				2	2	0	NaN	NaN	0	30,124	0	38,051	77252000	13	50	Q96GG9	Q96GG9	DCN1-like protein 1	DCUN1D1	2011
4753400	2954100	3948300	2970000	2593900	3202900	Homo sapiens				2	2	0	NaN	NaN	0	48,08	0,0033223	21,454	40187000	21	5	P84022;Q15796;O15198;Q99717;Q15797	P84022;Q15796;O15198;Q99717;Q15797	Mothers against decapentaplegic homolog 3;Mothers against decapentaplegic homolog 2;Mothers against decapentaplegic homolog 9;Mothers against decapentaplegic homolog 5;Mothers against decapentaplegic homolog 1	SMAD3;SMAD2;SMAD9;SMAD5;SMAD1	158
5102700	4891500	3325900	0	2894600	3285800	Homo sapiens				2	2	1	NaN	NaN	0,9	169,45	0	12,415	68151000	105	18	Q7Z460;O75122	Q7Z460;O75122	CLIP-associating protein 1;CLIP-associating protein 2	CLASP1;CLASP2	1784
2852400	2090000	3653300	2632200	2432500	3294900	Homo sapiens				2	2	0	NaN	NaN	0	19,509	0	11,458	61464000	10	7	P62253	P62253	Ubiquitin-conjugating enzyme E2 G1;Ubiquitin-conjugating enzyme E2 G1, N-terminally processed	UBE2G1	994
11060000	6641300	3218400	7182300	4271500	3296500	Homo sapiens				2	2	0	NaN	NaN	0	59,024	0	33,625	102800000	27	12	P16298;Q08209;P48454	P16298;Q08209;P48454	Serine/threonine-protein phosphatase 2B catalytic subunit beta isoform;Serine/threonine-protein phosphatase 2B catalytic subunit alpha isoform;Serine/threonine-protein phosphatase 2B catalytic subunit gamma isoform	PPP3CB;PPP3CA;PPP3CC	542
2105500	5375900	2356300	4352700	5344600	3302000	Homo sapiens				5	1	0	NaN	NaN	0	40,089	0	20,437	42169000	18	13	P16989	P16989	Y-box-binding protein 3	YBX3	552
2869500	3079600	6550900	0	3155600	3326300	Homo sapiens				2	2	1	NaN	NaN	NaN	60,218	0,0054446	17,657	42240000	26	2	Q04206	Q04206	Transcription factor p65	RELA	1184
3785900	5176400	0	7365500	0	3400500	Homo sapiens				1	1	1	NaN	NaN	NaN	85,595	0	17,649	21415000	37	5	Q01813	Q01813	ATP-dependent 6-phosphofructokinase, platelet type	PFKP	1177
1920600	2524500	3872100	4876000	3030000	3410800	Homo sapiens				3	3	2	NaN	NaN	NaN	69,842	0,0066964	16,477	37727000	40	3	P12956	P12956	X-ray repair cross-complementing protein 6	XRCC6	497
7727300	6175200	5713300	8758000	2993900	3414300	Homo sapiens				2	2	0	21	21	0	19,443	0	87,957	104600000	8	32	Q01658	Q01658	Protein Dr1	DR1	1174
8120800	5777100	4262400	4267400	6744100	3425400	Homo sapiens				2	2	0	25	25	0	10,803	0	35,786	127830000	4	29	P62304	P62304	Small nuclear ribonucleoprotein E	SNRPE	1001
5832400	4265600	0	5001500	4731100	3434800	Homo sapiens				3	3	0	NaN	NaN	0	88,028	0	15,309	82428000	51	19	Q15057	Q15057	Arf-GAP with coiled-coil, ANK repeat and PH domain-containing protein 2	ACAP2	1258
1583200	1350600	0	2557000	1557100	3456000	Homo sapiens				5	1	1	NaN	0,5	0,5	290,46	0,0083627	15,261	14055000	132	5	Q93008;O00507	Q93008;O00507	Probable ubiquitin carboxyl-terminal hydrolase FAF-X;Probable ubiquitin carboxyl-terminal hydrolase FAF-Y	USP9X;USP9Y	2004
0	0	0	0	0	3468000	Homo sapiens				1	1	1	NaN	NaN	NaN	61,554	0,001924	22,519	8044200	26	1	Q9UK59	Q9UK59	Lariat debranching enzyme	DBR1	2250
3013100	3130900	2726700	2374100	1461800	3468700	Homo sapiens				13	1	1	20	NaN	NaN	101,89	0,0042254	20,596	19337000	49	1	P49736	P49736	DNA replication licensing factor MCM2	MCM2	841
2229800	3398600	3778600	6425200	4513900	3534600	Homo sapiens				1	1	0	NaN	NaN	0	13,735	0	40,507	50672000	7	5	O14907	O14907	Tax1-binding protein 3	TAX1BP3	149
5521900	9575400	2805400	5386100	3280100	3573100	Homo sapiens				2	2	0	NaN	NaN	0	20,082	0,0014656	24,219	83982000	9	4	P62330	P62330	ADP-ribosylation factor 6	ARF6	1009
4842000	2872600	1771300	9239100	10753000	3617000	Homo sapiens				9	1	1	10	NaN	NaN	141,45	0	55,637	75140000	80	16	Q00341	Q00341	Vigilin	HDLBP	1162
4148300	3128700	2960500	0	4975100	3648200	Homo sapiens				2	2	0	NaN	NaN	0	36,049	0	42,274	65552000	18	7	O14908	O14908	PDZ domain-containing protein GIPC1	GIPC1	150
20977000	9102600	0	10919000	8305200	3649200	Homo sapiens				6	1	1	NaN	NaN	NaN	58,264	0	31,464	155900000	28	28	Q58FF6	Q58FF6	Putative heat shock protein HSP 90-beta 4	HSP90AB4P	1388
0	1931800	4881700	1936200	4059400	3665800	Homo sapiens				3	2	2	NaN	NaN	NaN	70,698	0	31,545	37998000	39	5	Q16822	Q16822	Phosphoenolpyruvate carboxykinase [GTP], mitochondrial	PCK2	1276
0	0	0	1793000	2398600	3736400	Homo sapiens				1	1	0	NaN	NaN	0	20,116	0,000998	26,287	14034000	11	8	P82663	P82663	28S ribosomal protein S25, mitochondrial	MRPS25	1110
0	6367500	4494000	4651800	5147700	3795600	Homo sapiens				1	1	1	NaN	NaN	NaN	84,647	0,0023923	22,262	35328000	47	3	Q9UJC3	Q9UJC3	Protein Hook homolog 1	HOOK1	2247
735010	0	0	0	0	3801500	Homo sapiens				1	1	0	NaN	NaN	0	123,51	0,0050023	17,741	7770900	67	3	Q6PKG0	Q6PKG0	La-related protein 1	LARP1	1738
4587200	3003900	3308900	2148800	3465400	3803900	Homo sapiens				2	2	0	NaN	NaN	0	63,86	0	30,578	46687000	21	3	Q7Z739;Q9BYJ9	Q7Z739;Q9BYJ9	YTH domain-containing family protein 3;YTH domain-containing family protein 1	YTHDF3;YTHDF1	1787
5708500	5843000	8179400	5763600	6548000	3822200	Homo sapiens				3	3	0	NaN	NaN	0	66,851	0	42,038	114530000	33	11	Q5TAQ9	Q5TAQ9	DDB1- and CUL4-associated factor 8	DCAF8	1460
9351400	6392700	5316800	7111300	5101500	3850800	Homo sapiens				5	5	0	NaN	NaN	0	37,154	0	23,243	197860000	16	82	O43684	O43684	Mitotic checkpoint protein BUB3	BUB3	215
4933500	4815300	6029900	2864200	2197000	3871400	Homo sapiens				1	1	0	NaN	NaN	0	46,938	0	31,492	34987000	25	9	Q15120	Q15120	[Pyruvate dehydrogenase (acetyl-transferring)] kinase isozyme 3, mitochondrial	PDK3	1260
3383600	4856800	4721200	2291000	3412700	3879900	Homo sapiens				1	1	0	NaN	NaN	0	36,648	0	25,221	28839000	8	5	O15127	O15127	Secretory carrier-associated membrane protein 2	SCAMP2	156
1403700	2471800	3855800	1560700	2107500	3895100	Homo sapiens				2	2	0	NaN	NaN	0	102,36	0	42,086	34941000	56	5	P78344	P78344	Eukaryotic translation initiation factor 4 gamma 2	EIF4G2	1100
3133100	5947200	4430800	4452600	3454200	3953900	Homo sapiens				2	2	1	NaN	NaN	NaN	26,034	0	32,877	83405000	14	14	O75391	O75391	Sperm-associated antigen 7	SPAG7	280
10228000	5580600	7974400	3761600	4934700	3954600	Homo sapiens				16	15	11	37,3	35,4	NaN	66,038	0	323,31	1479300000	35	190	P04264	P04264	Keratin, type II cytoskeletal 1	KRT1	372
2343800	3116100	3630400	3941400	2010100	3960100	Homo sapiens				2	2	0	13	13	0	26,711	0	34,409	50675000	11	4	O75940	O75940	Survival of motor neuron-related-splicing factor 30	SMNDC1	292
2954300	2441400	2868100	3918500	2804000	3970800	Homo sapiens				2	2	1	NaN	NaN	2	51,908	0	48,783	59806000	27	7	O95219	O95219	Sorting nexin-4	SNX4	333
6154600	4811100	4162400	5061200	3881900	3973300	Homo sapiens				2	2	0	NaN	NaN	0	37,84	0,0058611	17,169	75746000	17	4	O76071	O76071	Probable cytosolic iron-sulfur protein assembly protein CIAO1	CIAO1	293
3119000	6049100	3538500	4012100	0	4027000	Homo sapiens				2	2	0	NaN	NaN	0	64,969	0	23,655	53894000	28	33	P49902	P49902	Cytosolic purine 5-nucleotidase	NT5C2	845
6543200	4421300	4406600	5921700	6774200	4049700	Homo sapiens				1	1	0	NaN	NaN	0	20,332	0	83,88	93625000	8	27	O00193	O00193	Small acidic protein	SMAP	107
4752200	5108500	781220	3169400	5143900	4109900	Homo sapiens				3	3	0	NaN	NaN	0	NaN	0	16,162	55697000	5	35	Q96FJ2;P63167	Q96FJ2;P63167	Dynein light chain 2, cytoplasmic;Dynein light chain 1, cytoplasmic	DYNLL2;DYNLL1	1061
2889000	4379300	6761800	4679700	3508200	4110900	Homo sapiens				4	1	1	NaN	NaN	NaN	128,4	0,00099701	26,209	50460000	60	15	Q9P2R3	Q9P2R3	Rabankyrin-5	ANKFY1	2210
8032000	10193000	10018000	6563300	7892800	4168600	Homo sapiens				3	3	1	NaN	NaN	NaN	37,606	0	12,336	165010000	20	22	Q9Y5K5	Q9Y5K5	Ubiquitin carboxyl-terminal hydrolase isozyme L5	UCHL5	2278
6090900	2978200	1907700	3948900	2236200	4171800	Homo sapiens				3	3	1	NaN	NaN	1	157,18	0	61,771	39816000	87	19	Q15021	Q15021	Condensin complex subunit 1	NCAPD2	1254
6151600	8120600	0	7460400	3349700	4177500	Homo sapiens				4	1	1	NaN	NaN	NaN	54,862	0	42,263	49896000	27	15	O94888	O94888	UBX domain-containing protein 7	UBXN7	330
4637300	3125500	2373300	3012400	3261300	4193600	Homo sapiens				1	1	0	NaN	NaN	0	41,28	0,001462	23,974	25800000	25	4	P82650	P82650	28S ribosomal protein S22, mitochondrial	MRPS22	1109
3951400	5746400	16790000	2748600	5380500	4196900	Homo sapiens				2	2	1	NaN	NaN	NaN	29,634	0	44,483	43765000	18	3	O60762	O60762	Dolichol-phosphate mannosyltransferase subunit 1	DPM1	255
0	4518300	5871500	3701800	3967300	4254300	Homo sapiens				1	1	0	NaN	NaN	0	80,379	0,00051203	28,551	31466000	35	4	Q13144	Q13144	Translation initiation factor eIF-2B subunit epsilon	EIF2B5	1224
4851500	5749600	15735000	3124700	6520100	4289000	Homo sapiens				7	7	0	NaN	NaN	0	143,23	0	26,335	149000000	87	24	Q14683	Q14683	Structural maintenance of chromosomes protein 1A	SMC1A	1245
5871000	4461000	4391400	4870400	2889200	4298500	Homo sapiens				4	4	0	NaN	NaN	0	82,593	0	6,212	89895000	51	16	P46459	P46459	Vesicle-fusing ATPase	NSF	804
3961000	3169700	4268000	4529000	3419400	4300000	Homo sapiens				2	2	0	NaN	NaN	0	14,874	0	21,802	66499000	9	9	O95295	O95295	SNARE-associated protein Snapin	SNAPIN	335
4733400	4291800	3672000	2973300	4127900	4359700	Homo sapiens				3	3	0	NaN	NaN	0	82,921	0,0019222	22,476	54975000	40	4	Q12996	Q12996	Cleavage stimulation factor subunit 3	CSTF3	1222
0	3782200	2892000	2759400	3117800	4375400	Homo sapiens				2	2	0	NaN	NaN	0	27,978	0	37,764	30818000	11	4	P57088	P57088	Transmembrane protein 33	TMEM33	930
7299800	3406800	2605000	2282900	4396800	4375500	Homo sapiens				1	1	0	NaN	NaN	0	35,079	0,0014757	24,814	30361000	18	8	Q6UXN9	Q6UXN9	WD repeat-containing protein 82	WDR82	1749
10436000	8256900	4981000	9068900	11125000	4421600	Homo sapiens				3	3	1	0,2	0,2	0,1	3816	0,0014829	25,235	163180000	2155	7	Q8WZ42	Q8WZ42	Titin	TTN	1961
3489600	3081200	4173000	3540500	2586400	4423000	Homo sapiens				10	2	2	NaN	NaN	NaN	101,53	0,0096112	14,768	60921000	56	4	P11586	P11586	C-1-tetrahydrofolate synthase, cytoplasmic;Methylenetetrahydrofolate dehydrogenase;Methenyltetrahydrofolate cyclohydrolase;Formyltetrahydrofolate synthetase;C-1-tetrahydrofolate synthase, cytoplasmic, N-terminally processed	MTHFD1	481
6991200	9962300	4055500	5630600	1821900	4465300	Homo sapiens				4	3	0	NaN	NaN	0	45,664	0	26,711	108110000	22	18	P63092;Q5JWF2	P63092;Q5JWF2	Guanine nucleotide-binding protein G(s) subunit alpha isoforms short;Guanine nucleotide-binding protein G(s) subunit alpha isoforms XLas	GNAS	1056
22912000	18340000	14228000	6290500	15424000	4533500	Homo sapiens				2	2	0	5	5	0	68,477	0	61,289	218450000	23	55	Q01844	Q01844	RNA-binding protein EWS	EWSR1	1178
8265800	8707800	10757000	6208300	6717800	4542600	Homo sapiens				1	1	0	NaN	NaN	0	39,681	0	6,276	56907000	27	15	P35249	P35249	Replication factor C subunit 4	RFC4	725
3184900	7946800	1788600	4738200	1780500	4567000	Homo sapiens				1	1	0	NaN	NaN	0	98,602	0	31,119	61647000	5	12	P33552	P33552	Cyclin-dependent kinases regulatory subunit 2	CKS2	717
10606000	6543200	14838000	5706300	7650300	4577000	Homo sapiens				4	1	0	6	NaN	0	105,31	0	14,777	99281000	57	22	P26232	P26232	Catenin alpha-2	CTNNA2	649
6324100	7014000	1508800	5252300	5054800	4663800	Homo sapiens				5	5	0	NaN	NaN	0	58,022	0	29,463	150650000	28	55	O95747	O95747	Serine/threonine-protein kinase OSR1	OXSR1	342
4480300	5553500	2927600	5757100	4827700	4741700	Homo sapiens				6	4	0	NaN	NaN	0	58,47	0	14,872	114560000	30	35	O60749	O60749	Sorting nexin-2	SNX2	254
5238900	4414000	5209900	4597700	7160000	4745500	Homo sapiens				4	4	2	NaN	NaN	NaN	75,035	0,0014874	25,475	92452000	40	8	Q96PZ0	Q96PZ0	Pseudouridylate synthase 7 homolog	PUS7	2013
10471000	3163900	3152800	3269200	4268000	4762300	Homo sapiens				1	1	0	NaN	NaN	0	28,526	0	54,666	32110000	6	1	P29972	P29972	Aquaporin-1	AQP1	687
3381800	3677100	3571300	4959200	2266900	4795900	Homo sapiens				3	1	1	NaN	NaN	NaN	70,389	0,0096238	14,824	37945000	43	5	P49748	P49748	Very long-chain specific acyl-CoA dehydrogenase, mitochondrial	ACADVL	842
12067000	0	3559600	1935500	8429800	4869400	Homo sapiens				2	2	0	NaN	NaN	0	35,422	0	12,298	78681000	17	21	P08574	P08574	Cytochrome c1, heme protein, mitochondrial	CYC1	436
5166600	4095500	0	14153000	4282200	4873000	Homo sapiens				1	1	1	NaN	NaN	NaN	15,314	0	118,67	95698000	8	31	Q9NQP4	Q9NQP4	Prefoldin subunit 4	PFDN4	2198
5131600	4142100	3150000	2800300	6817200	4881500	Homo sapiens				5	4	0	40,3	34,6	0	21,308	0	18,444	93712000	12	17	P84095	P84095	Rho-related GTP-binding protein RhoG	RHOG	1124
5580800	2031700	4389900	3147100	3327800	4910200	Homo sapiens				1	1	1	NaN	NaN	NaN	36,926	0	11,935	48816000	20	42	P31942	P31942	Heterogeneous nuclear ribonucleoprotein H3	HNRNPH3	709
8170500	3941400	4746700	4467200	3501400	4911900	Homo sapiens				1	1	0	NaN	NaN	0	45,834	0,0050551	18,741	33387000	29	21	P82933	P82933	28S ribosomal protein S9, mitochondrial	MRPS9	1111
0	9646900	14319000	0	0	4959700	Homo sapiens				1	1	0	NaN	NaN	0	22,092	0,0014851	25,287	70296000	9	28	O43583	O43583	Density-regulated protein	DENR	214
3471300	3586300	6232300	3672200	3107500	4967400	Homo sapiens				2	2	0	NaN	NaN	0	20,655	0,0014606	23,936	61708000	8	3	P62256	P62256	Ubiquitin-conjugating enzyme E2 H	UBE2H	995
2278100	0	2017600	2092900	0	4970900	Homo sapiens				1	1	0	2	2	0	73,45	0	89,817	20233000	35	5	O95453	O95453	Poly(A)-specific ribonuclease PARN	PARN	340
6048600	11394000	10366000	4207300	2341400	4981700	Homo sapiens				15	1	1	NaN	2	2	81,876	0	14,995	62435000	52	24	O00429	O00429	Dynamin-1-like protein	DNM1L	113
3338400	1261300	6228700	5006900	6323600	4990600	Homo sapiens				2	2	0	NaN	NaN	0	17,328	0	16,325	78116000	10	21	Q99471	Q99471	Prefoldin subunit 5	PFDN5	2020
3364700	0	0	2706200	4552800	5016800	Homo sapiens				1	1	0	NaN	NaN	0	30,472	0,0054397	1,758	35317000	9	1	O60828	O60828	Polyglutamine-binding protein 1	PQBP1	257
5549900	5246900	5099100	3497300	3092600	5019400	Homo sapiens				2	2	0	NaN	NaN	0	23,773	0,004188	19,982	56145000	12	4	O43402	O43402	ER membrane protein complex subunit 8	EMC8	210
4009400	2281200	5631300	3960400	4762500	5128500	Homo sapiens				2	1	1	NaN	NaN	NaN	115,83	0,0019324	22,888	35608000	45	11	Q9NTJ4	Q9NTJ4	Alpha-mannosidase 2C1	MAN2C1	2204
11213000	7810600	10084000	4718100	6627200	5151000	Homo sapiens				5	5	0	14	14	0	59,379	0	33,964	184710000	26	41	Q14498	Q14498	RNA-binding protein 39	RBM39	1241
5187700	4674000	19055000	7330500	0	5181200	Homo sapiens				2	2	0	NaN	NaN	0	11,557	0	64,461	124380000	9	45	P63165;G2XKQ0	P63165;G2XKQ0	Small ubiquitin-related modifier 1;Small ubiquitin-related modifier	SUMO1	1060
4488000	3753100	3959900	2276800	0	5186300	Homo sapiens				2	2	0	NaN	NaN	0	31,821	0	23,87	67951000	20	21	Q15024	Q15024	Exosome complex component RRP42	EXOSC7	1255
6190100	8164900	3290700	6098200	11487000	5193200	Homo sapiens				6	6	0	NaN	NaN	0	65,695	0	47,326	253830000	14	69	Q9UHD9	Q9UHD9	Ubiquilin-2	UBQLN2	2246
3392900	5081200	4939100	4258300	7771300	5200400	Homo sapiens				4	4	0	NaN	NaN	0	38,044	0	16,062	157920000	22	69	P25685	P25685	DnaJ homolog subfamily B member 1	DNAJB1	643
5200600	3005800	10435000	9313400	4695900	5254400	Homo sapiens				3	3	1	NaN	NaN	NaN	49,765	0	46,275	99394000	18	20	Q8IUI8	Q8IUI8	Cytokine receptor-like factor 3	CRLF3	1882
3139400	5071100	5609200	3618400	4554200	5269900	Homo sapiens				5	5	0	40,6	40,6	0	NaN	0	81,784	170450000	10	84	P63098;Q96LZ3	P63098	Calcineurin subunit B type 1	PPP3R1	1057
6985000	8809100	5612100	11664000	10404000	5274000	Homo sapiens				2	2	0	NaN	NaN	0	91,275	0,00050787	27,701	132960000	6	17	P62312	P62312	U6 snRNA-associated Sm-like protein LSm6	LSM6	1004
6945000	12445000	9492100	6312700	9203700	5282600	Homo sapiens				3	3	0	NaN	NaN	0	90,954	0	57,982	110530000	53	33	Q93034	Q93034	Cullin-5	CUL5	2005
5778800	6362500	2700900	1259200	4246300	5287700	Homo sapiens				2	1	1	NaN	NaN	NaN	76,074	0,0014786	24,923	47318000	26	29	P16278;Q6UWU2	P16278;Q6UWU2	Beta-galactosidase;Beta-galactosidase-1-like protein	GLB1;GLB1L	541
6718700	6388100	6872700	4656200	3618700	5311900	Homo sapiens				2	2	0	NaN	NaN	0	55,594	0	93,194	85653000	23	17	Q9BZK7;O60907;Q9BQ87	Q9BZK7;O60907;Q9BQ87	F-box-like/WD repeat-containing protein TBL1XR1;F-box-like/WD repeat-containing protein TBL1X;F-box-like/WD repeat-containing protein TBL1Y	TBL1XR1;TBL1X;TBL1Y	260
10864000	6217100	5135500	4390200	4827900	5314300	Homo sapiens				5	5	0	NaN	NaN	0	51,466	0	28,884	141570000	21	30	O95232	O95232	Luc7-like protein 3	LUC7L3	334
6580700	5745400	8952500	6118400	8441400	5341300	Homo sapiens				4	4	2	13	13	8	40,822	0	61,075	210840000	26	56	Q8IVD9	Q8IVD9	NudC domain-containing protein 3	NUDCD3	1883
5672400	3403400	6183500	5430600	4727400	5404100	Homo sapiens				3	3	1	NaN	NaN	NaN	87,334	0	12,404	61870000	45	18	P42224	P42224	Signal transducer and activator of transcription 1-alpha/beta	STAT1	776
6138900	5412400	10912000	4924200	4611100	5430200	Homo sapiens				6	6	0	NaN	NaN	0	218	0	11,524	152140000	98	17	Q14839;Q8TDI0;Q12873	Q14839;Q8TDI0	Chromodomain-helicase-DNA-binding protein 4;Chromodomain-helicase-DNA-binding protein 5	CHD4;CHD5	1249
5321800	5605300	11962000	5598100	8834700	5464200	Homo sapiens				1	1	0	NaN	NaN	0	30,344	0	21,268	75762000	17	26	O94903	O94903	Proline synthase co-transcribed bacterial homolog protein	PROSC	331
8230300	5369100	7365400	3137200	2595400	5477700	Homo sapiens				3	2	1	NaN	NaN	NaN	36,938	0	35,465	91474000	22	29	Q00534	Q00534	Cyclin-dependent kinase 6	CDK6	1165
4426900	4996300	5007300	5273900	4606600	5526900	Homo sapiens				3	3	0	NaN	NaN	0	35,144	0	85,772	121850000	20	28	O00743	O00743	Serine/threonine-protein phosphatase 6 catalytic subunit;Serine/threonine-protein phosphatase 6 catalytic subunit, N-terminally processed	PPP6C	116
14295000	3571200	2465400	13235000	3716900	5552300	Homo sapiens				5	1	1	NaN	0,7	0,7	238,26	0	48,848	59475000	143	17	Q14980	Q14980	Nuclear mitotic apparatus protein 1	NUMA1	1251
5034700	13084000	4943000	13019000	4025400	5560200	Homo sapiens				4	1	1	NaN	NaN	NaN	66,115	0	3,028	53519000	45	20	Q9NSD9	Q9NSD9	Phenylalanine--tRNA ligase beta subunit	FARSB	2202
1833500	2049100	5221700	3065500	3476400	5581700	Homo sapiens				2	2	1	NaN	NaN	NaN	18,127	0	48,948	61559000	10	12	P42773	P42773	Cyclin-dependent kinase 4 inhibitor C	CDKN2C	785
7905500	8511400	15738000	5840600	5816100	5618000	Homo sapiens				6	6	1	NaN	NaN	1	101,27	0	11,659	160080000	62	22	Q9BXJ9	Q9BXJ9	N-alpha-acetyltransferase 15, NatA auxiliary subunit	NAA15	2051
5659000	7058700	7068700	6424000	6945500	5653100	Homo sapiens				7	7	0	NaN	NaN	0	208,73	0	27,178	243460000	66	86	P51610	P51610	Host cell factor 1;HCF N-terminal chain 1;HCF N-terminal chain 2;HCF N-terminal chain 3;HCF N-terminal chain 4;HCF N-terminal chain 5;HCF N-terminal chain 6;HCF C-terminal chain 1;HCF C-terminal chain 2;HCF C-terminal chain 3;HCF C-terminal chain 4;HCF C-terminal chain 5;HCF C-terminal chain 6	HCFC1	872
3086900	2744000	1825800	1369000	1367400	5653200	Homo sapiens				3	3	0	NaN	NaN	0	52,264	0,0067568	17,094	35714000	17	6	P61619;Q9H9S3	P61619	Protein transport protein Sec61 subunit alpha isoform 1	SEC61A1	973
15508000	2355500	50975000	1381000	8999100	5664000	Homo sapiens				3	3	0	48,8	48,8	0	97,251	0	7,426	123220000	4	12	P62306	P62306	Small nuclear ribonucleoprotein F	SNRPF	1002
9684200	6219600	5007200	4094300	5852800	5672300	Homo sapiens				2	2	0	NaN	NaN	0	12,452	0	91,238	104710000	7	74	P63172	P63172	Dynein light chain Tctex-type 1	DYNLT1	1062
12534000	3962500	12428000	3979100	4425500	5723300	Homo sapiens				3	3	0	NaN	NaN	0	34,404	0	12,285	131310000	16	16	O75569	O75569	Interferon-inducible double-stranded RNA-dependent protein kinase activator A	PRKRA	285
6001600	4481000	3257300	5338200	8744000	5734100	Homo sapiens				3	3	0	NaN	NaN	0	58,449	0	72,476	73270000	29	35	O43172	O43172	U4/U6 small nuclear ribonucleoprotein Prp4	PRPF4	207
6808200	7653600	7373200	8157800	8526100	5766400	Homo sapiens				7	7	0	31,2	31,2	0	33,83	0	70,91	350090000	18	128	P46108	P46108	Adapter molecule crk	CRK	802
0	0	4220800	0	6578200	5779800	Homo sapiens	+			1	1	1	NaN	NaN	NaN	103,78	1	-2	33473000	55	1	Q96EK7	Q96EK7	Constitutive coactivator of peroxisome proliferator-activated receptor gamma	FAM120B	2008
3280900	6322800	10495000	4058700	4328700	5784400	Homo sapiens				2	2	1	NaN	NaN	NaN	70,729	0	10,323	49568000	42	17	Q9UHB9	Q9UHB9	Signal recognition particle subunit SRP68	SRP68	2245
12412000	22082000	10242000	6973200	6887600	5806700	Homo sapiens				3	3	0	NaN	NaN	0	42,183	0	21,655	165020000	23	49	O43837	O43837	Isocitrate dehydrogenase [NAD] subunit beta, mitochondrial	IDH3B	221
7959500	8795700	8228600	7933500	7168300	5823900	Homo sapiens				5	2	2	NaN	NaN	NaN	40,422	0	61,432	141580000	27	17	Q9Y617	Q9Y617	Phosphoserine aminotransferase	PSAT1	2279
5900400	4701100	3295300	11688000	7739800	5866800	Homo sapiens				3	3	0	NaN	NaN	0	60,959	0	14,596	161730000	25	40	P33240;Q9H0L4	P33240;Q9H0L4	Cleavage stimulation factor subunit 2;Cleavage stimulation factor subunit 2 tau variant	CSTF2;CSTF2T	716
5243300	4204200	5667600	6278200	5969700	5911400	Homo sapiens				6	5	0	34,6	NaN	0	21,418	0	200,9	283180000	12	62	P83916	P83916	Chromobox protein homolog 1	CBX1	1118
7301900	13973000	19276000	3513600	7394000	5938300	Homo sapiens				1	1	1	NaN	NaN	NaN	72,313	0,0067265	16,822	100870000	27	7	Q9UNQ0	Q9UNQ0	ATP-binding cassette sub-family G member 2	ABCG2	2252
10599000	3813900	2577000	6306700	5889400	5953000	Homo sapiens				2	2	0	NaN	NaN	0	21,229	0	15,386	103370000	11	26	P01111;P01112;P01116	P01111;P01112;P01116	GTPase NRas;GTPase HRas;GTPase HRas, N-terminally processed;GTPase KRas;GTPase KRas, N-terminally processed	NRAS;HRAS;KRAS	354
5866500	5466100	5590000	3523900	5329600	5985600	Homo sapiens				3	3	0	NaN	NaN	0	68,329	0	61,722	127460000	16	26	Q15637	Q15637	Splicing factor 1	SF1	1270
4638100	5329600	3114700	6409300	5806500	6029500	Homo sapiens				4	4	0	NaN	NaN	0	24,604	0	88,645	61323000	13	17	P27635;Q96L21	P27635;Q96L21	60S ribosomal protein L10;60S ribosomal protein L10-like	RPL10;RPL10L	659
5917500	4813700	4155600	1043500	3871700	6100700	Homo sapiens				2	2	0	NaN	NaN	0	30,748	0	36,135	51388000	14	22	Q9BT09	Q9BT09	Protein canopy homolog 3	CNPY3	2048
9965100	14055000	12537000	9086400	5207000	6127400	Homo sapiens				5	1	0	NaN	NaN	0	66,213	0,0019203	22,448	74487000	37	6	P30154	P30154	Serine/threonine-protein phosphatase 2A 65 kDa regulatory subunit A beta isoform	PPP2R1B	690
15436000	8871800	9940000	5173500	5628500	6193600	Homo sapiens				12	12	0	NaN	NaN	0	273,6	0	86,274	334900000	145	93	Q6P2Q9	Q6P2Q9	Pre-mRNA-processing-splicing factor 8	PRPF8	1706
5569500	4945300	4151100	5497000	4733300	6221700	Homo sapiens				4	4	0	NaN	NaN	0	72,683	0	92,539	126930000	37	57	O14744	O14744	Protein arginine N-methyltransferase 5;Protein arginine N-methyltransferase 5, N-terminally processed	PRMT5	147
13134000	7966900	10313000	6574400	12323000	6314300	Homo sapiens				4	4	0	NaN	NaN	0	51,169	0	13,005	112180000	21	10	P23258;Q9NRH3	P23258;Q9NRH3	Tubulin gamma-1 chain;Tubulin gamma-2 chain	TUBG1;TUBG2	616
3233300	5411800	1879100	4989200	2575700	6339000	Homo sapiens				3	1	1	NaN	0,8	0,8	177,6	0,0023821	21,928	46166000	77	9	P11047	P11047	Laminin subunit gamma-1	LAMC1	474
11726000	0	0	4856700	3459900	6498000	Homo sapiens				2	2	0	NaN	NaN	0	12,497	0	36,989	46655000	5	12	P61803	P61803	Dolichyl-diphosphooligosaccharide--protein glycosyltransferase subunit DAD1	DAD1	975
4996500	5388700	4867100	5207500	2654400	6505200	Homo sapiens				2	2	0	NaN	NaN	0	86,131	0	12,399	117400000	38	37	O43815	O43815	Striatin	STRN	220
7167500	5672800	7862700	8712400	8235000	6519600	Homo sapiens				9	1	0	39,5	NaN	0	35,575	0	21,621	75270000	18	30	P62714	P62714	Serine/threonine-protein phosphatase 2A catalytic subunit beta isoform	PPP2CB	1017
8880900	7048700	0	3562700	0	6553200	Homo sapiens				4	2	0	NaN	NaN	0	33,929	0	47,587	103500000	21	33	P24941;Q00526	P24941;Q00526	Cyclin-dependent kinase 2;Cyclin-dependent kinase 3	CDK2;CDK3	636
8864300	5196700	8659500	4141800	5686400	6564900	Homo sapiens				3	3	0	NaN	NaN	0	32,749	0	59,719	155600000	15	51	Q86U42	Q86U42	Polyadenylate-binding protein 2	PABPN1	1806
3286700	3498300	2873300	2431100	2610300	6580700	Homo sapiens				1	1	0	NaN	NaN	0	125,43	0	61,231	40189000	55	17	Q7Z2Z2	Q7Z2Z2	Elongation factor Tu GTP-binding domain-containing protein 1	EFTUD1	1782
8430500	0	3641600	0	7419000	6658900	Homo sapiens				1	1	1	NaN	NaN	NaN	53,542	0,0095986	14,684	45700000	16	2	Q05519	Q05519	Serine/arginine-rich splicing factor 11	SRSF11	1189
2727600	2726200	14096000	9098900	3737400	6668000	Homo sapiens				9	9	8	NaN	NaN	NaN	69,366	0	34,529	211440000	42	52	P02768	P02768	Serum albumin	ALB	363
14000000	8014700	2715200	10353000	6638300	6704400	Homo sapiens				2	2	1	44	44	22	96,138	0	65,143	164560000	5	43	O43504	O43504	Ragulator complex protein LAMTOR5	LAMTOR5	212
10596000	11875000	9495100	5199600	4289700	6710300	Homo sapiens				2	2	2	NaN	NaN	NaN	100,23	0	58,923	91888000	52	32	Q13435	Q13435	Splicing factor 3B subunit 2	SF3B2	1230
6402200	11857000	8579300	8162900	11162000	6735500	Homo sapiens				2	2	0	NaN	NaN	0	16,368	0	30,162	190560000	12	17	O60869	O60869	Endothelial differentiation-related factor 1	EDF1	259
7343600	9461300	3433800	8972200	9137600	6796500	Homo sapiens				8	8	0	22	22	0	52,22	0	19,498	271990000	32	58	P60228	P60228	Eukaryotic translation initiation factor 3 subunit E	EIF3E	940
9490700	11684000	6572800	9336500	7738800	6885500	Homo sapiens				2	2	0	NaN	NaN	0	39,154	0	51,853	150510000	21	42	Q4G0F5	Q4G0F5	Vacuolar protein sorting-associated protein 26B	VPS26B	1347
6580700	5204900	8723100	7845700	4623200	6924500	Homo sapiens				1	1	1	NaN	NaN	NaN	23,598	0	39,507	65522000	13	8	Q9HCN8	Q9HCN8	Stromal cell-derived factor 2-like protein 1	SDF2L1	2161
12046000	16776000	12569000	9575300	10724000	7002700	Homo sapiens				4	4	0	21	21	0	43,295	0	16,63	282270000	25	85	P08559	P08559	Pyruvate dehydrogenase E1 component subunit alpha, somatic form, mitochondrial	PDHA1	435
5932300	8692400	27015000	3689800	4709500	7178100	Homo sapiens				4	3	0	NaN	NaN	0	22,225	0	53,159	130730000	12	18	P45973	P45973	Chromobox protein homolog 5	CBX5	797
8332500	5512900	7072600	6375400	4856700	7213300	Homo sapiens				2	2	0	6	6	0	49,244	0,0042393	20,815	56647000	32	4	Q15118	Q15118	[Pyruvate dehydrogenase (acetyl-transferring)] kinase isozyme 1, mitochondrial	PDK1	1259
5022400	4076700	5350300	5637000	7643600	7283700	Homo sapiens				6	4	0	NaN	NaN	0	35,08	0	98,658	170090000	18	45	P60510	P60510	Serine/threonine-protein phosphatase 4 catalytic subunit	PPP4C	942
4941500	5173700	0	8103000	4069400	7397900	Homo sapiens				3	2	0	NaN	NaN	0	80,785	0	12,237	43845000	53	10	Q13330;Q9BTC8	Q13330;Q9BTC8	Metastasis-associated protein MTA1;Metastasis-associated protein MTA3	MTA1;MTA3	1227
5670000	4341500	4959800	5985100	3960900	7406700	Homo sapiens				5	3	3	NaN	NaN	NaN	117,97	0	45,199	136310000	62	46	A0AVT1	A0AVT1	Ubiquitin-like modifier-activating enzyme 6	UBA6	2
4493700	4461800	2129300	6738400	8749600	7424400	Homo sapiens				3	1	0	NaN	NaN	0	63,852	0,00050684	2,756	83425000	17	26	Q9NRR5	Q9NRR5	Ubiquilin-4	UBQLN4	2201
4270300	6998900	7779400	3472300	3788900	7427500	Homo sapiens				3	3	0	NaN	NaN	0	100,69	0	23,577	100020000	45	44	Q01433	Q01433	AMP deaminase 2	AMPD2	1172
4376500	23916000	3242900	2575100	2629700	7443400	Homo sapiens				22	1	1	NaN	NaN	NaN	138,34	0	19,845	79126000	76	6	P53621	P53621	Coatomer subunit alpha;Xenin;Proxenin	COPA	891
5743500	5346100	6034000	6897100	4082000	7449600	Homo sapiens				3	3	2	NaN	NaN	4	69,991	0	69,242	83600000	31	17	Q14738;Q13362	Q14738	Serine/threonine-protein phosphatase 2A 56 kDa regulatory subunit delta isoform	PPP2R5D	1248
12026000	2246500	5052600	2981500	4141400	7572900	Homo sapiens				4	4	0	NaN	NaN	0	NaN	0	11,309	82169000	14	24	O75494;Q8WXF0	O75494;Q8WXF0	Serine/arginine-rich splicing factor 10;Serine/arginine-rich splicing factor 12	SRSF10;SRSF12	282
[truncated: 250 more rows]

## Sheet: Significant altered proteins
CTRL_01	CTRL_02	CTRL_03	Glutamate_01	Glutamate_02	Glutamate_03	C: Species	C: Only identified by site	C: Reverse	C: Potential contaminant	C: Student's T-test Significant LFQ intensity A_SG_LFQ intensity A_CTRL	C: Student's T-test significant	N: Peptides	N: Razor + unique peptides	N: Unique peptides	N: Sequence coverage [%]	N: Unique + razor sequence coverage [%]	N: Unique sequence coverage [%]	N: Mol. weight [kDa]	N: Q-value	N: Score	N: Intensity	N: iBAQ peptides	N: MS/MS count	N: -Log Student's T-test p-value LFQ intensity A_SG_LFQ intensity A_CTRL	N: Student's T-test Difference LFQ intensity A_SG_LFQ intensity A_CTRL	N: Student's T-test Test statistic LFQ intensity A_SG_LFQ intensity A_CTRL	T: Protein IDs	T: Majority protein IDs	T: Protein names	T: Gene names	T: id	Status
22.6216	23.227	22.7925	23.582	23.5118	23.6608	Rattus norvegicus				+	LFQ intensity A_SG_LFQ intensity A_CTRL	5	5	1	39.2	39.2	NaN	18.151	0	40.996	394520000	10	101	1.71982	0.704491	3.80252	P41498	P41498	Low molecular weight phosphotyrosine protein phosphatase	Acp1	770	Up-regulated
24.3307	24.5552	24.926	25.524	25.5329	25.2416	Homo sapiens				+	LFQ intensity A_SG_LFQ intensity A_CTRL	18	1	0	69.1	NaN	0	41.736	0	55.194	597380000	23	51	1.85726	0.828872	4.18243	P60709;Q6S8J3;A5A3E0;P0CG38;Q9BYX7;P0CG39	P60709	Actin, cytoplasmic 1;Actin, cytoplasmic 1, N-terminally processed	ACTB	944	Up-regulated
23.3593	23.5687	23.972	24.7598	24.7733	24.0038	Rattus norvegicus				+	LFQ intensity A_SG_LFQ intensity A_CTRL	8	8	4	23	23	NaN	45.804	0	91.124	481620000	27	129	1.32127	0.878966	2.82217	Q6AYS7;Q6PTT0	Q6AYS7	Aminoacylase-1A	Acy1a	1681	Up-regulated
21.141	20.9164	20.249	23.2427	22.0209	23.4449	Rattus norvegicus				+	LFQ intensity A_SG_LFQ intensity A_CTRL	5	5	3	NaN	NaN	NaN	68.73	0	67.175	84146000	42	15	1.83164	2.13401	4.10974	P02770	P02770	Serum albumin	Alb	364	Up-regulated
22.387	20.5021	20.5765	23.0189	23.7848	22.7805	Mus musculus				+	LFQ intensity A_SG_LFQ intensity A_CTRL	4	1	1	NaN	NaN	NaN	68.692	0	81.516	109540000	42	18	1.38566	2.0395	2.96992	P07724	P07724	Serum albumin	Alb	422	Up-regulated
24.8858	24.6792	24.8191	25.057	25.1057	25.3696	Rattus norvegicus				+	LFQ intensity A_SG_LFQ intensity A_CTRL	16	14	3	61.2	53.4	NaN	39.283	0	261.39	1663600000	23	251	1.5399	0.382751	3.33959	P09117	P09117	Fructose-bisphosphate aldolase C	Aldoc	441	Up-regulated
21.317	19.252	21.3854	22.6129	22.6693	22.7367	Rattus norvegicus				+	LFQ intensity A_SG_LFQ intensity A_CTRL	2	2	1	NaN	NaN	NaN	36.363	0	16.388	47728000	24	5	1.34844	2.02149	2.88408	P14669	P14669	Annexin A3	Anxa3	521	Up-regulated
23.6466	24.297	24.3414	24.64	24.7671	24.8999	Mus musculus				+	LFQ intensity A_SG_LFQ intensity A_CTRL	3	1	1	NaN	NaN	NaN	33.524	0	14.994	291490000	20	30	1.33217	0.674058	2.84693	Q9CY64	Q9CY64	Biliverdin reductase A	Blvra	2082	Up-regulated
24.7613	24.5612	24.7714	25.2174	25.0038	25.1321	Rattus norvegicus				+	LFQ intensity A_SG_LFQ intensity A_CTRL	5	5	2	31.9	31.9	NaN	26.541	0	46.131	834710000	14	102	1.98022	0.419854	4.54391	Q6AYK6	Q6AYK6	Calcyclin-binding protein	Cacybp	1675	Up-regulated
22.3951	22.3202	22.1048	23.8754	23.2943	23.8309	Rattus norvegicus				+	LFQ intensity A_SG_LFQ intensity A_CTRL	6	6	4	NaN	NaN	10	60.583	0	67.754	283050000	31	118	2.60353	1.39349	6.76437	Q62736	Q62736	Non-muscle caldesmon	Cald1	1545	Up-regulated
25.477	25.4599	25.3843	25.8978	25.774	25.5446	Mus musculus				+	LFQ intensity A_SG_LFQ intensity A_CTRL	15	15	4	31.9	31.9	NaN	59.555	0	187.36	2443200000	39	257	1.30267	0.298392	2.78014	P42932	P42932	T-complex protein 1 subunit theta	Cct8	788	Up-regulated
22.9796	22.895	22.7082	23.245	23.4641	23.0783	Rattus norvegicus				+	LFQ intensity A_SG_LFQ intensity A_CTRL	4	4	0	NaN	NaN	0	36.434	0	78	328390000	18	135	1.36404	0.401532	2.9199	P37397	P37397	Calponin-3	Cnn3	754	Up-regulated
23.1143	23.0588	23.1713	23.3312	23.3619	23.228	Mus musculus				+	LFQ intensity A_SG_LFQ intensity A_CTRL	4	1	1	NaN	NaN	NaN	20.767	0	14.681	167840000	12	29	1.68165	0.192175	3.7012	Q9QXT0	Q9QXT0	Protein canopy homolog 2	Cnpy2	2222	Up-regulated
23.969	23.5163	23.4124	24.6555	24.5251	24.8452	Homo sapiens				+	LFQ intensity A_SG_LFQ intensity A_CTRL	5	5	0	33.9	33.9	0	20.198	0	82.069	469680000	5	86	2.23338	1.04273	5.3609	P61923	P61923	Coatomer subunit zeta-1	COPZ1	976	Up-regulated
23.6573	24.6458	24.8373	25.8241	25.6995	26.2551	Rattus norvegicus				+	LFQ intensity A_SG_LFQ intensity A_CTRL	2	2	1	26	26	NaN	22.696	0	24.841	608780000	11	33	1.73422	1.5461	3.8412	P36201	P36201	Cysteine-rich protein 2	Crip2	746	Up-regulated
25.0861	24.8735	25.3695	25.5324	26.24	26.2965	Mus musculus				+	LFQ intensity A_SG_LFQ intensity A_CTRL	10	10	0	57.1	57.1	0	20.069	0	67.011	1798200000	11	383	1.48586	0.913237	3.20742	P23927	P23927	Alpha-crystallin B chain	Cryab	626	Up-regulated
23.3585	23.3754	24.2779	24.6564	24.4023	25.1407	Mus musculus				+	LFQ intensity A_SG_LFQ intensity A_CTRL	4	4	4	NaN	NaN	NaN	53.844	0	41.879	554380000	22	96	1.33291	1.06255	2.84861	P16675	P16675	Lysosomal protective protein;Lysosomal protective protein 32 kDa chain;Lysosomal protective protein 20 kDa chain	Ctsa	550	Up-regulated
20.9599	21.204	21.1756	21.3586	21.3071	21.385	Homo sapiens				+	LFQ intensity A_SG_LFQ intensity A_CTRL	1	1	0	NaN	NaN	0	20.478	0	46.268	36001000	10	7	1.37687	0.237083	2.94954	P51452	P51452	Dual specificity protein phosphatase 3	DUSP3	868	Up-regulated
22.7306	23.2298	22.686	24.116	23.517	24.0505	Rattus norvegicus				+	LFQ intensity A_SG_LFQ intensity A_CTRL	8	8	3	NaN	NaN	NaN	103.46	0	35.698	210690000	48	48	1.76688	1.01239	3.92986	Q9ESN0	Q9ESN0	Protein Niban	Fam129a	2153	Up-regulated
24.0544	24.6031	24.5735	24.8685	25.2334	25.1359	Rattus norvegicus				+	LFQ intensity A_SG_LFQ intensity A_CTRL	3	3	2	54.6	54.6	41.7	11.922	0	38.062	579810000	3	116	1.48368	0.668921	3.20214	Q62658	Q62658	Peptidyl-prolyl cis-trans isomerase FKBP1A	Fkbp1a	1541	Up-regulated
24.3961	24.508	24.6448	25.0789	25.2934	25.1385	Homo sapiens				+	LFQ intensity A_SG_LFQ intensity A_CTRL	3	3	0	38.7	38.7	0	15.649	0	8.848	544750000	8	46	2.61139	0.653962	6.79727	P26885	P26885	Peptidyl-prolyl cis-trans isomerase FKBP2	FKBP2	654	Up-regulated
18.7554	18.5973	17.5615	19.7712	19.8938	19.7043	Mus musculus				+	LFQ intensity A_SG_LFQ intensity A_CTRL	2	2	2	NaN	NaN	NaN	34.468	0.0014859	25.323	5354400	18	7	1.76453	1.48506	3.92346	Q8K274	Q8K274	Ketosamine-3-kinase	Fn3krp	1891	Up-regulated
23.321	23.464	23.7958	24.0024	24.0055	23.9389	Rattus norvegicus				+	LFQ intensity A_SG_LFQ intensity A_CTRL	11	11	1	NaN	NaN	NaN	59.375	0	68.219	787540000	35	157	1.48266	0.455301	3.19968	P05370	P05370	Glucose-6-phosphate 1-dehydrogenase	G6pdx	394	Up-regulated
23.548	24.1514	23.6144	24.7177	24.5575	24.3543	Rattus norvegicus				+	LFQ intensity A_SG_LFQ intensity A_CTRL	11	11	9	NaN	NaN	17	67.108	0	148.7	827340000	29	145	1.61949	0.771891	3.53985	Q63663	Q63663	Interferon-induced guanylate-binding protein 2	Gbp2	1585	Up-regulated
22.5166	22.4967	22.4535	22.7563	22.7448	22.5519	Rattus norvegicus				+	LFQ intensity A_SG_LFQ intensity A_CTRL	9	9	1	NaN	NaN	NaN	72.618	0	16.426	298360000	32	30	1.32804	0.1954	2.83753	P19468	P19468	Glutamate--cysteine ligase catalytic subunit	Gclc	582	Up-regulated
25.201	25.495	25.3604	25.8516	25.9649	25.7949	Rattus norvegicus				+	LFQ intensity A_SG_LFQ intensity A_CTRL	23	17	0	64.9	54.1	0	50.536	0	215.66	3088900000	26	339	2.20323	0.518316	5.25805	P50398	P50398	Rab GDP dissociation inhibitor alpha	Gdi1	853	Up-regulated
23.3495	23.2684	23.4052	24.1231	23.6562	24.1388	Rattus norvegicus				+	LFQ intensity A_SG_LFQ intensity A_CTRL	8	8	3	NaN	NaN	NaN	83.456	0	37.95	421250000	45	89	1.74494	0.631657	3.87016	Q07803	Q07803	Elongation factor G, mitochondrial	Gfm1	1200	Up-regulated
23.7471	23.8037	22.9518	25.2318	24.4187	24.8245	Rattus norvegicus				+	LFQ intensity A_SG_LFQ intensity A_CTRL	5	5	1	67.1	67.1	NaN	15.575	0	110.04	666750000	8	117	1.66674	1.32412	3.66209	Q6AXU6	Q6AXU6	Hematological and neurological expressed 1 protein;Hematological and neurological expressed 1 protein, N-terminally processed	Hn1	1654	Up-regulated
26.3506	26.3297	26.3992	26.8147	26.5332	26.5552	Rattus norvegicus				+	LFQ intensity A_SG_LFQ intensity A_CTRL	18	18	1	38.7	38.7	NaN	73.857	0	323.31	3920200000	42	487	1.38193	0.274511	2.96127	P48721	P48721	Stress-70 protein, mitochondrial	Hspa9	830	Up-regulated
20.8887	21.0792	21.2751	21.8609	21.6118	21.6521	Rattus norvegicus				+	LFQ intensity A_SG_LFQ intensity A_CTRL	3	3	2	NaN	NaN	NaN	26.396	0	91.454	87306000	13	35	2.00655	0.627275	4.62417	O35760	O35760	Isopentenyl-diphosphate Delta-isomerase 1	Idi1	189	Up-regulated
21.5373	21.6277	21.5494	22.8401	22.604	22.8558	Homo sapiens				+	LFQ intensity A_SG_LFQ intensity A_CTRL	3	3	0	NaN	NaN	0	29.717	0	10.532	108820000	16	34	3.80395	1.19517	13.861	Q14847	Q14847	LIM and SH3 domain protein 1	LASP1	1250	Up-regulated
22.5126	22.1042	22.6162	23.0825	22.9754	22.9731	Rattus norvegicus				+	LFQ intensity A_SG_LFQ intensity A_CTRL	4	4	0	33	33	0	24.708	0	33.696	173600000	12	84	1.69494	0.599333	3.73628	P70470	P70470	Acyl-protein thioesterase 1	Lypla1	1091	Up-regulated
24.0353	23.857	23.9725	24.3381	24.2625	24.1723	Rattus norvegicus				+	LFQ intensity A_SG_LFQ intensity A_CTRL	7	7	1	38.8	38.8	NaN	30.004	0	127.25	1051200000	18	188	1.88825	0.302718	4.27151	Q66HR2;Q5XIT1	Q66HR2	Microtubule-associated protein RP/EB family member 1	Mapre1	1628	Up-regulated
23.541	23.4211	23.1987	23.7704	23.7884	23.731	Rattus norvegicus				+	LFQ intensity A_SG_LFQ intensity A_CTRL	7	7	1	NaN	NaN	NaN	61.516	0	83.577	458140000	34	140	1.68138	0.37632	3.70048	Q5XIT9	Q5XIT9	Methylcrotonoyl-CoA carboxylase beta chain, mitochondrial	Mccc2	1502	Up-regulated
20.7333	20.5919	20.782	21.386	21.1994	21.3355	Mus musculus				+	LFQ intensity A_SG_LFQ intensity A_CTRL	2	2	1	6	6	NaN	48.206	0.0014822	25.209	25005000	25	10	2.78965	0.604576	7.58159	Q99N87	Q99N87	28S ribosomal protein S5, mitochondrial	Mrps5	2038	Up-regulated
22.0814	22.4103	22.0547	22.7828	22.5126	22.5401	Mus musculus				+	LFQ intensity A_SG_LFQ intensity A_CTRL	1	1	1	2	2	2	85.727	0.0075221	15.672	53158000	37	2	1.40075	0.4297	3.0051	P51960	P51960	Myb-related protein A	Mybl1	876	Up-regulated
24.6131	24.8255	25.0127	25.1109	25.2715	25.1452	Rattus norvegicus				+	LFQ intensity A_SG_LFQ intensity A_CTRL	17	17	10	32.9	32.9	NaN	84.199	0	238.54	2236400000	41	334	1.33902	0.358776	2.86254	Q66HD3	Q66HD3	Nuclear autoantigenic sperm protein	Nasp	1625	Up-regulated
22.5851	22.6869	22.6035	22.7899	22.782	22.8393	Rattus norvegicus				+	LFQ intensity A_SG_LFQ intensity A_CTRL	6	6	2	NaN	NaN	NaN	80.253	0	14.313	283270000	41	80	2.11005	0.178583	4.94994	P42676	P42676	Neurolysin, mitochondrial	Nln	783	Up-regulated
24.4176	24.293	24.5379	24.9539	25.0025	24.6042	Mus musculus				+	LFQ intensity A_SG_LFQ intensity A_CTRL	18	18	2	NaN	NaN	NaN	103.32	0	122.27	1500700000	53	216	1.41448	0.43737	3.03726	Q11011	Q11011	Puromycin-sensitive aminopeptidase	Npepps	1217	Up-regulated
26.4235	26.5374	26.5437	26.8811	26.603	26.804	Rattus norvegicus				+	LFQ intensity A_SG_LFQ intensity A_CTRL	8	8	0	39.1	39.1	0	28.748	0	204.21	3821600000	18	201	1.33362	0.26117	2.85023	P04961	P04961	Proliferating cell nuclear antigen	Pcna	386	Up-regulated
23.6549	23.2811	22.7858	24.772	24.1777	24.4482	Homo sapiens				+	LFQ intensity A_SG_LFQ intensity A_CTRL	4	4	0	35.4	35.4	0	NaN	0	37.511	554550000	8	151	1.79997	1.22538	4.02109	Q15121	Q15121	Astrocytic phosphoprotein PEA-15	PEA15	1261	Up-regulated
22.7596	23.2677	23.3191	24.0011	23.535	24.2249	Rattus norvegicus				+	LFQ intensity A_SG_LFQ intensity A_CTRL	8	8	3	NaN	NaN	NaN	54.75	0	51.716	363470000	26	97	1.38809	0.804905	2.97558	Q5I0D7	Q5I0D7	Xaa-Pro dipeptidase	Pepd	1418	Up-regulated
21.6628	21.7973	22.7057	22.8899	23.0589	23.1345	Rattus norvegicus				+	LFQ intensity A_SG_LFQ intensity A_CTRL	3	3	2	20	20	10	15.002	0	88.266	128680000	8	39	1.35512	0.972514	2.89938	Q9EPC6	Q9EPC6	Profilin-2	Pfn2	2131	Up-regulated
27.4835	27.3376	27.5792	28.0058	28.0577	27.8157	Rattus norvegicus				+	LFQ intensity A_SG_LFQ intensity A_CTRL	17	17	1	51.8	51.8	NaN	44.538	0	323.31	14154000000	29	417	2.07788	0.492961	4.84689	P16617	P16617	Phosphoglycerate kinase 1	Pgk1	547	Up-regulated
19.8757	19.5884	20.3197	21.4411	21.3924	21.9842	Rattus norvegicus				+	LFQ intensity A_SG_LFQ intensity A_CTRL	4	1	1	NaN	NaN	NaN	69.285	0.0050926	19.517	47603000	25	2	2.38076	1.67795	5.88736	O55012;Q05140	O55012	Phosphatidylinositol-binding clathrin assembly protein	Picalm	234	Up-regulated
23.4307	22.7254	22.5024	23.8686	23.7546	23.771	Mus musculus				+	LFQ intensity A_SG_LFQ intensity A_CTRL	3	3	1	NaN	NaN	NaN	18.37	0	129.26	223140000	11	63	1.49655	0.911918	3.23333	Q9QUR7	Q9QUR7	Peptidyl-prolyl cis-trans isomerase NIMA-interacting 1	Pin1	2213	Up-regulated
19.7821	19.9714	20.3325	21.4126	21.5705	21.6192	Rattus norvegicus				+	LFQ intensity A_SG_LFQ intensity A_CTRL	3	3	1	NaN	NaN	NaN	32.178	0	55.291	73100000	19	9	3.01674	1.50543	8.69738	Q5M827	Q5M827	Pirin	Pir	1431	Up-regulated
22.4305	22.4665	22.7484	23.3056	23.1768	22.8374	Rattus norvegicus				+	LFQ intensity A_SG_LFQ intensity A_CTRL	1	1	0	11	11	0	16.674	0	46.066	95718000	10	18	1.5011	0.558168	3.24438	Q642A5	Q642A5	DNA polymerase epsilon subunit 3	Pole3	1603	Up-regulated
24.9282	25.0302	25.1437	25.3108	25.4113	25.2983	Rattus norvegicus				+	LFQ intensity A_SG_LFQ intensity A_CTRL	14	14	1	43.5	43.5	NaN	40.765	0	68.45	2181400000	25	370	1.88552	0.306098	4.26362	Q6DGG0	Q6DGG0	Peptidyl-prolyl cis-trans isomerase D	Ppid	1686	Up-regulated
22.2599	21.959	22.3512	22.4265	22.8658	22.7962	Homo sapiens				+	LFQ intensity A_SG_LFQ intensity A_CTRL	6	4	0	NaN	NaN	0	35.08	0	98.658	170090000	18	45	1.31241	0.506151	2.80211	P60510	P60510	Serine/threonine-protein phosphatase 4 catalytic subunit	PPP4C	942	Up-regulated
22.6601	22.587	22.8408	23.0525	23.0419	22.8643	Rattus norvegicus				+	LFQ intensity A_SG_LFQ intensity A_CTRL	3	3	3	NaN	NaN	NaN	29.038	0	54.293	240800000	14	65	1.39493	0.290294	2.99151	Q4KM35	Q4KM35	Proteasome subunit beta type-10	Psmb10	1353	Up-regulated
22.6122	22.7692	22.4703	23.1568	23.2205	23.5008	Rattus norvegicus				+	LFQ intensity A_SG_LFQ intensity A_CTRL	3	3	0	NaN	NaN	0	24.967	0	24.871	194460000	15	71	2.11024	0.67548	4.95056	Q5M819	Q5M819	Phosphoserine phosphatase	Psph	1428	Up-regulated
21.7579	21.5975	20.3379	22.6885	23.228	22.9598	Mus musculus				+	LFQ intensity A_SG_LFQ intensity A_CTRL	1	1	1	0.8	0.8	0.8	182.35	0.00099751	26.232	76144000	101	24	1.65647	1.72764	3.63529	Q9ESK9	Q9ESK9	RB1-inducible coiled-coil protein 1	Rb1cc1	2151	Up-regulated
19.8601	22.294	24.151	24.8952	26.7804	26.4652	Mus musculus				+	LFQ intensity A_SG_LFQ intensity A_CTRL	2	2	0	NaN	NaN	0	16.604	0	53.268	298840000	9	17	1.34432	3.94523	2.87465	O89086	O89086	RNA-binding protein 3	Rbm3	328	Up-regulated
23.7484	23.6398	23.6354	24.1761	24.6842	24.0931	Rattus norvegicus				+	LFQ intensity A_SG_LFQ intensity A_CTRL	6	6	0	54	54	0	19.889	0	73.235	842180000	8	140	1.56993	0.643264	3.41435	Q27W01	Q27W01	RNA-binding protein 8A	Rbm8a	1280	Up-regulated
24.257	24.2007	24.3958	24.682	24.6591	24.6187	Mus musculus				+	LFQ intensity A_SG_LFQ intensity A_CTRL	7	7	4	NaN	NaN	NaN	38.113	0	185.89	858930000	16	177	2.42624	0.368796	6.05812	Q05186	Q05186	Reticulocalbin-1	Rcn1	1188	Up-regulated
22.6461	22.9909	23.0681	23.4098	23.5858	23.3243	Rattus norvegicus				+	LFQ intensity A_SG_LFQ intensity A_CTRL	7	7	0	NaN	NaN	0	72.619	0	32.71	348190000	32	70	1.63058	0.538279	3.5683	O09175	O09175	Aminopeptidase B	Rnpep	142	Up-regulated
20.2698	19.4329	20.1122	21.9737	21.0075	21.8412	Mus musculus				+	LFQ intensity A_SG_LFQ intensity A_CTRL	2	2	0	NaN	NaN	0	42.064	0	3.289	19997000	20	2	1.86609	1.66917	4.20767	Q61112	Q61112	45 kDa calcium-binding protein	Sdf4	1516	Up-regulated
23.7531	23.8885	23.5818	24.6946	24.3184	24.2285	Mus musculus				+	LFQ intensity A_SG_LFQ intensity A_CTRL	3	3	1	35.1	35.1	NaN	12.811	0	15.537	496910000	8	64	1.79301	0.67272	4.00178	Q9JJU8	Q9JJU8	SH3 domain-binding glutamic acid-rich-like protein	Sh3bgrl	2181	Up-regulated
21.5719	22.0941	22.8398	23.9613	23.9805	23.9187	Rattus norvegicus				+	LFQ intensity A_SG_LFQ intensity A_CTRL	1	1	0	NaN	NaN	0	17.364	0	49.899	95711000	4	24	2.07743	1.78489	4.84543	D3ZCL3	D3ZCL3	U1 small nuclear ribonucleoprotein C	Snrpc	68	Up-regulated
22.1596	21.8033	21.4853	23.0421	22.7637	22.8744	Homo sapiens				+	LFQ intensity A_SG_LFQ intensity A_CTRL	2	2	0	25	25	0	8.496	0	97.845	93957000	3	39	2.15834	1.07735	5.10778	P62308;A8MWD9	P62308;A8MWD9	Small nuclear ribonucleoprotein G;Putative small nuclear ribonucleoprotein G-like protein 15	SNRPG;SNRPGP15	24	Up-regulated
22.4249	22.1406	22.3426	23.158	23.2726	22.6666	Mus musculus				+	LFQ intensity A_SG_LFQ intensity A_CTRL	8	8	0	NaN	NaN	0	58.951	0	16.856	221410000	27	74	1.63299	0.729694	3.57451	Q9WV80	Q9WV80	Sorting nexin-1	Snx1	2266	Up-regulated
24.0881	23.6239	23.5823	24.9874	24.5645	24.543	Mus musculus				+	LFQ intensity A_SG_LFQ intensity A_CTRL	9	9	5	38.1	38.1	NaN	33.995	0	90.054	927290000	18	111	1.89686	0.933533	4.29652	Q64674	Q64674	Spermidine synthase	Srm	1615	Up-regulated
22.7595	23.3298	22.5265	24.1163	24.3895	23.7153	Rattus norvegicus				+	LFQ intensity A_SG_LFQ intensity A_CTRL	3	1	0	NaN	NaN	0	20.756	0	52.598	199100000	12	25	1.75368	1.20177	3.89388	P21818	P21818	Stathmin-2	Stmn2	606	Up-regulated
22.2926	22.2091	22.3491	23.1823	22.622	23.4798	Mus musculus				+	LFQ intensity A_SG_LFQ intensity A_CTRL	4	4	3	NaN	NaN	NaN	27.385	0	12.169	227610000	16	58	1.47617	0.811069	3.18401	Q9D1E6	Q9D1E6	Tubulin-folding cofactor B	Tbcb	2095	Up-regulated
22.4771	22.1317	22.2783	23.2208	23.3956	23.3399	Rattus norvegicus				+	LFQ intensity A_SG_LFQ intensity A_CTRL	4	4	2	NaN	NaN	NaN	85.875	0	42.811	210590000	48	89	3.08942	1.02304	9.08488	Q99376	Q99376	Transferrin receptor protein 1	Tfrc	2019	Up-regulated
20.1992	20.0128	20.2724	21.8193	22.4403	21.4565	Mus musculus				+	LFQ intensity A_SG_LFQ intensity A_CTRL	2	2	0	NaN	NaN	0	55.662	0	21.851	38727000	21	32	2.3742	1.74391	5.86303	Q5SRX1	Q5SRX1	TOM1-like protein 2	Tom1l2	1456	Up-regulated
27.4712	26.8617	26.7847	27.7778	28.1522	27.9612	Rattus norvegicus				+	LFQ intensity A_SG_LFQ intensity A_CTRL	14	14	2	45.2	45.2	NaN	28.509	0	177.85	4414200000	21	186	1.72328	0.924548	3.81178	P09495	P09495	Tropomyosin alpha-4 chain	Tpm4	445	Up-regulated
20.8441	21.2344	21.1945	21.9915	21.8544	21.4958	Rattus norvegicus				+	LFQ intensity A_SG_LFQ intensity A_CTRL	1	1	1	NaN	NaN	NaN	27.691	0.0019286	22.709	39271000	17	3	1.63313	0.689562	3.57488	Q9Z0T0	Q9Z0T0	Thiopurine S-methyltransferase	Tpmt	2282	Up-regulated
23.7526	23.8542	23.7988	24.2178	23.9962	23.957	Rattus norvegicus				+	LFQ intensity A_SG_LFQ intensity A_CTRL	21	21	3	NaN	NaN	NaN	138.29	0	206.73	1325700000	70	466	1.37933	0.255147	2.95523	Q64560	Q64560	Tripeptidyl-peptidase 2	Tpp2	1612	Up-regulated
21.9997	22.0468	21.8751	22.4115	22.225	22.7455	Rattus norvegicus				+	LFQ intensity A_SG_LFQ intensity A_CTRL	3	3	2	NaN	NaN	10	33.005	0	16.549	141020000	20	66	1.41164	0.486812	3.03059	Q9JHB5	Q9JHB5	Translin-associated protein X	Tsnax	2162	Up-regulated
24.277	24.906	24.2676	25.2413	25.6674	25.4527	Rattus norvegicus				+	LFQ intensity A_SG_LFQ intensity A_CTRL	6	6	1	NaN	NaN	NaN	33.406	0	20.418	558550000	17	50	1.78133	0.97028	3.96953	P24329	P24329	Thiosulfate sulfurtransferase	Tst	632	Up-regulated
19.7925	22.8009	22.1473	23.9842	24.4525	25.5263	Mus musculus				+	LFQ intensity A_SG_LFQ intensity A_CTRL	1	1	1	NaN	NaN	NaN	14.015	0	20.032	260220000	8	36	1.40289	3.07406	3.01009	Q9CQM5	Q9CQM5	Thioredoxin domain-containing protein 17	Txndc17	2062	Up-regulated
23.6743	23.9332	23.9264	24.6125	24.5343	25.2683	Rattus norvegicus				+	LFQ intensity A_SG_LFQ intensity A_CTRL	7	7	0	40.8	40.8	0	32.249	0	112.58	822140000	15	97	1.74673	0.960356	3.87501	Q920J4	Q920J4	Thioredoxin-like protein 1	Txnl1	1984	Up-regulated
20.499	21.502	21.3795	21.9545	21.9734	22.4029	Rattus norvegicus				+	LFQ intensity A_SG_LFQ intensity A_CTRL	1	1	0	NaN	NaN	0	44.895	0	32.021	32328000	16	4	1.32232	0.983451	2.82455	Q5M7A4	Q5M7A4	Ubiquitin-like modifier-activating enzyme 5	Uba5	1425	Up-regulated
22.6417	23.7447	22.5858	24.0611	24.2373	24.6555	Mus musculus				+	LFQ intensity A_SG_LFQ intensity A_CTRL	4	2	0	11	5	0	61.976	0	16.918	219310000	14	44	1.47739	1.32722	3.18697	Q8R317	Q8R317	Ubiquilin-1	Ubqln1	1927	Up-regulated
22.0995	22.0892	21.0219	22.684	23.0608	22.8238	Homo sapiens				+	LFQ intensity A_SG_LFQ intensity A_CTRL	3	1	0	NaN	NaN	0	63.852	0.00050684	2.756	83425000	17	26	1.39548	1.11933	2.9928	Q9NRR5	Q9NRR5	Ubiquilin-4	UBQLN4	2201	Up-regulated
24.1527	24.2482	24.6285	24.7687	24.7546	24.8131	Homo sapiens				+	LFQ intensity A_SG_LFQ intensity A_CTRL	11	11	1	NaN	NaN	NaN	56.068	0	71.504	890760000	30	155	1.38843	0.435666	2.97636	P54578	P54578	Ubiquitin carboxyl-terminal hydrolase 14	USP14	903	Up-regulated
22.2201	22.4841	22.9953	23.4389	23.1804	23.4201	Homo sapiens				+	LFQ intensity A_SG_LFQ intensity A_CTRL	2	2	1	NaN	NaN	NaN	33.879	0	78.45	213500000	13	52	1.49076	0.779957	3.21928	Q9NP79	Q9NP79	Vacuolar protein sorting-associated protein VTA1 homolog	VTA1	2197	Up-regulated
23.3224	23.2305	23.27	23.6778	23.4414	23.5561	Rattus norvegicus				+	LFQ intensity A_SG_LFQ intensity A_CTRL	6	6	1	NaN	NaN	NaN	54.143	0	15.995	350740000	32	103	1.74821	0.284158	3.87901	Q6P7B0	Q6P7B0	Tryptophan--tRNA ligase, cytoplasmic;T1-TrpRS;T2-TrpRS	Wars	1719	Up-regulated
23.7151	23.6221	24.2402	23.0983	23.0782	23.2051	Rattus norvegicus				+	LFQ intensity A_SG_LFQ intensity A_CTRL	7	7	2	NaN	NaN	NaN	44.765	0	121.2	421750000	22	102	1.69124	-0.731936	-3.72649	P15651	P15651	Short-chain specific acyl-CoA dehydrogenase, mitochondrial	Acads	531	Downregulated
23.1279	21.5813	22.0835	20.639	20.4898	21.2134	Mus musculus				+	LFQ intensity A_SG_LFQ intensity A_CTRL	2	2	2	NaN	NaN	NaN	150.72	0	56.541	51654000	76	3	1.36897	-1.48352	-2.93127	Q9JIX8	Q9JIX8	Apoptotic chromatin condensation inducer in the nucleus	Acin1	2176	Downregulated
23.1614	23.2924	23.8177	22.4358	22.7603	22.4633	Rattus norvegicus				+	LFQ intensity A_SG_LFQ intensity A_CTRL	7	7	1	NaN	NaN	NaN	80.354	0	14.408	241070000	33	41	1.73943	-0.870708	-3.85525	Q63028	Q63028	Alpha-adducin	Add1	1561	Downregulated
20.9496	20.3763	20.7303	19.5066	19.814	19.6486	Mus musculus				+	LFQ intensity A_SG_LFQ intensity A_CTRL	1	1	1	NaN	NaN	NaN	122.79	0.0028544	2.171	9407500	66	1	2.25626	-1.02903	-5.44004	Q8K298	Q8K298	Actin-binding protein anillin	Anln	1893	Downregulated
24.7597	24.4144	24.3244	23.861	24.0598	24.0191	Mus musculus				+	LFQ intensity A_SG_LFQ intensity A_CTRL	16	16	0	NaN	NaN	0	103.93	0	75.474	593460000	48	119	1.62794	-0.519552	-3.56152	O35643	O35643	AP-1 complex subunit beta-1	Ap1b1	187	Downregulated
21.7917	22.323	21.6625	21.3908	20.7264	21.0963	Rattus norvegicus				+	LFQ intensity A_SG_LFQ intensity A_CTRL	2	2	2	NaN	NaN	NaN	33.421	0	70.551	19712000	13	6	1.42571	-0.854536	-3.0637	B1WBW4	B1WBW4	Armadillo repeat-containing protein 10	Armc10	42	Downregulated
23.5793	23.0603	23.2244	22.9074	22.5805	22.2743	Rattus norvegicus				+	LFQ intensity A_SG_LFQ intensity A_CTRL	2	2	0	9	9	0	38.201	0	66.441	134850000	23	47	1.37176	-0.700615	-2.93772	P29147	P29147	D-beta-hydroxybutyrate dehydrogenase, mitochondrial	Bdh1	678	Downregulated
22.1193	21.4018	21.5347	20.6621	20.4739	21.1241	Rattus norvegicus				+	LFQ intensity A_SG_LFQ intensity A_CTRL	3	3	2	3	3	2	139.67	0	40.799	40287000	65	6	1.47451	-0.931893	-3.18003	Q9R0L4	Q9R0L4	Cullin-associated NEDD8-dissociated protein 2	Cand2	2236	Downregulated
21.6903	22.3075	22.0141	21.1641	21.591	21.1551	Rattus norvegicus				+	LFQ intensity A_SG_LFQ intensity A_CTRL	1	1	1	NaN	NaN	NaN	38.542	0.0083516	15.177	31188000	16	18	1.42373	-0.700576	-3.05905	Q63493	Q63493	Antigen-presenting glycoprotein CD1d	Cd1d	1574	Downregulated
24.7699	24.6449	24.8463	24.3799	24.0705	24.3066	Homo sapiens				+	LFQ intensity A_SG_LFQ intensity A_CTRL	8	8	0	34.3	34.3	0	34.095	0	NaN	455830000	21	68	1.98099	-0.501387	-4.54625	P06493	P06493	Cyclin-dependent kinase 1	CDK1	405	Downregulated
21.9781	21.6314	21.7418	20.3293	20.5511	20.0682	Homo sapiens				+	LFQ intensity A_SG_LFQ intensity A_CTRL	1	1	0	NaN	NaN	0	81.871	0	67.986	23191000	22	14	2.97496	-1.46757	-8.48154	O75175	O75175	CCR4-NOT transcription complex subunit 3	CNOT3	277	Downregulated
22.936	23.2743	22.6295	22.3667	21.9837	21.845	Rattus norvegicus				+	LFQ intensity A_SG_LFQ intensity A_CTRL	3	3	1	NaN	NaN	NaN	21.932	0	NaN	119180000	11	31	1.65387	-0.881447	-3.62853	Q6P9U3	Q6P9U3	COMM domain-containing protein 3	Commd3	1727	Downregulated
24.8219	24.7877	24.9405	24.4261	24.5384	24.3301	Mus musculus				+	LFQ intensity A_SG_LFQ intensity A_CTRL	22	22	1	NaN	NaN	NaN	138.43	0	135.42	1264800000	76	209	2.27646	-0.418487	-5.51065	Q8CIE6	Q8CIE6	Coatomer subunit alpha;Xenin;Proxenin	Copa	1881	Downregulated
24.0964	24.1624	23.7204	23.4446	22.2503	22.6943	Mus musculus				+	LFQ intensity A_SG_LFQ intensity A_CTRL	10	9	1	NaN	NaN	NaN	97.679	0	43.337	246660000	48	46	1.48013	-1.19668	-3.19358	Q9QXK3	Q9QXK3	Coatomer subunit gamma-2	Copg2	2219	Downregulated
21.9599	22.0398	21.7265	21.3219	21.5678	21.0087	Homo sapiens				+	LFQ intensity A_SG_LFQ intensity A_CTRL	2	2	0	NaN	NaN	0	88.884	0.0050598	18.766	35481000	55	2	1.50607	-0.609304	-3.25649	O75534	O75534	Cold shock domain-containing protein E1	CSDE1	284	Downregulated
22.5306	22.5986	22.247	21.7242	21.8285	21.9173	Mus musculus				+	LFQ intensity A_SG_LFQ intensity A_CTRL	3	3	0	NaN	NaN	0	41.215	0.00051308	28.687	88633000	23	2	2.19767	-0.635426	-5.23924	O54833	O54833	Casein kinase II subunit alpha	Csnk2a2	227	Downregulated
24.1238	24.27	23.7754	23.5267	23.5492	23.4105	Mus musculus				+	LFQ intensity A_SG_LFQ intensity A_CTRL	4	4	0	NaN	NaN	0	47.744	0	19.411	440320000	21	48	1.66933	-0.560904	-3.66887	O88712	O88712	C-terminal-binding protein 1	Ctbp1	312	Downregulated
22.1157	22.4398	22.4262	21.3562	20.0103	21.4892	Homo sapiens				+	LFQ intensity A_SG_LFQ intensity A_CTRL	4	2	0	NaN	NaN	0	85.496	0	11.554	58377000	42	10	1.32964	-1.37532	-2.84117	P35222	P35222	Catenin beta-1	CTNNB1	723	Downregulated
23.2587	22.5952	22.992	21.8595	22.4769	22.1115	Rattus norvegicus				+	LFQ intensity A_SG_LFQ intensity A_CTRL	6	6	1	NaN	NaN	NaN	39.948	0	11.044	162280000	24	19	1.41446	-0.799346	-3.03721	Q9R066	Q9R066	Coxsackievirus and adenovirus receptor homolog	Cxadr	2234	Downregulated
23.1979	23.4467	23.6916	22.9629	22.6762	22.9324	Rattus norvegicus				+	LFQ intensity A_SG_LFQ intensity A_CTRL	10	10	2	NaN	NaN	NaN	85.965	0	33	249540000	46	48	1.59581	-0.588207	-3.47954	Q3B8Q1	Q3B8Q1	Nucleolar RNA helicase 2	Ddx21	1292	Downregulated
23.4325	23.8483	24.081	23.0531	22.7291	23.1836	Homo sapiens				+	LFQ intensity A_SG_LFQ intensity A_CTRL	11	11	1	NaN	NaN	NaN	102.97	0	39.384	442100000	52	67	1.57604	-0.798658	-3.42967	Q86XP3	Q86XP3	ATP-dependent RNA helicase DDX42	DDX42	1811	Downregulated
25.7949	25.326	25.308	24.1639	24.4608	24.4895	Homo sapiens				+	LFQ intensity A_SG_LFQ intensity A_CTRL	11	11	0	NaN	NaN	0	69.147	0	25.187	813610000	35	121	2.35829	-1.10492	-5.80445	P17844	P17844	Probable ATP-dependent RNA helicase DDX5	DDX5	566	Downregulated
22.969	22.9365	22.8801	22.7952	22.7827	22.8379	Rattus norvegicus				+	LFQ intensity A_SG_LFQ intensity A_CTRL	5	5	1	NaN	NaN	NaN	36.132	0	90.913	225930000	22	29	1.78891	-0.123278	-3.99045	Q64591	Q64591	2,4-dienoyl-CoA reductase, mitochondrial	Decr1	1613	Downregulated
24.9849	25.225	25.2825	24.4717	24.815	24.7038	Rattus norvegicus				+	LFQ intensity A_SG_LFQ intensity A_CTRL	8	8	0	NaN	NaN	0	40.495	0	44.581	538910000	21	78	1.67236	-0.500607	-3.67679	Q6TUG0	Q6TUG0	DnaJ homolog subfamily B member 11	Dnajb11	1745	Downregulated
22.5282	23.4418	23.3054	22.0045	21.1589	22.2482	Homo sapiens				+	LFQ intensity A_SG_LFQ intensity A_CTRL	15	1	1	NaN	2	2	81.876	0	14.995	62435000	52	24	1.37942	-1.2879	-2.95545	O00429	O00429	Dynamin-1-like protein	DNM1L	113	Downregulated
22.1918	22.0805	21.506	20.9406	21.4294	20.7574	Mus musculus				+	LFQ intensity A_SG_LFQ intensity A_CTRL	1	1	0	NaN	NaN	0	40.512	0.0010025	2.654	33707000	26	26	1.40887	-0.883614	-3.02409	P32233	P32233	Developmentally-regulated GTP-binding protein 1	Drg1	714	Downregulated
22.7481	23.1014	23.1186	22.2731	22.2134	22.4337	Rattus norvegicus				+	LFQ intensity A_SG_LFQ intensity A_CTRL	4	4	0	NaN	NaN	0	61.237	0	30.694	76961000	35	33	2.11476	-0.68265	-4.96516	Q4V8H8	Q4V8H8	EH domain-containing protein 2	Ehd2	1370	Downregulated
24.8632	24.7298	24.7925	24.4591	24.6338	24.6272	Mus musculus				+	LFQ intensity A_SG_LFQ intensity A_CTRL	23	23	14	18	18	NaN	170.08	0	211.64	1164400000	94	292	1.49028	-0.22179	-3.21812	Q8CGC7	Q8CGC7	Bifunctional glutamate/proline--tRNA ligase;Glutamate--tRNA ligase;Proline--tRNA ligase	Eprs	1875	Downregulated
22.2485	22.2377	22.2981	21.9735	22.0322	21.5948	Mus musculus				+	LFQ intensity A_SG_LFQ intensity A_CTRL	5	5	4	NaN	NaN	NaN	98.47	0	35.387	120320000	44	13	1.33487	-0.394646	-2.85308	P42567	P42567	Epidermal growth factor receptor substrate 15	Eps15	781	Downregulated
22.6789	22.6456	22.6273	21.7294	21.5484	21.2314	Rattus norvegicus				+	LFQ intensity A_SG_LFQ intensity A_CTRL	3	3	0	NaN	NaN	0	68.197	0	60.562	71815000	36	18	2.84549	-1.14754	-7.84324	Q6UPE1	Q6UPE1	Electron transfer flavoprotein-ubiquinone oxidoreductase, mitochondrial	Etfdh	1748	Downregulated
22.3778	23.8608	24.1215	21.3423	22.105	21.9162	Mus musculus				+	LFQ intensity A_SG_LFQ intensity A_CTRL	2	2	2	NaN	NaN	NaN	25.194	0	11.707	112180000	9	11	1.32271	-1.66548	-2.82543	Q9CRA8	Q9CRA8	Exosome complex component RRP46	Exosc5	2067	Downregulated
24.6656	24.9228	25.2255	24.5182	23.9478	24.3634	Rattus norvegicus				+	LFQ intensity A_SG_LFQ intensity A_CTRL	10	10	1	48.2	48.2	NaN	31.904	0	79.103	729130000	17	124	1.31856	-0.661506	-2.81603	Q9WUH4	Q9WUH4	Four and a half LIM domains protein 1	Fhl1	2261	Downregulated
22.8202	21.5047	21.8792	20.8611	20.736	20.8877	Rattus norvegicus				+	LFQ intensity A_SG_LFQ intensity A_CTRL	4	4	0	31.6	31.6	0	16.994	0	66.841	52137000	8	20	1.46016	-1.23974	-3.14557	P84817	P84817	Mitochondrial fission 1 protein	Fis1	1127	Downregulated
25.2516	25.2986	25.1699	25.0298	25.0617	25.0897	Mus musculus				+	LFQ intensity A_SG_LFQ intensity A_CTRL	53	53	14	32.1	32.1	NaN	281.22	0	323.31	4395500000	143	807	1.91157	-0.179664	-4.33945	Q8BTM8	Q8BTM8	Filamin-A	Flna	1849	Downregulated
23.7819	23.7059	23.595	23.3994	23.3973	23.5537	Mus musculus				+	LFQ intensity A_SG_LFQ intensity A_CTRL	20	16	9	NaN	NaN	6	277.82	0	45.384	535260000	146	78	1.50561	-0.244149	-3.25537	Q80X90	Q80X90	Filamin-B	Flnb	1795	Downregulated
23.3244	22.9127	22.5579	21.7988	21.548	21.5955	Homo sapiens				+	LFQ intensity A_SG_LFQ intensity A_CTRL	6	6	0	NaN	NaN	0	47.064	0	15.677	134640000	33	30	2.26701	-1.28429	-5.47752	Q14254	Q14254	Flotillin-2	FLOT2	1239	Downregulated
24.1671	23.8374	23.8177	23.4744	23.3204	23.6996	Rattus norvegicus				+	LFQ intensity A_SG_LFQ intensity A_CTRL	8	8	5	NaN	NaN	NaN	53.486	0	18.262	420210000	22	103	1.31193	-0.442552	-2.80103	P17164	P17164	Tissue alpha-L-fucosidase	Fuca1	558	Downregulated
23.578	22.8275	23.8322	21.6677	22.7111	21.6686	Mus musculus				+	LFQ intensity A_SG_LFQ intensity A_CTRL	4	4	1	NaN	NaN	NaN	76.221	0	25.268	166580000	42	22	1.41337	-1.39669	-3.03466	Q61584	Q61584	Fragile X mental retardation syndrome-related protein 1	Fxr1	1522	Downregulated
24.5496	23.7617	24.0349	23.4116	23.1811	23.504	Mus musculus				+	LFQ intensity A_SG_LFQ intensity A_CTRL	13	13	0	NaN	NaN	0	133.73	0	119.97	425820000	68	81	1.39762	-0.749866	-2.99777	Q61543	Q61543	Golgi apparatus protein 1	Glg1	1519	Downregulated
21.5547	21.3564	21.7177	20.601	21.0921	20.8605	Mus musculus				+	LFQ intensity A_SG_LFQ intensity A_CTRL	4	4	1	49.2	49.2	NaN	13.194	0	31.011	90434000	7	30	1.76577	-0.691772	-3.92685	O35127	O35127	Protein C10	Grcc10	166	Downregulated
23.4835	23.6441	23.303	23.1182	22.6451	22.9224	Rattus norvegicus				+	LFQ intensity A_SG_LFQ intensity A_CTRL	5	5	2	NaN	NaN	NaN	27.439	0	6.983	225960000	13	41	1.58126	-0.581623	-3.4428	P30713	P30713	Glutathione S-transferase theta-2	Gstt2	695	Downregulated
24.8088	25.3526	24.9932	23.5875	24.0951	23.7865	Rattus norvegicus				+	LFQ intensity A_SG_LFQ intensity A_CTRL	6	6	2	NaN	NaN	NaN	110.21	0	29.294	379700000	58	30	2.31548	-1.22851	-5.6492	Q5U2Y1	Q5U2Y1	General transcription factor II-I	Gtf2i	1470	Downregulated
[truncated: 71 more rows]
