# Supplementary material for: Neuroretinal Cell Culture Model as a Tool for the Development of New Therapeutic Approaches for Oxidative Stress-Induced Ocular Diseases, with a Focus on Glaucoma
Source: Cells. 2024 May 1;13(9):775. doi: 10.3390/cells13090775 (PMC11083839; doi:10.3390/cells13090775)
Supplement: Supplementary file 1 [file cells-13-00775-s001.zip › Supplementary File S3.xlsx]

## Sheet: All proteins H2O2 vs CTRL
LFQ intensity A_CTRL_01	LFQ intensity A_CTRL_02	LFQ intensity A_CTRL_03	LFQ intensity A_H2O2_01	LFQ intensity A_H2O2_02	LFQ intensity A_H2O2_03	C: Species	C: Only identified by site	C: Reverse	C: Potential contaminant	N: Peptides	N: Razor + unique peptides	N: Unique peptides	N: Sequence coverage [%]	N: Unique + razor sequence coverage [%]	N: Unique sequence coverage [%]	N: Mol. weight [kDa]	N: Q-value	N: Score	N: Intensity	N: iBAQ peptides	N: MS/MS count	T: Protein IDs	T: Majority protein IDs	T: Protein names	T: Gene names	T: id
1196400000	981810000	1461800000	1640000000	1167900000	1233300000	Rattus norvegicus				18	18	0	69,1	69,1	0	41,792	0	323,31	57331000000	23	837	P63259	P63259	Actin, cytoplasmic 2;Actin, cytoplasmic 2, N-terminally processed	Actg1	1067
856490000	688050000	1519400000	1152900000	851600000	1182400000	Rattus norvegicus				11	11	5	70,1	70,1	NaN	17,874	0	180,13	43775000000	14	466	P10111	P10111	Peptidyl-prolyl cis-trans isomerase A;Peptidyl-prolyl cis-trans isomerase A, N-terminally processed	Ppia	459
780160000	356100000	451740000	747540000	723160000	506170000	Rattus norvegicus				5	5	0	35,7	35,7	0	14,045	0	24,225	10472000000	6	99	A9UMV8;Q64598;Q4FZT6;Q00728;P0C170;P0C169	A9UMV8;Q64598;Q4FZT6;Q00728;P0C170;P0C169	Histone H2A.J;Histone H2A type 1-F;Histone H2A type 3;Histone H2A type 4;Histone H2A type 1-E;Histone H2A type 1-C	H2afj	25
627700000	618200000	705220000	311200000	432630000	602330000	Rattus norvegicus				14	14	1	60,1	60,1	6	35,828	0	294,24	17662000000	21	601	P04797;Q9ESV6	P04797	Glyceraldehyde-3-phosphate dehydrogenase	Gapdh	382
607320000	619310000	639830000	748900000	638820000	707560000	Rattus norvegicus				36	36	11	67,2	67,2	NaN	57,817	0	323,31	39009000000	37	865	P11980;P12928	P11980	Pyruvate kinase PKM	Pkm	491
554150000	397540000	197660000	594610000	365800000	375140000	Rattus norvegicus				6	6	0	57,3	57,3	0	11,367	0	88,868	7985800000	6	143	P62804	P62804	Histone H4;Osteogenic growth peptide	Hist1h4b	1023
470140000	425060000	538090000	611520000	620720000	624100000	Rattus norvegicus				25	25	7	71,9	71,9	NaN	47,127	0	323,31	30688000000	28	1047	P04764	P04764	Alpha-enolase	Eno1	380
428480000	431840000	452320000	433060000	328880000	380360000	Rattus norvegicus				17	17	8	79,9	79,9	41,4	26,849	0	313,51	17348000000	16	525	P48500	P48500	Triosephosphate isomerase	Tpi1	826
374920000	349060000	278220000	283970000	300260000	343900000	Rattus norvegicus				10	10	8	82,4	82,4	62,6	20,801	0	246,95	18237000000	10	421	P31044	P31044	Phosphatidylethanolamine-binding protein 1;Hippocampal cholinergic neurostimulating peptide	Pebp1	703
360170000	341790000	525030000	499540000	474310000	361620000	Rattus norvegicus				21	21	11	65,1	65,1	41,6	36,45	0	260,68	17238000000	24	302	P04642;P19629	P04642	L-lactate dehydrogenase A chain	Ldha	376
346480000	411890000	580610000	423540000	278380000	607700000	Rattus norvegicus				11	11	0	73,5	73,5	0	23,407	0	129,72	11719000000	14	278	Q5XI73	Q5XI73	Rho GDP-dissociation inhibitor 1	Arhgdia	1485
289250000	615160000	507790000	394260000	364290000	750900000	Rattus norvegicus				1	1	1	NaN	NaN	NaN	25,959	0	32,566	10123000000	5	92	P00762	P00762	Anionic trypsin-1	Prss1	351
273450000	264110000	282670000	351660000	352660000	414080000	Rattus norvegicus				16	16	1	59,5	59,5	NaN	35,683	0	219,39	12942000000	24	644	P04636	P04636	Malate dehydrogenase, mitochondrial	Mdh2	375
263130000	170330000	339250000	354150000	266280000	271930000	Rattus norvegicus				9	9	1	NaN	NaN	NaN	21,987	0	41,815	4510300000	12	166	P15865;P06349	P15865	Histone H1.4	Hist1h1e	534
243310000	276620000	274480000	345670000	292010000	345000000	Rattus norvegicus				9	9	0	35,9	35,9	0	36,483	0	265,09	10317000000	21	236	O88989	O88989	Malate dehydrogenase, cytoplasmic	Mdh1	322
240120000	177470000	246470000	348580000	261850000	260310000	Rattus norvegicus				14	14	2	67,3	67,3	8	22,109	0	120,74	9504500000	14	228	Q63716	Q63716	Peroxiredoxin-1	Prdx1	1587
222320000	271140000	359840000	519390000	337420000	383090000	Rattus norvegicus				7	7	1	88,6	88,6	NaN	11,673	0	123,17	7441600000	7	732	P11232	P11232	Thioredoxin	Txn	476
214640000	257580000	210620000	193490000	254080000	216770000	Rattus norvegicus				38	24	0	44,6	NaN	0	84,814	0	323,31	8834800000	39	554	P82995	P82995	Heat shock protein HSP 90-alpha	Hsp90aa1	1112
206000000	228430000	236340000	223870000	199310000	187660000	Rattus norvegicus				34	34	12	66,5	66,5	NaN	56,623	0	323,31	14111000000	33	724	P11598	P11598	Protein disulfide-isomerase A3	Pdia3	482
197110000	268970000	168660000	190140000	75980000	188300000	Rattus norvegicus				8	8	4	38,4	38,4	NaN	12,382	0	323,31	3561100000	3	264	P06302	P06302	Prothymosin alpha;Prothymosin alpha, N-terminally processed;Thymosin alpha	Ptma	404
187650000	169600000	200530000	287430000	255560000	288420000	Rattus norvegicus				17	17	1	51,8	51,8	NaN	44,538	0	323,31	14154000000	29	417	P16617	P16617	Phosphoglycerate kinase 1	Pgk1	547
186600000	57852000	94841000	658090000	111920000	189920000	Rattus norvegicus				6	6	2	64,4	64,4	NaN	10,027	0	26,708	3614500000	5	79	P11030	P11030	Acyl-CoA-binding protein;Triakontatetraneuropeptide;Octadecaneuropeptide	Dbi	472
186060000	121950000	115610000	318240000	250220000	220530000	Rattus norvegicus				14	14	2	45,2	45,2	NaN	28,509	0	177,85	4414200000	21	186	P09495	P09495	Tropomyosin alpha-4 chain	Tpm4	445
184670000	202620000	377150000	355440000	375440000	273680000	Rattus norvegicus				13	13	0	68,7	68,7	0	18,532	0	234,47	8708700000	12	299	P45592	P45592	Cofilin-1	Cfl1	794
175510000	177060000	160910000	187270000	147580000	132200000	Rattus norvegicus				15	15	0	NaN	NaN	0	87,731	0	323,31	3988900000	43	263	Q6IMY8	Q6IMY8		Hnrnpu	1692
175240000	223930000	208400000	182380000	162630000	204810000	Rattus norvegicus				34	34	1	43,6	43,6	NaN	95,283	0	323,31	16530000000	52	822	P05197	P05197	Elongation factor 2	Eef2	390
175020000	232680000	170780000	299840000	276130000	229200000	Rattus norvegicus				27	27	2	73,1	73,1	NaN	39,351	0	323,31	11945000000	23	573	P05065	P05065	Fructose-bisphosphate aldolase A	Aldoa	387
165350000	190190000	139080000	303110000	188520000	249400000	Rattus norvegicus				30	29	0	49,2	49,2	0	72,346	0	323,31	16190000000	39	903	P06761	P06761	78 kDa glucose-regulated protein	Hspa5	410
159970000	194210000	261600000	482400000	216350000	199050000	Rattus norvegicus				8	8	1	49,1	49,1	7	31,007	0	107,12	4125000000	16	151	Q9Z0V5	Q9Z0V5	Peroxiredoxin-4	Prdx4	2283
159540000	232440000	276900000	302530000	234830000	200290000	Rattus norvegicus				12	12	8	39,5	39,5	NaN	37,47	0	218,57	5338600000	15	271	P00787	P00787	Cathepsin B;Cathepsin B light chain;Cathepsin B heavy chain	Ctsb	352
150560000	188480000	263460000	463380000	127780000	301750000	Rattus norvegicus				6	6	3	45,5	45,5	NaN	15,911	0	49,897	6444800000	11	134	P07632	P07632	Superoxide dismutase [Cu-Zn]	Sod1	420
146370000	194770000	358490000	265430000	227060000	218820000	Rattus norvegicus				9	9	1	67,1	67,1	NaN	17,283	0	71,952	9074800000	12	228	P19804	P19804	Nucleoside diphosphate kinase B	Nme2	584
142770000	203040000	338150000	154130000	185910000	287820000	Rattus norvegicus				3	3	2	52,6	52,6	38,6	11,498	0	40,957	3191100000	4	68	P19944	P19944	60S acidic ribosomal protein P1	Rplp1	585
142230000	46347000	39732000	60369000	68257000	96151000	Rattus norvegicus				10	10	0	39,2	39,2	0	22,591	0	53,296	1975800000	14	84	P29314	P29314	40S ribosomal protein S9	Rps9	680
142150000	123030000	142290000	205860000	139690000	183220000	Rattus norvegicus				17	17	7	55,2	55,2	NaN	35,744	0	227,99	8658500000	25	346	P14668	P14668	Annexin A5	Anxa5	520
139440000	157870000	150650000	203350000	248010000	188200000	Rattus norvegicus				17	17	3	48,6	48,6	NaN	38,829	0	323,31	5569000000	25	329	P07150	P07150	Annexin A1	Anxa1	411
137940000	133350000	119910000	89341000	147650000	107040000	Rattus norvegicus				20	20	2	55,3	55,3	4	47,314	0	323,31	6635900000	29	369	P00507	P00507	Aspartate aminotransferase, mitochondrial	Got2	349
133090000	69597000	79434000	70281000	90357000	83449000	Rattus norvegicus				16	16	3	37,1	37,1	NaN	59,753	0	140,18	2428600000	36	203	P15999	P15999	ATP synthase subunit alpha, mitochondrial	Atp5a1	536
128660000	101300000	71287000	48941000	58196000	74315000	Rattus norvegicus				7	7	0	34	34	0	21,658	0	79,775	1399500000	9	100	P12001	P12001	60S ribosomal protein L18	Rpl18	492
126670000	51924000	108800000	40112000	37366000	43110000	Rattus norvegicus				12	12	1	43,1	43,1	NaN	30,329	0	44,806	1251300000	17	69	P05426	P05426	60S ribosomal protein L7	Rpl7	395
126550000	173180000	118920000	135580000	146060000	130640000	Rattus norvegicus				17	17	1	39,4	39,4	3	50,06	0	163,3	8578000000	27	411	Q68FR6	Q68FR6	Elongation factor 1-gamma	Eef1g	1635
126440000	68162000	96585000	46344000	51909000	59969000	Rattus norvegicus				15	15	2	34,9	34,9	NaN	47,256	0	95,952	2338300000	27	168	P50878	P50878	60S ribosomal protein L4	Rpl4	865
126380000	155240000	143090000	155040000	153050000	142200000	Rattus norvegicus				36	36	0	57,9	57,9	0	89,348	0	323,31	13845000000	45	930	P46462	P46462	Transitional endoplasmic reticulum ATPase	Vcp	805
124320000	85657000	94825000	89911000	83817000	82489000	Rattus norvegicus				19	19	5	NaN	NaN	NaN	77,146	0	270,22	5850200000	48	460	P13383	P13383	Nucleolin	Ncl	502
123140000	140080000	236140000	301730000	233470000	188530000	Rattus norvegicus				24	24	6	60,8	60,8	NaN	47,995	0	145,53	8671600000	27	663	P18418	P18418	Calreticulin	Calr	570
122690000	135020000	153120000	118000000	114120000	197390000	Rattus norvegicus				5	5	0	71,4	71,4	0	13,777	0	116,62	2864100000	8	119	P62959	P62959	Histidine triad nucleotide-binding protein 1	Hint1	1043
121420000	125180000	160020000	137190000	170880000	151290000	Rattus norvegicus				7	7	3	38,3	38,3	NaN	31,363	0	27,248	1846600000	16	104	B0BNE5	B0BNE5	S-formylglutathione hydrolase	Esd	31
116710000	110650000	67549000	86231000	96284000	90421000	Rattus norvegicus				17	17	2	33	33	NaN	67,254	0	210,36	4004900000	27	385	P35565	P35565	Calnexin	Canx	738
114570000	77524000	81308000	50104000	52701000	81671000	Rattus norvegicus				6	6	1	54,5	54,5	NaN	17,845	0	153,73	2234700000	11	181	P23358	P23358	60S ribosomal protein L12	Rpl12	617
114090000	118350000	83345000	131600000	129480000	136050000	Rattus norvegicus				20	20	1	56,3	56,3	NaN	56,353	0	196,02	7271200000	28	437	P10719	P10719	ATP synthase subunit beta, mitochondrial	Atp5b	467
113500000	115900000	29242000	100790000	125560000	202990000	Rattus norvegicus				3	3	1	14	14	NaN	24,829	0	3,902	1647500000	13	21	Q9WTV5	Q9WTV5	26S proteasome non-ATPase regulatory subunit 9	Psmd9	2255
112170000	82913000	89450000	78851000	58996000	36310000	Rattus norvegicus				12	12	1	54,3	54,3	NaN	24,159	0	75,96	2577700000	13	227	P52925	P52925	High mobility group protein B2	Hmgb2	886
111690000	160430000	181570000	218120000	158400000	200400000	Rattus norvegicus				19	19	6	62,2	62,2	NaN	38,678	0	323,31	11939000000	23	536	Q07936	Q07936	Annexin A2	Anxa2	1202
111570000	131420000	161770000	126940000	103320000	117420000	Rattus norvegicus				23	23	0	51,9	51,9	0	53,732	0	323,31	5943900000	33	477	P31000;P21807;P19527;P12839	P31000	Vimentin	Vim	702
109830000	131480000	130990000	37504000	95634000	69529000	Rattus norvegicus				7	7	0	NaN	NaN	0	29,945	0	48,981	1523400000	19	76	P49242	P49242	40S ribosomal protein S3a;40S ribosomal protein S3b	Rps3a	836
109000000	103190000	140210000	145680000	137750000	129610000	Rattus norvegicus				23	23	3	38,9	38,9	NaN	56,951	0	323,31	6746500000	38	505	P04785	P04785	Protein disulfide-isomerase	P4hb	381
107530000	82362000	66269000	40831000	77772000	51713000	Rattus norvegicus				55	55	0	41,1	41,1	0	191,6	0	323,31	8098100000	95	986	P11442	P11442	Clathrin heavy chain 1	Cltc	479
106060000	90154000	101870000	127000000	104320000	131240000	Rattus norvegicus				7	7	3	15	15	NaN	61,123	0	77,234	3243900000	35	236	P10960	P10960	Sulfated glycoprotein 1	Psap	471
104920000	98969000	155850000	135810000	129100000	83055000	Rattus norvegicus				22	22	10	NaN	NaN	14	106,21	0	151,57	3052900000	40	403	Q6P7A9	Q6P7A9	Lysosomal alpha-glucosidase	Gaa	1718
101310000	167310000	136710000	164810000	140200000	147380000	Rattus norvegicus				21	21	4	46,5	46,5	14	67,643	0	186,71	6553900000	34	373	P50137	P50137	Transketolase	Tkt	848
100920000	132380000	137000000	165860000	169650000	145450000	Rattus norvegicus				34	34	4	44,2	44,2	5	117,79	0	323,31	12764000000	54	1088	Q5U300	Q5U300	Ubiquitin-like modifier-activating enzyme 1	Uba1	1472
100150000	153610000	145200000	196230000	114140000	158970000	Rattus norvegicus				10	10	6	57,6	57,6	30	23,439	0	323,31	6642000000	11	360	P04906	P04906	Glutathione S-transferase P	Gstp1	385
97445000	142600000	162310000	125540000	93520000	108150000	Rattus norvegicus				10	10	3	58,7	58,7	NaN	19,974	0	71,657	4509400000	13	229	O88767	O88767	Protein deglycase DJ-1	Park7	314
97190000	87202000	147530000	249070000	118130000	136040000	Rattus norvegicus				19	19	1	35,4	35,4	NaN	62,569	0	323,31	5384800000	41	395	O35814	O35814	Stress-induced-phosphoprotein 1	Stip1	192
96691000	79592000	88857000	50600000	80232000	84773000	Rattus norvegicus				8	8	2	NaN	NaN	NaN	38,218	0	89,152	1977200000	15	93	Q9JJ54	Q9JJ54	Heterogeneous nuclear ribonucleoprotein D0	Hnrnpd	2179
95584000	75295000	68392000	94880000	86792000	52551000	Rattus norvegicus				9	9	1	48,6	48,6	NaN	34,215	0	70,052	2565300000	18	252	P19945	P19945	60S acidic ribosomal protein P0	Rplp0	586
95323000	131680000	121030000	131320000	118490000	143640000	Rattus norvegicus				27	27	4	46,3	46,3	NaN	85,432	0	323,31	9171400000	41	757	Q9ER34	Q9ER34	Aconitate hydratase, mitochondrial	Aco2	2142
92910000	152470000	123420000	125600000	125420000	154210000	Rattus norvegicus				10	10	2	41,5	41,5	7	35,797	0	182,97	3640100000	20	217	P07943	P07943	Aldose reductase	Akr1b1	428
92901000	96690000	81494000	56797000	99021000	64335000	Rattus norvegicus				13	13	0	75,5	75,5	0	26,98	0	139,65	3426000000	17	358	Q6MG61	Q6MG61	Chloride intracellular channel protein 1	Clic1	1699
92172000	89636000	102500000	151960000	97528000	122260000	Rattus norvegicus				16	16	2	37,7	37,7	NaN	59,536	0	224,53	2849400000	38	250	Q68FQ0	Q68FQ0	T-complex protein 1 subunit epsilon	Cct5	1634
90007000	97400000	97823000	84323000	122040000	111680000	Rattus norvegicus				8	8	0	39,1	39,1	0	28,748	0	204,21	3821600000	18	201	P04961	P04961	Proliferating cell nuclear antigen	Pcna	386
89752000	87643000	104900000	112710000	95854000	121160000	Rattus norvegicus				14	14	3	56,4	56,4	NaN	25,702	0	214,39	3506700000	18	301	P08010	P08010	Glutathione S-transferase Mu 2	Gstm2	430
89543000	123590000	139010000	170000000	71258000	138580000	Rattus norvegicus				9	8	0	53,5	48	0	21,783	0	127,74	4577900000	9	304	P35704	P35704	Peroxiredoxin-2	Prdx2	741
86467000	89236000	99302000	119770000	94060000	97423000	Rattus norvegicus				11	11	8	50,2	50,2	35,7	30,578	0	116,98	3817300000	19	265	P47727	P47727	Carbonyl reductase [NADPH] 1	Cbr1	812
86339000	106740000	99127000	122310000	69251000	105700000	Rattus norvegicus				11	11	2	52,3	52,3	NaN	22,393	0	272,3	3282600000	14	338	Q5XFX0;P37805	Q5XFX0	Transgelin-2	Tagln2	1476
85890000	89659000	96143000	93497000	110870000	111440000	Rattus norvegicus				48	48	2	61,7	61,7	NaN	104,91	0	323,31	10904000000	61	1088	Q9QXQ0	Q9QXQ0	Alpha-actinin-4	Actn4	2220
85572000	84341000	88504000	117520000	100260000	97570000	Rattus norvegicus				18	18	1	38,7	38,7	NaN	73,857	0	323,31	3920200000	42	487	P48721	P48721	Stress-70 protein, mitochondrial	Hspa9	830
83418000	50151000	67266000	34815000	41931000	35755000	Rattus norvegicus				12	12	0	NaN	NaN	0	67,902	0	167,45	1618300000	27	254	F1LQ48	F1LQ48	Heterogeneous nuclear ribonucleoprotein L	Hnrnpl	92
81933000	104120000	66913000	46296000	57741000	57950000	Rattus norvegicus				7	7	1	NaN	NaN	NaN	33,561	0	79,295	1504600000	21	144	P21533	P21533	60S ribosomal protein L6	Rpl6	601
81914000	114200000	45657000	135880000	63235000	74805000	Rattus norvegicus				11	11	4	48,1	48,1	NaN	26,488	0	129,67	2650100000	16	233	Q8VHK7	Q8VHK7	Hepatoma-derived growth factor	Hdgf	1952
80737000	98813000	169640000	170420000	84717000	110680000	Rattus norvegicus				6	6	2	82,6	82,6	NaN	11,692	0	124,45	4042900000	5	167	P02401	P02401	60S acidic ribosomal protein P2	Rplp2	359
77427000	72856000	119830000	104900000	82328000	134750000	Rattus norvegicus				7	7	2	NaN	NaN	NaN	31,06	0	230,96	3821500000	11	194	Q9EST6	Q9EST6	Acidic leucine-rich nuclear phosphoprotein 32 family member B	Anp32b	2156
77421000	93439000	71082000	158070000	81805000	105770000	Rattus norvegicus				10	6	1	52	39,4	NaN	28,054	0	172,26	2010800000	17	136	P35213	P35213	14-3-3 protein beta/alpha;14-3-3 protein beta/alpha, N-terminally processed	Ywhab	722
76993000	72238000	81615000	107650000	70578000	78526000	Rattus norvegicus				17	17	6	66,5	66,5	NaN	31,33	0	323,31	5552200000	19	374	Q68FR9	Q68FR9	Elongation factor 1-delta	Eef1d	1636
76822000	77638000	95132000	106040000	91708000	116730000	Rattus norvegicus				31	29	4	39,2	37,4	NaN	92,77	0	323,31	7377500000	47	504	Q66HD0	Q66HD0	Endoplasmin	Hsp90b1	1624
76184000	53623000	53426000	29464000	41082000	43579000	Rattus norvegicus				11	11	2	NaN	NaN	NaN	59,353	0	235,66	2111100000	23	253	Q00438	Q00438	Polypyrimidine tract-binding protein 1	Ptbp1	1164
75171000	74871000	108970000	121640000	75031000	110690000	Rattus norvegicus				14	14	6	34,9	34,9	NaN	62,826	0	256,94	4974100000	34	342	Q6P6V0	Q6P6V0	Glucose-6-phosphate isomerase	Gpi	1714
72840000	64971000	59263000	99410000	73875000	67400000	Rattus norvegicus				6	6	2	31,9	31,9	NaN	30,997	0	174,27	2759000000	13	323	O35796	O35796	Complement component 1 Q subcomponent-binding protein, mitochondrial	C1qbp	191
72450000	79481000	140400000	104120000	81669000	74260000	Rattus norvegicus				6	5	1	NaN	NaN	NaN	28,564	0	132,96	1707000000	11	85	P49911	P49911	Acidic leucine-rich nuclear phosphoprotein 32 family member A	Anp32a	846
71996000	86620000	121110000	139310000	103640000	107900000	Rattus norvegicus				8	8	0	40	40	0	18,721	0	176,5	3015400000	9	190	P83868	P83868	Prostaglandin E synthase 3	Ptges3	1115
71561000	42387000	92457000	40689000	55357000	54135000	Rattus norvegicus				12	12	0	36,2	36,2	0	34,212	0	124,35	2205300000	19	163	P04256	P04256	Heterogeneous nuclear ribonucleoprotein A1;Heterogeneous nuclear ribonucleoprotein A1, N-terminally processed	Hnrnpa1	370
69482000	61945000	58901000	71359000	83656000	65742000	Rattus norvegicus				20	20	0	44,9	44,9	0	57,458	0	301,2	3086000000	37	451	Q5XIM9	Q5XIM9	T-complex protein 1 subunit beta	Cct2	1498
69003000	82490000	59105000	103650000	56291000	94430000	Rattus norvegicus				3	3	0	41,7	41,7	0	12,477	0	17,791	1422300000	5	28	P30904	P30904	Macrophage migration inhibitory factor	Mif	700
68814000	62120000	82055000	109770000	99476000	77802000	Rattus norvegicus				12	12	1	63,6	63,6	NaN	22,892	0	46,409	2938500000	11	281	P42930	P42930	Heat shock protein beta-1	Hspb1	787
67534000	56986000	66405000	28170000	40394000	37387000	Rattus norvegicus				3	3	0	NaN	NaN	0	23,339	0	37,584	474110000	12	51	Q63507	Q63507	60S ribosomal protein L14	Rpl14	1575
65255000	54951000	86958000	20019000	44597000	27223000	Rattus norvegicus				5	5	1	32,4	32,4	NaN	16,618	0	46,253	735050000	8	59	P18445	P18445	60S ribosomal protein L27a	Rpl27a	572
64668000	69763000	66828000	74504000	81146000	70909000	Rattus norvegicus				25	25	0	62,5	62,5	0	50,537	0	317,95	5763900000	28	560	P50399	P50399	Rab GDP dissociation inhibitor beta	Gdi2	854
63766000	58317000	51040000	54753000	58749000	48205000	Rattus norvegicus				13	13	3	33,1	33,1	NaN	71,614	0	232,4	1696900000	36	241	Q920L2	Q920L2	Succinate dehydrogenase [ubiquinone] flavoprotein subunit, mitochondrial	Sdha	1985
62122000	60375000	86279000	113650000	76084000	71821000	Rattus norvegicus				14	14	7	45,8	45,8	NaN	35,848	0	323,31	3386100000	22	278	P55260	P55260	Annexin A4	Anxa4	917
61639000	77237000	75544000	48307000	64559000	58326000	Rattus norvegicus				92	92	4	42,9	42,9	NaN	284,63	0	323,31	10527000000	189	1639	P16086	P16086	Spectrin alpha chain, non-erythrocytic 1	Sptan1	538
61464000	87572000	81514000	77747000	73183000	82385000	Rattus norvegicus				14	14	2	33,6	33,6	NaN	47,538	0	107,72	3898500000	27	403	P10760	P10760	Adenosylhomocysteinase	Ahcy	468
59711000	80308000	71701000	85666000	96628000	89272000	Rattus norvegicus				8	8	2	55,6	55,6	NaN	19,546	0	74,235	2449900000	14	171	P36972	P36972	Adenine phosphoribosyltransferase	Aprt	753
59691000	50670000	95142000	23277000	32700000	45143000	Rattus norvegicus				17	1	1	50,8	4	4	49,937	0	89,359	530710000	22	39	Q6AYZ1	Q6AYZ1	Tubulin alpha-1C chain	Tuba1c	1684
59664000	81622000	94503000	69384000	73897000	73064000	Rattus norvegicus				14	14	0	48,8	48,8	0	49,035	0	177,97	4540600000	26	357	Q63413	Q63413	Spliceosome RNA helicase Ddx39b	Ddx39b	1571
58589000	47008000	37084000	62800000	50990000	54738000	Rattus norvegicus				20	20	6	32,8	32,8	NaN	72,719	0	305,65	2711700000	42	396	P38659	P38659	Protein disulfide-isomerase A4	Pdia4	759
58474000	47729000	64406000	54784000	61415000	57382000	Rattus norvegicus				8	8	0	NaN	NaN	0	51,866	0	42,009	1522400000	20	131	Q8VHF5	Q8VHF5	Citrate synthase, mitochondrial	Cs	1951
57300000	81054000	57764000	53655000	66609000	55528000	Rattus norvegicus				7	7	1	NaN	NaN	NaN	53,236	0	168,1	2041600000	28	186	P85968	P85968	6-phosphogluconate dehydrogenase, decarboxylating	Pgd	1131
56998000	68555000	85609000	63385000	62008000	60480000	Rattus norvegicus				19	19	13	59	59	45,2	49,974	0	254,22	2839100000	27	525	P29315	P29315	Ribonuclease inhibitor	Rnh1	681
56775000	72762000	102080000	41386000	45981000	62584000	Rattus norvegicus				10	10	0	65,5	65,5	0	18,533	0	88,937	1760700000	13	240	Q7M0E3	Q7M0E3	Destrin	Dstn	1770
55668000	33559000	21655000	22098000	45051000	39906000	Rattus norvegicus				5	5	2	43,6	43,6	NaN	21,598	0	74,999	784740000	10	110	P70580	P70580	Membrane-associated progesterone receptor component 1	Pgrmc1	1093
54916000	59565000	90868000	45757000	42139000	53581000	Rattus norvegicus				8	8	1	37,7	37,7	NaN	34,458	0	75,258	1519200000	17	174	P09895	P09895	60S ribosomal protein L5	Rpl5	448
54162000	43631000	38683000	33581000	22681000	22684000	Rattus norvegicus				5	5	2	NaN	NaN	13	23,802	0	60,487	998360000	15	124	P24368	P24368	Peptidyl-prolyl cis-trans isomerase B	Ppib	633
54111000	66773000	86216000	86304000	100110000	72128000	Rattus norvegicus				20	20	1	41,8	41,8	NaN	56,488	0	323,31	4339800000	26	428	P11884;Q63639	P11884	Aldehyde dehydrogenase, mitochondrial	Aldh2	486
53957000	55699000	78038000	46553000	48359000	44445000	Rattus norvegicus				2	2	1	0,8	0,8	0,4	391,31	0	34,003	655850000	204	7	G3V7L1	G3V7L1	Utrophin	Utrn	99
53863000	83509000	111480000	115240000	44113000	84590000	Rattus norvegicus				6	6	0	30,2	30,2	0	17,288	0	22,017	3072200000	10	109	P13668	P13668	Stathmin	Stmn1	509
52938000	64796000	50171000	42374000	39157000	62636000	Rattus norvegicus				6	4	0	NaN	19	0	45,729	0	153	987790000	22	141	Q794E4	Q794E4	Heterogeneous nuclear ribonucleoprotein F;Heterogeneous nuclear ribonucleoprotein F, N-terminally processed	Hnrnpf	1767
52502000	36332000	41091000	45845000	36723000	32589000	Rattus norvegicus				13	13	1	42,1	42,1	NaN	43,656	0	92,12	1672400000	24	188	Q6AYD3	Q6AYD3	Proliferation-associated protein 2G4	Pa2g4	1667
52117000	53112000	42196000	29706000	32154000	32657000	Rattus norvegicus				7	7	4	NaN	NaN	NaN	63,369	0	156,19	831390000	25	93	P23785	P23785	Granulins;Acrogranin;Granulin-1;Granulin-2;Granulin-3;Granulin-4;Granulin-5;Granulin-6;Granulin-7	Grn	625
51091000	59549000	55593000	49693000	59901000	60787000	Rattus norvegicus				19	19	6	48,8	48,8	NaN	66,181	0	140,62	2441400000	37	367	Q5RKI0	Q5RKI0	WD repeat-containing protein 1	Wdr1	1453
50859000	80351000	72475000	65099000	41035000	84655000	Rattus norvegicus				5	5	2	40,7	40,7	NaN	14,857	0	96,765	1285700000	9	98	P11762	P11762	Galectin-1	Lgals1	485
50494000	45384000	132320000	96124000	57621000	53546000	Rattus norvegicus				13	9	5	33,9	NaN	NaN	29,006	0	171,08	1973200000	21	160	Q63610	Q63610	Tropomyosin alpha-3 chain	Tpm3	1582
49569000	41772000	39148000	25885000	48795000	31899000	Rattus norvegicus				21	21	0	NaN	NaN	0	136,36	0	159,76	2182400000	66	390	P97536	P97536	Cullin-associated NEDD8-dissociated protein 1	Cand1	1147
49377000	33691000	40308000	40549000	17962000	48139000	Rattus norvegicus				5	5	0	35,2	35,2	0	16,085	0	12,331	847550000	12	82	P17074	P17074	40S ribosomal protein S19	Rps19	555
49360000	46036000	48916000	33864000	44982000	38817000	Rattus norvegicus				49	49	30	NaN	NaN	NaN	272,65	0	323,31	4746300000	128	892	P12785	P12785	Fatty acid synthase;[Acyl-carrier-protein] S-acetyltransferase;[Acyl-carrier-protein] S-malonyltransferase;3-oxoacyl-[acyl-carrier-protein] synthase;3-oxoacyl-[acyl-carrier-protein] reductase;3-hydroxyacyl-[acyl-carrier-protein] dehydratase;Enoyl-[acyl-carrier-protein] reductase;Oleoyl-[acyl-carrier-protein] hydrolase	Fasn	496
49145000	84064000	82306000	128800000	116180000	139250000	Rattus norvegicus				6	6	0	58,8	58,8	0	10,902	0	46,629	2235400000	10	117	P26772	P26772	10 kDa heat shock protein, mitochondrial	Hspe1	653
48826000	25410000	39543000	14727000	22801000	19863000	Rattus norvegicus				6	6	0	37,1	37,1	0	16,259	0	11,047	461930000	6	44	P13471	P13471	40S ribosomal protein S14	Rps14	505
47883000	40047000	39162000	28659000	30675000	33868000	Rattus norvegicus				8	8	6	NaN	NaN	NaN	32,254	0	68,057	1017300000	18	161	P23965	P23965	Enoyl-CoA delta isomerase 1, mitochondrial	Eci1	627
47520000	48092000	73146000	73206000	58165000	50337000	Rattus norvegicus				11	11	3	37,8	37,8	NaN	48,332	0	99,874	2357000000	23	268	P04182	P04182	Ornithine aminotransferase, mitochondrial	Oat	369
47493000	27573000	38422000	30111000	32745000	30129000	Rattus norvegicus				10	10	7	33,7	33,7	NaN	44,695	0	147,17	1157400000	25	202	P17764	P17764	Acetyl-CoA acetyltransferase, mitochondrial	Acat1	565
46979000	47674000	35096000	38757000	32042000	27632000	Rattus norvegicus				7	7	0	41,1	41,1	0	21,893	0	53,706	693750000	11	110	P17077	P17077	60S ribosomal protein L9	Rpl9	556
46925000	64993000	54691000	67161000	64677000	66216000	Rattus norvegicus				13	13	1	36,1	36,1	NaN	48,173	0	238,96	3047500000	25	345	Q63081	Q63081	Protein disulfide-isomerase A6	Pdia6	1562
46733000	44498000	37596000	25794000	35384000	33517000	Rattus norvegicus				15	15	0	NaN	NaN	0	97,123	0	202,54	1339700000	37	238	P52296	P52296	Importin subunit beta-1	Kpnb1	879
46350000	49295000	49901000	49288000	47631000	50159000	Rattus norvegicus				16	16	7	32	32	NaN	79,427	0	229,61	2288000000	40	400	P97852	P97852	Peroxisomal multifunctional enzyme type 2;(3R)-hydroxyacyl-CoA dehydrogenase;Enoyl-CoA hydratase 2	Hsd17b4	1157
46022000	47640000	70100000	127210000	64560000	86840000	Rattus norvegicus				9	9	6	45,9	45,9	38,5	15,059	0	79,018	1393100000	9	122	P55053	P55053	Fatty acid-binding protein, epidermal	Fabp5	915
45877000	58208000	63968000	56908000	54227000	74742000	Rattus norvegicus				13	13	7	67,9	67,9	45,5	24,818	0	105,72	2547500000	15	235	O35244	O35244	Peroxiredoxin-6	Prdx6	173
45065000	82395000	46158000	47494000	45069000	33968000	Rattus norvegicus				5	5	1	41,4	41,4	NaN	17,124	0	52,831	1375800000	11	138	Q9EQX9	Q9EQX9	Ubiquitin-conjugating enzyme E2 N	Ube2n	2140
44710000	36124000	57083000	53658000	86489000	49247000	Rattus norvegicus				6	6	2	NaN	NaN	6	55,114	0	70,795	1363700000	20	137	Q9EPB1	Q9EPB1	Dipeptidyl peptidase 2	Dpp7	2129
44442000	46948000	43740000	18949000	33185000	86484000	Rattus norvegicus				3	3	1	NaN	NaN	NaN	111,31	0	32,109	368290000	66	11	Q2TA68	Q2TA68	Dynamin-like 120 kDa protein, mitochondrial;Dynamin-like 120 kDa protein, form S1	Opa1	1284
44347000	37062000	15538000	33511000	25546000	31524000	Rattus norvegicus				5	5	0	NaN	NaN	0	24,309	0	31,439	589350000	14	59	P41123	P41123	60S ribosomal protein L13	Rpl13	769
43647000	34172000	26730000	23439000	32276000	17978000	Rattus norvegicus				8	8	0	37,1	37,1	0	37,377	0	74,342	791650000	13	130	P54311	P54311	Guanine nucleotide-binding protein G(I)/G(S)/G(T) subunit beta-1	Gnb1	900
43564000	45453000	49431000	49800000	46486000	47978000	Rattus norvegicus				20	20	4	NaN	NaN	NaN	111,29	0	277,35	3069400000	58	382	Q63617	Q63617	Hypoxia up-regulated protein 1	Hyou1	1583
43469000	28860000	46295000	21596000	22239000	20102000	Rattus norvegicus				10	10	0	NaN	NaN	0	46,135	0	72,709	906920000	22	115	P21531	P21531	60S ribosomal protein L3	Rpl3	600
43341000	34638000	36058000	25057000	33658000	32711000	Rattus norvegicus				21	21	0	NaN	NaN	0	113,05	0	323,31	2026100000	53	409	P06685;P06687;P06686;Q64541;P09626	P06685	Sodium/potassium-transporting ATPase subunit alpha-1	Atp1a1	406
43199000	38210000	44615000	35278000	55270000	45050000	Rattus norvegicus				14	14	2	40,5	40,5	NaN	51,588	0	323,31	1874700000	30	234	Q08163;P52481	Q08163	Adenylyl cyclase-associated protein 1	Cap1	1208
42863000	46172000	42899000	26263000	33384000	34528000	Rattus norvegicus				18	18	2	NaN	NaN	NaN	100,19	0	245,18	1340900000	56	239	Q4FZT9	Q4FZT9	26S proteasome non-ATPase regulatory subunit 2	Psmd2	1341
42626000	50810000	46640000	35821000	50836000	58591000	Rattus norvegicus				26	26	7	43,8	43,8	NaN	94,055	0	323,31	3576200000	57	491	O88600	O88600	Heat shock 70 kDa protein 4	Hspa4	306
42625000	38772000	32634000	43321000	38571000	41982000	Rattus norvegicus				19	19	1	NaN	NaN	NaN	96,173	0	179,32	1912800000	54	244	P53534;P09812	P53534	Glycogen phosphorylase, brain form	Pygb	889
42488000	46820000	68595000	31500000	36751000	30987000	Rattus norvegicus				13	13	2	34	34	NaN	47,777	0	184,37	1858800000	30	259	P38656	P38656	Lupus La protein homolog	Ssb	758
42310000	13961000	11587000	11835000	17591000	23633000	Rattus norvegicus				9	9	4	NaN	NaN	NaN	69,077	0	87,671	519620000	26	92	P25235	P25235	Dolichyl-diphosphooligosaccharide--protein glycosyltransferase subunit 2	Rpn2	640
41711000	26234000	33102000	29066000	30865000	41722000	Rattus norvegicus				9	7	1	50,3	40,9	NaN	32,909	0	173,84	1547300000	16	217	B2GUZ5	B2GUZ5	F-actin-capping protein subunit alpha-1	Capza1	46
41561000	26368000	32839000	25524000	21280000	18669000	Rattus norvegicus				9	9	1	39,1	39,1	NaN	41,592	0	103,23	1183100000	21	157	Q91Y81	Q91Y81	Septin-2	Septin2	1975
41372000	47564000	53836000	40621000	49247000	85191000	Rattus norvegicus				11	11	6	51,6	51,6	36,6	34,194	0	155,8	1995600000	16	276	Q9R1T3	Q9R1T3	Cathepsin Z	Ctsz	2241
41162000	31602000	46005000	30203000	30380000	28444000	Rattus norvegicus				5	5	1	40,7	40,7	NaN	19,895	0	122,62	784140000	11	149	P13832;P18666;Q64122	P13832;P18666	Myosin regulatory light chain RLC-A;Myosin regulatory light chain 12B	Rlc-a;Myl12b	513
40895000	47006000	43420000	38317000	47261000	46207000	Rattus norvegicus				17	17	3	37,4	37,4	NaN	88,955	0	262,24	2778100000	33	330	O08629	O08629	Transcription intermediary factor 1-beta	Trim28	125
40345000	55435000	64972000	125870000	74742000	96085000	Rattus norvegicus				6	6	0	42	42	0	28,295	0	107,4	2235100000	14	166	Q9Z0V6	Q9Z0V6	Thioredoxin-dependent peroxide reductase, mitochondrial	Prdx3	2284
39724000	52472000	57028000	69988000	63344000	58918000	Rattus norvegicus				23	23	7	50,3	50,3	NaN	64,208	0	323,31	4861700000	35	549	O35567	O35567	Bifunctional purine biosynthesis protein PURH;Phosphoribosylaminoimidazolecarboxamide formyltransferase;IMP cyclohydrolase	Atic	185
39684000	34837000	34770000	13523000	22791000	41811000	Rattus norvegicus				4	4	2	NaN	NaN	NaN	60,806	0	24,746	441480000	33	46	Q6P747	Q6P747	Heterochromatin protein 1-binding protein 3	Hp1bp3	1715
39679000	39492000	15405000	21804000	26764000	15765000	Rattus norvegicus				7	7	2	18	18	NaN	65,021	0	20,932	472720000	29	55	O35112	O35112	CD166 antigen	Alcam	165
39603000	36448000	32530000	33734000	38250000	32125000	Rattus norvegicus				23	23	16	NaN	NaN	NaN	156,65	0	162,8	2310300000	98	474	Q5SGE0	Q5SGE0	Leucine-rich PPR motif-containing protein, mitochondrial	Lrpprc	1455
39285000	17547000	24927000	18386000	19377000	16152000	Rattus norvegicus				13	13	0	NaN	NaN	0	102,55	0	136,27	955670000	51	249	O35142	O35142	Coatomer subunit beta	Copb2	168
39060000	40410000	75528000	48205000	97807000	51427000	Rattus norvegicus				9	9	0	52	52	0	24,838	0	191,19	3391100000	13	244	Q00981	Q00981	Ubiquitin carboxyl-terminal hydrolase isozyme L1	Uchl1	1166
38571000	47290000	43078000	81367000	72054000	73154000	Rattus norvegicus				23	17	0	64,9	54,1	0	50,536	0	215,66	3088900000	26	339	P50398	P50398	Rab GDP dissociation inhibitor alpha	Gdi1	853
38398000	50878000	54842000	49305000	44370000	50790000	Rattus norvegicus				13	13	6	35,6	35,6	18	53,652	0	127,96	1978600000	26	202	Q9JLJ3	Q9JLJ3	4-trimethylaminobutyraldehyde dehydrogenase	Aldh9a1	2191
38063000	34479000	31356000	30017000	32381000	26388000	Rattus norvegicus				16	16	3	38,3	38,3	NaN	57,126	0	90,597	1550900000	37	213	P15178	P15178	Aspartate--tRNA ligase, cytoplasmic	Dars	526
37750000	45590000	60910000	44712000	53817000	41793000	Rattus norvegicus				13	13	3	41,4	41,4	NaN	44,535	0	198,19	1887200000	26	249	A0JPJ7	A0JPJ7	Obg-like ATPase 1	Ola1	3
37682000	30901000	35149000	32090000	38242000	29108000	Rattus norvegicus				13	13	12	NaN	NaN	NaN	110,3	0	132,96	1669600000	48	216	Q5M7W5	Q5M7W5	Microtubule-associated protein 4	Map4	1427
37563000	38332000	39257000	49823000	35910000	37039000	Rattus norvegicus				13	13	2	NaN	NaN	NaN	56,493	0	186,09	1747200000	24	269	O08651	O08651	D-3-phosphoglycerate dehydrogenase	Phgdh	126
36948000	34804000	25060000	20506000	32066000	26648000	Rattus norvegicus				8	8	0	47,2	47,2	0	23,535	0	151,86	923400000	15	190	P05712	P05712	Ras-related protein Rab-2A	Rab2a	397
36309000	40037000	50934000	64472000	42908000	39599000	Rattus norvegicus				4	4	3	NaN	NaN	NaN	21,638	0	12,252	768180000	13	62	Q920D2	Q920D2	Dihydrofolate reductase	Dhfr	1982
36017000	52428000	45106000	30788000	43843000	41463000	Rattus norvegicus				21	21	2	42,8	42,8	NaN	60,359	0	260,37	2562300000	35	393	P28480	P28480	T-complex protein 1 subunit alpha	Tcp1	671
35993000	10807000	5034900	51579000	51929000	20779000	Rattus norvegicus				5	3	1	29	NaN	NaN	22,004	0	38,492	513270000	10	71	D4A3K5	D4A3K5	Histone H1.1	Hist1h1a	80
35760000	42611000	42450000	40155000	32406000	37400000	Rattus norvegicus				22	22	4	38	38	NaN	101,95	0	323,31	2220500000	58	439	Q66X93	Q66X93	Staphylococcal nuclease domain-containing protein 1	Snd1	1629
35507000	36284000	28839000	19434000	41150000	38267000	Rattus norvegicus				6	6	3	NaN	NaN	NaN	39,575	0	323,31	1279600000	21	174	P12711	P12711	Alcohol dehydrogenase class-3	Adh5	495
35451000	54907000	58944000	43561000	49033000	45558000	Rattus norvegicus				7	7	1	34,9	34,9	NaN	29,418	0	323,31	2068900000	10	215	Q5XIE0	Q5XIE0	Acidic leucine-rich nuclear phosphoprotein 32 family member E	Anp32e	1492
35356000	19553000	19560000	11425000	15567000	16085000	Rattus norvegicus				10	10	0	34,6	34,6	0	32,857	0	62,759	605850000	23	77	G3V9R8	G3V9R8	Heterogeneous nuclear ribonucleoprotein C	Hnrnpc	103
35085000	33690000	28458000	64968000	44371000	77297000	Rattus norvegicus				14	14	1	53,4	53,4	4	28,577	0	93,551	2621000000	19	252	Q63797	Q63797	Proteasome activator complex subunit 1	Psme1	1588
34869000	29136000	54267000	48609000	59630000	68673000	Rattus norvegicus				6	6	1	NaN	NaN	NaN	42,735	0	74,408	1476200000	19	116	Q64559	Q64559	Cytosolic acyl coenzyme A thioester hydrolase	Acot7	1611
34650000	27533000	22206000	8135300	9731400	8780500	Rattus norvegicus				7	7	5	NaN	NaN	NaN	82,664	0	172,87	411970000	40	86	Q64428	Q64428	Trifunctional enzyme subunit alpha, mitochondrial;Long-chain enoyl-CoA hydratase;Long chain 3-hydroxyacyl-CoA dehydrogenase	Hadha	1608
34030000	32353000	45005000	32750000	37409000	34353000	Rattus norvegicus				18	18	4	33,5	33,5	NaN	90,91	0	141,26	1412800000	39	266	Q4G061	Q4G061	Eukaryotic translation initiation factor 3 subunit B	Eif3b	1345
33847000	21087000	27997000	21206000	19503000	24480000	Rattus norvegicus				4	4	0	41,5	41,5	0	15,51	0	39,829	419010000	6	90	P04644	P04644	40S ribosomal protein S17	Rps17	377
33745000	11480000	15332000	4746200	11025000	7689900	Rattus norvegicus				5	5	2	37,6	37,6	NaN	23,397	0	31,975	243290000	14	63	Q06647	Q06647	ATP synthase subunit O, mitochondrial	Atp5o	1192
33640000	7959400	12285000	6600900	6901100	7135700	Rattus norvegicus				5	5	0	NaN	NaN	0	39,445	0	55,5	237010000	21	35	P16036	P16036	Phosphate carrier protein, mitochondrial	Slc25a3	537
33422000	28821000	22442000	10566000	18844000	11619000	Rattus norvegicus				48	48	2	NaN	NaN	0,6	532,25	0	281,81	1690100000	283	342	P38650	P38650	Cytoplasmic dynein 1 heavy chain 1	Dync1h1	757
33399000	18573000	17169000	14268000	19120000	17766000	Rattus norvegicus				14	14	2	35	35	NaN	68,303	0	66,533	904210000	40	160	P07153	P07153	Dolichyl-diphosphooligosaccharide--protein glycosyltransferase subunit 1	Rpn1	413
33306000	36179000	54464000	70359000	40807000	71124000	Rattus norvegicus				11	11	5	NaN	NaN	NaN	60,537	0	142,16	1720400000	29	254	Q641X3	Q641X3	Beta-hexosaminidase subunit alpha	Hexa	1596
33204000	39217000	40813000	31812000	35265000	44230000	Rattus norvegicus				8	8	0	NaN	NaN	0	40,495	0	44,581	538910000	21	78	Q6TUG0	Q6TUG0	DnaJ homolog subfamily B member 11	Dnajb11	1745
33158000	29180000	7148800	10428000	14370000	20746000	Rattus norvegicus				40	3	1	NaN	NaN	0,9	226,34	0	104,25	243400000	127	37	Q62812;P02564;P02563;Q29RW1	Q62812	Myosin-9	Myh9	1549
33047000	30308000	34886000	46806000	49169000	61832000	Rattus norvegicus				7	7	4	NaN	NaN	NaN	51,549	0	29,458	710980000	27	110	P20673	P20673	Argininosuccinate lyase	Asl	592
33013000	36154000	31122000	22396000	33814000	28527000	Rattus norvegicus				8	8	2	35,7	35,7	NaN	34,951	0	62,432	847010000	23	135	P13803	P13803	Electron transfer flavoprotein subunit alpha, mitochondrial	Etfa	512
32979000	52836000	43334000	58115000	56823000	60228000	Rattus norvegicus				15	15	7	33,7	33,7	NaN	81,383	0	203,08	1930300000	36	342	P13676	P13676	Acylamino-acid-releasing enzyme	Apeh	510
32967000	15680000	13247000	6345100	7867700	6845900	Rattus norvegicus				1	1	0	NaN	NaN	0	14,552	0	14,939	113520000	5	15	P17078	P17078	60S ribosomal protein L35	Rpl35	557
32851000	18918000	12002000	55820000	22556000	47727000	Rattus norvegicus				1	1	1	0,6	0,6	0,6	270,92	0,0054299	17,511	466570000	101	21	Q9ESR9	Q9ESR9	ATP-binding cassette sub-family A member 2	Abca2	2155
32789000	18242000	16816000	6691800	19111000	12384000	Rattus norvegicus				6	6	0	NaN	NaN	0	15,848	0	10,746	246010000	11	37	P17702	P17702	60S ribosomal protein L28	Rpl28	564
32349000	29421000	31102000	21940000	28875000	19952000	Rattus norvegicus				20	20	6	33,5	33,5	NaN	75,81	0	121,38	1384400000	42	276	P40329	P40329	Arginine--tRNA ligase, cytoplasmic	Rars	765
31926000	34265000	37070000	38228000	43072000	45217000	Rattus norvegicus				14	14	1	43,5	43,5	NaN	40,765	0	68,45	2181400000	25	370	Q6DGG0	Q6DGG0	Peptidyl-prolyl cis-trans isomerase D	Ppid	1686
31914000	34716000	28366000	46363000	53354000	44839000	Rattus norvegicus				6	6	2	NaN	NaN	NaN	33,581	0	26,075	979600000	15	125	Q499N6	Q499N6	UBX domain-containing protein 1	Ubxn1	1336
31664000	28802000	26568000	48479000	33047000	57210000	Rattus norvegicus				13	6	3	50,5	NaN	NaN	25,68	0	99,589	745410000	18	95	P08009	P08009	Glutathione S-transferase Yb-3	Gstm3	429
31566000	34624000	35757000	44073000	37613000	33901000	Rattus norvegicus				8	8	1	NaN	NaN	NaN	43,916	0	125,84	1028000000	19	221	Q5U2Z3	Q5U2Z3	Nucleosome assembly protein 1-like 4	Nap1l4	1471
31295000	32537000	40444000	134470000	71472000	190090000	Rattus norvegicus				2	2	2	32,7	32,7	32,7	11,196	0	95,425	1156100000	6	42	P01041	P01041	Cystatin-B	Cstb	353
31190000	36253000	25567000	36436000	45145000	44948000	Rattus norvegicus				7	7	1	26	26	NaN	52,322	0	66,701	1013500000	28	157	P70645	P70645	Bleomycin hydrolase	Blmh	1098
31189000	36695000	29160000	27433000	34046000	35945000	Rattus norvegicus				13	13	5	NaN	NaN	NaN	47,096	0	222,72	1714300000	26	181	P51583	P51583	Multifunctional protein ADE2;Phosphoribosylaminoimidazole-succinocarboxamide synthase;Phosphoribosylaminoimidazole carboxylase	Paics	870
31000000	26865000	29600000	32387000	28873000	29390000	Rattus norvegicus				16	14	3	61,2	53,4	NaN	39,283	0	261,39	1663600000	23	251	P09117	P09117	Fructose-bisphosphate aldolase C	Aldoc	441
30629000	20648000	25918000	32556000	16040000	27617000	Rattus norvegicus				10	10	4	41,8	41,8	13	32,56	0	246,87	1488800000	16	232	P13084	P13084	Nucleophosmin	Npm1	499
30606000	27140000	25145000	27183000	23871000	32543000	Rattus norvegicus				8	8	1	NaN	NaN	NaN	44,754	0	295,14	815360000	23	138	Q6AXS5	Q6AXS5	Plasminogen activator inhibitor 1 RNA-binding protein;Plasminogen activator inhibitor 1 RNA-binding protein, N-terminally processed	Serbp1	1653
30250000	21554000	23097000	24649000	23194000	28784000	Rattus norvegicus				9	9	5	53,6	53,6	31	27,245	0	111,43	901960000	16	180	O70351	O70351	3-hydroxyacyl-CoA dehydrogenase type-2	Hsd17b10	269
30162000	33071000	63094000	29834000	31644000	33512000	Rattus norvegicus				7	6	3	35,7	NaN	NaN	26,857	0	116,91	914170000	19	127	Q63798	Q63798	Proteasome activator complex subunit 2	Psme2	1589
29944000	44909000	41373000	37236000	50264000	26892000	Rattus norvegicus				9	9	2	33,8	33,8	NaN	30,628	0	208,91	1346300000	19	128	Q5XI32	Q5XI32	F-actin-capping protein subunit beta	Capzb	1484
29826000	25719000	31426000	20041000	10992000	15450000	Rattus norvegicus				9	9	1	NaN	NaN	NaN	49,522	0	106,78	593950000	31	148	P85834	P85834	Elongation factor Tu, mitochondrial	Tufm	1130
29692000	24448000	14891000	14991000	13077000	15585000	Rattus norvegicus				5	5	0	NaN	NaN	0	34,869	0	11,299	383430000	18	52	Q5RJR8	Q5RJR8	Leucine-rich repeat-containing protein 59	Lrrc59	1449
29621000	37363000	38723000	27385000	38212000	32846000	Rattus norvegicus				24	24	6	NaN	NaN	NaN	140,37	0	168,99	2166000000	67	418	Q04462	Q04462	Valine--tRNA ligase	Vars	1185
29544000	22817000	15888000	26280000	31725000	17242000	Rattus norvegicus				6	6	1	NaN	NaN	NaN	67,165	0	67,582	446290000	33	65	P08461	P08461	Dihydrolipoyllysine-residue acetyltransferase component of pyruvate dehydrogenase complex, mitochondrial	Dlat	433
29390000	42843000	33396000	12645000	5257500	12839000	Rattus norvegicus				6	6	2	NaN	NaN	NaN	110,21	0	29,294	379700000	58	30	Q5U2Y1	Q5U2Y1	General transcription factor II-I	Gtf2i	1470
29339000	29134000	18603000	42782000	30273000	54750000	Rattus norvegicus				10	8	1	32,6	29	NaN	36,612	0	35,286	671860000	21	117	P42123	P42123	L-lactate dehydrogenase B chain	Ldhb	775
29261000	26454000	30405000	32868000	43766000	41005000	Rattus norvegicus				10	10	2	36,7	36,7	NaN	42,888	0	194,34	1716900000	27	228	Q641W2	Q641W2	UPF0160 protein MYG1, mitochondrial	Myg1	1595
29116000	24330000	9284300	13268000	16515000	5962300	Rattus norvegicus				5	4	0	NaN	NaN	0	37,331	0	56,207	353860000	13	53	P54313;O35353	P54313	Guanine nucleotide-binding protein G(I)/G(S)/G(T) subunit beta-2	Gnb2	901
29116000	31580000	15963000	31149000	37301000	32958000	Rattus norvegicus				11	11	0	NaN	NaN	0	40,522	0	70,585	1245800000	20	154	Q63009	Q63009	Protein arginine N-methyltransferase 1	Prmt1	1559
28809000	45189000	28644000	59741000	56137000	51010000	Rattus norvegicus				9	9	2	47,7	47,7	NaN	24,477	0	98,581	1344600000	12	224	P27605	P27605	Hypoxanthine-guanine phosphoribosyltransferase	Hprt1	657
28712000	33056000	40616000	28493000	36268000	28740000	Rattus norvegicus				6	6	2	NaN	NaN	NaN	27,687	0	61,097	722260000	14	115	Q68FU3	Q68FU3	Electron transfer flavoprotein subunit beta	Etfb	1638
28516000	36119000	32363000	33960000	36210000	33669000	Rattus norvegicus				16	16	0	37,5	37,5	0	61,415	0	176,84	1736600000	35	234	P10860	P10860	Glutamate dehydrogenase 1, mitochondrial	Glud1	469
28437000	24754000	28637000	31758000	25013000	25130000	Rattus norvegicus				5	5	2	31,9	31,9	NaN	26,541	0	46,131	834710000	14	102	Q6AYK6	Q6AYK6	Calcyclin-binding protein	Cacybp	1675
28419000	23923000	39033000	22191000	26443000	23618000	Rattus norvegicus				8	8	1	32,9	32,9	NaN	36,46	0	28,756	718050000	22	105	B0BNA7	B0BNA7	Eukaryotic translation initiation factor 3 subunit I	Eif3i	29
28228000	26740000	29524000	21475000	25959000	27517000	Rattus norvegicus				11	11	0	59,9	59,9	0	23,504	0	176	1285200000	17	189	P09527	P09527	Ras-related protein Rab-7a	Rab7a	446
28130000	23947000	35340000	70749000	32536000	40843000	Rattus norvegicus				14	14	0	49,7	49,7	0	40,679	0	315,45	2002100000	23	312	O35987	O35987	NSFL1 cofactor p47	Nsfl1c	206
28120000	34999000	15908000	40110000	102220000	74767000	Rattus norvegicus				7	7	0	NaN	NaN	0	56,203	0	45,346	896750000	25	110	B2GV06	B2GV06	Succinyl-CoA:3-ketoacid coenzyme A transferase 1, mitochondrial	Oxct1	47
27862000	28883000	13678000	20377000	15677000	10911000	Rattus norvegicus				12	12	0	NaN	NaN	0	97,613	0	88,172	639250000	49	118	Q4AEF8	Q4AEF8	Coatomer subunit gamma-1	Copg1	1338
27780000	16528000	14514000	11340000	19855000	12869000	Rattus norvegicus				4	4	2	NaN	NaN	NaN	57,956	0	45,698	333670000	23	21	Q62902	Q62902	Protein ERGIC-53	Lman1	1554
27714000	28704000	25499000	39047000	48312000	38113000	Rattus norvegicus				6	6	0	37,9	37,9	0	29,497	0	26,131	550740000	14	46	P21670	P21670	Proteasome subunit alpha type-4	Psma4	604
27660000	26997000	31624000	39449000	41961000	46226000	Rattus norvegicus				26	26	1	NaN	NaN	NaN	116,61	0	277,59	2223700000	84	361	P85972	P85972	Vinculin	Vcl	1133
27656000	25678000	47418000	55467000	35634000	26478000	Rattus norvegicus				3	3	2	NaN	NaN	NaN	28,172	0	19,563	465600000	16	89	P56571	P56571	ES1 protein homolog, mitochondrial		927
27618000	26006000	41658000	38548000	32788000	37005000	Rattus norvegicus				6	6	1	32,6	32,6	NaN	30,89	0	93,105	1332300000	13	174	B0BNM1	B0BNM1	NAD(P)H-hydrate epimerase	Apoa1bp	34
27464000	21528000	8322600	9616000	7735200	11231000	Rattus norvegicus				5	5	1	18	18	NaN	37,71	0	45,771	263090000	24	45	B5DEH2	B5DEH2	Erlin-2	Erlin2	58
27418000	29645000	25423000	28665000	32395000	25848000	Rattus norvegicus				8	8	3	39,4	39,4	NaN	32,94	0	79,686	950310000	15	154	P97532	P97532	3-mercaptopyruvate sulfurtransferase	Mpst	1146
27344000	35365000	37306000	20623000	32039000	26913000	Rattus norvegicus				5	5	1	41	41	NaN	33,418	0	85,844	595730000	16	122	Q68A21	Q68A21	Transcriptional activator protein Pur-beta	Purb	1631
27058000	31745000	29461000	39986000	29917000	29238000	Rattus norvegicus				13	13	2	36,6	36,6	NaN	56,149	0	201,88	1423400000	32	304	Q68FS4	Q68FS4	Cytosol aminopeptidase	Lap3	1637
27047000	25399000	32876000	23796000	25986000	25560000	Rattus norvegicus				8	8	0	39	39	0	24,488	0	38,564	985900000	16	168	O35509;P62494	O35509;P62494	Ras-related protein Rab-11B;Ras-related protein Rab-11A	Rab11b;Rab11a	183
26791000	33519000	31291000	54705000	76532000	45217000	Rattus norvegicus				6	6	2	NaN	NaN	NaN	41,279	0	63,968	1253000000	16	117	P50503	P50503	Hsc70-interacting protein	St13	861
26612000	31806000	39231000	14091000	23604000	10477000	Rattus norvegicus				10	10	1	48,2	48,2	NaN	31,904	0	79,103	729130000	17	124	Q9WUH4	Q9WUH4	Four and a half LIM domains protein 1	Fhl1	2261
26587000	17430000	7464200	9248200	15738000	12770000	Rattus norvegicus				6	6	1	NaN	NaN	NaN	34,174	0	28,049	327800000	17	76	P20070	P20070	NADH-cytochrome b5 reductase 3;NADH-cytochrome b5 reductase 3 membrane-bound form;NADH-cytochrome b5 reductase 3 soluble form	Cyb5r3	588
26571000	35597000	26746000	26995000	32023000	30739000	Rattus norvegicus				6	6	0	37,2	37,2	0	25,926	0	48,837	886640000	13	138	P17220	P17220	Proteasome subunit alpha type-2	Psma2	559
26543000	33794000	21905000	20803000	21606000	21604000	Rattus norvegicus				10	10	2	33,5	33,5	NaN	40,499	0	192,18	943490000	20	194	P04897;P10824;P59215;P29348;P38406	P04897	Guanine nucleotide-binding protein G(i) subunit alpha-2	Gnai2	383
26345000	21765000	20804000	28434000	21971000	21029000	Rattus norvegicus				8	8	0	34,3	34,3	0	31,27	0	214,68	1024300000	15	148	B2RYG6	B2RYG6	Ubiquitin thioesterase OTUB1	Otub1	53
26120000	24094000	31613000	35399000	20301000	6957100	Rattus norvegicus				2	2	0	NaN	NaN	0	21,539	0	16,678	204000000	12	26	Q66HA6	Q66HA6	ADP-ribosylation factor-like protein 8B	Arl8b	1621
25778000	31462000	10339000	56708000	47863000	55600000	Rattus norvegicus				12	7	0	NaN	NaN	0	32,68	0	100,31	1234200000	23	121	P04692	P04692	Tropomyosin alpha-1 chain	Tpm1	378
25724000	33317000	44894000	38774000	67205000	39532000	Rattus norvegicus				9	9	1	35,1	35,1	NaN	36,505	0	136,27	1687200000	23	303	P51635	P51635	Alcohol dehydrogenase [NADP(+)]	Akr1a1	873
25706000	33228000	37914000	36473000	43691000	32414000	Rattus norvegicus				14	14	6	NaN	NaN	NaN	80,46	0	141,07	1754700000	49	308	Q5XHZ0	Q5XHZ0	Heat shock protein 75 kDa, mitochondrial	Trap1	1477
25661000	29731000	33851000	52334000	36354000	40379000	Rattus norvegicus				17	17	10	32,9	32,9	NaN	84,199	0	238,54	2236400000	41	334	Q66HD3	Q66HD3	Nuclear autoantigenic sperm protein	Nasp	1625
25630000	25025000	41495000	39296000	38861000	37919000	Rattus norvegicus				14	10	3	52,8	38,7	NaN	47,14	0	237,96	1219500000	27	308	P07323	P07323	Gamma-enolase	Eno2	416
25599000	17976000	22775000	31755000	26023000	28221000	Rattus norvegicus				13	13	1	NaN	NaN	3	70,679	0	175,12	894980000	39	156	Q63598	Q63598	Plastin-3	Pls3	1581
25532000	26658000	26217000	26503000	21742000	21617000	Rattus norvegicus				5	5	3	NaN	NaN	NaN	41,83	0	25,934	584150000	20	98	P16391	P16391	RT1 class I histocompatibility antigen, AA alpha chain		544
25435000	18384000	31338000	32918000	23891000	36325000	Rattus norvegicus				6	6	4	34,3	34,3	23	22,178	0	13,816	766830000	14	116	Q9R063	Q9R063	Peroxiredoxin-5, mitochondrial	Prdx5	2233
25338000	22851000	25188000	16085000	14355000	11196000	Rattus norvegicus				4	1	1	NaN	NaN	NaN	22,878	0	17,103	168720000	11	14	P24050	P24050	40S ribosomal protein S5;40S ribosomal protein S5, N-terminally processed	Rps5	628
25231000	18440000	18367000	25433000	21846000	25280000	Rattus norvegicus				9	9	6	NaN	NaN	14	44,443	0	30,396	752650000	21	159	Q6P7S1	Q6P7S1	Acid ceramidase	Asah1	1723
25225000	17902000	16712000	16270000	13777000	23811000	Rattus norvegicus				7	7	2	NaN	NaN	NaN	50,277	0	76,945	730610000	27	136	Q62733	Q62733	Lamina-associated polypeptide 2, isoform beta	Tmpo	1544
25154000	23158000	9546600	17436000	14874000	13631000	Rattus norvegicus				5	5	4	NaN	NaN	NaN	54,09	0	95,915	447950000	24	98	P27615	P27615	Lysosome membrane protein 2	Scarb2	658
25102000	39743000	26465000	51768000	56126000	59583000	Rattus norvegicus				8	8	3	55,4	55,4	NaN	20,819	0	33,896	974800000	12	82	Q6P7Q4	Q6P7Q4	Lactoylglutathione lyase	Glo1	1721
24963000	39343000	41075000	60407000	41492000	62001000	Rattus norvegicus				24	24	6	44,7	44,7	NaN	75,753	0	259,84	3623100000	49	320	P48037	P48037	Annexin A6	Anxa6	823
24948000	28809000	13379000	31748000	38353000	40490000	Rattus norvegicus				3	3	0	NaN	NaN	0	48,925	0	18,171	439040000	22	38	Q01205	Q01205	Dihydrolipoyllysine-residue succinyltransferase component of 2-oxoglutarate dehydrogenase complex, mitochondrial	Dlst	1170
24837000	25322000	18629000	83459000	67933000	81004000	Rattus norvegicus				7	7	1	NaN	NaN	NaN	144,71	0	158	1358400000	73	147	Q7TP54;P02793	Q7TP54;P02793	Protein FAM65B;Ferritin light chain 1	Fam65b;Ftl1	1777
24649000	21235000	20827000	21567000	24371000	29137000	Rattus norvegicus				7	7	3	46,4	46,4	NaN	23,992	0	135,64	717460000	16	86	Q6PCT3	Q6PCT3	Tumor protein D54	Tpd52l2	1730
24622000	16910000	23701000	23813000	26443000	16291000	Rattus norvegicus				4	4	4	NaN	NaN	NaN	31,829	0	64,479	555550000	10	115	Q63377	Q63377	Sodium/potassium-transporting ATPase subunit beta-3	Atp1b3	1570
24592000	25981000	18133000	39656000	36581000	31430000	Rattus norvegicus				9	9	3	36,6	36,6	NaN	37,432	0	254,67	813050000	15	196	Q62703	Q62703	Reticulocalbin-2	Rcn2	1543
24592000	47264000	25128000	17520000	36002000	34283000	Rattus norvegicus				4	4	0	NaN	NaN	0	22,965	0	33,578	743080000	9	95	P40112	P40112	Proteasome subunit beta type-3	Psmb3	763
24587000	30985000	38856000	31167000	22127000	29183000	Rattus norvegicus				6	6	0	34,7	34,7	0	22,169	0	46,422	802550000	11	100	Q4KM73	Q4KM73	UMP-CMP kinase	Cmpk1	1356
24585000	21399000	25901000	13165000	19430000	16142000	Rattus norvegicus				9	9	1	NaN	NaN	NaN	99,685	0	53,277	696290000	34	131	Q9Z1Y3	Q9Z1Y3	Cadherin-2	Cdh2	2294
24575000	19909000	26581000	21585000	24414000	29232000	Rattus norvegicus				9	9	0	NaN	NaN	0	43,094	0	80,361	801670000	20	135	P09456;P81377	P09456	cAMP-dependent protein kinase type I-alpha regulatory subunit;cAMP-dependent protein kinase type I-alpha regulatory subunit, N-terminally processed	Prkar1a	444
24425000	15739000	25820000	11117000	18815000	13819000	Rattus norvegicus				9	9	1	NaN	NaN	NaN	93,301	0	58,259	399510000	56	64	Q66HC5	Q66HC5	Nuclear pore complex protein Nup93	Nup93	1623
24395000	17918000	38154000	35935000	26654000	38615000	Rattus norvegicus				5	5	2	NaN	NaN	NaN	41,108	0	52,191	1264600000	20	142	Q5XI22	Q5XI22	Acetyl-CoA acetyltransferase, cytosolic	Acat2	1481
24383000	11141000	7500100	20408000	11734000	11166000	Rattus norvegicus				4	4	3	NaN	NaN	NaN	36,171	0	17,148	323430000	22	46	Q62651	Q62651	Delta(3,5)-Delta(2,4)-dienoyl-CoA isomerase, mitochondrial	Ech1	1540
24356000	26189000	21640000	21873000	23878000	23602000	Rattus norvegicus				19	19	5	42	42	NaN	59,115	0	96,887	1507900000	45	339	Q4KM49	Q4KM49	Tyrosine--tRNA ligase, cytoplasmic;Tyrosine--tRNA ligase, cytoplasmic, N-terminally processed	Yars	1354
24240000	34875000	31877000	40437000	43528000	61750000	Rattus norvegicus				10	10	3	40,1	40,1	NaN	38,412	0	81,977	1605900000	23	185	Q63525	Q63525	Nuclear migration protein nudC	Nudc	1576
24120000	32769000	29763000	27881000	38871000	22156000	Rattus norvegicus				9	9	2	NaN	NaN	NaN	47,872	0	81,911	892140000	24	180	P15650	P15650	Long-chain specific acyl-CoA dehydrogenase, mitochondrial	Acadl	530
23998000	23195000	20130000	14219000	9107400	14904000	Rattus norvegicus				13	13	11	NaN	NaN	NaN	85,719	0	142,84	738400000	41	212	P47860	P47860	ATP-dependent 6-phosphofructokinase, platelet type	Pfkp	819
23916000	39706000	26073000	69759000	38781000	60354000	Rattus norvegicus				6	6	2	43,5	43,5	NaN	12,744	0	84,76	1018700000	7	115	Q6PEC1	Q6PEC1	Tubulin-specific chaperone A	Tbca	1734
23743000	22993000	24610000	25681000	26280000	27890000	Rattus norvegicus				28	28	10	NaN	NaN	NaN	176,43	0	275,26	2272100000	86	565	Q9JLA3	Q9JLA3	UDP-glucose:glycoprotein glucosyltransferase 1	Uggt1	2188
23492000	4889500	32463000	13681000	13439000	10699000	Rattus norvegicus				4	4	0	NaN	NaN	0	36,169	0	33,577	318490000	17	65	B5DF91	B5DF91	ELAV-like protein	Elavl1	61
23413000	22399000	13071000	9624600	10601000	10483000	Rattus norvegicus				6	6	2	11	11	NaN	80,972	0	23,205	316550000	46	65	P35571	P35571	Glycerol-3-phosphate dehydrogenase, mitochondrial	Gpd2	739
23156000	17249000	13564000	9618200	11918000	14290000	Rattus norvegicus				5	5	1	NaN	NaN	NaN	57,719	0	28,444	267230000	27	49	Q505J8	Q505J8	Phenylalanine--tRNA ligase alpha subunit	Farsa	1378
23129000	18374000	7835500	12208000	11809000	17460000	Rattus norvegicus				6	6	1	34,2	34,2	NaN	20,798	0	93,621	456520000	12	76	Q62636	Q62636	Ras-related protein Rap-1b	Rap1b	1539
23044000	19008000	18355000	12919000	14283000	11355000	Rattus norvegicus				11	11	1	NaN	NaN	2	107,01	0	102,95	508430000	56	85	P23514	P23514	Coatomer subunit beta	Copb1	620
22797000	28529000	32643000	21125000	20794000	25171000	Rattus norvegicus				14	14	6	NaN	NaN	NaN	71,622	0	86,589	1322100000	33	190	Q5XIM7	Q5XIM7	Lysine--tRNA ligase	Kars	1497
22771000	29701000	17686000	34267000	20741000	27940000	Rattus norvegicus				8	8	3	32,4	32,4	NaN	38,798	0	122,17	974010000	16	135	Q6AYC4	Q6AYC4	Macrophage-capping protein	Capg	1666
22749000	22224000	20981000	42985000	28930000	3917500	Rattus norvegicus				1	1	0	NaN	NaN	0	61,165	0,0050045	17,873	202310000	29	10	Q6W3E9	Q6W3E9	Prolyl 4-hydroxylase subunit alpha-3	P4ha3	1751
22666000	18973000	18608000	44346000	30527000	30351000	Rattus norvegicus				9	9	2	NaN	NaN	NaN	54,464	0	211,98	1070600000	33	153	P14408	P14408	Fumarate hydratase, mitochondrial	Fh	517
22656000	17993000	17903000	13046000	21009000	17065000	Rattus norvegicus				14	14	3	NaN	NaN	NaN	105,79	0	92,61	909440000	52	168	Q924S5	Q924S5	Lon protease homolog, mitochondrial	Lonp1	2000
22558000	22621000	20616000	22785000	24686000	19921000	Rattus norvegicus				17	17	2	NaN	NaN	4	100,99	0	144,82	1254800000	53	236	P27653	P27653	C-1-tetrahydrofolate synthase, cytoplasmic;Methylenetetrahydrofolate dehydrogenase;Methenyltetrahydrofolate cyclohydrolase;Formyltetrahydrofolate synthetase;C-1-tetrahydrofolate synthase, cytoplasmic, N-terminally processed	Mthfd1	661
22551000	31478000	30464000	34387000	45355000	32850000	Rattus norvegicus				6	6	1	NaN	NaN	4	44,51	0	101,68	985970000	20	181	Q63692	Q63692	Hsp90 co-chaperone Cdc37;Hsp90 co-chaperone Cdc37, N-terminally processed	Cdc37	1586
22522000	52981000	101050000	37322000	37532000	56353000	Rattus norvegicus				5	5	0	NaN	NaN	0	26,379	0	41,807	1059100000	17	103	P29410	P29410	Adenylate kinase 2, mitochondrial;Adenylate kinase 2, mitochondrial, N-terminally processed	Ak2	682
22400000	25403000	24251000	16819000	16993000	13168000	Rattus norvegicus				9	9	1	NaN	NaN	3	54,891	0	41,061	475030000	34	102	O70199	O70199	UDP-glucose 6-dehydrogenase	Ugdh	263
22389000	14739000	11395000	12167000	14331000	15942000	Rattus norvegicus				12	12	1	14	14	NaN	141,58	0	135,39	585290000	79	93	Q9Z1A6	Q9Z1A6	Vigilin	Hdlbp	2287
22333000	13207000	18339000	7274000	9809600	7391700	Rattus norvegicus				9	9	3	NaN	NaN	NaN	112,66	0	73,108	372510000	59	99	P27008	P27008	Poly [ADP-ribose] polymerase 1	Parp1	655
22294000	7903300	8709500	4751400	20091000	7539900	Rattus norvegicus				3	3	3	NaN	NaN	NaN	61,68	0	13,912	163940000	24	25	Q63135	Q63135	Complement component receptor 1-like protein	Cr1l	1564
22212000	4547400	1976200	2553300	4141100	4163300	Rattus norvegicus				4	4	4	NaN	NaN	NaN	30,797	0	14,82	161130000	18	28	Q9R1Z0	Q9R1Z0	Voltage-dependent anion-selective channel protein 3	Vdac3	2242
22190000	30072000	40209000	29884000	12623000	34651000	Rattus norvegicus				5	5	0	34,9	34,9	0	25,581	0	78,565	800690000	10	118	O35264	O35264	Platelet-activating factor acetylhydrolase IB subunit beta	Pafah1b2	175
22186000	15994000	12814000	31598000	30339000	35529000	Rattus norvegicus				3	3	3	35,2	35,2	35,2	12,494	0	110,72	409940000	7	51	P21571	P21571	ATP synthase-coupling factor 6, mitochondrial	Atp5j	602
22182000	17463000	15991000	11760000	7323100	5341900	Rattus norvegicus				30	30	4	NaN	NaN	NaN	533,53	0	61,277	633040000	343	110	P30427	P30427	Plectin	Plec	692
22169000	27779000	15623000	12844000	15828000	16261000	Rattus norvegicus				8	8	2	NaN	NaN	NaN	70,748	0	36,322	361930000	43	84	P45953	P45953	Very long-chain specific acyl-CoA dehydrogenase, mitochondrial	Acadvl	796
22169000	15656000	12262000	25057000	0	30507000	Rattus norvegicus				1	1	0	0,8	0,8	0	135,72	0	31,041	154880000	66	10	B5DEL3	B5DEL3	Tetratricopeptide repeat protein 17	Ttc17	59
22152000	25623000	48287000	67863000	35984000	55278000	Rattus norvegicus				7	7	2	35,8	35,8	NaN	28,574	0	58,087	991330000	12	193	P52555	P52555	Endoplasmic reticulum resident protein 29	Erp29	882
22097000	23904000	23306000	40802000	44403000	32389000	Rattus norvegicus				7	7	5	NaN	NaN	NaN	46,871	0	60,134	545090000	25	135	Q66H12	Q66H12	Alpha-N-acetylgalactosaminidase	Naga	1617
22038000	19402000	21925000	26545000	23283000	26316000	Rattus norvegicus				17	17	4	34,8	34,8	NaN	80,741	0	323,31	1274500000	47	419	O70196	O70196	Prolyl endopeptidase	Prep	262
21992000	15660000	23015000	31564000	37114000	27959000	Rattus norvegicus				6	6	3	NaN	NaN	NaN	30,511	0	42,735	782080000	17	127	P97697	P97697	Inositol monophosphatase 1	Impa1	1152
21860000	22017000	28509000	25962000	20721000	29514000	Rattus norvegicus				10	10	3	30	30	NaN	48,612	0	303,64	939380000	23	193	Q9JHL4	Q9JHL4	Drebrin-like protein	Dbnl	2164
21818000	14983000	18512000	10959000	14258000	15050000	Rattus norvegicus				11	11	2	NaN	NaN	NaN	167,02	0	190,29	684320000	64	197	Q4TU93	Q4TU93	C-type mannose receptor 2	Mrc2	1365
21681000	27580000	19855000	23765000	17966000	29538000	Rattus norvegicus				10	10	1	34,8	34,8	NaN	42,817	0	115,58	1012500000	26	162	B0BN93	B0BN93	26S proteasome non-ATPase regulatory subunit 13	Psmd13	28
21614000	19133000	5706300	16845000	15969000	23826000	Rattus norvegicus				2	2	1	43,1	43,1	NaN	64,075	0	42,527	226800000	3	31	Q9JJW3	Q9JJW3	Up-regulated during skeletal muscle growth protein 5	Usmg5	2182
21463000	5551900	5884100	7813000	3826000	12090000	Rattus norvegicus				4	4	3	NaN	NaN	NaN	18,763	0	58,965	170140000	10	63	P31399	P31399	ATP synthase subunit d, mitochondrial	Atp5h	707
21199000	26218000	17328000	15241000	18334000	17954000	Rattus norvegicus				5	5	0	NaN	NaN	0	56,287	0	86,502	470700000	27	104	Q99ML5	Q99ML5	Prenylcysteine oxidase	Pcyox1	2036
20896000	30692000	33174000	46547000	32931000	54346000	Rattus norvegicus				15	15	7	41,9	41,9	NaN	58,748	0	122,25	2114700000	27	330	Q64057	Q64057	Alpha-aminoadipic semialdehyde dehydrogenase	Aldh7a1	1594
20657000	4306600	4631700	1417300	3462100	3341900	Rattus norvegicus				6	6	1	NaN	NaN	NaN	204,16	0	44,059	142720000	74	16	P11654	P11654	Nuclear pore membrane glycoprotein 210	Nup210	483
20533000	17003000	15804000	6966800	14573000	9281500	Rattus norvegicus				6	1	0	42,2	NaN	0	20,529	0	40,862	155130000	13	39	P84083	P84083	ADP-ribosylation factor 5	Arf5	1121
20495000	7242800	21047000	31213000	23708000	23848000	Rattus norvegicus				7	7	3	NaN	NaN	NaN	33,554	0	52,85	401490000	12	57	Q9QYU4	Q9QYU4	Ketimine reductase mu-crystallin	Crym	2227
20398000	17074000	27411000	8883700	25589000	17013000	Rattus norvegicus				4	4	0	NaN	NaN	0	23,235	0	57,332	433090000	9	105	Q6P4Z9	Q6P4Z9	COP9 signalosome complex subunit 8	Cops8	1708
20366000	13918000	13549000	4610700	8228400	7845700	Rattus norvegicus				4	4	1	NaN	NaN	3	83,059	0	13,793	218830000	47	44	Q5XIN6	Q5XIN6	LETM1 and EF-hand domain-containing protein 1, mitochondrial	Letm1	1499
20345000	23660000	24448000	14653000	23424000	22389000	Rattus norvegicus				6	6	2	49,5	49,5	NaN	20,456	0	155,62	1001800000	12	144	P37996	P37996	ADP-ribosylation factor-like protein 3	Arl3	755
20329000	31437000	20196000	35112000	19990000	59460000	Rattus norvegicus				6	6	1	NaN	NaN	NaN	33,406	0	20,418	558550000	17	50	P24329	P24329	Thiosulfate sulfurtransferase	Tst	632
20322000	17998000	35893000	31555000	33132000	25920000	Rattus norvegicus				7	7	7	NaN	NaN	NaN	43,969	0	55,395	465210000	19	103	P14562	P14562	Lysosome-associated membrane glycoprotein 1	Lamp1	518
20215000	12998000	10895000	24487000	35361000	19010000	Rattus norvegicus				5	5	0	NaN	NaN	0	29,517	0	35,254	377280000	18	65	P18420	P18420	Proteasome subunit alpha type-1	Psma1	571
20162000	10462000	6745100	8278900	8264300	3804000	Rattus norvegicus				3	3	0	NaN	NaN	0	18,979	0	25,299	126730000	8	46	Q07984	Q07984	Translocon-associated protein subunit delta	Ssr4	1204
19924000	2685000	1716300	1646100	1533600	1816100	Rattus norvegicus				4	4	0	NaN	NaN	0	34,133	0	77,576	77139000	20	12	P97700	P97700	Mitochondrial 2-oxoglutarate/malate carrier protein	Slc25a11	1153
19536000	24003000	23209000	23115000	24305000	22553000	Rattus norvegicus				13	13	0	41,5	41,5	0	47,463	0	112,65	1128800000	32	206	F1LMZ8	F1LMZ8	26S proteasome non-ATPase regulatory subunit 11	Psmd11	89
19316000	3570100	8552900	3478300	5137100	2450300	Rattus norvegicus				6	6	0	NaN	NaN	0	32,418	0	15,172	148800000	18	12	Q5FVQ4	Q5FVQ4	Malectin	Mlec	1407
19217000	18199000	11048000	16853000	24100000	16878000	Rattus norvegicus				15	15	2	34,4	34,4	NaN	69,088	0	134,5	1045800000	40	241	P30349	P30349	Leukotriene A-4 hydrolase	Lta4h	691
19202000	18970000	26640000	11751000	15775000	14009000	Rattus norvegicus				8	8	0	NaN	NaN	0	51,677	0	39,97	568070000	27	125	P36876;P36877;P56932;P97888	P36876	Serine/threonine-protein phosphatase 2A 55 kDa regulatory subunit B alpha isoform	Ppp2r2a	751
19163000	13503000	13905000	11863000	13114000	10433000	Rattus norvegicus				9	9	0	31,2	31,2	0	45,073	0	112,77	549480000	21	118	P19139	P19139	Casein kinase II subunit alpha	Csnk2a1	577
19114000	28463000	26279000	19591000	23488000	21087000	Rattus norvegicus				15	15	3	NaN	NaN	NaN	106,79	0	170,75	1288300000	54	307	P50475	P50475	Alanine--tRNA ligase, cytoplasmic	Aars	860
18949000	5031300	6550600	3253500	3511700	2853000	Rattus norvegicus				11	11	0	NaN	NaN	0	119,81	0	115,08	275540000	64	36	Q63355	Q63355	Unconventional myosin-Ic	Myo1c	1569
18848000	22391000	52144000	36647000	38535000	27620000	Rattus norvegicus				7	7	2	38,8	38,8	NaN	22,912	0	30,066	775410000	12	115	P40307	P40307	Proteasome subunit beta type-2	Psmb2	764
18837000	14989000	14786000	17017000	15997000	17766000	Rattus norvegicus				8	8	5	NaN	NaN	NaN	53,486	0	18,262	420210000	22	103	P17164	P17164	Tissue alpha-L-fucosidase	Fuca1	558
18755000	26199000	22872000	21666000	27746000	26052000	Rattus norvegicus				16	16	1	27	27	NaN	83,907	0	149,25	1437500000	54	268	O35303	O35303	Dynamin-1-like protein	Dnm1l	177
18567000	20870000	19829000	18335000	23238000	26187000	Rattus norvegicus				19	19	1	NaN	NaN	NaN	96,63	0	323,31	1463000000	52	346	Q9QZA2	Q9QZA2	Programmed cell death 6-interacting protein	Pdcd6ip	2229
18560000	14709000	16757000	7563900	18370000	16929000	Rattus norvegicus				10	10	1	NaN	NaN	NaN	105,75	0	66,398	632510000	50	129	O88761	O88761	26S proteasome non-ATPase regulatory subunit 1	Psmd1	313
18470000	31069000	42003000	41661000	23072000	24271000	Rattus norvegicus				6	6	1	NaN	NaN	NaN	104,03	0	20,054	455650000	52	37	P54275	P54275	DNA mismatch repair protein Msh2	Msh2	898
18413000	28940000	14451000	11306000	10041000	9570900	Rattus norvegicus				6	6	1	16	16	NaN	78,12	0	48,486	445140000	24	111	Q5M9G3	Q5M9G3	Caprin-1	Caprin1	1437
18310000	11861000	3328300	3270300	6999400	6918100	Rattus norvegicus				6	6	1	NaN	NaN	NaN	67,444	0	40,341	199920000	35	31	Q75Q39	Q75Q39	Mitochondrial import receptor subunit TOM70	Tomm70a	1761
18192000	7776000	8993100	3554400	5094800	3260100	Rattus norvegicus				10	10	2	NaN	NaN	NaN	182,77	0	33,504	243840000	94	26	Q9Z330	Q9Z330	DNA (cytosine-5)-methyltransferase 1	Dnmt1	2304
18169000	19825000	15746000	23932000	25794000	23530000	Rattus norvegicus				15	15	5	32,4	32,4	NaN	83,038	0	272,59	1243200000	45	314	O55096	O55096	Dipeptidyl peptidase 3	Dpp3	236
18167000	19194000	22379000	16016000	12449000	10943000	Rattus norvegicus				13	13	1	NaN	NaN	0,6	163,19	0	68,321	539890000	91	128	Q1JU68	Q1JU68	Eukaryotic translation initiation factor 3 subunit A	Eif3a	1279
17986000	12289000	28997000	21911000	20868000	17866000	Rattus norvegicus				4	4	2	NaN	NaN	NaN	36,148	0	19,817	328010000	16	58	P13086	P13086	Succinyl-CoA ligase [ADP/GDP-forming] subunit alpha, mitochondrial	Suclg1	500
17962000	48002000	48254000	15854000	23609000	25106000	Rattus norvegicus				8	8	2	NaN	NaN	NaN	85,338	0	39,016	619140000	37	90	P30835	P30835	ATP-dependent 6-phosphofructokinase, liver type	Pfkl	697
17880000	32302000	30984000	29630000	36805000	35132000	Rattus norvegicus				12	12	4	NaN	NaN	NaN	69,657	0	51,207	1147900000	38	189	O54975	O54975	Xaa-Pro aminopeptidase 1;Xaa-Pro aminopeptidase 1, N-terminally processed	Xpnpep1	232
17863000	25376000	18055000	18892000	26650000	26961000	Rattus norvegicus				6	6	5	34,3	34,3	NaN	21,927	0	59,752	784870000	13	119	D3ZW55	D3ZW55	Inosine triphosphate pyrophosphatase	Itpa	75
17840000	23693000	27904000	23081000	34284000	27169000	Rattus norvegicus				10	10	0	46,9	46,9	0	34,813	0	112,87	1364500000	19	203	P09330	P09330	Ribose-phosphate pyrophosphokinase 2	Prps2	443
17750000	10838000	14390000	4645300	3874700	6881200	Rattus norvegicus				5	5	0	NaN	NaN	0	51,414	0	67,295	214350000	27	39	Q60587	Q60587	Trifunctional enzyme subunit beta, mitochondrial;3-ketoacyl-CoA thiolase	Hadhb	1507
17702000	29741000	45001000	37277000	20180000	43429000	Rattus norvegicus				6	6	1	33,6	33,6	NaN	24,297	0	14,328	709830000	17	83	P97576	P97576	GrpE protein homolog 1, mitochondrial	Grpel1	1149
17689000	20705000	26145000	17974000	17362000	22856000	Rattus norvegicus				12	12	3	32,4	32,4	NaN	58,587	0	96,815	903830000	29	185	Q6P799	Q6P799	Serine--tRNA ligase, cytoplasmic	Sars	1717
17422000	25485000	24966000	39369000	26115000	27087000	Rattus norvegicus				3	3	2	54,6	54,6	41,7	11,922	0	38,062	579810000	3	116	Q62658	Q62658	Peptidyl-prolyl cis-trans isomerase FKBP1A	Fkbp1a	1541
17383000	33312000	28160000	16063000	19359000	24554000	Rattus norvegicus				5	5	3	43,5	43,5	NaN	20,995	0	91,772	553590000	12	70	O88350	O88350	Putative hydrolase RBBP9	Rbbp9	296
17295000	12922000	10695000	3136600	9781100	7706000	Rattus norvegicus				7	7	1	NaN	NaN	NaN	81,8	0	21,799	223490000	44	45	Q6P0K8	Q6P0K8	Junction plakoglobin	Jup	1704
17223000	29803000	50897000	10440000	25485000	20403000	Rattus norvegicus				8	8	2	33,1	33,1	NaN	41,056	0	49,031	702840000	19	120	O88656	O88656	Actin-related protein 2/3 complex subunit 1B	Arpc1b	309
17193000	15194000	16460000	21265000	19082000	31905000	Rattus norvegicus				7	7	1	38,8	38,8	NaN	30,004	0	127,25	1051200000	18	188	Q66HR2;Q5XIT1	Q66HR2	Microtubule-associated protein RP/EB family member 1	Mapre1	1628
17160000	8600900	9868200	13074000	30087000	11481000	Rattus norvegicus				3	3	1	36,7	36,7	NaN	16,929	0,0042433	20,895	272240000	10	9	Q6PEC0	Q6PEC0	Bis(5-nucleosyl)-tetraphosphatase [asymmetrical]	Nudt2	1733
17091000	22453000	39756000	20439000	17702000	20821000	Rattus norvegicus				4	4	0	NaN	NaN	0	42,851	0	13,605	333370000	17	55	P41565	P41565	Isocitrate dehydrogenase [NAD] subunit gamma 1, mitochondrial	Idh3g	773
17010000	12875000	6722000	14155000	8099500	21195000	Rattus norvegicus				8	7	3	NaN	NaN	NaN	59,638	0	72,721	847060000	37	107	Q812D1	Q812D1	PC4 and SFRS1-interacting protein	Psip1	1803
16994000	15046000	20582000	25105000	25980000	20019000	Rattus norvegicus				7	7	2	NaN	NaN	NaN	64,002	0	35,709	550800000	32	119	P13697	P13697	NADP-dependent malic enzyme	Me1	511
16924000	24498000	15032000	10850000	9109700	15799000	Rattus norvegicus				4	4	1	NaN	NaN	NaN	35,442	0	10,016	295600000	17	64	Q32PX2	Q32PX2	Aminoacyl tRNA synthase complex-interacting multifunctional protein 2	Aimp2	1287
16782000	27627000	18597000	21725000	34435000	17587000	Rattus norvegicus				5	5	3	NaN	NaN	13	30,569	0	28,597	539910000	18	115	P28064	P28064	Proteasome subunit beta type-8	Psmb8	665
16603000	16499000	17033000	49204000	29482000	25403000	Rattus norvegicus				7	7	7	NaN	NaN	NaN	61,527	0	79,281	686810000	25	109	Q6AXR4	Q6AXR4	Beta-hexosaminidase subunit beta	Hexb	1651
16599000	13566000	15370000	9412800	8130800	8446900	Rattus norvegicus				5	5	2	NaN	NaN	NaN	42,892	0	38,12	267200000	24	88	Q6AXS3	Q6AXS3	Protein DEK	Dek	1652
16545000	8275700	17132000	16226000	16805000	20057000	Rattus norvegicus				4	4	0	NaN	NaN	0	33,673	0	29,834	243730000	17	44	Q6AY23	Q6AY23	Pyrroline-5-carboxylate reductase 2	Pycr2	1659
16448000	21457000	21577000	33183000	24732000	25191000	Rattus norvegicus				9	9	1	NaN	NaN	NaN	44,147	0	144,02	913750000	26	224	Q6AYH5	Q6AYH5	Dynactin subunit 2	Dctn2	1671
16315000	25211000	25142000	35694000	25546000	20100000	Rattus norvegicus				7	7	2	NaN	NaN	NaN	58,843	0	49,356	759940000	25	110	D4A1R8	D4A1R8	Copine-1	Cpne1	79
16279000	10117000	36603000	20323000	15913000	28524000	Rattus norvegicus				3	3	3	11	11	11	52,235	0	15,315	299130000	21	64	P80067	P80067	Dipeptidyl peptidase 1;Dipeptidyl peptidase 1 exclusion domain chain;Dipeptidyl peptidase 1 heavy chain;Dipeptidyl peptidase 1 light chain	Ctsc	1101
16272000	22304000	26230000	27858000	20378000	26975000	Rattus norvegicus				14	14	8	68,1	68,1	38,8	30,701	0	218,43	1678000000	19	296	Q497B0	Q497B0	Omega-amidase NIT2	Nit2	1327
16263000	16044000	9592200	9015500	11868000	7329400	Rattus norvegicus				5	5	0	NaN	NaN	0	45,765	0	23,739	227830000	23	98	O35824	O35824	DnaJ homolog subfamily A member 2	Dnaja2	195
16037000	1006700	0	0	0	1264000	Rattus norvegicus				2	2	2	NaN	NaN	NaN	67,176	0	51,796	31463000	40	4	Q3KR86	Q3KR86	MICOS complex subunit Mic60	Immt	1294
15941000	14993000	13289000	22325000	17400000	12870000	Rattus norvegicus				4	4	0	NaN	NaN	0	38,982	0	37,01	300260000	18	75	P49432	P49432	Pyruvate dehydrogenase E1 component subunit beta, mitochondrial	Pdhb	837
15551000	0	15395000	0	0	7526600	Rattus norvegicus				1	1	1	NaN	NaN	NaN	82,545	0,00050839	27,797	53727000	5	9	P29419	P29419	ATP synthase subunit e, mitochondrial	Atp5i	684
15521000	10371000	27889000	9082500	8486500	10355000	Rattus norvegicus				1	1	1	NaN	NaN	NaN	25,888	0	23,977	134970000	8	33	Q62745	Q62745	CD81 antigen	Cd81	1546
15443000	9014700	5230600	4345500	5739600	4052500	Rattus norvegicus				2	2	1	NaN	NaN	NaN	25,479	0,0014634	24,012	93491000	13	6	D3ZTX0	D3ZTX0	Transmembrane emp24 domain-containing protein 7	Tmed7	73
15263000	24407000	13383000	18755000	19009000	25094000	Rattus norvegicus				5	5	4	NaN	NaN	NaN	126,39	0	41,258	459210000	43	59	Q9JK11	Q9JK11	Reticulon-4	Rtn4	2183
15257000	23251000	24644000	19550000	30906000	24277000	Rattus norvegicus				10	10	2	NaN	NaN	NaN	51,45	0	101,13	1075800000	31	145	Q9QVC8	Q9QVC8	Peptidyl-prolyl cis-trans isomerase FKBP4;Peptidyl-prolyl cis-trans isomerase FKBP4, N-terminally processed	Fkbp4	2214
15248000	16237000	16589000	19428000	13841000	19770000	Rattus norvegicus				10	10	5	NaN	NaN	NaN	86,067	0	264,49	926540000	35	176	Q68FP1	Q68FP1	Gelsolin	Gsn	1633
15247000	17220000	18454000	14890000	19611000	15481000	Rattus norvegicus				6	6	1	33,5	33,5	NaN	25,438	0	89,29	343290000	19	95	P29411	P29411	GTP:AMP phosphotransferase AK3, mitochondrial	Ak3	683
15201000	4773500	2485400	8223800	5233500	7427800	Rattus norvegicus				2	2	2	NaN	NaN	NaN	19,514	0	34,548	125990000	13	36	P10888	P10888	Cytochrome c oxidase subunit 4 isoform 1, mitochondrial	Cox4i1	470
15199000	9935500	8373600	19420000	18638000	15720000	Rattus norvegicus				10	10	7	NaN	NaN	NaN	91,481	0	84,272	660000000	47	197	Q75WE7	Q75WE7	von Willebrand factor A domain-containing protein 5A	Vwa5a	1764
15163000	16236000	24258000	11194000	15669000	13426000	Rattus norvegicus				5	5	3	NaN	NaN	NaN	39,899	0	10,387	342280000	20	43	Q920P6	Q920P6	Adenosine deaminase	Ada	1986
15093000	21263000	14428000	28242000	19642000	25916000	Rattus norvegicus				8	8	1	34	34	NaN	31,426	0	64,248	709920000	18	163	O08557	O08557	N(G),N(G)-dimethylarginine dimethylaminohydrolase 1	Ddah1	120
15022000	24317000	29309000	12323000	18463000	13512000	Rattus norvegicus				10	10	0	NaN	NaN	0	51,079	0	39,542	527550000	24	88	P81795;C9WPN6	P81795;C9WPN6	Eukaryotic translation initiation factor 2 subunit 3	Eif2s3;Eif2s3y	1106
15010000	13796000	1706700	3497400	6946000	3908400	Rattus norvegicus				3	3	1	21	21	NaN	35,762	0,00051894	29,947	74921000	18	5	P23711	P23711	Heme oxygenase 2	Hmox2	623
14914000	24378000	16948000	11271000	0	16691000	Rattus norvegicus				2	2	1	NaN	NaN	NaN	61,332	0	6,523	184980000	23	36	Q9EQV6	Q9EQV6	Tripeptidyl-peptidase 1	Tpp1	2139
14912000	11556000	7321000	7823800	16629000	15557000	Rattus norvegicus				8	8	3	NaN	NaN	NaN	106,42	0	76,946	366490000	51	112	Q9JJ22	Q9JJ22	Endoplasmic reticulum aminopeptidase 1	Erap1	2178
14910000	10795000	3049700	5412100	15090000	9952900	Rattus norvegicus				3	3	1	NaN	NaN	5	45,219	0,0042453	20,905	116590000	24	4	O88637	O88637	Ethanolamine-phosphate cytidylyltransferase	Pcyt2	307
14897000	18363000	10261000	6345500	12571000	7630800	Rattus norvegicus				9	9	4	NaN	NaN	NaN	53,726	0	150,88	401120000	31	138	Q9ER24	Q9ER24	Ataxin-10	Atxn10	2141
14874000	18141000	23965000	21397000	35309000	21085000	Rattus norvegicus				31	14	1	40,7	NaN	1	102,96	0	207,87	1222700000	60	301	Q9Z1P2	Q9Z1P2	Alpha-actinin-1	Actn1	2293
14860000	20811000	11739000	7847700	9074300	10652000	Rattus norvegicus				3	3	0	NaN	NaN	0	30,19	0	64,994	138080000	15	21	P35435	P35435	ATP synthase subunit gamma, mitochondrial	Atp5c1	735
14758000	12596000	11936000	11569000	15428000	14105000	Rattus norvegicus				12	12	1	NaN	NaN	NaN	102,39	0	31,375	643630000	48	124	Q62940	Q62940	E3 ubiquitin-protein ligase NEDD4	Nedd4	1556
14710000	12299000	13337000	10772000	16566000	6462800	Rattus norvegicus				8	8	0	34	34	0	38,456	0	89,302	534440000	22	83	Q5XIG8	Q5XIG8	Serine-threonine kinase receptor-associated protein	Strap	1494
14656000	16361000	12949000	11913000	15171000	14030000	Rattus norvegicus				7	7	0	34,9	34,9	0	33,192	0	58,799	440980000	21	117	P54921;P85969	P54921	Alpha-soluble NSF attachment protein	Napa	912
14653000	10627000	25750000	16609000	13514000	16317000	Rattus norvegicus				3	3	1	NaN	NaN	5	31,095	0	75,284	271150000	18	58	Q6AY20	Q6AY20	Cation-dependent mannose-6-phosphate receptor	M6pr	1658
14643000	21153000	19542000	15924000	27307000	19082000	Rattus norvegicus				5	5	1	NaN	NaN	NaN	31,516	0	23,764	453250000	17	80	P14604	P14604	Enoyl-CoA hydratase, mitochondrial	Echs1	519
14596000	19272000	11613000	15160000	14158000	18388000	Rattus norvegicus				19	19	7	NaN	NaN	NaN	267,3	0	270,24	872700000	140	227	F1MA98	F1MA98	Nucleoprotein TPR	Tpr	97
14583000	11696000	14891000	12520000	15344000	14980000	Rattus norvegicus				6	6	2	NaN	NaN	NaN	38,713	0	91,884	705940000	21	174	Q8K4F7	Q8K4F7	m7GpppX diphosphatase	Dcps	1906
14545000	21925000	21956000	30207000	20754000	41230000	Rattus norvegicus				8	8	4	NaN	NaN	NaN	33,267	0	98,63	605870000	22	122	Q5I0D1	Q5I0D1	Glyoxalase domain-containing protein 4	Glod4	1416
14517000	8001300	7642500	10496000	9362000	8901300	Rattus norvegicus				5	5	0	NaN	NaN	0	95,934	0	32,381	171640000	39	27	Q9JIL3	Q9JIL3	Interleukin enhancer-binding factor 3	Ilf3	2173
14489000	15499000	22172000	24492000	17150000	24182000	Rattus norvegicus				8	6	0	NaN	NaN	0	67,196	0	72,76	541680000	37	77	Q32PX7	Q32PX7	Far upstream element-binding protein 1	Fubp1	1288
14474000	13705000	18892000	15674000	16196000	21731000	Rattus norvegicus				4	4	2	NaN	NaN	NaN	27,234	0	75,168	391770000	13	86	P85971	P85971	6-phosphogluconolactonase	Pgls	1132
14363000	12272000	10817000	0	10442000	15889000	Rattus norvegicus				2	2	0	NaN	NaN	0	11,559	0	85,539	235340000	3	64	P04550	P04550	Parathymosin	Ptms	374
14361000	19901000	18029000	14111000	9148100	10163000	Rattus norvegicus				13	13	0	38,3	38,3	0	49,694	0	176,87	729780000	25	162	B3GNI6	B3GNI6	Septin-11	Septin11	55
14353000	17526000	23548000	24231000	23963000	28252000	Rattus norvegicus				3	3	1	47,1	47,1	NaN	72,924	0	111,51	708960000	4	76	Q9WUC4	Q9WUC4	Copper transport protein ATOX1	Atox1	2259
14346000	12117000	24336000	22226000	5945300	13700000	Rattus norvegicus				5	5	3	NaN	NaN	NaN	24,674	0	76,711	432040000	13	87	P07895	P07895	Superoxide dismutase [Mn], mitochondrial	Sod2	427
14340000	15834000	11024000	16269000	26296000	15203000	Rattus norvegicus				8	8	7	35	35	NaN	35,995	0	145,29	475970000	20	153	Q5GFD9	Q5GFD9	Protein IMPACT	Impact	1411
14256000	18874000	23920000	16911000	17712000	8069200	Rattus norvegicus				6	6	2	20	20	NaN	42,608	0	116,59	634650000	24	99	Q5XIP6	Q5XIP6	Flap endonuclease 1	Fen1	1500
14133000	15165000	14593000	17447000	20848000	18455000	Rattus norvegicus				21	21	3	NaN	NaN	NaN	138,29	0	206,73	1325700000	70	466	Q64560	Q64560	Tripeptidyl-peptidase 2	Tpp2	1612
14092000	13070000	13031000	22233000	16559000	19667000	Rattus norvegicus				6	6	0	54	54	0	19,889	0	73,235	842180000	8	140	Q27W01	Q27W01	RNA-binding protein 8A	Rbm8a	1280
14080000	14643000	8113200	33471000	26610000	25770000	Rattus norvegicus				5	5	1	67,1	67,1	NaN	15,575	0	110,04	666750000	8	117	Q6AXU6	Q6AXU6	Hematological and neurological expressed 1 protein;Hematological and neurological expressed 1 protein, N-terminally processed	Hn1	1654
14073000	14375000	8639000	13055000	14054000	11946000	Rattus norvegicus				6	6	2	NaN	NaN	NaN	53,845	0	45,739	345480000	22	66	O89046	O89046	Coronin-1B	Coro1b	325
13992000	12631000	14432000	9838000	23190000	23276000	Rattus norvegicus				3	3	0	NaN	NaN	0	21,904	0	28,049	333490000	10	80	G3V7W1	G3V7W1	Programmed cell death protein 6	Pdcd6	101
13916000	20614000	18377000	21745000	23026000	30734000	Rattus norvegicus				4	4	2	15	15	NaN	44,68	0	29,937	411580000	21	60	P24268	P24268	Cathepsin D;Cathepsin D 12 kDa light chain;Cathepsin D 9 kDa light chain;Cathepsin D 34 kDa heavy chain;Cathepsin D 30 kDa heavy chain	Ctsd	631
13894000	10277000	18422000	16338000	10992000	5761700	Rattus norvegicus				4	4	2	NaN	NaN	NaN	32,302	0	17,073	277130000	21	32	P85973	P85973	Purine nucleoside phosphorylase	Pnp	1134
13888000	22282000	12167000	13588000	19713000	8762400	Rattus norvegicus				1	1	1	20	20	20	17,398	0	12,084	163830000	4	30	Q642A2	Q642A2	Type-1 angiotensin II receptor-associated protein	Agtrap	1601
13879000	15362000	12159000	20157000	14877000	25457000	Rattus norvegicus				6	6	2	NaN	NaN	NaN	37,598	0	24,608	495620000	20	93	Q5FWY5	Q5FWY5	AH receptor-interacting protein	Aip	1410
13771000	12911000	19817000	12112000	12424000	10537000	Rattus norvegicus				7	7	2	NaN	NaN	NaN	44,765	0	121,2	421750000	22	102	P15651	P15651	Short-chain specific acyl-CoA dehydrogenase, mitochondrial	Acads	531
13731000	15808000	12554000	7874700	13793000	9295200	Rattus norvegicus				15	15	0	NaN	NaN	0	109,53	0	171,57	547550000	64	172	Q2PQA9;Q6QLM7;P56536	Q2PQA9	Kinesin-1 heavy chain	Kif5b	1283
13704000	10310000	7888900	13956000	15391000	10553000	Rattus norvegicus				4	4	3	NaN	NaN	NaN	60,141	0	11,628	238910000	21	96	Q00238	Q00238	Intercellular adhesion molecule 1	Icam1	1161
13686000	19889000	18814000	17069000	20296000	14254000	Rattus norvegicus				12	12	2	32,1	32,1	NaN	59,756	0	181,6	762470000	32	204	P04762	P04762	Catalase	Cat	379
13489000	20421000	15656000	11389000	17217000	13861000	Rattus norvegicus				10	10	6	13	13	NaN	135,27	0	166,19	637580000	56	141	Q9Z2Q1	Q9Z2Q1	Protein transport protein Sec31A	Sec31a	2300
13479000	15610000	14957000	10876000	15001000	8779900	Rattus norvegicus				10	10	0	NaN	NaN	0	105,43	0	89,436	441630000	43	129	B5DFC8	B5DFC8	Eukaryotic translation initiation factor 3 subunit C	Eif3c	62
13387000	16018000	15943000	30221000	36306000	27480000	Rattus norvegicus				7	7	0	40,8	40,8	0	32,249	0	112,58	822140000	15	97	Q920J4	Q920J4	Thioredoxin-like protein 1	Txnl1	1984
13366000	19053000	17416000	13101000	16632000	12382000	Rattus norvegicus				12	12	1	37,6	37,6	NaN	57,96	0	177,89	923760000	25	194	Q64303;Q62829;P35465	Q64303	Serine/threonine-protein kinase PAK 2;PAK-2p27;PAK-2p34	Pak2	1605
13349000	10108000	9797500	13056000	10266000	10599000	Rattus norvegicus				6	5	2	33,3	NaN	NaN	26,629	0	58,159	370090000	17	80	Q9Z1B2	Q9Z1B2	Glutathione S-transferase Mu 5	Gstm5	2288
13263000	7700500	11655000	11710000	16484000	14122000	Rattus norvegicus				5	5	1	22	22	NaN	36,093	0	55,931	262870000	20	102	Q7TQ94	Q7TQ94	Nitrilase homolog 1	Nit1	1779
13238000	9502800	5413900	7470800	4910400	4146400	Rattus norvegicus				11	11	0	NaN	NaN	0	82,496	0	16,703	342920000	46	80	Q641Y8	Q641Y8	ATP-dependent RNA helicase DDX1	Ddx1	1597
13230000	26250000	29976000	9584200	14055000	24990000	Rattus norvegicus				2	2	1	26	26	NaN	22,696	0	24,841	608780000	11	33	P36201	P36201	Cysteine-rich protein 2	Crip2	746
13229000	20185000	33922000	19284000	13577000	18328000	Rattus norvegicus				5	5	2	37,6	37,6	NaN	21,584	0	11,041	604320000	15	49	P39069	P39069	Adenylate kinase isoenzyme 1	Ak1	762
13209000	12185000	30405000	14159000	4877400	11850000	Rattus norvegicus				5	5	1	NaN	NaN	NaN	120,01	0	32,704	212410000	35	31	Q6MG49	Q6MG49	Large proline-rich protein BAG6	Bag6	1697
13145000	20510000	19768000	12956000	13649000	17287000	Rattus norvegicus				4	4	2	NaN	NaN	NaN	38,234	0	22,445	218130000	22	63	P27867	P27867	Sorbitol dehydrogenase	Sord	663
13120000	11085000	20562000	14549000	17751000	20902000	Rattus norvegicus				6	6	2	NaN	NaN	NaN	37,892	0	68,775	492550000	16	108	Q66HG4	Q66HG4	Aldose 1-epimerase	Galm	1627
13097000	12348000	18539000	15194000	10022000	19740000	Rattus norvegicus				11	7	1	NaN	NaN	NaN	69,39	0	108,36	310830000	39	61	P31977	P31977	Ezrin	Ezr	711
13003000	14645000	25673000	23250000	13165000	26455000	Rattus norvegicus				9	9	2	35,7	35,7	NaN	25,215	0	78,151	623880000	14	182	Q5U2R7	Q5U2R7	LDLR chaperone MESD	Mesdc2	1466
12874000	6942700	7339600	14677000	6492000	22924000	Rattus norvegicus				2	2	1	NaN	NaN	NaN	33,041	0	45,922	162290000	17	29	Q5XID1	Q5XID1	Anamorsin	Ciapin1	1491
12837000	17084000	12214000	7067100	6366900	6574000	Rattus norvegicus				13	13	8	20	20	NaN	87,699	0	103,79	251690000	51	47	Q66H61	Q66H61	Glutamine--tRNA ligase	RGD1562301	1618
12815000	8902300	21714000	26732000	20676000	19261000	Rattus norvegicus				10	10	5	30	30	NaN	42,031	0	21,077	524820000	26	94	Q99068	Q99068	Alpha-2-macroglobulin receptor-associated protein	Lrpap1	2018
12761000	12025000	11585000	9215000	10151000	10881000	Rattus norvegicus				13	13	1	NaN	NaN	0,7	141,93	0	59,62	399620000	71	79	P28023	P28023	Dynactin subunit 1	Dctn1	664
12747000	8730400	10196000	15073000	14670000	18744000	Rattus norvegicus				10	10	5	18	18	NaN	78,385	0	55,066	676650000	46	131	P24155	P24155	Thimet oligopeptidase	Thop1	630
12731000	5857200	5843000	23095000	18515000	13854000	Rattus norvegicus				6	6	4	NaN	NaN	NaN	25,58	0	187,26	360020000	8	87	Q64361	Q64361	Latexin	Lxn	1606
12703000	9269200	9309900	9796600	12136000	7750100	Rattus norvegicus				9	9	5	NaN	NaN	NaN	100,78	0	47,344	463500000	40	139	O35828	O35828	Coronin-7	Coro7	196
12698000	5870800	7077700	5343000	7715400	25171000	Rattus norvegicus				1	1	1	NaN	NaN	NaN	28,878	0,0033175	21,269	88679000	13	25	Q5PQJ6	Q5PQJ6	Pyrroline-5-carboxylate reductase 3	Pycrl	1441
12636000	16905000	17240000	17159000	13915000	13527000	Rattus norvegicus				2	2	1	NaN	NaN	NaN	45,155	0	15,512	195790000	18	30	P17046	P17046	Lysosome-associated membrane glycoprotein 2	Lamp2	553
12579000	10687000	9865100	11523000	14313000	13941000	Rattus norvegicus				7	7	0	NaN	NaN	0	60,602	0	29,632	322610000	33	88	Q641Z6;Q8R491	Q641Z6;Q8R491	EH domain-containing protein 1;EH domain-containing protein 3	Ehd1;Ehd3	1598
12573000	10853000	9442900	9822100	7845600	7002200	Rattus norvegicus				8	8	5	35,3	35,3	NaN	39,617	0	10,857	344540000	15	36	Q6AXM8	Q6AXM8	Serum paraoxonase/arylesterase 2	Pon2	1647
12534000	8746500	9800600	6915900	10884000	6563200	Rattus norvegicus				2	2	0	9	9	0	38,201	0	66,441	134850000	23	47	P29147	P29147	D-beta-hydroxybutyrate dehydrogenase, mitochondrial	Bdh1	678
12488000	7406500	9262300	10421000	7712700	6740100	Rattus norvegicus				10	10	0	NaN	NaN	0	92,216	0	NaN	350170000	44	65	O08837	O08837	Cell division cycle 5-like protein	Cdc5l	134
12482000	15032000	14981000	17665000	14595000	12213000	Rattus norvegicus				11	11	2	24	24	NaN	79,918	0	34,027	495320000	38	113	Q07009	Q07009	Calpain-2 catalytic subunit	Capn2	1194
12476000	8519900	12145000	5473800	14801000	6169700	Rattus norvegicus				4	4	0	NaN	NaN	0	60,08	0	83,117	233400000	30	69	P15791;P11275;P11730;P08413	P15791;P11275;P11730;P08413	Calcium/calmodulin-dependent protein kinase type II subunit delta;Calcium/calmodulin-dependent protein kinase type II subunit alpha;Calcium/calmodulin-dependent protein kinase type II subunit gamma;Calcium/calmodulin-dependent protein kinase type II subunit beta	Camk2d;Camk2a;Camk2g;Camk2b	532
12464000	7416800	6936700	5418100	10093000	5112300	Rattus norvegicus				4	4	3	NaN	NaN	NaN	28,868	0	67,185	113240000	18	24	P19511	P19511	ATP synthase F(0) complex subunit B1, mitochondrial	Atp5f1	583
12459000	4175400	4180400	5191700	4891900	7989100	Rattus norvegicus				7	7	2	NaN	NaN	NaN	48,396	0	71,036	260760000	22	69	P32551	P32551	Cytochrome b-c1 complex subunit 2, mitochondrial	Uqcrc2	715
12321000	17216000	14536000	41268000	42975000	31565000	Rattus norvegicus				8	8	6	34,9	34,9	NaN	33,565	0	153,34	926100000	19	162	P46844	P46844	Biliverdin reductase A	Blvra	810
12313000	17139000	8712200	6854000	8916600	12030000	Rattus norvegicus				5	5	1	21	21	NaN	49,241	0	42,855	279750000	22	66	Q5M939	Q5M939	Histone acetyltransferase type B catalytic subunit	Hat1	1434
12265000	18634000	12842000	27121000	23025000	30257000	Rattus norvegicus				11	11	9	NaN	NaN	17	67,108	0	148,7	827340000	29	145	Q63663	Q63663	Interferon-induced guanylate-binding protein 2	Gbp2	1585
12233000	12653000	12922000	9767700	12456000	12786000	Rattus norvegicus				6	6	3	NaN	NaN	NaN	104,57	0	48,49	468420000	49	71	O88453	O88453	Scaffold attachment factor B1	Safb	299
12231000	16697000	15618000	8979000	11694000	8785600	Rattus norvegicus				8	8	7	NaN	NaN	18	67,886	0	35,168	497840000	32	92	Q499N5	Q499N5	Acyl-CoA synthetase family member 2, mitochondrial	Acsf2	1335
12205000	11232000	9627300	12203000	14918000	16216000	Rattus norvegicus				7	7	1	NaN	NaN	NaN	61,516	0	83,577	458140000	34	140	Q5XIT9	Q5XIT9	Methylcrotonoyl-CoA carboxylase beta chain, mitochondrial	Mccc2	1502
12184000	8799700	5131200	5350000	9225400	6483800	Rattus norvegicus				7	7	4	NaN	NaN	NaN	48,106	0	30,778	298390000	22	122	Q02769	Q02769	Squalene synthase	Fdft1	1181
12051000	4458700	5908900	1591300	4876700	2661900	Rattus norvegicus				1	1	0	NaN	NaN	0	27,028	0	97,119	47226000	16	14	Q5I0E7	Q5I0E7	Transmembrane emp24 domain-containing protein 9	Tmed9	1419
12050000	9257400	13342000	17674000	11004000	9242600	Rattus norvegicus				7	6	2	37,5	34,7	NaN	29,688	0	64,244	404370000	15	165	Q6MG60	Q6MG60	N(G),N(G)-dimethylarginine dimethylaminohydrolase 2	Ddah2	1698
12036000	7555100	5963700	4161900	0	6517200	Rattus norvegicus				1	1	1	NaN	NaN	NaN	40,317	0	59,981	70695000	15	9	Q5M9G1	Q5M9G1	Protein HEXIM1	Hexim1	1436
12021000	11789000	19613000	7101600	8671400	9604200	Rattus norvegicus				5	5	0	NaN	NaN	0	44,868	0	31,051	215060000	22	60	P63036	P63036	DnaJ homolog subfamily A member 1	Dnaja1	1053
11961000	7300300	8798100	20086000	10218000	14160000	Rattus norvegicus				5	5	0	NaN	NaN	0	20,388	0	42,001	396850000	10	102	P0C5H9	P0C5H9	Mesencephalic astrocyte-derived neurotrophic factor	Manf	454
11918000	12705000	13532000	10737000	15879000	11965000	Rattus norvegicus				6	6	1	NaN	NaN	NaN	56,916	0	73,994	338160000	29	100	P53042	P53042	Serine/threonine-protein phosphatase 5	Ppp5c	888
11908000	10577000	7725600	14706000	8196000	3452500	Rattus norvegicus				10	10	10	44,8	44,8	44,8	48,604	0	65,953	212230000	34	75	B4F777	B4F777	High mobility group nucleosome-binding domain-containing protein 5	Hmgn5	56
11893000	15668000	19404000	24183000	20679000	22824000	Rattus norvegicus				8	8	1	NaN	NaN	NaN	37,849	0	33,358	677850000	20	186	Q9JLZ1	Q9JLZ1	Glutaredoxin-3	Glrx3	2193
11888000	12363000	21566000	18133000	20076000	19469000	Rattus norvegicus				16	16	3	39,8	39,8	NaN	64,246	0	108,1	899240000	36	195	P49088	P49088	Asparagine synthetase [glutamine-hydrolyzing]	Asns	835
11885000	11077000	15341000	3342000	7634100	3476100	Rattus norvegicus				17	17	0	NaN	NaN	0	244,87	0	79,617	420020000	122	69	F1LNJ2	F1LNJ2	U5 small nuclear ribonucleoprotein 200 kDa helicase	Snrnp200	91
11871000	15008000	14622000	11687000	8891900	8390100	Rattus norvegicus				13	13	2	NaN	NaN	NaN	94,657	0	48,47	559050000	44	102	P13596	P13596	Neural cell adhesion molecule 1	Ncam1	506
11869000	8399800	6235800	15550000	10104000	10109000	Rattus norvegicus				3	3	2	NaN	NaN	NaN	22,305	0	67,553	117900000	13	36	P04041	P04041	Glutathione peroxidase 1	Gpx1	368
11860000	10427000	12868000	13668000	17960000	14737000	Rattus norvegicus				16	16	0	NaN	NaN	0	116,29	0	43,481	622520000	50	152	Q5XI78;D3ZQD3	Q5XI78	2-oxoglutarate dehydrogenase, mitochondrial	Ogdh	1486
11798000	16978000	10866000	12749000	13187000	14295000	Rattus norvegicus				6	6	0	NaN	NaN	0	53,428	0	19,536	323020000	26	107	P97834	P97834	COP9 signalosome complex subunit 1	Gps1	1156
11765000	6565800	6146500	2727200	3386500	6295400	Rattus norvegicus				6	6	4	6	6	NaN	152,28	0	53,97	154780000	78	51	O35821	O35821	Myb-binding protein 1A	Mybbp1a	194
11739000	21811000	11603000	24949000	12325000	15487000	Rattus norvegicus				7	7	4	52,3	52,3	35,5	21,79	0	185,82	485970000	10	76	Q05175	Q05175	Brain acid soluble protein 1	Basp1	1187
11728000	13109000	10349000	8498600	15545000	6710600	Rattus norvegicus				5	5	2	NaN	NaN	NaN	27,439	0	6,983	225960000	13	41	P30713	P30713	Glutathione S-transferase theta-2	Gstt2	695
11722000	11206000	17089000	9645500	7862000	25453000	Rattus norvegicus				4	4	2	NaN	NaN	11	29,197	0	15,864	179140000	12	35	P34067	P34067	Proteasome subunit beta type-4	Psmb4	720
11671000	10545000	6424300	7091400	8654400	10637000	Rattus norvegicus				6	6	2	NaN	NaN	NaN	68,842	0	35,034	226200000	39	65	B1WC61	B1WC61	Complex I assembly factor	Acad9	43
11619000	9379700	9231300	4900400	8803200	3912000	Rattus norvegicus				1	1	0	NaN	NaN	0	21,064	0	NaN	63750000	6	20	Q08013	Q08013	Translocon-associated protein subunit gamma	Ssr3	1205
11506000	10677000	16113000	24261000	8112300	11861000	Rattus norvegicus				3	3	2	21	21	NaN	22,003	0	90,118	412510000	14	62	P70583	P70583	Deoxyuridine 5-triphosphate nucleotidohydrolase	Dut	1095
11449000	9925600	24561000	8135000	9521300	8739300	Rattus norvegicus				6	6	1	NaN	NaN	NaN	39,435	0	15,382	285210000	24	81	Q63468	Q63468	Phosphoribosyl pyrophosphate synthase-associated protein 1	Prpsap1	1573
11413000	12134000	23677000	19372000	16189000	15469000	Rattus norvegicus				8	6	0	NaN	NaN	0	43,08	0	13,64	427770000	22	76	P21708	P21708	Mitogen-activated protein kinase 3	Mapk3	605
11275000	11516000	10349000	8382600	7358400	5718800	Rattus norvegicus				4	4	0	NaN	NaN	0	55,249	0	99,948	232280000	29	62	Q6AYT3	Q6AYT3	tRNA-splicing ligase RtcB homolog	Rtcb	1683
11239000	12567000	14197000	17201000	20269000	15504000	Rattus norvegicus				9	9	2	NaN	NaN	NaN	74,678	0	48,301	473670000	37	135	P07872	P07872	Peroxisomal acyl-coenzyme A oxidase 1;Peroxisomal acyl-CoA oxidase 1, A chain;Peroxisomal acyl-CoA oxidase 1, B chain;Peroxisomal acyl-CoA oxidase 1, C chain	Acox1	426
11178000	9559400	16572000	19940000	6155400	19036000	Rattus norvegicus				4	4	2	33,9	33,9	NaN	18,991	0	107,94	425640000	10	78	Q6IUR5	Q6IUR5	Neudesin	Nenf	1694
11159000	6523000	17322000	4628500	6198100	9866400	Rattus norvegicus				3	3	2	NaN	NaN	NaN	36,518	0	15,715	160450000	19	25	D4AAT7	D4AAT7	ATP-dependent (S)-NAD(P)H-hydrate dehydratase	Carkd	82
11122000	13514000	11419000	8699400	15992000	12322000	Rattus norvegicus				6	6	5	NaN	NaN	NaN	46,435	0	66,031	356740000	24	130	P12007	P12007	Isovaleryl-CoA dehydrogenase, mitochondrial	Ivd	493
11052000	7850400	10861000	5059100	4007700	2509200	Rattus norvegicus				2	2	1	NaN	NaN	NaN	74,674	0	15,562	89646000	25	5	Q4KLL4	Q4KLL4	Transmembrane 9 superfamily member 4	Tm9sf4	1351
10871000	6449400	3617500	4170400	7088000	4472900	Rattus norvegicus				6	6	1	NaN	NaN	NaN	91,91	0	92,614	159850000	37	36	Q56A27	Q56A27	Nuclear cap-binding protein subunit 1	Ncbp1	1386
10865000	9109300	3891700	2606600	6504800	3545200	Rattus norvegicus				2	2	1	NaN	NaN	NaN	35,384	0	76,409	55011000	19	8	Q5M843	Q5M843	2-oxoglutarate and iron-dependent oxygenase domain-containing protein 3	Ogfod3	1432
10833000	10566000	9757200	8920900	13007000	9713300	Rattus norvegicus				15	14	3	NaN	23	NaN	96,417	0	117,1	610920000	55	178	Q66HA8	Q66HA8	Heat shock protein 105 kDa	Hsph1	1622
10810000	10881000	14502000	10341000	6326200	7228800	Rattus norvegicus				9	9	1	NaN	NaN	NaN	98,126	0	24,448	355840000	49	67	Q63270	Q63270	Cytoplasmic aconitate hydratase	Aco1	1567
10808000	7221000	8199200	10428000	10809000	10459000	Rattus norvegicus				9	9	0	NaN	NaN	0	88,931	0	56,991	328780000	51	132	B5DF89	B5DF89	Cullin-3	Cul3	60
10761000	12442000	16455000	23886000	23539000	21202000	Rattus norvegicus				8	8	4	23	23	NaN	45,804	0	91,124	481620000	27	129	Q6AYS7;Q6PTT0	Q6AYS7	Aminoacylase-1A	Acy1a	1681
10730000	12626000	12897000	10281000	13469000	9585000	Rattus norvegicus				6	6	0	NaN	NaN	0	42,316	0	24,674	358700000	21	64	Q4FZT2	Q4FZT2	Protein phosphatase methylesterase 1	Ppme1	1340
10729000	6111200	4018100	6160200	10089000	9040500	Rattus norvegicus				2	2	1	NaN	NaN	NaN	25,493	0	69,478	150790000	19	32	P24473	P24473	Glutathione S-transferase kappa 1	Gstk1	635
10691000	11972000	8414100	6755700	4583400	4796000	Rattus norvegicus				6	6	5	NaN	NaN	NaN	149,17	0	53,107	188110000	63	49	Q8VHU4	Q8VHU4	Elongator complex protein 1	Ikbkap	1955
10691000	12349000	6461400	7357400	9170800	7371700	Rattus norvegicus				4	4	0	NaN	NaN	0	35,822	0	10,773	205660000	16	52	Q6AZ50	Q6AZ50	Ubiquitin-like-conjugating enzyme ATG3	Atg3	1685
10688000	10104000	11109000	21446000	13453000	15303000	Rattus norvegicus				8	8	3	NaN	NaN	NaN	83,456	0	37,95	421250000	45	89	Q07803	Q07803	Elongation factor G, mitochondrial	Gfm1	1200
10667000	6754100	7457700	2646800	5950800	3233900	Rattus norvegicus				3	3	0	NaN	NaN	0	28,197	0	13,827	77927000	19	23	Q5I0K8	Q5I0K8	28S ribosomal protein S7, mitochondrial	Mrps7	1422
10650000	12259000	6702400	4111400	4849700	4547200	Rattus norvegicus				2	2	1	NaN	NaN	NaN	42,435	0	46,951	112700000	18	41	P26453	P26453	Basigin	Bsg	651
10610000	10858000	12275000	5427300	8600800	8472600	Rattus norvegicus				7	7	1	NaN	NaN	NaN	152,59	0	30,503	328200000	58	63	Q3ZAV8	Q3ZAV8	Enhancer of mRNA-decapping protein 4	Edc4	1324
10597000	20335000	9976900	8545800	11675000	10098000	Rattus norvegicus				3	3	1	13	13	5	51,853	0	55,54	213460000	20	60	Q6AYP5	Q6AYP5	Cell adhesion molecule 1	Cadm1	1676
10578000	13355000	17500000	9272200	5919100	6042600	Rattus norvegicus				3	3	0	NaN	NaN	0	31,83	0	62,534	214820000	24	40	P21913	P21913	Succinate dehydrogenase [ubiquinone] iron-sulfur subunit, mitochondrial	Sdhb	607
10560000	3782400	6018200	3003800	4434700	3873800	Rattus norvegicus				2	2	0	NaN	NaN	0	27,352	0	35,554	47990000	16	16	Q6AY55	Q6AY55	Dephospho-CoA kinase domain-containing protein	Dcakd	1661
10506000	8849000	8295600	9332200	10917000	10593000	Rattus norvegicus				8	8	2	NaN	NaN	NaN	60,883	0	23,142	535750000	25	128	Q6AYK3	Q6AYK3	Inositol-3-phosphate synthase 1	Isyna1	1673
10491000	7479200	6521600	18300000	12984000	10252000	Rattus norvegicus				2	2	0	NaN	NaN	0	17,595	0	42,011	287710000	5	43	P35434	P35434	ATP synthase subunit delta, mitochondrial	Atp5d	734
10489000	9841600	10115000	8725400	8023800	8243800	Rattus norvegicus				6	6	1	NaN	NaN	NaN	54,143	0	15,995	350740000	32	103	Q6P7B0	Q6P7B0	Tryptophan--tRNA ligase, cytoplasmic;T1-TrpRS;T2-TrpRS	Wars	1719
10479000	11571000	14563000	18537000	14423000	16491000	Rattus norvegicus				11	11	1	NaN	NaN	NaN	59,375	0	68,219	787540000	35	157	P05370	P05370	Glucose-6-phosphate 1-dehydrogenase	G6pdx	394
10373000	9328400	9466100	0	17291000	12555000	Rattus norvegicus				1	1	0	NaN	NaN	0	79,339	0,00050659	27,528	157850000	33	5	D4A1J9	D4A1J9	Leucine-rich repeat and fibronectin type-III domain-containing protein 5	Lrfn5	78
10313000	8180800	10529000	11613000	6963700	8898800	Rattus norvegicus				6	6	1	33,8	33,8	NaN	35,651	0	16,234	266580000	20	66	Q5RK09	Q5RK09	Eukaryotic translation initiation factor 3 subunit G	Eif3g	1452
10291000	8315900	13254000	16680000	13395000	14623000	Rattus norvegicus				7	7	5	31	31	NaN	35,718	0	173,27	590010000	19	209	P97584	P97584	Prostaglandin reductase 1	Ptgr1	1150
10214000	11830000	26495000	19369000	12280000	23177000	Rattus norvegicus				5	5	0	NaN	NaN	0	40,866	0	14,208	380880000	26	80	O08618	O08618	Phosphoribosyl pyrophosphate synthase-associated protein 2	Prpsap2	124
10209000	9280800	6108000	8620900	13801000	12826000	Rattus norvegicus				3	3	2	NaN	NaN	NaN	46,301	0	97,713	172840000	23	40	P70619	P70619	Glutathione reductase	Gsr	1097
10205000	18546000	18989000	19616000	17187000	32211000	Rattus norvegicus				3	3	3	NaN	NaN	NaN	17,781	0	12,078	374580000	8	33	O35820	O35820	2-deoxynucleoside 5-phosphate N-hydrolase 1	Dnph1	193
10203000	0	5326000	1849300	3572100	2754600	Rattus norvegicus				2	2	2	NaN	NaN	NaN	79,149	0	6,811	29076000	41	6	P36370	P36370	Antigen peptide transporter 1	Tap1	747
10192000	8751400	5799200	16904000	17698000	17380000	Rattus norvegicus				7	7	1	NaN	NaN	NaN	55,814	0	79,373	434630000	26	84	E9PU28	E9PU28	Inosine-5-monophosphate dehydrogenase 2	Impdh2	85
10141000	10610000	8159000	15325000	11832000	13024000	Rattus norvegicus				9	9	8	NaN	NaN	NaN	58,071	0	44,116	314540000	28	91	Q794F9	Q794F9	4F2 cell-surface antigen heavy chain	Slc3a2	1768
10085000	5293400	13374000	5689400	9884200	6738200	Rattus norvegicus				4	4	1	NaN	NaN	NaN	39,19	0	22,495	168040000	19	28	Q6IMX7	Q6IMX7	Hsp70-binding protein 1	Hspbp1	1691
10083000	1530800	0	8301700	10723000	4990500	Rattus norvegicus				6	6	3	NaN	NaN	NaN	52,848	0	15,462	149810000	20	35	Q68FY0	Q68FY0	Cytochrome b-c1 complex subunit 1, mitochondrial	Uqcrc1	1640
10067000	4330000	4946600	8010100	4878000	6156600	Rattus norvegicus				6	5	2	12	NaN	NaN	74,017	0	154,52	157600000	36	68	Q925G1	Q925G1	Hepatoma-derived growth factor-related protein 2	Hdgfrp2	2002
10036000	6336400	8342400	5747300	4194600	4329200	Rattus norvegicus				6	6	1	NaN	NaN	NaN	39,948	0	11,044	162280000	24	19	Q9R066	Q9R066	Coxsackievirus and adenovirus receptor homolog	Cxadr	2234
9990700	10530000	8953200	13142000	10943000	9216500	Rattus norvegicus				3	3	0	NaN	NaN	0	16,736	0	39,969	188580000	9	39	Q63228	Q63228	Glia maturation factor beta	Gmfb	1566
9846900	5054200	11862000	7544100	6356100	8339200	Rattus norvegicus				3	3	1	NaN	NaN	NaN	31,187	0	43,561	131860000	15	20	G3V7P1	G3V7P1	Syntaxin-12	Stx12	100
9767200	8477800	7471000	6459100	4698000	7082300	Rattus norvegicus				3	3	1	NaN	NaN	NaN	22,369	0	99,593	128070000	14	19	Q5EGY4	Q5EGY4	Synaptobrevin homolog YKT6	Ykt6	1403
9759800	6233000	8246000	8632100	7333700	8084400	Rattus norvegicus				10	10	4	NaN	NaN	NaN	83,611	0	35,217	363610000	43	73	Q63321	Q63321	Procollagen-lysine,2-oxoglutarate 5-dioxygenase 1	Plod1	1568
9698900	10661000	10532000	14539000	9437300	11972000	Rattus norvegicus				14	14	2	NaN	NaN	NaN	87,083	0	107,44	423640000	50	98	P54319	P54319	Phospholipase A-2-activating protein	Plaa	902
9634300	11434000	9260900	13524000	8411800	7693000	Rattus norvegicus				5	5	0	NaN	NaN	0	48,556	0	21,195	203380000	29	50	Q32Q06	Q32Q06	AP-1 complex subunit mu-1	Ap1m1	1289
9621900	11433000	13548000	5264300	2534300	6751400	Rattus norvegicus				10	10	2	NaN	NaN	NaN	85,965	0	33	249540000	46	48	Q3B8Q1	Q3B8Q1	Nucleolar RNA helicase 2	Ddx21	1292
9615600	12640000	15748000	19308000	12887000	15276000	Rattus norvegicus				10	10	1	NaN	NaN	NaN	81,792	0	103,41	644370000	49	216	Q5I0G4	Q5I0G4	Glycine--tRNA ligase	Gars	1420
9588600	5937100	5050600	3770700	6442800	5724400	Rattus norvegicus				3	3	0	NaN	NaN	0	42,062	0	37,526	75776000	20	8	Q7TP48	Q7TP48	Adipocyte plasma membrane-associated protein	Apmap	1776
9573800	2193000	2692300	0	0	1163600	Rattus norvegicus				4	3	0	NaN	NaN	0	39,025	0	46,616	32363000	21	7	G3V6S8	G3V6S8	Serine/arginine-rich splicing factor 6	Srsf6	98
9543400	7318100	6597300	6367500	7014500	9265900	Rattus norvegicus				3	3	1	NaN	NaN	NaN	20,468	0	13,606	123760000	11	56	B2RZ78	B2RZ78	Vacuolar protein sorting-associated protein 29	Vps29	54
9487000	10738000	5459300	4933100	4914100	4540100	Rattus norvegicus				6	6	1	NaN	NaN	NaN	152,61	0	11,741	160500000	71	21	Q9JHW1	Q9JHW1	Carboxypeptidase D	Cpd	2167
9474400	5510400	3870400	2452100	2929300	4432700	Rattus norvegicus				2	2	0	NaN	NaN	0	38,413	0	45,744	102830000	20	27	Q4FZT0	Q4FZT0	Stomatin-like protein 2, mitochondrial	Stoml2	1339
9451600	7093400	7199200	8068600	9420000	5126900	Rattus norvegicus				12	5	2	37,5	NaN	8	49,109	0	46,761	259700000	26	61	Q5U216	Q5U216	ATP-dependent RNA helicase DDX39A	Ddx39a	1462
9441100	4593600	7333900	8077400	9924200	16315000	Rattus norvegicus				2	2	0	NaN	NaN	0	18,113	0	43,906	96897000	13	17	Q812D3	Q812D3	Peptidyl-prolyl cis-trans isomerase-like 3	Ppil3	1804
9411000	5136400	4716700	10147000	4290600	3423800	Rattus norvegicus				3	2	0	NaN	NaN	0	44,281	0	13,282	92683000	19	15	P36506	P36506	Dual specificity mitogen-activated protein kinase kinase 2	Map2k2	748
9381700	10273000	14786000	7294700	3743100	6037700	Rattus norvegicus				7	7	1	NaN	NaN	NaN	80,354	0	14,408	241070000	33	41	Q63028	Q63028	Alpha-adducin	Add1	1561
9362100	8003500	10537000	10299000	14318000	9223600	Rattus norvegicus				10	10	0	NaN	NaN	0	60,897	0	45,94	329660000	30	105	P54001	P54001	Prolyl 4-hydroxylase subunit alpha-1	P4ha1	896
9330500	13342000	13774000	17135000	14505000	16805000	Rattus norvegicus				3	3	2	NaN	NaN	6	40,675	0	35,097	248130000	15	66	Q8CG45	Q8CG45	Aflatoxin B1 aldehyde reductase member 2	Akr7a2	1873
9250500	8855800	11829000	14529000	12430000	11874000	Rattus norvegicus				5	5	1	16	16	NaN	71,177	0	39,262	255030000	22	82	Q62871	Q62871	Cytoplasmic dynein 1 intermediate chain 2	Dync1i2	1553
9242900	10308000	18060000	10816000	13326000	20028000	Rattus norvegicus				8	8	5	NaN	NaN	NaN	58,701	0	42,387	497770000	30	70	Q566E5	Q566E5	KDEL motif-containing protein 2	Kdelc2	1384
9196000	9265200	11239000	14017000	12502000	10935000	Rattus norvegicus				7	7	0	NaN	NaN	0	54,67	0	27,821	357940000	29	122	O89049;Q9Z0J5	O89049	Thioredoxin reductase 1, cytoplasmic	Txnrd1	326
9188800	6715600	10877000	12406000	10978000	9938300	Rattus norvegicus				5	5	0	NaN	NaN	0	25,552	0	17,637	216880000	17	22	P11348	P11348	Dihydropteridine reductase	Qdpr	478
9159100	16669000	13073000	21797000	15308000	30464000	Rattus norvegicus				8	8	0	NaN	NaN	0	34,157	0	54,553	555680000	13	136	O70593	O70593	Small glutamine-rich tetratricopeptide repeat-containing protein alpha	Sgta	274
9057300	8031600	7189800	12846000	12337000	8779200	Rattus norvegicus				3	3	0	NaN	NaN	0	41,492	0	36,856	213890000	22	62	O35964	O35964	Endophilin-A2	Sh3gl1	203
9056900	13865000	13760000	18233000	17525000	11305000	Rattus norvegicus				3	3	2	NaN	NaN	NaN	26,65	0	44,387	292500000	14	64	D4A1J4	D4A1J4	3-hydroxybutyrate dehydrogenase type 2	Bdh2	77
8936100	9740900	8466200	7529500	16331000	8538900	Rattus norvegicus				9	9	1	NaN	NaN	2	129,78	0	26,136	293580000	67	47	P52873	P52873	Pyruvate carboxylase, mitochondrial	Pc	885
8910600	10981000	8543600	11277000	13926000	13849000	Rattus norvegicus				4	4	0	NaN	NaN	0	29,187	0	18,248	151740000	16	43	A0JPM9	A0JPM9	Eukaryotic translation initiation factor 3 subunit J	Eif3j	4
8907700	41373000	33915000	9836600	13235000	8901400	Rattus norvegicus				6	6	1	44	44	NaN	25,863	0	69,641	444780000	17	91	O35263	O35263	Platelet-activating factor acetylhydrolase IB subunit gamma	Pafah1b3	174
8835700	10871000	9668100	7149400	7700800	8423300	Rattus norvegicus				3	3	1	NaN	NaN	NaN	30,012	0	12,689	196780000	8	57	Q641Z8	Q641Z8	Peflin	Pef1	1599
8808300	3344100	4247600	5343700	2502300	4863400	Rattus norvegicus				3	1	0	NaN	NaN	0	22,446	0	8,622	58133000	10	14	Q923W4	Q923W4	Hepatoma-derived growth factor-related protein 3	Hdgfrp3	1998
8792900	13075000	11373000	10109000	9538100	19618000	Rattus norvegicus				8	8	3	NaN	NaN	NaN	40,09	0	323,31	418730000	21	148	Q5RJR2	Q5RJR2	Twinfilin-1	Twf1	1448
8768900	6237300	8872100	7992500	5743200	25837000	Rattus norvegicus				3	3	1	15	15	NaN	34,447	0	11,313	193020000	19	33	Q9WVK7	Q9WVK7	Hydroxyacyl-coenzyme A dehydrogenase, mitochondrial	Hadh	2271
8763000	5954300	6862600	7947800	10223000	4282100	Rattus norvegicus				3	3	2	NaN	NaN	NaN	49,165	0	117,07	133380000	17	33	Q9WVR7	Q9WVR7	Protein phosphatase 1F	Ppm1f	2272
8760200	9060600	7816700	14129000	8790500	8011600	Rattus norvegicus				5	5	4	NaN	NaN	NaN	77,312	0	22,512	254130000	37	37	P27321	P27321	Calpastatin	Cast	656
8744100	2852500	3670700	3401700	1995700	2072800	Rattus norvegicus				2	2	0	NaN	NaN	0	106,15	0	36,174	42383000	58	2	Q5XI83	Q5XI83	UPF0505 protein C16orf62 homolog	Vps35l	1487
8743900	7538400	4153200	5912100	4332500	0	Rattus norvegicus				2	2	1	NaN	NaN	NaN	63,791	0	53,348	66084000	38	5	Q9QZR6	Q9QZR6	Septin-9	Septin9	2232
8703700	5194000	4442500	3142500	5502100	4227100	Rattus norvegicus				3	3	2	NaN	NaN	3	91,87	0	38,209	72156000	42	13	O88941	O88941	Mannosyl-oligosaccharide glucosidase	Mogs	318
8691500	11560000	10994000	18885000	15043000	14858000	Rattus norvegicus				14	14	3	38,6	38,6	NaN	53,506	0	29,198	604490000	29	145	Q63083	Q63083	Nucleobindin-1	Nucb1	1563
8682800	11747000	13080000	10226000	8881500	10907000	Rattus norvegicus				8	8	3	NaN	NaN	NaN	58,742	0	46,212	394380000	23	66	F1LNI5	F1LNI5	Protein phosphatase 1G	Ppm1g	90
8649300	8859500	0	8872200	15197000	17822000	Rattus norvegicus				2	2	1	10	10	NaN	18,485	0	38,048	72588000	9	30	Q5I0P2	Q5I0P2	Glycine cleavage system H protein, mitochondrial	Gcsh	1424
8639900	10085000	9848200	9696600	8709900	8241900	Rattus norvegicus				5	5	2	NaN	NaN	NaN	43,118	0	16,282	186980000	19	30	Q3MIE4	Q3MIE4	Synaptic vesicle membrane protein VAT-1 homolog	Vat1	1298
8614500	7156000	8086600	5738600	8774500	6837800	Rattus norvegicus				3	3	1	NaN	NaN	NaN	35,629	0	38,315	138560000	12	57	Q7TPJ0	Q7TPJ0	Translocon-associated protein subunit alpha	Ssr1	1778
8598400	9686600	7391500	7418300	14484000	19667000	Rattus norvegicus				4	2	0	NaN	NaN	0	31,907	0	16,501	284290000	25	93	P16446	P16446	Phosphatidylinositol transfer protein alpha isoform	Pitpna	546
8541200	7652300	11095000	17575000	16509000	14346000	Rattus norvegicus				4	4	0	NaN	NaN	0	25,639	0	10,137	223700000	11	88	Q5XII0	Q5XII0	Mammalian ependymin-related protein 1	Epdr1	1495
8521800	5926400	7475600	6953200	9378600	7250100	Rattus norvegicus				2	2	0	NaN	NaN	0	128,43	0	44,178	158430000	66	34	Q4VSI4	Q4VSI4	Ubiquitin carboxyl-terminal hydrolase 7	Usp7	1374
8504900	3680100	0	6716000	3220800	5314700	Rattus norvegicus				2	2	0	8	8	0	29,445	0	39,017	72505000	16	3	P20788	P20788	Cytochrome b-c1 complex subunit Rieske, mitochondrial;Cytochrome b-c1 complex subunit 11	Uqcrfs1	593
8503000	5146800	3868600	5475400	12542000	4729500	Rattus norvegicus				6	6	1	NaN	NaN	NaN	102,41	0	22,831	220400000	51	71	P05708	P05708	Hexokinase-1	Hk1	396
8483200	6524800	6121700	5982200	7587400	5006600	Rattus norvegicus				7	7	1	10	10	NaN	148,55	0	55,905	224320000	64	79	P10686	P10686	1-phosphatidylinositol 4,5-bisphosphate phosphodiesterase gamma-1	Plcg1	464
8468800	9155500	10171000	10498000	7416000	7781600	Rattus norvegicus				3	3	3	NaN	NaN	NaN	29,597	0	99,529	176290000	15	29	P22734	P22734	Catechol O-methyltransferase	Comt	612
8403500	6174400	7162000	8752800	9187300	7887800	Rattus norvegicus				4	4	1	NaN	NaN	NaN	46,396	0	86,189	194620000	20	48	Q6AY84	Q6AY84	Secernin-1	Scrn1	1664
8390500	8018400	4953900	13129000	9120700	10455000	Rattus norvegicus				5	5	1	NaN	NaN	NaN	26,759	0	34,003	275520000	16	57	Q4FZY0	Q4FZY0	EF-hand domain-containing protein D2	Efhd2	1344
8386600	5486100	9558200	7776900	6702200	6353100	Rattus norvegicus				4	4	4	6	6	6	74,792	0	31,338	168940000	35	31	P06760	P06760	Beta-glucuronidase	Gusb	409
8368700	13525000	13396000	7099400	8156100	9887200	Rattus norvegicus				6	6	0	NaN	NaN	0	33,746	0	23,719	299810000	15	85	Q4V7A0	Q4V7A0	WD repeat-containing protein 61;WD repeat-containing protein 61, N-terminally processed	Wdr61	1366
8335600	4420200	8746500	7014900	4860600	4768300	Rattus norvegicus				3	3	1	NaN	NaN	NaN	23,066	0	15,67	146920000	16	32	D3ZYW7	D3ZYW7	Frataxin, mitochondrial;Frataxin intermediate form;Frataxin mature form	Fxn	76
8320900	12412000	21575000	8482800	9971100	9387500	Rattus norvegicus				5	5	2	24	24	NaN	40,779	0	14,365	271590000	26	19	Q9JHU5	Q9JHU5	Arfaptin-1	Arfip1	2166
8281200	5793900	6388400	0	4442000	3973300	Rattus norvegicus				1	1	0	NaN	NaN	0	24,57	0	69,313	64126000	13	34	B0BNE2	B0BNE2	DNA-directed RNA polymerases I, II, and III subunit RPABC1	Polr2e	30
8271000	7799800	6852500	11505000	7658700	23130000	Rattus norvegicus				4	4	0	NaN	NaN	0	36,434	0	78	328390000	18	135	P37397	P37397	Calponin-3	Cnn3	754
8260600	8063900	5354000	11157000	10022000	5075800	Rattus norvegicus				9	9	0	NaN	NaN	0	120,63	0	22,036	267910000	61	82	P16638	P16638	ATP-citrate synthase	Acly	549
8232100	14961000	73990000	94307000	13619000	33722000	Rattus norvegicus				8	3	3	61,2	NaN	NaN	17,193	0	42,744	796750000	12	22	Q05982	Q05982	Nucleoside diphosphate kinase A	Nme1	1190
8221400	9300200	9921000	12362000	9662200	9565900	Rattus norvegicus				6	6	0	NaN	NaN	0	46,793	0	22,283	239450000	24	51	B1H267	B1H267	Sorting nexin-5	Snx5	40
8211900	10131000	8165800	6862300	8498800	8086700	Rattus norvegicus				3	3	0	7	7	0	53,396	0	89,685	166330000	13	50	P17955	P17955	Nuclear pore glycoprotein p62	Nup62	567
8210500	8027400	7719700	16235000	15196000	7853500	Rattus norvegicus				5	5	1	NaN	NaN	NaN	36,132	0	90,913	225930000	22	29	Q64591	Q64591	2,4-dienoyl-CoA reductase, mitochondrial	Decr1	1613
8198100	11053000	7202700	15764000	6350700	27400000	Rattus norvegicus				5	5	2	NaN	NaN	NaN	52,041	0	24,545	214090000	23	45	Q6IRK9	Q6IRK9	Carboxypeptidase Q	Cpq	1693
8186800	4842800	4289000	21922000	32011000	7606300	Rattus norvegicus				4	4	0	NaN	NaN	0	24,641	0	72,337	188570000	11	49	P22062	P22062	Protein-L-isoaspartate(D-aspartate) O-methyltransferase	Pcmt1	609
8132900	11595000	7807500	14752000	10881000	8471000	Rattus norvegicus				8	8	4	36,4	36,4	NaN	33,174	0	41,514	399260000	23	100	Q9Z1N4	Q9Z1N4	3(2),5-bisphosphate nucleotidase 1	Bpnt1	2292
8132400	2942400	5504200	2298100	2866600	2621200	Rattus norvegicus				2	2	1	NaN	NaN	NaN	165,3	0	10,442	55484000	88	4	O89042	O89042	DNA polymerase alpha catalytic subunit	Pola1	323
8118500	6643200	7079100	9213800	2915700	6090300	Rattus norvegicus				2	2	1	NaN	NaN	NaN	58,958	0	10,284	108540000	25	35	P50430	P50430	Arylsulfatase B	Arsb	857
8108800	3998500	6534100	3274600	3199300	2704200	Rattus norvegicus				3	3	0	2	2	0	197,28	0	80,995	82009000	77	28	P49793	P49793	Nuclear pore complex protein Nup98-Nup96;Nuclear pore complex protein Nup98;Nuclear pore complex protein Nup96	Nup98	844
8090100	19716000	24320000	20023000	22435000	20384000	Rattus norvegicus				9	9	5	53,4	53,4	36,2	29,794	0	236,19	886480000	13	188	P30009	P30009	Myristoylated alanine-rich C-kinase substrate	Marcks	688
8084100	8357900	13146000	17090000	6653900	20821000	Rattus norvegicus				3	3	3	NaN	NaN	NaN	34,455	0	11,428	233470000	16	50	P45479	P45479	Palmitoyl-protein thioesterase 1	Ppt1	792
8058700	3988000	20720000	21261000	19199000	14118000	Rattus norvegicus				10	10	7	37,8	37,8	NaN	46,428	0	62,221	560630000	27	151	P13221	P13221	Aspartate aminotransferase, cytoplasmic	Got1	501
8030000	10134000	7412000	11364000	12046000	12145000	Rattus norvegicus				5	5	1	15	15	NaN	52,344	0	18,869	190680000	30	51	P46413	P46413	Glutathione synthetase	Gss	803
8024400	10145000	6488800	6256900	10493000	14067000	Rattus norvegicus				3	3	1	NaN	NaN	NaN	21,932	0	NaN	119180000	11	31	Q6P9U3	Q6P9U3	COMM domain-containing protein 3	Commd3	1727
8005800	4279100	4735100	0	0	4842600	Rattus norvegicus				2	2	0	NaN	NaN	0	16,129	0	35,516	108980000	10	17	P11240	P11240	Cytochrome c oxidase subunit 5A, mitochondrial	Cox5a	477
7995300	7716300	5701400	4240900	6516100	6488400	Rattus norvegicus				5	5	0	NaN	NaN	0	98,229	0	15,466	150540000	56	29	P39052	P39052	Dynamin-2	Dnm2	761
7995100	12830000	7943500	8449700	10665000	11032000	Rattus norvegicus				7	7	1	NaN	NaN	NaN	57,807	0	89,204	358760000	32	104	Q02253	Q02253	Methylmalonate-semialdehyde dehydrogenase [acylating], mitochondrial	Aldh6a1	1179
7980000	7321500	3673400	2020700	3967300	5377500	Rattus norvegicus				3	3	0	NaN	NaN	0	53,753	0	66,834	110940000	31	16	B5DFN2	B5DFN2	Adenosylhomocysteinase	Ahcyl1	63
7967100	11206000	14681000	15961000	13490000	11370000	Rattus norvegicus				6	6	1	38,7	38,7	NaN	26,123	0	112,97	328110000	13	106	Q91Y78	Q91Y78	Ubiquitin carboxyl-terminal hydrolase isozyme L3	Uchl3	1974
7895100	6615500	4011800	12489000	7477900	5414100	Rattus norvegicus				3	3	1	NaN	NaN	NaN	23,605	0	12,361	160860000	12	43	Q498U4	Q498U4	SAP domain-containing ribonucleoprotein	Sarnp	1333
7891700	21132000	11998000	26117000	15023000	19372000	Rattus norvegicus				2	2	0	NaN	NaN	0	16,58	0	31,266	198590000	12	43	B0BN18	B0BN18	Prefoldin subunit 2	Pfdn2	26
7834200	13018000	12064000	11728000	21463000	15426000	Rattus norvegicus				9	9	1	NaN	NaN	NaN	117,71	0	50,734	397930000	55	104	P35559	P35559	Insulin-degrading enzyme	Ide	737
7833400	7475000	5508500	11217000	8115000	10560000	Rattus norvegicus				5	5	3	36,3	36,3	NaN	21,394	0	37,68	169030000	14	44	Q5PQN7	Q5PQN7	Protein LZIC	Lzic	1443
7828200	13204000	19282000	10123000	9148000	10899000	Rattus norvegicus				4	4	2	NaN	NaN	NaN	44,275	0	47,203	277930000	21	64	O35854	O35854	Branched-chain-amino-acid aminotransferase, mitochondrial	Bcat2	198
7821700	10122000	9188600	16555000	13832000	10088000	Rattus norvegicus				11	11	4	NaN	NaN	NaN	49,278	0	36,607	578370000	31	180	Q3B7D0	Q3B7D0	Oxygen-dependent coproporphyrinogen-III oxidase, mitochondrial	Cpox	1290
7821100	11276000	9281700	10185000	5520600	8473100	Rattus norvegicus				4	4	1	NaN	NaN	NaN	29,346	0	53,254	248420000	11	47	Q63528	Q63528	Replication protein A 32 kDa subunit	Rpa2	1577
7809200	9238000	10411000	11340000	8703400	8361300	Rattus norvegicus				7	7	0	NaN	NaN	0	66,722	0	19	294250000	33	59	Q9JM53	Q9JM53	Apoptosis-inducing factor 1, mitochondrial	Aifm1	2194
7803400	5855400	2618700	4205800	3598200	1968700	Rattus norvegicus				3	3	1	NaN	NaN	NaN	34,84	0	57,881	76960000	18	12	Q6P7R8	Q6P7R8	Very-long-chain 3-oxoacyl-CoA reductase	Hsd17b12	1722
7771700	9931600	7398600	11126000	8757000	9326700	Rattus norvegicus				3	3	1	NaN	NaN	NaN	30,314	0	17,536	169740000	14	41	A2RUW1	A2RUW1	Toll-interacting protein	Tollip	17
7693500	8497300	11332000	12446000	7735700	11122000	Rattus norvegicus				5	5	0	NaN	NaN	0	25,117	0	54,274	154140000	10	23	P08082	P08082	Clathrin light chain B	Cltb	431
7691800	6247800	16501000	4438900	5134800	7306100	Rattus norvegicus				7	7	6	NaN	NaN	NaN	83,796	0	125,82	323930000	48	67	F1LR10	F1LR10	LIM domain and actin-binding protein 1	Lima1	93
7690500	5642900	10854000	9195800	2114500	7814900	Rattus norvegicus				2	2	1	NaN	NaN	4	38,175	0	23,87	84243000	17	29	Q9QZK8	Q9QZK8	Deoxyribonuclease-2-alpha	Dnase2	2231
7672200	7267500	3432300	4258800	7191500	5925600	Rattus norvegicus				3	3	1	NaN	NaN	NaN	25,763	0	87,752	100890000	14	26	Q6AXX6	Q6AXX6	Redox-regulatory protein FAM213A	Fam213a	1655
7668700	9066500	7570500	4614900	5476300	5177800	Rattus norvegicus				3	3	0	NaN	NaN	0	58,602	0	57,295	94467000	35	34	O89044	O89044	DNA primase large subunit	Prim2	324
7663400	5196700	9853900	6113500	12472000	7524000	Rattus norvegicus				7	7	2	NaN	NaN	NaN	56,131	0	20,972	270480000	30	49	P51650	P51650	Succinate-semialdehyde dehydrogenase, mitochondrial	Aldh5a1	874
7649700	11054000	6785400	3975200	11753000	8818300	Rattus norvegicus				2	2	1	NaN	NaN	NaN	59,507	0	12,518	101140000	30	17	P21396	P21396	Amine oxidase [flavin-containing] A	Maoa	599
7605900	9756000	12149000	14293000	14887000	16613000	Rattus norvegicus				5	5	4	NaN	NaN	NaN	24,117	0	88,795	260030000	14	38	Q6AY63	Q6AY63	ADP-sugar pyrophosphatase	Nudt5	1662
7556000	10437000	4988600	0	0	8306300	Rattus norvegicus				1	1	0	NaN	NaN	0	79,288	0,0014584	23,855	75062000	32	20	Q5XI28	Q5XI28	Ribonucleoprotein PTB-binding 1	Raver1	1482
7524100	20968000	18058000	19237000	21449000	20958000	Rattus norvegicus				7	7	5	NaN	NaN	NaN	38,512	0	102,53	634070000	24	88	Q6AXQ0	Q6AXQ0	SUMO-activating enzyme subunit 1;SUMO-activating enzyme subunit 1, N-terminally processed	Sae1	1649
7520300	6942000	7085500	4589800	7420400	6132600	Rattus norvegicus				5	5	1	NaN	NaN	NaN	85,413	0	65,157	117020000	26	49	Q3T1L0	Q3T1L0	Aldehyde dehydrogenase family 16 member A1	Aldh16a1	1302
7487600	9223900	9059000	8323100	9906000	5673500	Rattus norvegicus				5	5	0	NaN	NaN	0	38,822	0	10,597	259500000	15	69	G3V9T7	G3V9T7	ATPase Asna1	Asna1	104
7440200	4501400	2170600	4080300	6120500	4926000	Rattus norvegicus				2	2	1	NaN	NaN	NaN	41,87	0	65,554	51275000	23	7	P13437	P13437	3-ketoacyl-CoA thiolase, mitochondrial	Acaa2	503
7405900	2975400	3857400	3104600	1877000	2363400	Rattus norvegicus				4	4	0	31,6	31,6	0	16,994	0	66,841	52137000	8	20	P84817	P84817	Mitochondrial fission 1 protein	Fis1	1127
7400500	21018000	7670300	3936700	10536000	9272700	Rattus norvegicus				6	3	0	NaN	NaN	0	40,522	0	16,123	145430000	17	48	P08753	P08753	Guanine nucleotide-binding protein G(k) subunit alpha	Gnai3	437
7399200	7326900	6008500	4150900	5197300	9108000	Rattus norvegicus				2	2	0	3	3	0	98,73	0	37,662	85189000	51	12	Q62786	Q62786	Prostaglandin F2 receptor negative regulator	Ptgfrn	1548
7398800	8479600	10328000	17249000	11069000	21443000	Rattus norvegicus				5	5	3	34,7	34,7	NaN	NaN	0	18,018	289570000	15	62	Q5BK20	Q5BK20	Hematological and neurological expressed 1-like protein	Hn1l	1394
7375700	4215300	6837000	22997000	9825700	11901000	Rattus norvegicus				5	5	5	4	4	4	58,813	0	34,421	225430000	32	55	P11915	P11915	Non-specific lipid-transfer protein	Scp2	487
7298800	37712000	51101000	67544000	37597000	99194000	Rattus norvegicus				4	4	1	NaN	NaN	NaN	41,296	0	13,608	473550000	21	38	Q5HZV9	Q5HZV9	Protein phosphatase 1 regulatory subunit 7	Ppp1r7	1413
7281000	8598700	11366000	11448000	11812000	12231000	Rattus norvegicus				5	5	4	NaN	NaN	NaN	28,004	0	13,52	271020000	15	41	Q711G3	Q711G3	Isoamyl acetate-hydrolyzing esterase 1 homolog	Iah1	1760
7269000	3783100	13704000	3457100	5732800	10577000	Rattus norvegicus				1	1	0	NaN	NaN	0	14,222	0	15,754	130700000	5	16	Q5M820	Q5M820	MORF4 family-associated protein 1	Mrfap1	1429
7263800	10409000	2894800	11469000	8514300	9952300	Rattus norvegicus				2	2	0	NaN	NaN	0	48,319	0	76,602	109370000	19	28	P20611	P20611	Lysosomal acid phosphatase	Acp2	590
7239900	4594200	17081000	4772300	3951600	6111300	Rattus norvegicus				1	1	0	NaN	NaN	0	11,075	0,001472	2,471	58181000	5	3	P05943	P05943	Protein S100-A10	S100a10	399
7161700	11226000	8407000	3315900	5365400	5165400	Rattus norvegicus				3	2	0	NaN	NaN	0	23,668	0	56,452	75865000	17	62	P35280;P35286;P35289	P35280	Ras-related protein Rab-8A	Rab8a	730
7143800	3707500	0	3108700	3818400	0	Rattus norvegicus				1	1	0	NaN	NaN	0	21,102	0,00051282	28,666	17338000	6	1	Q4KM64	Q4KM64	Protein jagunal homolog 1	Jagn1	1355
7135600	7954400	9690300	10380000	7440800	8589200	Rattus norvegicus				3	3	2	NaN	NaN	5	54,289	0	33,813	190160000	22	56	P84039	P84039	Ectonucleotide pyrophosphatase/phosphodiesterase family member 5	Enpp5	1120
7122200	7553000	11546000	5690600	7343300	7478100	Rattus norvegicus				2	2	1	NaN	NaN	NaN	58,343	0	58,64	109650000	26	55	Q4V8F9	Q4V8F9	Hydroxysteroid dehydrogenase-like protein 2	Hsdl2	1369
7117900	9787900	5908500	7454400	5352800	9034700	Rattus norvegicus				3	3	1	NaN	NaN	NaN	32,63	0	70,054	192100000	17	78	Q6AYG5	Q6AYG5	Ethylmalonyl-CoA decarboxylase	Echdc1	1670
7101000	10099000	10465000	16499000	8230400	14890000	Rattus norvegicus				8	8	3	NaN	NaN	NaN	54,75	0	51,716	363470000	26	97	Q5I0D7	Q5I0D7	Xaa-Pro dipeptidase	Pepd	1418
7100600	10543000	6041800	27141000	9543300	8739500	Rattus norvegicus				3	1	0	NaN	NaN	0	20,756	0	52,598	199100000	12	25	P21818	P21818	Stathmin-2	Stmn2	606
7089400	4184500	4745300	2960900	4526300	2631500	Rattus norvegicus				2	2	0	NaN	NaN	0	55,732	0,0014728	24,722	62429000	21	4	Q5U2X6	Q5U2X6	Coiled-coil domain-containing protein 47	Ccdc47	1469
7061600	4563800	3713500	4200900	3153700	4172000	Rattus norvegicus				3	3	0	NaN	NaN	0	36,122	0	40,621	57467000	17	21	Q64232	Q64232	Very-long-chain enoyl-CoA reductase	Tecr	1600
7059500	7856600	12878000	3191700	4135600	3275900	Rattus norvegicus				3	3	2	NaN	NaN	NaN	63,742	0	32,38	134900000	24	53	O70513	O70513	Galectin-3-binding protein	Lgals3bp	272
7051100	0	2759700	7925900	0	6058500	Rattus norvegicus				1	1	0	NaN	NaN	0	19,674	0	66,091	34507000	7	4	Q811A2	Q811A2	Bone marrow stromal antigen 2	Bst2	1801
7048300	3355500	4168300	2476600	1665600	2316300	Rattus norvegicus				6	6	1	8	8	NaN	108,25	0	161,2	130040000	57	46	Q5M7V8	Q5M7V8	Thyroid hormone receptor-associated protein 3	Thrap3	1426
7044900	8999400	9107600	1854700	1584700	3013000	Rattus norvegicus				4	4	0	NaN	NaN	0	61,237	0	30,694	76961000	35	33	Q4V8H8	Q4V8H8	EH domain-containing protein 2	Ehd2	1370
7028600	6355200	3997700	3038600	5596700	3216000	Rattus norvegicus				3	3	0	NaN	NaN	0	49,168	0	7,242	88582000	18	7	Q5XI13	Q5XI13	Glutamate-rich WD repeat-containing protein 1	Grwd1	1480
7009600	8365300	7813500	10358000	11094000	11558000	Rattus norvegicus				4	4	3	NaN	NaN	NaN	32,497	0	65,552	271620000	17	57	Q9QYU1	Q9QYU1	Peroxisomal biogenesis factor 19	Pex19	2225
7005600	5171900	7088300	4481300	4918100	3479300	Rattus norvegicus				5	5	2	NaN	NaN	NaN	67,038	0	68,382	131280000	36	21	Q9ES21	Q9ES21	Phosphatidylinositide phosphatase SAC1	Sacm1l	2149
6998400	2021500	8945800	2564100	3734200	5851300	Rattus norvegicus				1	1	0	NaN	NaN	0	16,815	0,00051387	28,788	40540000	6	9	B0K025	B0K025	Oligosaccharyltransferase complex subunit OSTC	Ostc	38
6986200	7065300	10974000	5042100	4231800	5822200	Rattus norvegicus				9	9	3	NaN	NaN	NaN	82,118	0	25,434	238200000	45	41	P97571	P97571	Calpain-1 catalytic subunit	Capn1	1148
6976400	22154000	10725000	8043300	17149000	24342000	Rattus norvegicus				2	2	0	NaN	NaN	0	15,467	0	76,827	213630000	6	49	Q5BJN5	Q5BJN5	Mitochondrial intermembrane space import and assembly protein 40	Chchd4	1391
6974300	4666400	5192300	3494600	3944000	4637000	Rattus norvegicus				3	3	2	NaN	NaN	NaN	71,326	0	17,567	90679000	34	20	Q9EPF2	Q9EPF2	Cell surface glycoprotein MUC18	Mcam	2132
6970500	4098900	4387000	4574600	3615600	5917800	Rattus norvegicus				3	3	1	NaN	NaN	NaN	64,727	0	76,759	86728000	26	5	Q9QXY4	Q9QXY4	Opioid growth factor receptor	Ogfr	2223
6964200	4842000	7444500	7514400	5260400	5492400	Rattus norvegicus				6	6	2	NaN	NaN	NaN	54,208	0	8,245	156640000	27	35	Q5BKC6	Q5BKC6	HSPB1-associated protein 1	Hspbap1	1398
6959700	9836900	6747800	7375900	13210000	14822000	Rattus norvegicus				8	8	3	NaN	NaN	NaN	103,46	0	35,698	210690000	48	48	Q9ESN0	Q9ESN0	Protein Niban	Fam129a	2153
6946500	5920500	2884300	8808900	10857000	9270000	Rattus norvegicus				3	3	0	NaN	NaN	0	NaN	0	39,242	141110000	12	12	A1L108	A1L108	Actin-related protein 2/3 complex subunit 5-like protein	Arpc5l	7
6909100	7328700	4089300	3906200	9707400	8489400	Rattus norvegicus				3	3	1	NaN	NaN	NaN	42,102	0,00051921	30,023	77246000	12	10	Q9JMB5	Q9JMB5	Proteasomal ubiquitin receptor ADRM1	Adrm1	2195
6904200	9609500	7989000	5372100	4052300	6011200	Rattus norvegicus				4	4	1	NaN	NaN	NaN	45,48	0	23,903	182610000	23	51	P12368;P12369	P12368	cAMP-dependent protein kinase type II-alpha regulatory subunit	Prkar2a	494
6894500	4752700	4161000	8115200	8490700	4093000	Rattus norvegicus				6	6	2	NaN	NaN	NaN	61,972	0	12,277	187830000	32	22	Q62835	Q62835	Rab GTPase-binding effector protein 2	Rabep2	1550
6887800	8736600	10055000	7146000	10147000	5273200	Rattus norvegicus				7	7	2	NaN	NaN	NaN	54,037	0	189,97	277160000	26	68	Q6P6R2	Q6P6R2	Dihydrolipoyl dehydrogenase, mitochondrial	Dld	1712
6882400	0	0	0	0	0	Rattus norvegicus				1	1	0	NaN	NaN	0	23,909	0,0014749	24,771	10352000	16	3	D3Z8L7	D3Z8L7	Ras-related protein R-Ras	Rras	67
6831400	3706300	0	2972100	2674600	2371400	Rattus norvegicus				1	1	1	NaN	NaN	NaN	24,397	0,007947	15,528	29821000	12	10	P83565	P83565	39S ribosomal protein L40, mitochondrial	Mrpl40	1113
6824200	7286200	5078200	5046700	5428300	4879000	Rattus norvegicus				6	6	6	NaN	NaN	NaN	58,258	0	43,169	230870000	30	48	Q63184	Q63184	Interferon-induced, double-stranded RNA-activated protein kinase	Eif2ak2	1565
6811000	5277100	7368700	0	0	0	Rattus norvegicus				3	1	0	38,1	NaN	0	94,771	0,0042293	2,062	40408000	5	8	P24051	P24051	40S ribosomal protein S27-like	Rps27l	629
6793200	8206100	11349000	16249000	16109000	15761000	Rattus norvegicus				7	7	4	20	20	NaN	58,302	0	139,63	467480000	28	98	Q32KJ6	Q32KJ6	N-acetylgalactosamine-6-sulfatase	Galns	1286
6751100	2598400	2861200	1749100	3141200	1756600	Rattus norvegicus				2	2	0	10	10	0	29,98	0	62,381	39559000	14	4	Q5U2V8	Q5U2V8	ER membrane protein complex subunit 3	Emc3	1468
6734500	3143500	5710700	1858500	2938500	3814500	Rattus norvegicus				5	5	1	NaN	NaN	NaN	47,499	0	80,229	77041000	31	14	Q9Z1E1	Q9Z1E1	Flotillin-1	Flot1	2289
6716600	9072300	8354600	23013000	5031400	11056000	Rattus norvegicus				3	3	0	39,8	39,8	0	91,272	0	66,561	174950000	7	52	P05765	P05765	40S ribosomal protein S21	Rps21	398
6714600	6561600	6478800	4561300	2950500	4965900	Rattus norvegicus				3	3	0	NaN	NaN	0	68,197	0	60,562	71815000	36	18	Q6UPE1	Q6UPE1	Electron transfer flavoprotein-ubiquinone oxidoreductase, mitochondrial	Etfdh	1748
6709000	13870000	1824000	6786100	6603000	0	Rattus norvegicus				1	1	0	NaN	NaN	0	47,989	0	32,204	72177000	21	21	B0LT89	B0LT89	Serine/threonine-protein kinase 24;Serine/threonine-protein kinase 24 35 kDa subunit;Serine/threonine-protein kinase 24 12 kDa subunit	Stk24	39
6697300	8465700	10635000	11664000	12496000	8608500	Rattus norvegicus				5	5	1	NaN	NaN	NaN	43,82	0	47,54	349980000	23	124	P07871;P21775	P07871;P21775	3-ketoacyl-CoA thiolase B, peroxisomal;3-ketoacyl-CoA thiolase A, peroxisomal	Acaa1b;Acaa1a	425
6685100	1556500	9839400	6672900	10493000	10043000	Rattus norvegicus				2	2	1	NaN	NaN	NaN	20,762	0	83,347	62325000	11	13	P0C0A1	P0C0A1	Vacuolar protein-sorting-associated protein 25	Vps25	451
6653900	5835500	5808200	5229700	4787000	5082300	Rattus norvegicus				3	3	1	NaN	NaN	NaN	17,79	0	NaN	107390000	13	19	B2GV38	B2GV38	Ubiquitin-like protein 4A	Ubl4a	49
6628000	6300200	7512100	7698200	10723000	6203400	Rattus norvegicus				3	3	3	NaN	NaN	NaN	29,038	0	54,293	240800000	14	65	Q4KM35	Q4KM35	Proteasome subunit beta type-10	Psmb10	1353
6620200	11639000	14192000	9049500	10220000	11723000	Rattus norvegicus				6	6	3	NaN	NaN	NaN	39,587	0	23,956	330880000	18	66	Q5HZE4	Q5HZE4	Methylthioribose-1-phosphate isomerase	Mri1	1412
6587800	9604900	9613500	11585000	9831400	12391000	Rattus norvegicus				9	9	4	NaN	NaN	9	85,059	0	67,586	263630000	40	63	Q5U367	Q5U367	Procollagen-lysine,2-oxoglutarate 5-dioxygenase 3	Plod3	1473
6563600	8335800	8793800	10811000	12986000	13441000	Rattus norvegicus				7	7	0	NaN	NaN	0	72,619	0	32,71	348190000	32	70	O09175	O09175	Aminopeptidase B	Rnpep	142
6538800	4747900	12349000	8652000	2347500	8197200	Rattus norvegicus				5	5	3	NaN	NaN	NaN	45,239	0	85,035	187190000	20	32	Q9QX69	Q9QX69	LanC-like protein 1	Lancl1	2215
6512000	4515100	4981100	9537500	5738500	4927500	Rattus norvegicus				11	11	5	7	7	NaN	269,64	0	86,251	261760000	116	42	P15205	P15205	Microtubule-associated protein 1B;MAP1B heavy chain;MAP1 light chain LC1	Map1b	527
6491600	9030400	6751600	6999500	11435000	7989000	Rattus norvegicus				9	9	3	NaN	NaN	NaN	107,16	0	65,184	324710000	49	98	P41542	P41542	General vesicular transport factor p115	Uso1	771
6453400	9818200	7264800	18741000	13998000	18074000	Rattus norvegicus				5	5	1	39,2	39,2	NaN	18,151	0	40,996	394520000	10	101	P41498	P41498	Low molecular weight phosphotyrosine protein phosphatase	Acp1	770
6441100	5696000	10298000	8355900	9913200	15472000	Rattus norvegicus				5	5	4	34,4	34,4	NaN	27,669	0	29,675	221690000	15	44	Q9Z339;Q6AXV9	Q9Z339	Glutathione S-transferase omega-1	Gsto1	2305
6411400	7148400	5810700	11782000	8703200	17645000	Rattus norvegicus				3	3	0	NaN	NaN	0	24,967	0	24,871	194460000	15	71	Q5M819	Q5M819	Phosphoserine phosphatase	Psph	1428
6344700	7153900	6111300	4054900	6236900	4966700	Rattus norvegicus				4	4	3	NaN	NaN	NaN	79,329	0	69,881	121650000	47	19	Q5I0C3	Q5I0C3	Methylcrotonoyl-CoA carboxylase subunit alpha, mitochondrial	Mccc1	1415
6344500	4905300	11136000	11051000	3701100	7740700	Rattus norvegicus				2	2	0	NaN	NaN	0	54,399	0	47,367	124410000	19	20	Q5FVH2	Q5FVH2	Phospholipase D3	Pld3	1405
6338400	6567200	5994400	4490700	8306500	5930500	Rattus norvegicus				2	2	0	NaN	NaN	0	58,49	0,0023889	22,066	50232000	31	2	F1LTR1	F1LTR1	WD repeat-containing protein 26	Wdr26	95
6331900	4734800	9055500	4794400	9383700	4610700	Rattus norvegicus				6	6	5	NaN	NaN	NaN	61,868	0	50,519	169710000	34	33	P0C2X9	P0C2X9	Delta-1-pyrroline-5-carboxylate dehydrogenase, mitochondrial	Aldh4a1	453
6325100	5587800	2936200	4605500	5109400	8130400	Rattus norvegicus				2	2	1	7	7	3	37,005	0	45,376	72558000	18	15	O88775	O88775	Embigin	Emb	315
6293100	2328700	0	0	2749800	1505200	Rattus norvegicus				2	2	1	NaN	NaN	NaN	87,31	0,00051361	28,788	27040000	38	3	Q3KR59	Q3KR59	Ubiquitin carboxyl-terminal hydrolase 10	Usp10	1293
6292100	6751900	6373000	8353100	12492000	10884000	Rattus norvegicus				6	6	2	NaN	NaN	NaN	80,253	0	14,313	283270000	41	80	P42676	P42676	Neurolysin, mitochondrial	Nln	783
6194300	10112000	10244000	5073900	3531200	7149800	Rattus norvegicus				3	3	1	NaN	NaN	NaN	48,986	0	91,808	196650000	22	32	Q9EQH5	Q9EQH5	C-terminal-binding protein 2	Ctbp2	2136
6191800	3910400	4879300	6549900	13657000	5125700	Rattus norvegicus				6	4	0	NaN	NaN	0	46,734	0	16,886	123720000	28	63	P41562	P41562	Isocitrate dehydrogenase [NADP] cytoplasmic	Idh1	772
6160100	4014900	6995900	5787600	5521000	4551100	Rattus norvegicus				4	4	0	16	16	0	37,361	0	29,863	109590000	23	48	D4A4T9	D4A4T9	Cysteine and histidine-rich domain-containing protein 1	Chordc1	81
6143900	3361500	6364300	7261600	5302900	6663200	Rattus norvegicus				4	4	2	13	13	6	49,604	0	18,429	92769000	25	36	P51607	P51607	N-acylglucosamine 2-epimerase	Renbp	871
6116800	4837900	7443700	10704000	9433600	10465000	Rattus norvegicus				5	5	2	NaN	NaN	9	35,302	0	28,903	214820000	15	97	P29266	P29266	3-hydroxyisobutyrate dehydrogenase, mitochondrial	Hibadh	679
6106100	0	0	0	0	0	Rattus norvegicus				2	2	0	NaN	NaN	0	27,699	0,0042413	20,849	47907000	18	5	Q4KLJ8	Q4KLJ8	Phosducin-like protein 3	Pdcl3	1349
6078000	7255500	3603900	8558600	9401400	5954500	Rattus norvegicus				4	4	1	NaN	NaN	NaN	43,9	0	61,592	139480000	28	67	Q5FVI6	Q5FVI6	V-type proton ATPase subunit C 1	Atp6v1c1	1406
6070700	7720600	7298700	13479000	6674300	5956400	Rattus norvegicus				1	1	0	NaN	NaN	0	50,256	0	54,269	137120000	4	30	P63312	P63312	Thymosin beta-10	Tmsb10	1069
6057000	13526000	9300800	10403000	11369000	14820000	Rattus norvegicus				8	8	4	NaN	NaN	NaN	50,09	0	41,964	281950000	24	67	Q9JI85	Q9JI85	Nucleobindin-2;Nesfatin-1	Nucb2	2169
6043000	8971800	9947700	7256700	6512200	6660500	Rattus norvegicus				4	4	1	NaN	NaN	NaN	34,461	0	21,819	216340000	22	64	Q3KRD5	Q3KRD5	Mitochondrial import receptor subunit TOM34	Tomm34	1295
6000100	5917900	5743600	5996100	7256100	7621000	Rattus norvegicus				9	9	1	NaN	NaN	NaN	72,618	0	16,426	298360000	32	30	P19468	P19468	Glutamate--cysteine ligase catalytic subunit	Gclc	582
5983600	4508400	6429300	8704700	5761100	6774600	Rattus norvegicus				4	4	0	33	33	0	24,708	0	33,696	173600000	12	84	P70470	P70470	Acyl-protein thioesterase 1	Lypla1	1091
5972600	2253700	3769500	1884900	2097200	4105600	Rattus norvegicus				3	3	2	NaN	NaN	NaN	56,614	0,0014837	25,245	50860000	33	10	P40615	P40615	H/ACA ribonucleoprotein complex subunit 4	Dkc1	766
5941500	2173600	1193700	1925100	2695300	3263900	Rattus norvegicus				1	1	1	NaN	NaN	NaN	31,673	0,0023958	22,341	23781000	16	3	Q5RK00	Q5RK00	39S ribosomal protein L46, mitochondrial	Mrpl46	1451
5928000	5170500	5793500	4869000	7101500	3653200	Rattus norvegicus				2	2	1	NaN	NaN	3	44,774	0	51,077	63683000	21	19	Q5XIP9	Q5XIP9	Transmembrane protein 43	Tmem43	1501
5917900	3827200	6236400	0	3609900	0	Rattus norvegicus				2	2	0	NaN	NaN	0	78,803	0	55,142	43070000	33	12	Q62847	Q62847	Gamma-adducin	Add3	1551
5863100	4528300	3033100	4107300	3297500	3718300	Rattus norvegicus				1	1	1	NaN	NaN	NaN	47,088	0	44,892	34959000	22	2	Q6AY30	Q6AY30	Saccharopine dehydrogenase-like oxidoreductase	Sccpdh	1660
5838400	4595100	5086600	5733100	7697200	7413400	Rattus norvegicus				4	4	2	NaN	NaN	NaN	85,875	0	42,811	210590000	48	89	Q99376	Q99376	Transferrin receptor protein 1	Tfrc	2019
5739400	5322700	3795800	4941000	3796500	10075000	Rattus norvegicus				4	4	1	NaN	NaN	NaN	46,191	0	50,003	147660000	25	33	Q4V8K5	Q4V8K5	BRO1 domain-containing protein BROX	Brox	1371
5738500	5751900	6264400	6336100	8672100	5485600	Rattus norvegicus				11	11	2	NaN	NaN	NaN	132,97	0	115,34	351350000	55	86	P47245	P47245	Nardilysin	Nrd1	811
5713100	3257900	3859300	0	0	2672800	Rattus norvegicus				2	2	0	NaN	NaN	0	70,361	0	47,012	20616000	36	5	O88984	O88984	Nuclear RNA export factor 1	Nxf1	321
5652800	3864400	4973000	4143800	6690000	4989500	Rattus norvegicus				5	5	4	NaN	NaN	9	74,109	0	54,205	124580000	38	16	P18886	P18886	Carnitine O-palmitoyltransferase 2, mitochondrial	Cpt2	576
5652700	5795400	7045900	4378300	7114500	10420000	Rattus norvegicus				1	1	0	11	11	0	16,674	0	46,066	95718000	10	18	Q642A5	Q642A5	DNA polymerase epsilon subunit 3	Pole3	1603
5647800	6337300	11407000	8444400	11375000	8102000	Rattus norvegicus				3	3	2	NaN	NaN	NaN	39,961	0	54,321	117140000	19	19	Q02589	Q02589	[Protein ADP-ribosylarginine] hydrolase	Adprh	1180
5630100	4654900	3844400	2182700	4933300	3400300	Rattus norvegicus				5	5	1	12	12	NaN	77,471	0	14,275	104170000	30	24	Q07266	Q07266	Drebrin	Dbn1	1198
5627000	1604700	8430400	3028700	3032400	3806100	Rattus norvegicus				2	2	1	NaN	NaN	NaN	56,393	0	15,149	47876000	18	9	Q5HZY0	Q5HZY0	UBX domain-containing protein 4	Ubxn4	1414
5538600	5110300	6040800	6231600	5504300	7662900	Rattus norvegicus				4	1	1	NaN	NaN	NaN	62,071	0	85,337	127090000	14	41	Q9JJP9	Q9JJP9	Ubiquilin-1	Ubqln1	2180
5537500	4382200	6172400	7068800	11120000	7484900	Rattus norvegicus				4	4	1	10	10	NaN	64,949	0	64,144	114670000	37	13	Q5XI01	Q5XI01	La-related protein 7	Larp7	1478
5534800	2141300	3170000	3675200	3735100	3630300	Rattus norvegicus				4	4	2	NaN	NaN	NaN	105,54	0	75,928	56446000	51	4	Q6TQE1	Q6TQE1	Zinc finger CCCH domain-containing protein 18	Zc3h18	1743
5525100	0	6558100	0	3384100	3357600	Rattus norvegicus				1	1	0	NaN	NaN	0	38,569	0,0079505	15,531	36439000	22	1	D4AD37	D4AD37	Inositol monophosphatase 3	Impad1	83
5515800	5236700	4510400	15310000	7549200	13767000	Rattus norvegicus				6	6	4	NaN	NaN	10	60,583	0	67,754	283050000	31	118	Q62736	Q62736	Non-muscle caldesmon	Cald1	1545
5505400	6657500	7822400	11811000	8818500	8032500	Rattus norvegicus				3	3	0	NaN	NaN	0	32,002	0	11,434	170680000	16	94	Q6I7R3	Q6I7R3	Isochorismatase domain-containing protein 1	Isoc1	1689
5479000	3985200	6075600	11911000	2629700	3610000	Rattus norvegicus				2	2	2	NaN	NaN	NaN	30,142	0	13,241	106070000	18	14	Q8VIL3	Q8VIL3	ZW10 interactor	Zwint	1959
5403300	12882000	13987000	21204000	8307800	10444000	Rattus norvegicus				8	3	2	34,9	17	NaN	25,914	0	46,009	187720000	18	10	P04905	P04905	Glutathione S-transferase Mu 1	Gstm1	384
5378300	3877500	4357000	5362500	12612000	5292500	Rattus norvegicus				4	4	1	18	18	NaN	35,584	0	11,218	117810000	19	48	P52944	P52944	PDZ and LIM domain protein 1	Pdlim1	887
5345700	3127000	5559400	7736700	10921000	5492400	Rattus norvegicus				2	2	1	NaN	NaN	3	63,126	0,00050994	28,053	83991000	27	44	Q66H94	Q66H94	Peptidyl-prolyl cis-trans isomerase FKBP9	Fkbp9	1620
5306100	3467600	2594900	5784700	4295000	3274000	Rattus norvegicus				2	2	2	NaN	NaN	NaN	35,26	0	35,452	55821000	15	13	Q66H71	Q66H71	Serine/threonine-protein phosphatase CPPED1	Cpped1	1619
5284300	7010500	7971200	9305700	9091800	9198000	Rattus norvegicus				4	4	3	NaN	NaN	NaN	43,021	0	36,377	156000000	21	51	Q5XIC0	Q5XIC0	Enoyl-CoA delta isomerase 2, mitochondrial	Eci2	1490
5283700	6168900	9794200	4359700	3859200	3126600	Rattus norvegicus				3	2	0	NaN	NaN	0	41,599	0	48,208	63083000	23	15	Q99PD4	Q99PD4	Actin-related protein 2/3 complex subunit 1A	Arpc1a	2042
5275800	3386500	5096000	6776300	4653100	4514100	Rattus norvegicus				4	4	1	NaN	NaN	NaN	44,874	0	22,856	125420000	21	37	A0JPQ9	A0JPQ9	Chitinase domain-containing protein 1	Chid1	5
5270800	8662000	8899200	6177000	16064000	7129000	Rattus norvegicus				4	4	1	NaN	NaN	NaN	53,088	0	97,308	199340000	24	15	Q9QUR2	Q9QUR2	Dynactin subunit 4	Dctn4	2212
5240200	9887800	11047000	15257000	3393900	12839000	Rattus norvegicus				6	6	0	NaN	NaN	0	37,941	0	67,312	246810000	14	73	I6L9G5	I6L9G5	Reticulocalbin-3	Rcn3	106
5239300	8956600	6477900	4866100	6824800	7590200	Rattus norvegicus				3	3	1	NaN	NaN	NaN	28,874	0	9,247	127040000	10	27	Q5PPH0	Q5PPH0	Enolase-phosphatase E1	Enoph1	1439
5236200	6728300	6578500	9803300	12545000	10810000	Rattus norvegicus				5	5	2	NaN	NaN	7	65,455	0	23,611	205570000	28	90	Q4QQW8	Q4QQW8	Putative phospholipase B-like 2	Plbd2	1361
5234100	3621000	2394800	3134800	3918500	3346600	Rattus norvegicus				1	1	1	NaN	NaN	NaN	37,075	0	NaN	34039000	13	9	Q4QR85	Q4QR85	Methylosome protein 50	Wdr77	1363
5213600	5932500	4294700	6889300	6527000	9027700	Rattus norvegicus				2	2	2	NaN	NaN	NaN	18,094	0	32,273	106170000	10	9	Q498R7	Q498R7	CXXC motif containing zinc binding protein	Czib	1332
5208500	4614100	7421900	5146400	5659900	4264000	Rattus norvegicus				4	4	3	NaN	NaN	NaN	40,936	0	22,097	126270000	18	35	Q642G4	Q642G4	Peroxisomal membrane protein PEX14	Pex14	1604
5200800	7154100	9402000	6766400	8784000	6163300	Rattus norvegicus				9	9	1	NaN	NaN	3	68,055	0	37,529	295660000	34	112	Q9ES54	Q9ES54	Nuclear protein localization protein 4 homolog	Nploc4	2150
5188500	3768600	7556000	4402500	5069000	4655800	Rattus norvegicus				5	5	2	NaN	NaN	3	115,97	0	27,514	147170000	48	63	P21139	P21139	Alpha-mannosidase 2C1	Man2c1	594
5178700	19611000	9332500	4198800	9370000	7788900	Rattus norvegicus				13	5	0	17	NaN	0	104,55	0	10,185	202630000	47	34	P62944	P62944	AP-2 complex subunit beta	Ap2b1	1042
5172600	6939700	6048900	5933400	8240100	14460000	Rattus norvegicus				5	5	1	NaN	NaN	NaN	38,83	0	8,412	171910000	28	40	Q9JJ19	Q9JJ19	Na(+)/H(+) exchange regulatory cofactor NHE-RF1	Slc9a3r1	2177
5170800	3950800	3544300	5374600	4282900	5909900	Rattus norvegicus				3	3	1	NaN	NaN	NaN	42,889	0	NaN	96731000	23	46	P35815	P35815	Protein phosphatase 1B	Ppm1b	743
5158600	1423900	2123800	0	0	1124700	Rattus norvegicus				3	3	1	NaN	NaN	NaN	33,835	0,00051706	29,427	28357000	17	5	P32089	P32089	Tricarboxylate transport protein, mitochondrial	Slc25a1	712
5150900	13981000	11977000	8756600	9090500	11491000	Rattus norvegicus				3	3	1	NaN	NaN	NaN	26,092	0	9,327	232720000	11	50	Q04753	Q04753	Methylosome subunit pICln	Clns1a	1186
5125100	5513500	2767000	2639100	3710900	0	Rattus norvegicus				1	1	0	NaN	NaN	0	26,136	0	21,184	29122000	11	12	Q6AXN3	Q6AXN3	Transmembrane emp24 domain-containing protein 5	Tmed5	1648
5113400	4667300	4735500	3074800	4677000	5746500	Rattus norvegicus				4	4	1	NaN	NaN	NaN	84,73	0	84,017	77892000	45	31	B4F7E8	B4F7E8	Niban-like protein 1	Fam129b	57
5113300	8245000	7042000	1432200	5405600	24016000	Rattus norvegicus				2	2	0	NaN	NaN	0	22,988	0	47,954	113240000	9	24	Q498C8	Q498C8	Protein RER1	Rer1	1329
5109500	4087100	4233500	0	3095800	0	Rattus norvegicus				2	2	1	NaN	NaN	NaN	43,68	0	40,941	34169000	19	10	Q6AYK5	Q6AYK5	Cell growth-regulating nucleolar protein	Lyar	1674
5061900	2823000	4658600	3123200	1792200	3540800	Rattus norvegicus				4	4	2	NaN	NaN	NaN	47,412	0	55,599	65361000	25	15	P70490	P70490	Lactadherin	Mfge8	1092
5007300	5680600	3963500	3322700	4455500	3416800	Rattus norvegicus				2	2	2	NaN	NaN	NaN	32,433	0	46,329	83665000	12	14	Q9WVK3	Q9WVK3	Peroxisomal trans-2-enoyl-CoA reductase	Pecr	2270
5005400	0	3662700	45826000	0	66832000	Rattus norvegicus				2	2	2	NaN	NaN	NaN	120,6	0,0075255	15,733	244480000	63	3	P97527	P97527	Contactin-5	Cntn5	1145
4995200	0	0	0	1956500	4903100	Rattus norvegicus				2	2	0	NaN	NaN	0	74,877	0,0023844	21,969	19613000	30	3	O08838	O08838	Amphiphysin	Amph	135
4984100	6443300	3539100	3831400	9487400	6473600	Rattus norvegicus				3	3	0	14	14	0	34,6	0	52,148	153570000	19	56	D3ZDK7	D3ZDK7	Glycerol-3-phosphate phosphatase	Pgp	69
4972800	4174600	3357600	1709300	3085900	1050500	Rattus norvegicus				1	1	0	NaN	NaN	0	12,097	0	NaN	25102000	6	6	B0K020	B0K020	CDGSH iron-sulfur domain-containing protein 1	Cisd1	37
4953900	5019400	6769700	6327900	3011000	3907800	Rattus norvegicus				3	3	0	NaN	NaN	0	34,993	0	51,974	106170000	15	21	Q5U2Q3	Q5U2Q3	Ester hydrolase C11orf54 homolog		1464
4950800	3837100	5732900	7778800	4695900	5193000	Rattus norvegicus				6	6	0	NaN	NaN	0	50,164	0	13,853	120830000	26	18	P11960	P11960	2-oxoisovalerate dehydrogenase subunit alpha, mitochondrial	Bckdha	490
4929100	1883900	3919500	4510900	3225200	3928900	Rattus norvegicus				4	4	4	NaN	NaN	NaN	29,85	0	12,346	148520000	12	26	O70257	O70257	Syntaxin-7	Stx7	266
4928100	11936000	19808000	14281000	6315300	14823000	Rattus norvegicus				4	4	1	NaN	NaN	NaN	28,57	0	27,386	224220000	13	45	Q64537	Q64537	Calpain small subunit 1	Capns1	1610
4900800	6694000	2356500	3587100	0	0	Rattus norvegicus				1	1	0	NaN	NaN	0	88,124	0	85,345	21140000	46	3	P32198	P32198	Carnitine O-palmitoyltransferase 1, liver isoform	Cpt1a	713
4893300	4387600	3476100	3976300	4695600	3869700	Rattus norvegicus				2	2	1	NaN	NaN	NaN	63,615	0	91,733	42889000	30	24	Q8CHM7	Q8CHM7	2-hydroxyacyl-CoA lyase 1	Hacl1	1878
4891900	4905900	2692000	0	3927600	0	Rattus norvegicus				8	1	1	NaN	NaN	NaN	84,541	0	30,143	38199000	44	2	Q811A3	Q811A3	Procollagen-lysine,2-oxoglutarate 5-dioxygenase 2	Plod2	1802
4872300	4268100	16565000	15361000	13807000	10362000	Rattus norvegicus				4	4	2	NaN	NaN	NaN	42,954	0	24,765	206030000	15	63	Q6JE36	Q6JE36	Protein NDRG1	Ndrg1	1695
4862800	7009900	6896500	7614400	12715000	5824900	Rattus norvegicus				3	3	1	NaN	NaN	NaN	42,823	0	45,768	118260000	20	27	P35738	P35738	2-oxoisovalerate dehydrogenase subunit beta, mitochondrial	Bckdhb	742
4823500	3568300	0	7490600	3311900	2768200	Rattus norvegicus				2	2	0	NaN	NaN	0	38,562	0	10,982	62819000	21	16	Q5XIG0	Q5XIG0	ADP-ribose pyrophosphatase, mitochondrial	Nudt9	1493
4821500	2853500	7509800	2312600	2902100	3195500	Rattus norvegicus				4	3	1	NaN	NaN	NaN	65,673	0	65,837	67350000	32	10	Q5U2N0	Q5U2N0	CTP synthase 2	Ctps2	1463
4800200	9349100	5945700	10524000	5838800	9914200	Rattus norvegicus				6	6	0	43,3	43,3	0	17,674	0	288,53	297820000	7	73	Q5M823	Q5M823	NudC domain-containing protein 2	Nudcd2	1430
4757600	2838000	8032900	6078500	3332000	2949300	Rattus norvegicus				3	3	3	NaN	NaN	NaN	35,419	0	60,094	111370000	14	11	Q5M876	Q5M876	N-acyl-aromatic-L-amino acid amidohydrolase (carboxylate-forming)	Acy3	1433
4755200	4525400	1652300	2874700	3651300	3159600	Rattus norvegicus				1	1	0	NaN	NaN	0	89,987	0	15,876	25161000	4	2	P85007	P85007	Immediate early response 3-interacting protein 1	Ier3ip1	1128
4718800	4950300	10192000	5002400	11122000	6905600	Rattus norvegicus				4	4	3	NaN	NaN	NaN	51,795	0	8,575	107030000	21	36	O35162	O35162	Heat shock 70 kDa protein 13	Hspa13	169
4700900	3336400	6546500	5767100	7850700	8004400	Rattus norvegicus				5	5	3	NaN	NaN	NaN	54,589	0	96,666	183740000	26	27	O35217	O35217	Multiple inositol polyphosphate phosphatase 1	Minpp1	171
4697300	3330800	3064300	0	0	3569700	Rattus norvegicus				2	2	0	NaN	NaN	0	64,893	0,0023946	22,316	52521000	38	2	O08700	O08700	Vacuolar protein sorting-associated protein 45	Vps45	128
4688000	5336600	8600800	5063200	5512800	5553400	Rattus norvegicus				3	3	0	NaN	NaN	0	70,34	0	77,772	115950000	29	23	Q4AE70	Q4AE70	Histone-arginine methyltransferase CARM1	Carm1	1337
4688000	6738900	13017000	7722300	8315400	9406600	Rattus norvegicus				8	8	4	60	60	34	16,901	0	23,106	361050000	13	60	P86172	P86172	NmrA-like family domain-containing protein 1	Nmral1	1135
4670200	3659100	4853500	5253300	7148600	4438400	Rattus norvegicus				7	7	1	NaN	NaN	NaN	85,961	0	40,568	170680000	39	45	P10688	P10688	1-phosphatidylinositol 4,5-bisphosphate phosphodiesterase delta-1	Plcd1	465
4649000	6603200	10422000	3833800	4445100	17871000	Rattus norvegicus				7	7	1	NaN	NaN	NaN	100,57	0	11,361	181670000	42	32	Q62696	Q62696	Disks large homolog 1	Dlg1	1542
4648000	5933000	8224500	6613000	8156400	4258800	Rattus norvegicus				8	8	5	NaN	NaN	NaN	40,829	0	25,49	237820000	20	148	P05369	P05369	Farnesyl pyrophosphate synthase	Fdps	393
4577200	8378700	5294800	6876100	8197300	6800700	Rattus norvegicus				4	4	3	NaN	NaN	NaN	32,969	0	103,32	196770000	17	47	Q75UQ2	Q75UQ2	Craniofacial development protein 1	Cfdp1	1763
4570900	2726200	4119300	3512700	3560100	3054700	Rattus norvegicus				3	3	2	NaN	NaN	NaN	129,59	0	8,811	57916000	50	9	Q920H8	Q920H8	Hephaestin	Heph	1983
4555800	2770600	3038100	2953200	2362600	2776000	Rattus norvegicus				3	3	2	3	3	2	139,67	0	40,799	40287000	65	6	Q9R0L4	Q9R0L4	Cullin-associated NEDD8-dissociated protein 2	Cand2	2236
4514900	5073400	8798200	5689900	4747100	3324600	Rattus norvegicus				4	4	2	NaN	NaN	NaN	52,816	0	31,736	123960000	25	9	Q5U2U7	Q5U2U7	mRNA cap guanine-N7 methyltransferase	Rnmt	1467
4495100	4476700	2355400	2741000	3649600	2360900	Rattus norvegicus				4	4	1	NaN	NaN	NaN	54,462	0	98,792	81910000	31	23	Q6AYB4	Q6AYB4	Heat shock 70 kDa protein 14	Hspa14	1665
4457300	3106700	0	5847400	6169300	9006300	Rattus norvegicus				2	2	0	NaN	NaN	0	27,782	0,0046361	19,615	63329000	9	2	Q99ND9	Q99ND9	RWD domain-containing protein 1	Rwdd1	2040
4384900	3543300	3003100	0	5359500	5110000	Rattus norvegicus				1	1	0	NaN	NaN	0	17,783	0	91,819	29424000	3	8	Q6TEK4	Q6TEK4	Vitamin K epoxide reductase complex subunit 1	Vkorc1	1742
4368100	4335000	5945900	5602600	5620800	9066400	Rattus norvegicus				2	2	0	NaN	NaN	0	41,506	0	27,786	120700000	16	23	Q6AYR2	Q6AYR2	Protein NDRG3	Ndrg3	1680
4327700	4184900	11454000	7213300	8374300	8061600	Rattus norvegicus				3	3	1	13	13	NaN	25,289	0	57,435	117020000	11	34	P28073	P28073	Proteasome subunit beta type-6	Psmb6	667
4234600	2731400	6187500	2835500	2545200	5499700	Rattus norvegicus				2	2	0	NaN	NaN	0	44,982	0	36,219	62811000	21	11	Q6EV70	Q6EV70	GDP-fucose protein O-fucosyltransferase 1	Pofut1	1687
4225300	3519500	1062300	5304200	4271800	3484300	Rattus norvegicus				2	1	0	NaN	NaN	0	55,292	0	12,109	37778000	22	29	D3ZLZ7	D3ZLZ7	Inosine-5-monophosphate dehydrogenase 1	Impdh1	72
4203000	3571200	5984900	3858700	8276200	4342500	Rattus norvegicus				3	3	1	NaN	NaN	4	46,423	0	98,207	90426000	16	39	Q68FX1	Q68FX1	Mannose-6-phosphate isomerase	Mpi	1639
4201600	3911000	5004600	4856800	5848400	3863400	Rattus norvegicus				3	3	1	NaN	NaN	NaN	44,011	0,00051046	28,133	65748000	26	4	Q6Q7Y5	Q6Q7Y5	Guanine nucleotide-binding protein subunit alpha-13	Gna13	1741
4198400	7362200	4582200	5604100	0	4630200	Rattus norvegicus				1	1	1	NaN	NaN	NaN	26,242	0,0014684	2,449	44823000	10	17	Q6AYQ4	Q6AYQ4	Transmembrane protein 109	Tmem109	1678
4193500	4332500	3846400	5826100	7975500	8610700	Rattus norvegicus				3	3	2	NaN	NaN	10	33,005	0	16,549	141020000	20	66	Q9JHB5	Q9JHB5	Translin-associated protein X	Tsnax	2162
4184300	4077000	3504800	2591800	2061600	2143400	Rattus norvegicus				3	3	0	NaN	NaN	0	72,262	0	12,432	60283000	36	12	Q62991	Q62991	Sec1 family domain-containing protein 1	Scfd1	1558
4174800	6628300	5783600	2599800	3620900	3868900	Rattus norvegicus				3	3	1	NaN	NaN	NaN	28,643	0,0071174	1,604	75050000	14	3	Q8K4G6	Q8K4G6	O-acetyl-ADP-ribose deacetylase MACROD1	Macrod1	1907
4170500	2450800	2500100	2137800	1543900	2577500	Rattus norvegicus				7	7	2	NaN	NaN	NaN	79,411	0	32,387	143210000	43	25	Q66HF1	Q66HF1	NADH-ubiquinone oxidoreductase 75 kDa subunit, mitochondrial	Ndufs1	1626
4160300	2802100	0	0	1966700	0	Rattus norvegicus				2	2	2	NaN	NaN	NaN	80,253	0	34,872	17655000	22	5	A1L1J9	A1L1J9	Lipase maturation factor 2	Lmf2	8
4158800	3969800	5453400	7085500	6066500	6225000	Rattus norvegicus				2	2	2	NaN	NaN	NaN	23,324	0	14,995	169850000	8	52	P28077	P28077	Proteasome subunit beta type-9	Psmb9	668
4147600	4556300	11943000	4636800	8794800	4139100	Rattus norvegicus				4	4	4	NaN	NaN	NaN	101,22	0	75,525	92467000	41	9	Q4FZV0	Q4FZV0	Beta-mannosidase	Manba	1342
4139700	7072700	8221100	3043500	2315800	3888200	Rattus norvegicus				4	4	1	NaN	NaN	NaN	46,555	0	11,652	91354000	23	9	P08503	P08503	Medium-chain specific acyl-CoA dehydrogenase, mitochondrial	Acadm	434
4135900	8528400	3173300	12113000	10572000	10326000	Rattus norvegicus				6	6	3	NaN	NaN	NaN	38,09	0	124,84	358210000	24	82	B0BN85	B0BN85	Suppressor of G2 allele of SKP1 homolog	Sugt1	27
4107200	3580700	12593000	4170800	0	0	Rattus norvegicus				1	1	1	NaN	NaN	NaN	196,47	0	55,091	30999000	98	1	P15800	P15800	Laminin subunit beta-2	Lamb2	533
4075400	3775000	2078100	10496000	8702500	4050000	Rattus norvegicus				5	5	4	NaN	NaN	NaN	38,25	0	27,52	119300000	16	26	Q4G063	Q4G063	Cysteine-rich with EGF-like domain protein 2	Creld2	1346
4050300	1059900	0	11839000	7466200	6049800	Rattus norvegicus				3	3	2	33,6	33,6	NaN	14,303	0	64,679	62575000	10	13	P52759	P52759	Ribonuclease UK114	Hrsp12	883
4023800	5076300	2489100	7985100	10367000	7527900	Rattus norvegicus				3	3	1	NaN	NaN	NaN	102,92	0	68,253	112190000	50	41	Q8VIJ5	Q8VIJ5	Protein O-GlcNAcase	Mgea5	1957
4016500	1554200	396140	2145800	955960	2412200	Rattus norvegicus				1	1	1	NaN	NaN	NaN	24,711	0,0023969	22,359	23543000	4	14	O54980	O54980	Synaptogyrin-2	Syngr2	233
4010700	1487300	3107300	2504900	1666000	2615400	Rattus norvegicus				2	2	0	NaN	NaN	0	34,869	0	68,771	31117000	16	3	B0BNG0	B0BNG0	ER membrane protein complex subunit 2	Emc2	33
3954000	39167000	29387000	13535000	17784000	6727800	Rattus norvegicus				3	3	0	NaN	NaN	0	19,018	0	10,154	478510000	12	45	Q498E0	Q498E0	Thioredoxin domain-containing protein 12	Txndc12	1330
3928900	4290700	0	3357300	2964900	2938400	Rattus norvegicus				2	2	1	NaN	NaN	2	73,006	0	52,589	34232000	36	7	B1H268	B1H268	Mini-chromosome maintenance complex-binding protein	Mcmbp	41
3925200	4620800	1958300	3390600	2992600	2732900	Rattus norvegicus				2	2	1	NaN	NaN	NaN	130,95	0,00148	24,998	56191000	27	5	Q63627;Q63623	Q63627;Q63623	Splicing factor, arginine/serine-rich 15;Protein SCAF8	Scaf4;Scaf8	1584
3904400	6148900	11192000	5645900	3434800	3658200	Rattus norvegicus				6	6	3	7	7	NaN	123,6	0	11,754	109550000	71	15	O54747	O54747	DNA polymerase delta catalytic subunit	Pold1	226
3820300	0	2717300	2276200	0	3590000	Rattus norvegicus				1	1	1	NaN	NaN	NaN	145,15	0	63,628	37375000	60	13	Q80X08	Q80X08	WASH complex subunit FAM21	Fam21	1792
3809900	0	5380200	0	4232300	5742500	Rattus norvegicus				1	1	0	NaN	NaN	0	37,378	0	77,488	54365000	12	22	O08730	O08730	Glycogenin-1	Gyg1	129
3808100	3827500	13728000	6588100	3014900	4748900	Rattus norvegicus				4	4	0	NaN	NaN	0	25,079	0	53,625	72365000	10	37	Q3T1J9	Q3T1J9	MOB kinase activator 1A	Mob1a	1301
3798600	4075500	3809400	3880000	6991600	10160000	Rattus norvegicus				2	2	2	NaN	NaN	NaN	35,178	0	7,709	74967000	14	4	Q9QYU2	Q9QYU2	Elongation factor Ts, mitochondrial	Tsfm	2226
3793500	5972400	4540900	11814000	8449500	9224700	Rattus norvegicus				3	3	0	NaN	NaN	0	52,693	0	54,055	178120000	26	41	Q6Q0N1	Q6Q0N1	Cytosolic non-specific dipeptidase	Cndp2	1739
3778200	3936600	1519600	9578700	8105900	9282200	Rattus norvegicus				3	3	2	NaN	NaN	NaN	25,061	0	27,535	127710000	10	35	Q5BK07	Q5BK07	Coiled-coil domain-containing protein 43	Ccdc43	1393
3762000	4098700	3562400	3387500	5071300	4020000	Rattus norvegicus				2	2	0	NaN	NaN	0	20,836	0	76,905	54967000	10	20	O08697	O08697	ADP-ribosylation factor-like protein 2	Arl2	127
3761700	2502100	2004500	2076900	0	2308500	Rattus norvegicus				3	3	2	NaN	NaN	NaN	153,78	0	41,656	24616000	95	3	Q9JIL8	Q9JIL8	DNA repair protein RAD50	Rad50	2174
3754100	0	7016900	4246500	1808800	6224800	Rattus norvegicus				2	2	1	NaN	NaN	NaN	13,72	0	37,418	78417000	6	11	P07151	P07151	Beta-2-microglobulin	B2m	412
3736600	3825700	3940800	2398600	3324600	5213600	Rattus norvegicus				1	1	0	4	4	0	60,157	0,0014648	24,132	48237000	13	3	O88339	O88339	Epsin-1	Epn1	295
3733500	1197000	1337800	1391400	1843200	1753400	Rattus norvegicus				1	1	1	2	2	2	76,161	0	40,424	15930000	29	2	Q63014	Q63014	A-kinase anchor protein 8	Akap8	1560
3731700	5241600	4085400	2981100	4179600	4331700	Rattus norvegicus				3	3	1	NaN	NaN	NaN	90,746	0	90,158	56030000	39	7	Q498R3	Q498R3	DnaJ homolog subfamily C member 10	Dnajc10	1331
3727900	2578000	4409700	11528000	3561600	6068800	Rattus norvegicus				3	3	1	NaN	NaN	NaN	39,319	0	79,872	90096000	21	15	Q5RJQ4	Q5RJQ4	NAD-dependent protein deacetylase sirtuin-2	Sirt2	1447
3720000	2580500	2713900	2415100	0	2497100	Rattus norvegicus				1	1	1	NaN	NaN	NaN	139,45	0	14,648	31182000	61	2	Q99JE6	Q99JE6	1-phosphatidylinositol 4,5-bisphosphate phosphodiesterase beta-3	Plcb3	2026
3715000	3960500	4623800	0	2799800	2596600	Rattus norvegicus				2	2	0	NaN	NaN	0	59,443	0	3,573	37853000	34	6	Q4KLZ6	Q4KLZ6	Bifunctional ATP-dependent dihydroxyacetone kinase/FAD-AMP lyase (cyclizing);ATP-dependent dihydroxyacetone kinase;FAD-AMP lyase (cyclizing)	Dak	1352
3697600	6413900	6077100	5936400	7302100	5778500	Rattus norvegicus				4	4	0	NaN	NaN	0	49,998	0	98,385	142710000	23	46	Q6AYG3	Q6AYG3	Protein prune homolog	Prune	1669
3646400	4134400	5752200	6923900	0	8808000	Rattus norvegicus				2	2	1	NaN	NaN	NaN	91,168	0	73,627	84010000	39	7	O54861	O54861	Sortilin	Sort1	228
3630400	5246900	3319400	2277000	1959900	1061500	Rattus norvegicus				2	2	2	NaN	NaN	NaN	33,421	0	70,551	19712000	13	6	B1WBW4	B1WBW4	Armadillo repeat-containing protein 10	Armc10	42
3629100	3592800	3804000	4538400	2453600	4206000	Rattus norvegicus				2	2	0	NaN	NaN	0	40,787	0	46,336	61922000	20	24	Q6AYE2	Q6AYE2	Endophilin-B1	Sh3glb1	1668
3624600	5134400	9612800	8924900	13329000	6011100	Rattus norvegicus				2	2	1	NaN	NaN	NaN	22,913	0	12,871	128390000	10	41	Q76IC5	Q76IC5	Pyroglutamyl-peptidase 1	Pgpep1	1765
3595600	3412100	2665800	1812500	4622400	2242800	Rattus norvegicus				3	3	1	NaN	NaN	NaN	29,569	0	67,651	48128000	20	8	Q4FZX7	Q4FZX7	Signal recognition particle receptor subunit beta	Srprb	1343
3581300	2499500	6028100	4239500	4020000	6107400	Rattus norvegicus				3	3	2	NaN	NaN	NaN	28,128	0	10,518	91993000	13	25	P18297	P18297	Sepiapterin reductase	Spr	569
3577000	0	0	3747100	3839400	6806300	Rattus norvegicus				1	1	1	NaN	NaN	NaN	29,792	0	39,031	47559000	14	2	P69682	P69682	Adaptin ear-binding coat-associated protein 1	Necap1	1082
3537200	4488300	3737600	4192400	5242600	4822900	Rattus norvegicus				2	2	1	NaN	NaN	NaN	34,045	0	54,904	90477000	12	5	Q5I0L4	Q5I0L4	Cytosolic Fe-S cluster assembly factor NUBP1	Nubp1	1423
3515500	8365100	2902800	5275900	5445100	4377400	Rattus norvegicus				5	5	1	NaN	NaN	NaN	56,556	0	31,852	152150000	31	70	Q3MID3	Q3MID3	ADP-ribosylation factor GTPase-activating protein 2	Arfgap2	1297
3493600	4594200	10402000	2518500	6964000	5469700	Rattus norvegicus				2	2	0	NaN	NaN	0	28,404	0	64,344	81828000	14	26	Q6P756	Q6P756	Adaptin ear-binding coat-associated protein 2	Necap2	1716
3451400	7541400	12825000	22858000	8658700	18388000	Rattus norvegicus				7	7	2	36,3	36,3	NaN	22,603	0	53,224	298910000	17	82	P31232	P31232	Transgelin	Tagln	706
3450000	6466300	0	11016000	6955500	8010100	Rattus norvegicus				1	1	0	NaN	NaN	0	13,689	0,00099502	25,679	66783000	5	7	Q5RJZ6	Q5RJZ6	Short coiled-coil protein	Scoc	1450
3432200	2186500	4988200	3379700	2896000	1957100	Rattus norvegicus				5	5	1	13	13	NaN	55,248	0	78,784	96010000	31	35	Q64611	Q64611	Cysteine sulfinic acid decarboxylase	Csad	1614
3389800	3179500	4832600	4308900	4280700	2504800	Rattus norvegicus				4	4	1	NaN	NaN	NaN	91,745	0	21,885	89358000	40	13	Q496Z0	Q496Z0	Elongator complex protein 2	Elp2	1326
3384100	5190700	4235500	3089200	3285900	1948100	Rattus norvegicus				1	1	1	NaN	NaN	NaN	38,542	0,0083516	15,177	31188000	16	18	Q63493	Q63493	Antigen-presenting glycoprotein CD1d	Cd1d	1574
3366500	1614700	1200700	0	0	0	Rattus norvegicus				2	2	0	NaN	NaN	0	42,559	0,0005071	2,759	17062000	28	7	Q5BK63	Q5BK63	NADH dehydrogenase [ubiquinone] 1 alpha subcomplex subunit 9, mitochondrial	Ndufa9	1396
3355300	3860300	0	2686400	3854600	2518400	Rattus norvegicus				2	2	2	NaN	NaN	NaN	29,854	0	59,973	40432000	13	8	Q5XIU5	Q5XIU5	Proteasome inhibitor PI31 subunit	Psmf1	1503
3354700	3983400	8408600	3547700	10229000	2755700	Rattus norvegicus				1	1	1	NaN	NaN	NaN	29,19	0	33,733	63538000	12	25	Q5I0D5	Q5I0D5	Phospholysine phosphohistidine inorganic pyrophosphate phosphatase	Lhpp	1417
3346300	3977600	2673400	2590400	4374800	1044100	Rattus norvegicus				2	2	1	NaN	NaN	NaN	55,945	0	72,812	43527000	19	19	P26051	P26051	CD44 antigen	Cd44	647
3334800	4297300	5542300	1465600	1404400	4658900	Rattus norvegicus				4	4	0	5	5	0	150,28	0	21,651	68740000	85	13	A4L9P7	A4L9P7	Sister chromatid cohesion protein PDS5 homolog A	Pds5a	19
3327300	0	3236400	2769200	4374100	9327400	Rattus norvegicus				9	1	1	36,2	5	5	25,553	0,0067054	16,601	37278000	17	7	Q5BK56	Q5BK56		Gstm4	1395
3320100	3644600	6840800	10611000	9289800	5898300	Rattus norvegicus				3	3	2	20	20	10	15,002	0	88,266	128680000	8	39	Q9EPC6	Q9EPC6	Profilin-2	Pfn2	2131
3262400	2859700	1707100	0	1355000	1547900	Rattus norvegicus				1	1	0	NaN	NaN	0	43,558	0,001006	26,775	19860000	19	7	Q6P7Q1	Q6P7Q1	BRCA1-A complex subunit BRE	Bre	1720
3261800	3497900	1284900	6144400	2413100	3100900	Rattus norvegicus				1	1	0	NaN	NaN	0	26,272	0,0005048	27,226	28197000	16	5	Q8K581	Q8K581	Thioredoxin domain-containing protein 9	Txndc9	1909
3236100	5630200	0	4375400	1414200	4254700	Rattus norvegicus				3	2	0	NaN	NaN	0	51,251	0	18,903	68517000	25	28	B0BNF1	B0BNF1	Septin-8	Septin8	32
3218000	3306200	4775500	6518100	3219000	5091000	Rattus norvegicus				4	4	2	NaN	NaN	NaN	70,49	0	47,771	148140000	39	11	F1LRS8	F1LRS8	CD2-associated protein	Cd2ap	94
3199700	3114700	3820100	3489900	5608400	2565100	Rattus norvegicus				3	3	0	NaN	NaN	0	58,626	0	19,278	58389000	34	9	P07633	P07633	Propionyl-CoA carboxylase beta chain, mitochondrial	Pccb	421
3195000	3662100	4433000	2115400	1242600	3166800	Rattus norvegicus				1	1	0	NaN	NaN	0	102,8	0,001004	2,662	25109000	42	11	P0C5W1	P0C5W1	Microtubule-associated protein 1S;MAP1S heavy chain;MAP1S light chain	Map1s	455
3185400	2879000	13095000	1918400	7180500	10136000	Rattus norvegicus				2	2	0	NaN	NaN	0	60,478	0	38,776	56641000	21	9	Q7TNY6	Q7TNY6	Golgi resident protein GCP60	Acbd3	1775
3179300	5249800	8301900	2463000	6095300	4569600	Rattus norvegicus				3	3	1	NaN	NaN	NaN	18,473	0	46,974	75016000	9	37	Q91VC0	Q91VC0	dCTP pyrophosphatase 1	Dctpp1	1964
3165500	5433700	9096100	26510000	15214000	21619000	Rattus norvegicus				2	2	1	NaN	NaN	NaN	37,66	0	34,226	157200000	14	39	P07154	P07154	Cathepsin L1;Procathepsin L;Cathepsin L1 heavy chain;Cathepsin L1 light chain	Ctsl	414
3161100	3832100	3917200	5756800	3094000	4551100	Rattus norvegicus				5	5	0	NaN	NaN	0	115,6	0	94,416	109860000	48	9	P56558	P56558	UDP-N-acetylglucosamine--peptide N-acetylglucosaminyltransferase 110 kDa subunit	Ogt	926
3157400	2666200	3982300	6051900	3142600	6646400	Rattus norvegicus				3	3	1	NaN	NaN	NaN	24,48	0	93,008	78479000	15	20	Q6AYQ8	Q6AYQ8	Acylpyruvase FAHD1, mitochondrial	Fahd1	1679
3117400	4476900	7507200	5445200	3566700	13669000	Rattus norvegicus				1	1	0	NaN	NaN	0	17,364	0	49,899	95711000	4	24	D3ZCL3	D3ZCL3	U1 small nuclear ribonucleoprotein C	Snrpc	68
3108400	5419400	3215300	3350500	0	2745300	Rattus norvegicus				3	3	2	NaN	NaN	NaN	102,6	0,00050531	27,316	50959000	47	9	Q9Z1I6	Q9Z1I6	Rho guanine nucleotide exchange factor 1	Arhgef1	2291
3075800	2660100	3850300	2255000	2840400	2875600	Rattus norvegicus				1	1	1	NaN	NaN	NaN	41,926	0	44,727	31012000	24	4	Q920Q0	Q920Q0	Paralemmin-1	Palm	1987
3058400	2998300	3775600	1718700	2646900	2933700	Rattus norvegicus				2	2	1	NaN	NaN	NaN	140,3	0	36,187	47964000	71	19	F1M775	F1M775		Diaph1	96
3043000	3199100	2445000	4722900	0	4069500	Rattus norvegicus				5	3	1	NaN	9	NaN	70,184	0	18,221	55873000	37	7	P0DMW1;P0DMW0	P0DMW1;P0DMW0	Heat shock 70 kDa protein 1B;Heat shock 70 kDa protein 1A	Hspa1a	456
3011000	2392600	2360700	6916100	4696600	2625700	Rattus norvegicus				1	1	1	NaN	NaN	NaN	67,176	0,00050865	27,807	40722000	28	12	Q6AXQ5	Q6AXQ5	2,5-phosphodiesterase 12	Pde12	1650
2997700	3423200	4434500	3893800	2937000	3640700	Rattus norvegicus				3	3	1	NaN	NaN	NaN	63,652	0	7,089	58863000	28	15	Q6Q0N3	Q6Q0N3	5-nucleotidase domain-containing protein 2	Nt5dc2	1740
2990900	2718800	3818500	4962600	2660300	2532800	Rattus norvegicus				2	2	1	NaN	NaN	NaN	34,975	0,0037897	2,121	45355000	22	5	Q6AYT0	Q6AYT0	Quinone oxidoreductase	Cryz	1682
2988500	2718300	2747100	4150200	6759800	5782200	Rattus norvegicus				3	3	0	NaN	NaN	0	37,374	0	67,233	106730000	16	18	Q5U2R0	Q5U2R0	Methionine adenosyltransferase 2 subunit beta	Mat2b	1465
2982900	2765700	5081100	5935200	5038200	3615800	Rattus norvegicus				3	3	0	11	11	0	55,437	0	91,946	104980000	29	19	Q80Z29	Q80Z29	Nicotinamide phosphoribosyltransferase	Nampt	1799
2981200	2104100	3281300	2804000	0	1838600	Rattus norvegicus				1	1	0	NaN	NaN	0	47,263	0,0010086	26,998	20185000	25	2	O88377	O88377	Phosphatidylinositol 5-phosphate 4-kinase type-2 beta	Pip4k2b	297
2977900	944120	0	0	0	1038700	Rattus norvegicus				1	1	0	NaN	NaN	0	38,527	0,0067325	16,891	6113900	24	1	Q9ES39;Q78PB6	Q9ES39;Q78PB6	Nuclear distribution protein nudE homolog 1;Nuclear distribution protein nudE-like 1	Nde1;Ndel1	1766
2930700	5735700	2427800	5170900	5842800	7600900	Rattus norvegicus				4	4	4	NaN	NaN	NaN	26,275	0	66,475	134910000	15	18	Q6AY80	Q6AY80	Ribosyldihydronicotinamide dehydrogenase [quinone]	Nqo2	1663
2914300	6781800	9100300	3413200	5631800	4196300	Rattus norvegicus				5	5	2	NaN	NaN	NaN	65,648	0	7,225	101800000	30	20	Q5PQX1;Q6P752	Q5PQX1	Torsin-1A-interacting protein 1	Tor1aip1	1444
2894500	3844400	6870300	7420500	5267300	4698800	Rattus norvegicus				1	1	1	NaN	NaN	NaN	38,136	0,00099552	25,685	60660000	14	10	Q5BK81	Q5BK81	Prostaglandin reductase 2	Ptgr2	1397
2888600	3303500	2561300	3312200	2096400	1780500	Rattus norvegicus				5	5	1	NaN	NaN	NaN	117,38	0	31,149	112850000	60	30	Q62780	Q62780	Probable ATP-dependent RNA helicase DDX46	Ddx46	1547
2885000	2606400	2007900	0	2677800	2522000	Rattus norvegicus				2	2	1	NaN	NaN	NaN	80,275	0,0050343	18,331	30727000	35	1	A2VD12	A2VD12	Pre-B-cell leukemia transcription factor-interacting protein 1	Pbxip1	18
2884300	4147000	0	0	2940100	0	Rattus norvegicus				3	3	0	6	6	0	95,251	0	66,866	34093000	43	6	Q6MG08	Q6MG08	ATP-binding cassette sub-family F member 1	Abcf1	1696
2873600	2773700	0	2360300	3227000	3345500	Rattus norvegicus				1	1	1	NaN	NaN	NaN	47,872	0,001002	26,507	22609000	16	3	Q08415	Q08415	Kynurenine--oxoglutarate transaminase 1, mitochondrial	Ccbl1	1210
2870200	2576500	1617800	0	2880200	3959900	Rattus norvegicus				1	1	0	NaN	NaN	0	22,544	0	58,371	33085000	11	4	Q4KLK9	Q4KLK9	RNA polymerase II subunit A C-terminal domain phosphatase SSU72	Ssu72	1350
2870000	2612100	3305700	3751800	4060600	1398900	Rattus norvegicus				2	2	0	NaN	NaN	0	81,622	0	40,402	48595000	52	6	P14882	P14882	Propionyl-CoA carboxylase alpha chain, mitochondrial	Pcca	524
2819100	1854400	0	0	1528000	1089200	Rattus norvegicus				1	1	1	NaN	NaN	NaN	47,823	0	42,236	7384100	28	1	P70584	P70584	Short/branched chain specific acyl-CoA dehydrogenase, mitochondrial	Acadsb	1096
2810900	9141200	3026500	5504400	4899500	3954100	Rattus norvegicus				3	3	1	NaN	NaN	NaN	39,905	0	9,987	78535000	24	37	Q6P9U8	Q6P9U8	Eukaryotic translation initiation factor 3 subunit H	Eif3h	1728
2807000	6758400	2794800	2457300	3756100	4370300	Rattus norvegicus				8	8	4	29	29	NaN	51,346	0	21,216	176460000	21	27	Q6AXY4	Q6AXY4	DNA polymerase delta subunit 2	Pold2	1656
2806200	2017300	0	4016700	4857600	10532000	Rattus norvegicus				2	2	1	40,4	40,4	27	10,044	0	19,217	89943000	7	22	Q9R1T1	Q9R1T1	Barrier-to-autointegration factor;Barrier-to-autointegration factor, N-terminally processed	Banf1	2240
2794400	2694000	1893600	2579200	0	2017200	Rattus norvegicus				2	2	0	NaN	NaN	0	45,696	0	9,183	22393000	20	3	Q4V7F2	Q4V7F2	Cysteine-rich with EGF-like domain protein 1	Creld1	1368
2785500	4542100	3249600	5186400	10351000	8254400	Rattus norvegicus				4	4	2	NaN	NaN	7	60,805	0	13,881	114270000	29	11	Q07116	Q07116	Sulfite oxidase, mitochondrial	Suox	1197
2782500	4629700	5073000	13598000	5997000	5250600	Rattus norvegicus				2	2	0	NaN	NaN	0	23,703	0	48,348	76112000	15	29	B0BNM9	B0BNM9	Glycolipid transfer protein	GLTP	35
2774800	6581600	4298900	5518400	5927900	5998400	Rattus norvegicus				4	4	0	NaN	NaN	0	55,744	0	25,13	136510000	28	27	P70582	P70582	Nuclear pore complex protein Nup54	Nup54	1094
2765400	2218300	0	2426800	1981100	1736000	Rattus norvegicus				1	1	0	NaN	NaN	0	137,68	0,0014599	23,928	20596000	57	1	B2GUV7	B2GUV7	Eukaryotic translation initiation factor 5B	Eif5b	44
2677500	1623200	2272000	0	0	1981500	Rattus norvegicus				1	1	1	9	9	9	33,243	0,005016	18,041	18139000	17	3	Q5U3Z0	Q5U3Z0	Cilia- and flagella-associated protein 298	Cfap298	1474
2627400	4525600	8335100	5596900	4354400	4454700	Rattus norvegicus				4	4	3	12	12	NaN	52,349	0	86,296	101160000	25	17	Q6P6S4	Q6P6S4	Nucleotide exchange factor SIL1	Sil1	1713
2626400	2613700	2704100	1933400	4170200	2696600	Rattus norvegicus				3	3	0	8	8	0	57,971	0	85,644	48201000	31	7	Q2A121	Q2A121	Alpha-ketoglutarate-dependent dioxygenase FTO	Fto	1281
2619500	0	3540800	0	0	2684600	Rattus norvegicus				1	1	1	NaN	NaN	NaN	33,756	0	50,298	18998000	18	1	P50298;P50297	P50298;P50297	Arylamine N-acetyltransferase 2;Arylamine N-acetyltransferase 1	Nat2;Nat1	852
2610700	4273100	8555100	5893700	6290500	12123000	Rattus norvegicus				2	2	2	NaN	NaN	NaN	22,249	0	17,503	114540000	12	26	Q9JLT6	Q9JLT6	BH3-interacting domain death agonist;BH3-interacting domain death agonist p15;BH3-interacting domain death agonist p13;BH3-interacting domain death agonist p11	Bid	2192
2571100	0	0	0	0	2482000	Rattus norvegicus				2	2	1	NaN	NaN	NaN	29,102	0	39,081	21500000	20	10	Q5U1Y1	Q5U1Y1	Ras-related protein Rab-34	Rab34	1461
2559200	9414000	5180400	4189700	3271700	1588200	Rattus norvegicus				1	1	1	5	5	5	34,535	0	31,916	53991000	20	14	Q6AYP7	Q6AYP7	7-methylguanosine phosphate-specific 5-nucleotidase	Nt5c3b	1677
2558400	4555100	6168600	3108800	4858600	4934800	Rattus norvegicus				4	4	3	NaN	NaN	NaN	57,436	0	82,692	103850000	24	14	P35433	P35433	Amidophosphoribosyltransferase	Ppat	733
2556300	3754700	0	5988500	3785600	0	Rattus norvegicus				2	2	0	NaN	NaN	0	31,443	0,005425	17,437	29140000	17	3	Q566Q8	Q566Q8	UPF0696 protein C11orf68 homolog	Bles03	1385
2553600	3473800	2597200	0	3433600	2645200	Rattus norvegicus				3	3	0	NaN	NaN	0	48,881	0	78,945	56145000	17	9	Q4QR75	Q4QR75	Exosome complex component RRP45	Exosc9	1362
2551600	1692700	2102500	2446400	1893200	2829100	Rattus norvegicus				1	1	0	NaN	NaN	0	45,55	0	35,024	32002000	12	2	A1A5R1	A1A5R1	RNA binding protein fox-1 homolog 2	Rbfox2	6
2516600	1631700	0	2510700	1938300	0	Rattus norvegicus				2	2	1	NaN	NaN	NaN	39,503	0	16,979	79557000	19	18	Q02874	Q02874	Core histone macro-H2A.1	H2afy	1182
2444200	3094500	3176800	3141000	4517700	0	Rattus norvegicus				1	1	1	NaN	NaN	NaN	26,968	0	16,934	30293000	7	3	Q6AYH6	Q6AYH6	ER membrane protein complex subunit 10	Emc10	1672
2437600	2426300	683210	967950	1676600	3023700	Rattus norvegicus				2	2	1	NaN	NaN	NaN	76,596	0,0050482	18,506	19260000	39	2	Q5BJK8	Q5BJK8	Golgi integral membrane protein 4	Golim4	1390
2430600	2386700	2705300	7996000	3655500	3485400	Rattus norvegicus				3	3	2	NaN	NaN	8	34,191	0	50,171	59339000	19	14	P97519	P97519	Hydroxymethylglutaryl-CoA lyase, mitochondrial	Hmgcl	1144
2411700	2309600	1260900	0	3441400	2009300	Rattus norvegicus				2	2	1	NaN	NaN	NaN	47,562	0	75,071	36315000	25	9	P61480	P61480	Ribosome biogenesis protein WDR12	Wdr12	971
2392500	2569700	2933300	3428800	2001000	4685600	Rattus norvegicus				3	3	2	NaN	NaN	NaN	27,378	0	10,782	97041000	17	37	P19234	P19234	NADH dehydrogenase [ubiquinone] flavoprotein 2, mitochondrial	Ndufv2	578
2361000	3344700	3076900	2316300	0	0	Rattus norvegicus				1	1	1	NaN	NaN	NaN	108,37	0,0023981	22,369	24582000	52	2	B2GUZ1	B2GUZ1	Ubiquitin carboxyl-terminal hydrolase 4	Usp4	45
2358200	1923300	0	5063800	2916400	0	Rattus norvegicus				1	1	0	NaN	NaN	0	37,196	0	32,042	32362000	17	3	P81799	P81799	N-acetyl-D-glucosamine kinase	Nagk	1107
2326700	2297000	2148000	4177600	3087200	2701100	Rattus norvegicus				1	1	0	NaN	NaN	0	38,352	0	14,463	31381000	15	4	Q3B7D1	Q3B7D1	Ubiquitin-conjugating enzyme E2 Z	Ube2z	1291
2324700	2134600	1725400	1538000	0	2398500	Rattus norvegicus				2	2	0	NaN	NaN	0	37,35	0	41,515	23007000	20	6	O35986	O35986	Zinc finger Ran-binding domain-containing protein 2	Zranb2	205
2320300	2039900	1953200	3446200	1995500	1899200	Rattus norvegicus				2	2	1	5	5	NaN	60,466	0	42,599	42501000	29	13	P82450	P82450	Sialate O-acetylesterase;Sialate O-acetylesterase small subunit;Sialate O-acetylesterase large subunit	Siae	1108
2312500	1979100	0	10940000	3115400	12483000	Rattus norvegicus				5	5	3	NaN	NaN	NaN	68,73	0	67,175	84146000	42	15	P02770	P02770	Serum albumin	Alb	364
2300500	0	0	545470	1058800	2469600	Rattus norvegicus				2	2	1	9	9	NaN	39,58	0	33,246	14606000	15	3	Q5FVR4	Q5FVR4	3-5 exoribonuclease 1	Eri1	1408
2298800	4257700	0	4245100	0	2403200	Rattus norvegicus				3	3	2	0,9	0,9	0,6	619,59	0	16,189	39287000	351	3	D3ZHV2	D3ZHV2	Microtubule-actin cross-linking factor 1	Macf1	70
2289000	2149900	5983300	2654800	0	3549900	Rattus norvegicus				1	1	1	NaN	NaN	NaN	21,81	0	11,481	39470000	18	6	P29117	P29117	Peptidyl-prolyl cis-trans isomerase F, mitochondrial	Ppif	677
2236900	2413600	2181700	2233500	2321200	2196300	Rattus norvegicus				1	1	1	NaN	NaN	NaN	24,29	0,001001	26,422	21575000	16	1	Q63942	Q63942	GTP-binding protein Rab-3D	Rab3d	1590
2218700	1722500	1127600	1754000	1380500	1090100	Rattus norvegicus				2	2	0	NaN	NaN	0	24,857	0	36,859	17665000	10	6	Q63584	Q63584	Transmembrane emp24 domain-containing protein 10	Tmed10	1580
2201200	1659100	1585500	2096900	0	1966100	Rattus norvegicus				2	1	1	NaN	NaN	NaN	56,115	0	63,695	23497000	36	5	P23565	P23565	Alpha-internexin	Ina	621
2200000	2878700	2234900	2074600	2535000	2629400	Rattus norvegicus				2	2	1	NaN	NaN	NaN	74,773	0	71,963	62350000	42	30	Q6AXM7	Q6AXM7	HBS1-like protein	Hbs1l	1646
2192500	5091400	1151100	3958300	3154700	3509700	Rattus norvegicus				4	4	1	NaN	NaN	1	115,28	0	8,857	86553000	54	19	Q10728	Q10728	Protein phosphatase 1 regulatory subunit 12A	Ppp1r12a	1216
2118200	3502900	0	1107000	0	0	Rattus norvegicus				2	2	0	NaN	NaN	0	42,267	0	11,596	68740000	19	7	P09606	P09606	Glutamine synthetase	Glul	447
2087400	0	0	0	0	0	Rattus norvegicus				1	1	0	NaN	NaN	0	34,222	0	34,167	5353500	16	3	Q5EB81	Q5EB81	NADH-cytochrome b5 reductase 1	Cyb5r1	1401
2084000	5217400	3812000	5655200	3455100	9868700	Rattus norvegicus				4	4	3	NaN	NaN	NaN	28,889	0	44,341	152230000	14	57	Q9JK72	Q9JK72	Copper chaperone for superoxide dismutase	Ccs	2185
2083000	0	2729100	3879300	2969900	4037300	Rattus norvegicus				3	3	0	NaN	NaN	0	101,44	0	68,526	44518000	50	11	Q64380	Q64380	Sarcosine dehydrogenase, mitochondrial	Sardh	1607
2058300	5626400	5198800	2884500	3837800	3023700	Rattus norvegicus				1	1	0	NaN	NaN	0	45,975	0	44,934	33659000	18	9	P25093	P25093	Fumarylacetoacetase	Fah	637
2047700	2205200	1716900	0	1265700	1081600	Rattus norvegicus				4	2	0	NaN	NaN	0	53,038	0	15,839	25891000	26	2	Q5PQK1	Q5PQK1	Septin-10	Septin10	1442
2006700	1248000	2289500	1327200	2958000	1829500	Rattus norvegicus				2	2	1	NaN	NaN	NaN	23,071	0,0042036	20,223	34489000	8	5	P50411	P50411	Protein phosphatase inhibitor 2	Ppp1r2	856
2001500	2972200	3041900	4216100	1851300	2738800	Rattus norvegicus				3	3	0	NaN	NaN	0	39,361	0	64,626	40753000	21	24	P19356	P19356	Porphobilinogen deaminase	Hmbs	581
1994600	4446500	6240400	1986600	4734800	1589300	Rattus norvegicus				3	3	3	NaN	NaN	NaN	28,729	0	56,823	75077000	16	15	Q6TXG9	Q6TXG9	Swi5-dependent recombination DNA repair protein 1 homolog	Sfr1	1746
1979500	2232800	1839200	2569000	2831300	1589400	Rattus norvegicus				2	2	0	NaN	NaN	0	24,397	0,0019277	22,646	33532000	16	6	Q642A4	Q642A4	UPF0598 protein C8orf82 homolog		1602
1941400	2215500	2537700	5204900	4030900	4435200	Rattus norvegicus				3	3	2	NaN	NaN	NaN	26,396	0	91,454	87306000	13	35	O35760	O35760	Isopentenyl-diphosphate Delta-isomerase 1	Idi1	189
1922000	2009800	2372200	2600100	0	3342700	Rattus norvegicus				2	2	1	8	8	NaN	45,093	0	38,327	33452000	25	4	Q5XI97	Q5XI97	Alanyl-tRNA editing protein Aarsd1	Aarsd1	1488
1899900	2998500	0	3062300	2677700	2343900	Rattus norvegicus				1	1	0	NaN	NaN	0	24,355	0,0041938	20,044	22602000	15	8	Q6NX65	Q6NX65	Programmed cell death protein 10	Pdcd10	1701
1887600	2876300	2107300	0	0	1501000	Rattus norvegicus				1	1	1	NaN	NaN	NaN	45,442	0,0041997	20,183	24917000	22	1	Q62848	Q62848	ADP-ribosylation factor GTPase-activating protein 1	Arfgap1	1552
1881800	2463000	2440700	3412700	3011100	5209900	Rattus norvegicus				3	3	2	NaN	NaN	NaN	58,02	0	49,235	68607000	23	19	Q5FVF9	Q5FVF9	Biotinidase	Btd	1404
1873600	0	3366300	1892700	0	2707800	Rattus norvegicus				1	1	1	NaN	NaN	NaN	44,186	0,0054471	17,663	32385000	18	4	Q4QR99	Q4QR99	Queuine tRNA-ribosyltransferase	Qtrt1	1364
1849900	3152900	2755000	3031200	3239500	4248900	Rattus norvegicus				2	2	1	NaN	NaN	NaN	32,484	0,0005123	28,592	39958000	16	5	Q561R9	Q561R9	Beta-lactamase-like protein 2	Lactb2	1382
1825900	2545300	5783500	3477700	7013300	6469600	Rattus norvegicus				5	5	1	NaN	NaN	NaN	58,169	0	81,087	120470000	19	23	Q4KLH5	Q4KLH5	Arf-GAP domain and FG repeat-containing protein 1	Agfg1	1348
1812700	3978700	7494700	0	5529100	3510800	Rattus norvegicus				2	2	2	NaN	NaN	NaN	33,152	0	13,233	48348000	20	12	Q5I0K5	Q5I0K5	Mycophenolic acid acyl-glucuronide esterase, mitochondrial	Abhd10	1421
1791600	3009600	1878200	3294300	3700600	3943100	Rattus norvegicus				4	4	3	NaN	NaN	NaN	34,638	0	42,517	121890000	15	41	Q562C6	Q562C6	Leucine zipper transcription factor-like protein 1	Lztfl1	1383
1780500	3868200	4101500	3847100	2813600	2526800	Rattus norvegicus				1	1	1	NaN	NaN	NaN	30,946	0,0050621	1,879	34821000	16	1	P05982	P05982	NAD(P)H dehydrogenase [quinone] 1	Nqo1	400
1739800	1546000	1551000	1948800	1857100	1452700	Rattus norvegicus				1	1	0	NaN	NaN	0	35,201	0,0050785	19,152	14038000	16	4	P07340	P07340	Sodium/potassium-transporting ATPase subunit beta-1	Atp1b1	417
1730600	1928900	0	0	2342700	2941700	Rattus norvegicus				2	2	0	NaN	NaN	0	46,294	0,0014764	24,883	31953000	14	2	Q3T1I4	Q3T1I4	Protein PRRC1	Prrc1	1300
1717600	2116500	2302600	3281200	1485000	1723200	Rattus norvegicus				2	2	1	NaN	NaN	4	33,076	0,0050575	18,747	34480000	20	6	Q5PPJ4	Q5PPJ4	Deoxyhypusine hydroxylase	Dohh	1440
1697000	1125300	2439600	2201600	2928500	2026600	Rattus norvegicus				1	1	0	NaN	NaN	0	36,031	0	44,907	19428000	16	3	P06214	P06214	Delta-aminolevulinic acid dehydratase	Alad	402
1639100	1085700	781210	779020	1340500	1760700	Rattus norvegicus				2	2	1	NaN	NaN	0,9	137,89	0,00050942	27,942	13395000	66	3	O08815	O08815	STE20-like serine/threonine-protein kinase	Slk	133
1606900	1675400	2818700	2387500	2458300	3109400	Rattus norvegicus				5	5	1	NaN	NaN	0,8	197,15	0	12,727	73464000	88	14	A0A0G2K2P5	A0A0G2K2P5	Tight junction protein ZO-1	Tjp1	1
1452000	1230700	51538000	1750500	0	2230000	Rattus norvegicus				2	2	1	32,2	32,2	NaN	13,133	0,0014677	24,446	63249000	9	3	P80254	P80254	D-dopachrome decarboxylase	Ddt	1102
1440200	242940	1656500	0	0	488070	Rattus norvegicus				3	2	1	NaN	NaN	NaN	164,46	0	32,992	13321000	87	9	Q6TRW4	Q6TRW4	Sister chromatid cohesion protein PDS5 homolog B	Pds5b	1744
1417300	2693000	1868500	1765000	0	1848400	Rattus norvegicus				2	2	1	NaN	NaN	NaN	83,3	0,0054521	17,682	25010000	39	3	P48450	P48450	Lanosterol synthase	Lss	825
1363400	1900700	1344300	3239400	3015700	2474000	Rattus norvegicus				1	1	0	NaN	NaN	0	47,33	0	46,37	31205000	27	29	D3ZUQ0	D3ZUQ0	RILP-like protein 1	Rilpl1	74
1352900	4658300	827570	3142900	1227700	4423400	Rattus norvegicus				3	3	1	NaN	NaN	NaN	202,41	0	47,552	53267000	102	17	P15146	P15146	Microtubule-associated protein 2	Map2	525
1343900	2368200	2128500	5317700	6224700	3737400	Rattus norvegicus				3	3	3	NaN	NaN	NaN	41,531	0	18,391	47052000	19	24	Q01460	Q01460	Di-N-acetylchitobiase	Ctbs	1173
1253800	1902100	1999900	2928500	1663500	2342300	Rattus norvegicus				2	2	2	3	3	3	163,45	0	35,028	19678000	65	2	O88902	O88902	Tyrosine-protein phosphatase non-receptor type 23	Ptpn23	317
1198400	1258400	0	0	1060700	0	Rattus norvegicus				1	1	0	6	6	0	22,895	0,0067507	17,069	4119100	13	2	Q99P75	Q99P75	Ras-related protein Rab-9A	Rab9a	2041
1069400	9890700	1414700	2891500	941490	2138800	Rattus norvegicus				3	3	1	NaN	NaN	NaN	47,225	0	36,081	43875000	19	3	Q499N3	Q499N3	WD repeat-containing protein 18	Wdr18	1334
989990	764060	0	984500	1109900	1051300	Rattus norvegicus				1	1	1	NaN	NaN	NaN	48,083	0,008348	15,177	10646000	25	3	Q5BJN8	Q5BJN8	Protein SDE2 homolog	Sde2	1392
901560	1028000	1320400	5446500	2138500	3110700	Rattus norvegicus				3	3	1	NaN	NaN	NaN	32,178	0	55,291	73100000	19	9	Q5M827	Q5M827	Pirin	Pir	1431
721370	509590	622270	1085000	599830	1498800	Rattus norvegicus				11	11	1	NaN	NaN	NaN	57,433	0	24,928	190480000	23	64	P17425;P22791	P17425	Hydroxymethylglutaryl-CoA synthase, cytoplasmic	Hmgcs1	560
709680	2639600	2344000	372480	267850	255580	Rattus norvegicus				3	1	1	NaN	NaN	NaN	36,57	0,0071143	15,906	8008000	19	13	P15978	P15978	Class I histocompatibility antigen, Non-RT1.A alpha-1 chain	RT1-Aw2	535
692620	0	0	0	285800	469480	Rattus norvegicus				1	1	1	NaN	NaN	NaN	35,148	0,0033254	21,511	2566600	10	2	Q6VBQ5	Q6VBQ5	Myeloid-associated differentiation marker	Myadm	1750
638000	1486600	4500000	7673700	1802800	6518900	Rattus norvegicus				10	3	3	33,3	NaN	NaN	36,996	0	88,534	60660000	15	51	O35783	O35783	Calumenin	Calu	190
0	2947900	0	0	0	0	Rattus norvegicus				2	2	1	NaN	NaN	NaN	104,7	0	12,734	40720000	42	3	O88588	O88588	Phosphofurin acidic cluster sorting protein 1	Pacs1	305
0	940910	1274700	0	0	0	Rattus norvegicus				1	1	0	NaN	NaN	0	44,453	0	96,081	8059200	22	2	D3ZKD3	D3ZKD3	RNA demethylase ALKBH5	Alkbh5	71
0	9155100	9294200	0	0	0	Rattus norvegicus				3	3	1	NaN	NaN	NaN	23,403	0	94,549	41851000	15	5	Q5XIU9	Q5XIU9	Membrane-associated progesterone receptor component 2	Pgrmc2	1504
0	0	1479700	0	1609800	0	Rattus norvegicus				1	1	0	NaN	NaN	0	89,584	0,0071397	16,409	6481000	51	1	B2GV24	B2GV24	E3 UFM1-protein ligase 1	Ufl1	48
0	0	2420700	0	1903600	0	Rattus norvegicus				1	1	1	0,9	0,9	0,9	181,11	0	33,282	16366000	72	2	Q5QD51	Q5QD51	A-kinase anchor protein 12	Akap12	1446
0	4985800	4335500	0	2095800	0	Rattus norvegicus				1	1	0	NaN	NaN	0	79,064	0,0014808	25,028	29738000	38	4	O35547	O35547	Long-chain-fatty-acid--CoA ligase 4	Acsl4	184
0	2551000	1619200	1243300	2210900	0	Rattus norvegicus				17	1	0	45,6	NaN	0	49,906	0,0075122	15,585	10776000	21	2	P85108;Q3KRE8	P85108;Q3KRE8	Tubulin beta-2A chain;Tubulin beta-2B chain	Tubb2a;Tubb2b	1129
0	3668300	2220100	1309600	2593500	0	Rattus norvegicus				1	1	0	NaN	NaN	0	27,741	0	6,636	19950000	12	1	Q5M969	Q5M969	N-acylneuraminate-9-phosphatase	Nanp	1435
0	2570700	3455600	5719700	3239700	0	Rattus norvegicus				1	1	0	NaN	NaN	0	98,018	0	89,811	24526000	5	10	Q6YDN7	Q6YDN7	Anaphase-promoting complex subunit CDC26	Cdc26	1752
0	0	0	5517700	4529400	0	Rattus norvegicus				2	2	2	NaN	NaN	NaN	34,801	0	23,249	51475000	13	33	Q68FY1	Q68FY1	Nucleoporin NUP53	Nup35	1641
0	3268700	3228500	3517800	5272800	0	Rattus norvegicus				1	1	0	NaN	NaN	0	40,779	0	39,124	36023000	17	2	Q8VBU2	Q8VBU2	Protein NDRG2	Ndrg2	1935
0	2969900	2728100	6027500	5363700	0	Rattus norvegicus				1	1	0	NaN	NaN	0	44,895	0	32,021	32328000	16	4	Q5M7A4	Q5M7A4	Ubiquitin-like modifier-activating enzyme 5	Uba5	1425
0	0	3169500	4958700	5838900	0	Rattus norvegicus				1	1	1	NaN	NaN	NaN	78,445	0	22,082	15389000	44	20	Q63448	Q63448	Peroxisomal acyl-coenzyme A oxidase 3	Acox3	1572
0	0	0	0	11047000	0	Rattus norvegicus				2	2	0	0,6	0,6	0	504,88	0,0014735	24,731	42275000	240	4	G3V928	G3V928	Prolow-density lipoprotein receptor-related protein 1	Lrp1	102
0	0	1435400	0	0	254140	Rattus norvegicus				1	1	0	NaN	NaN	0	51,072	0,0041744	NaN	5657200	23	6	Q5XI29	Q5XI29	Cleavage and polyadenylation specificity factor subunit 7	Cpsf7	1483
0	381680	583970	349040	0	370060	Rattus norvegicus				1	1	1	NaN	NaN	NaN	80,771	0	42,371	4263800	13	1	Q01714	Q01714	Transcription factor Sp1	Sp1	1175
0	0	0	0	0	506100	Rattus norvegicus				1	1	1	NaN	NaN	NaN	100,48	0,0010015	26,459	1306700	72	1	Q63560	Q63560	Microtubule-associated protein 6	Map6	1579
0	0	1054800	0	0	559770	Rattus norvegicus				1	1	1	NaN	NaN	NaN	49,817	0	30,458	3321100	27	1	O08587	O08587	Nuclear pore complex protein Nup50	Nup50	122
0	0	0	1938100	0	1268600	Rattus norvegicus				2	2	2	NaN	NaN	NaN	39,145	0,0050879	19,401	14555000	19	2	Q63530	Q63530	Phosphotriesterase-related protein	Pter	1578
0	1338700	0	1782400	0	1670600	Rattus norvegicus				1	1	0	NaN	NaN	0	78,758	0,0037825	21,106	4836300	25	1	A0A0G2JV04	A0A0G2JV04	ADP-ribosylation factor-binding protein	Gga3	0
0	3098200	2815500	2248600	2188200	1928700	Rattus norvegicus				1	1	1	NaN	NaN	NaN	22,612	0,0019342	22,957	25436000	15	4	Q497C3	Q497C3	Methyltransferase-like 26	Mettl26	1328
0	0	0	0	0	1961600	Rattus norvegicus				1	1	0	NaN	NaN	0	31,73	0,0067234	16,704	2883300	14	1	Q5XII9	Q5XII9	Mitochondrial fission regulator 1-like	Mtfr1l	1496
0	1638700	0	2112300	0	2242000	Rattus norvegicus				1	1	0	3	3	0	49,772	0,0050389	18,367	20785000	24	3	Q4V7E8	Q4V7E8	Leucine-rich repeat flightless-interacting protein 2	Lrrfip2	1367
0	1583700	4494300	1577800	1703700	2311300	Rattus norvegicus				2	2	0	NaN	NaN	0	53,309	0	74,241	43579000	23	40	Q5XIB2	Q5XIB2	Peptidyl-prolyl cis-trans isomerase CWC27 homolog	Cwc27	1489
0	2281400	3546000	2497200	2835200	2401300	Rattus norvegicus				1	1	0	5	5	0	37,642	0,0014888	25,545	29696000	18	2	Q91XU1	Q91XU1	Protein quaking	Qki	1972
0	2188300	1995600	0	2458400	2430100	Rattus norvegicus				1	1	1	NaN	NaN	NaN	15,49	0	16,347	29463000	7	17	Q75Q41	Q75Q41	Mitochondrial import receptor subunit TOM22 homolog	Tomm22	1762
0	1789000	2544000	2717300	0	2856000	Rattus norvegicus				2	2	0	NaN	NaN	0	61,523	0,0023855	21,976	22622000	29	3	Q5NDL0	Q5NDL0	EGF domain-specific O-linked N-acetylglucosamine transferase	Eogt	1438
0	2467200	2399800	5657800	2844700	2976500	Rattus norvegicus				1	1	1	NaN	NaN	NaN	27,691	0,0019286	22,709	39271000	17	3	Q9Z0T0	Q9Z0T0	Thiopurine S-methyltransferase	Tpmt	2282
0	3666900	5866000	2722100	3605500	3211500	Rattus norvegicus				1	1	0	NaN	NaN	0	72,488	0	57,943	32836000	30	14	D2XV59	D2XV59	GTP-binding protein 1	Gtpbp1	65
0	0	0	5314800	2854400	3440000	Rattus norvegicus				1	1	1	NaN	NaN	NaN	40,159	0,0050182	18,059	17628000	16	1	B0K019	B0K019	BAG family molecular chaperone regulator 1	Bag1	36
0	3607300	2774000	6445200	5843900	3576000	Rattus norvegicus				2	2	1	NaN	NaN	NaN	117,2	0	46,368	59920000	56	11	P97629	P97629	Leucyl-cystinyl aminopeptidase	Lnpep	1151
0	4119700	5198700	0	1421200	3628300	Rattus norvegicus				1	1	0	NaN	NaN	0	13,37	0	32,997	50015000	8	14	P50408	P50408	V-type proton ATPase subunit F	Atp6v1f	855
0	0	5360200	3188300	0	3803000	Rattus norvegicus				1	1	0	NaN	NaN	0	33,679	0	66,713	38182000	19	4	Q4QQR9	Q4QQR9	Protein MEMO1	Memo1	1359
0	4068200	4421800	4261400	5038400	3932800	Rattus norvegicus				3	3	2	NaN	NaN	NaN	54,081	0	48,925	64599000	21	25	P30839	P30839	Fatty aldehyde dehydrogenase	Aldh3a2	698
0	0	0	3946400	0	4134000	Rattus norvegicus				1	1	1	NaN	NaN	NaN	63,201	0,0041919	20,033	24250000	32	10	Q62920	Q62920	PDZ and LIM domain protein 5	Pdlim5	1555
0	3051100	5940100	7072900	5797100	4172900	Rattus norvegicus				2	2	1	NaN	NaN	NaN	43,892	0	53,589	115640000	22	43	Q62967	Q62967	Diphosphomevalonate decarboxylase	Mvd	1557
0	0	0	1676000	3855500	4213700	Rattus norvegicus				1	1	0	0,9	0,9	0	194,19	0,001005	26,661	29300000	87	5	Q9WVE9	Q9WVE9	Intersectin-1	Itsn1	2269
0	0	0	0	0	4622300	Rattus norvegicus				1	1	0	NaN	NaN	0	10,376	0	3,902	29140000	6	9	Q9WV97	Q9WV97	Mitochondrial import inner membrane translocase subunit Tim9	Timm9	2267
0	0	9195200	2719100	1881000	4874300	Rattus norvegicus				2	2	0	NaN	NaN	0	24,575	0,0005144	28,938	48942000	8	6	Q4QQV8	Q4QQV8	Charged multivesicular body protein 5	Chmp5	1360
0	5748300	0	3083500	4212300	7705300	Rattus norvegicus				1	1	0	NaN	NaN	0	76,962	0,0042333	2,066	47076000	35	4	P00388	P00388	NADPH--cytochrome P450 reductase	Por	348
0	5754600	5597400	7677200	9352400	8524700	Rattus norvegicus				1	1	0	NaN	NaN	0	37,998	0,0042273	2,061	70212000	17	12	P56603	P56603	Secretory carrier-associated membrane protein 1	Scamp1	928
0	0	3488300	0	3898800	9929000	Rattus norvegicus				1	1	1	NaN	NaN	NaN	25,203	0	57,241	33524000	14	9	Q9WUS0	Q9WUS0	Adenylate kinase 4, mitochondrial	Ak4	2263
0	2924600	2831200	3327200	3402700	10495000	Rattus norvegicus				1	1	0	NaN	NaN	0	46,742	0,00050582	27,427	47025000	24	6	P18266	P18266	Glycogen synthase kinase-3 beta	Gsk3b	568
0	0	0	3786400	0	11963000	Rattus norvegicus				4	1	1	NaN	NaN	NaN	69,285	0,0050926	19,517	47603000	25	2	O55012;Q05140	O55012	Phosphatidylinositol-binding clathrin assembly protein	Picalm	234
0	0	2739400	6199600	5254300	13643000	Rattus norvegicus				2	2	1	NaN	NaN	NaN	36,363	0	16,388	47728000	24	5	P14669	P14669	Annexin A3	Anxa3	521
1224400000	0	773820000	1149200000	0	1830700000	Mus musculus				4	1	0	NaN	NaN	0	42,004	0,0050691	18,901	8275100000	24	13	Q8BFZ3	Q8BFZ3	Beta-actin-like protein 2	Actbl2	1816
872310000	746330000	848120000	566440000	774730000	492630000	Mus musculus				19	19	0	56,1	56,1	0	50,151	0	323,31	32685000000	22	592	P05213	P05213	Tubulin alpha-1B chain	Tuba1b	392
599790000	609330000	555470000	519430000	591380000	658250000	Mus musculus				43	43	0	54,4	54,4	0	83,28	0	323,31	36107000000	40	1181	P11499	P11499	Heat shock protein HSP 90-beta	Hsp90ab1	480
468620000	619230000	449770000	480050000	465140000	473440000	Mus musculus				18	18	0	50,4	50,4	0	50,113	0	102,68	24459000000	23	644	P10126;P62631	P10126	Elongation factor 1-alpha 1	Eef1a1	460
317960000	469300000	396650000	456390000	382740000	510820000	Mus musculus				32	32	0	51,4	51,4	0	70,87	0	323,31	36175000000	37	978	P63017;P17156	P63017	Heat shock cognate 71 kDa protein	Hspa8	1050
303010000	368080000	333690000	397250000	572920000	426500000	Mus musculus				31	6	3	61,8	NaN	NaN	57,844	0	199,48	12504000000	36	246	P52480;P53657	P52480	Pyruvate kinase PKM	Pkm	881
243290000	372170000	529950000	424720000	416020000	359730000	Mus musculus				18	15	0	64,9	58	0	27,771	0	323,31	12156000000	19	257	P63101	P63101	14-3-3 protein zeta/delta	Ywhaz	1058
226510000	111970000	202620000	127430000	130990000	120700000	Mus musculus				5	5	2	NaN	NaN	NaN	30,831	0	171,15	2886700000	14	114	Q99020	Q99020	Heterogeneous nuclear ribonucleoprotein A/B	Hnrnpab	2017
175890000	296890000	263780000	235650000	156800000	238380000	Mus musculus				7	7	0	55	55	0	14,957	0	267,08	7000800000	9	211	P62962	P62962	Profilin-1	Pfn1	1045
152760000	122430000	289170000	270170000	88777000	287200000	Mus musculus				1	1	1	NaN	NaN	NaN	67,338	0,0050761	1,905	3736800000	32	12	Q8CE64	Q8CE64	Zinc finger protein 276	Znf276	1871
149010000	50276000	336320000	167230000	56919000	112220000	Mus musculus				3	3	0	NaN	NaN	0	15,328	0	53,964	1631600000	6	48	P84244;P84228;P68433;P02301	P84244;P84228;P68433;P02301	Histone H3.3;Histone H3.2;Histone H3.1;Histone H3.3C	H3f3a;Hist1h3b;Hist1h3a;H3f3c	358
147580000	170020000	209710000	232460000	188290000	169430000	Mus musculus				17	17	2	48,4	48,4	NaN	46,533	0	289,52	7914500000	25	357	P19324	P19324	Serpin H1	Serpinh1	580
141000000	75388000	83030000	107440000	96592000	118800000	Mus musculus				12	12	0	43,3	43,3	0	37,402	0	174,61	5592900000	19	261	O88569	O88569	Heterogeneous nuclear ribonucleoproteins A2/B1	Hnrnpa2b1	304
138870000	174300000	141880000	71374000	88990000	71907000	Mus musculus				4	4	0	NaN	NaN	0	23,59	0	42,64	1161500000	17	56	P35279;P61294;Q8BHD0	P35279;P61294	Ras-related protein Rab-6A;Ras-related protein Rab-6B	Rab6a;Rab6b	729
125920000	62482000	36897000	29403000	48781000	49873000	Mus musculus				7	7	0	NaN	NaN	0	32,904	0	19,535	1009200000	22	112	P48962;Q3V132	P48962	ADP/ATP translocase 1	Slc25a4	834
105960000	106490000	187850000	155900000	156930000	160510000	Mus musculus				8	6	3	33,8	NaN	NaN	24,693	0	125,69	2808000000	14	101	O70251	O70251	Elongation factor 1-beta	Eef1b	265
104930000	70107000	91336000	65932000	91443000	68568000	Mus musculus				19	19	2	NaN	NaN	NaN	110,45	0	323,31	2024700000	56	362	Q9ERK4	Q9ERK4	Exportin-2	Cse1l	2146
104810000	117840000	125430000	149480000	117540000	216660000	Mus musculus				5	5	0	39,4	39,4	0	23,596	0	77,816	4276800000	9	163	P34022	P34022	Ran-specific GTPase-activating protein	Ranbp1	719
104180000	126860000	120700000	155610000	161360000	150970000	Mus musculus				27	27	0	61,6	61,6	0	60,955	0	323,31	9487800000	36	694	P63038	P63038	60 kDa heat shock protein, mitochondrial	Hspd1	1054
103980000	94713000	80624000	78486000	105500000	94424000	Mus musculus				7	7	0	NaN	NaN	0	49,199	0	201,23	2364200000	25	201	O35737;P70333	O35737;P70333	Heterogeneous nuclear ribonucleoprotein H;Heterogeneous nuclear ribonucleoprotein H, N-terminally processed;Heterogeneous nuclear ribonucleoprotein H2	Hnrnph1;Hnrnph2	188
99542000	32187000	40872000	34751000	27251000	31525000	Mus musculus				5	5	0	NaN	NaN	0	20,732	0	49,444	750520000	14	92	P62717	P62717	60S ribosomal protein L18a	Rpl18a	1018
97869000	136230000	87477000	104460000	77317000	84640000	Mus musculus				8	8	4	NaN	NaN	NaN	109,94	0	38,917	1439000000	63	57	O70318;Q9WV92	O70318	Band 4.1-like protein 2	Epb41l2	268
96548000	159860000	115290000	87522000	149330000	87496000	Mus musculus				13	10	0	46,1	35,9	0	27,778	0	323,31	3608600000	18	233	P68254	P68254	14-3-3 protein theta	Ywhaq	1077
95506000	115500000	103640000	77236000	87883000	76283000	Mus musculus				20	20	0	44,2	44,2	0	50,906	0	277,79	3572200000	31	322	P54071	P54071	Isocitrate dehydrogenase [NADP], mitochondrial	Idh2	897
90953000	100590000	60225000	128530000	89316000	74511000	Mus musculus				13	13	0	65,8	65,8	0	35,73	0	323,31	2811700000	13	257	P62960;Q9Z2C8	P62960	Nuclease-sensitive element-binding protein 1	Ybx1	1044
84302000	90066000	113750000	99113000	81577000	86924000	Mus musculus				12	12	0	62,1	62,1	0	37,497	0	208,88	3749600000	20	239	P60335	P60335	Poly(rC)-binding protein 1	Pcbp1	941
83280000	48665000	80694000	42265000	52965000	47307000	Mus musculus				13	13	0	38,3	38,3	0	29,976	0	196,46	1820400000	16	208	P12970	P12970	60S ribosomal protein L7a	Rpl7a	498
80660000	91705000	55009000	50779000	45828000	35028000	Mus musculus				6	6	0	35,6	35,6	0	16,445	0	16,752	982110000	12	45	P14131	P14131	40S ribosomal protein S16	Rps16	516
79873000	10203000	7224500	3209600	0	0	Mus musculus				1	1	1	NaN	NaN	NaN	71,472	0,0050459	18,481	111750000	31	2	Q8K450	Q8K450	Sperm-associated antigen 16 protein	Spag16	1905
78668000	45358000	40663000	29424000	41310000	27635000	Mus musculus				5	5	0	NaN	NaN	0	23,464	0	25,522	824760000	17	73	P19253	P19253	60S ribosomal protein L13a	Rpl13a	579
75988000	36879000	44780000	37844000	75133000	32228000	Mus musculus				18	2	0	55,9	6	0	50,135	0	69,127	659960000	22	120	P68369;P05214	P68369;P05214	Tubulin alpha-1A chain;Tubulin alpha-3 chain	Tuba1a;Tuba3a	1079
71824000	45681000	43884000	40866000	56614000	46247000	Mus musculus				43	43	1	NaN	NaN	0,6	226,37	0	323,31	4055700000	127	720	Q8VDD5;Q02566;Q5SX39;A2AQP0;Q5SX40	Q8VDD5	Myosin-9	Myh9	1939
70047000	79750000	94093000	81445000	124030000	100700000	Mus musculus				8	7	0	29,2	NaN	0	45,345	0	90,709	2619900000	13	189	P28656	P28656	Nucleosome assembly protein 1-like 1	Nap1l1	673
68454000	78502000	61010000	38216000	47805000	56047000	Mus musculus				10	10	0	42	42	0	31,231	0	73,911	1770100000	22	173	P25444	P25444	40S ribosomal protein S2	Rps2	642
66842000	47556000	54010000	60208000	56040000	51606000	Mus musculus				11	11	2	NaN	NaN	4	58,004	0	131,52	2234600000	29	233	P80317;Q61390	P80317	T-complex protein 1 subunit zeta	Cct6a	1103
65975000	85815000	59244000	76707000	74350000	83866000	Mus musculus				16	12	0	59,8	50,4	0	28,211	0	323,31	3285100000	18	254	P68510	P68510	14-3-3 protein eta	Ywhah	1081
63666000	48354000	48864000	41622000	44421000	50351000	Mus musculus				17	17	0	31,6	31,6	0	60,629	0	111,28	2471400000	38	322	P80318	P80318	T-complex protein 1 subunit gamma	Cct3	1104
62847000	52722000	50613000	28993000	36487000	21125000	Mus musculus				11	11	0	39,9	39,9	0	55,238	0	72,086	1865000000	19	220	Q99KP6	Q99KP6	Pre-mRNA-processing factor 19	Prpf19	2032
62111000	62246000	49107000	37602000	55233000	45575000	Mus musculus				68	68	10	36,4	36,4	NaN	274,22	0	323,31	7663600000	161	1279	Q62261	Q62261	Spectrin beta chain, non-erythrocytic 1	Sptbn1	1530
61174000	47519000	76415000	74982000	66463000	57435000	Mus musculus				8	8	0	NaN	NaN	0	37,387	0	26,645	1506800000	23	142	Q93092	Q93092	Transaldolase	Taldo1	2006
60472000	62391000	77969000	87231000	76583000	79502000	Mus musculus				16	16	0	26	26	0	67,766	0	102,47	2790100000	40	226	P26041	P26041	Moesin	Msn	645
58422000	8037400	7535800	7820500	10314000	16449000	Mus musculus				9	9	0	46,6	46,6	0	32,351	0	135,58	633780000	18	99	Q60932	Q60932	Voltage-dependent anion-selective channel protein 1	Vdac1	1513
56678000	47006000	95503000	45409000	57515000	49655000	Mus musculus				9	9	0	39,5	39,5	0	35,608	0	279,43	1978900000	18	209	P63330	P63330	Serine/threonine-protein phosphatase 2A catalytic subunit alpha isoform	Ppp2ca	1071
54867000	97561000	84721000	108490000	105680000	94320000	Mus musculus				12	12	2	46,7	46,7	6	37,063	0	172,9	3654100000	17	313	O35887	O35887	Calumenin	Calu	201
53701000	40356000	44850000	26233000	33114000	28998000	Mus musculus				8	8	3	NaN	NaN	NaN	44,547	0	128,7	1259300000	17	204	Q921F2	Q921F2	TAR DNA-binding protein 43	Tardbp	1989
53136000	25050000	17208000	43573000	19005000	24073000	Mus musculus				9	7	0	46	36,3	0	24,893	0	44,571	959340000	11	98	P63158	P63158	High mobility group protein B1	Hmgb1	1059
52403000	60315000	59967000	74638000	71736000	61623000	Mus musculus				24	24	11	NaN	NaN	NaN	106,91	0	298,2	3231300000	51	426	Q8BHN3;REV__Q3T9X0	Q8BHN3	Neutral alpha-glucosidase AB	Ganab	1828
51602000	21921000	51084000	5626500	5819900	14335000	Mus musculus				1	1	0	NaN	NaN	0	18,562	0	21,752	245600000	9	22	O09167	O09167	60S ribosomal protein L21	Rpl21	140
51144000	6863700	4914300	6332800	2891600	11293000	Mus musculus				7	7	0	NaN	NaN	0	33,296	0	45,135	372950000	26	85	O35129	O35129	Prohibitin-2	Phb2	167
48420000	25125000	16600000	17590000	34295000	18639000	Mus musculus				2	1	0	NaN	NaN	0	40,619	0	21,37	248170000	21	36	P14426;P04223;P01901	P14426;P04223;P01901	H-2 class I histocompatibility antigen, D-K alpha chain;H-2 class I histocompatibility antigen, K-K alpha chain;H-2 class I histocompatibility antigen, K-B alpha chain	H2-D1;H2-K1	356
46703000	46151000	43797000	53824000	55614000	60880000	Mus musculus				15	15	4	31,9	31,9	NaN	59,555	0	187,36	2443200000	39	257	P42932	P42932	T-complex protein 1 subunit theta	Cct8	788
46124000	16643000	22490000	14279000	15918000	15746000	Mus musculus				9	9	1	NaN	NaN	NaN	77,648	0	28,246	634510000	52	130	Q9D0E1	Q9D0E1	Heterogeneous nuclear ribonucleoprotein M	Hnrnpm	2090
45526000	51981000	83808000	66204000	41193000	66299000	Mus musculus				11	11	10	NaN	NaN	NaN	58,792	0	125,82	2114100000	18	179	O08795	O08795	Glucosidase 2 subunit beta	Prkcsh	131
45363000	30411000	45662000	39359000	42173000	43144000	Mus musculus				13	1	0	50,6	NaN	0	28,673	0	NaN	429230000	19	27	P97371	P97371	Proteasome activator complex subunit 1	Psme1	1140
44611000	49644000	47344000	72679000	46375000	89279000	Mus musculus				12	12	4	34,1	34,1	NaN	55,758	0	224,28	1540600000	32	191	Q9CZN7	Q9CZN7	Serine hydroxymethyltransferase	Shmt2	2085
42358000	14570000	44318000	40272000	45596000	24013000	Mus musculus				2	2	0	NaN	NaN	0	26,313	0	210,9	425000000	11	43	Q80XU3	Q80XU3	Nuclear ubiquitous casein and cyclin-dependent kinase substrate 1	Nucks1	1796
42250000	27960000	36074000	21221000	16747000	16861000	Mus musculus				4	4	2	NaN	NaN	NaN	30,53	0	114,81	736320000	15	89	Q9CX86	Q9CX86	Heterogeneous nuclear ribonucleoprotein A0	Hnrnpa0	2078
41832000	37872000	29659000	32698000	32110000	51739000	Mus musculus				17	17	0	NaN	NaN	0	76,775	0	263,44	2206500000	39	332	Q3U0V1	Q3U0V1	Far upstream element-binding protein 2	Khsrp	1311
40505000	49459000	32693000	35836000	83685000	50531000	Mus musculus				6	6	0	38,7	38,7	0	27,855	0	211,16	2081600000	16	164	Q9Z2U0;Q9CWH6	Q9Z2U0;Q9CWH6	Proteasome subunit alpha type-7;Proteasome subunit alpha type-7-like	Psma7;Psma8	2301
40469000	20341000	24868000	14673000	16630000	15454000	Mus musculus				33	23	0	NaN	NaN	0	228,99	0	238,23	973000000	125	210	Q61879	Q61879	Myosin-10	Myh10	1524
40256000	29779000	25286000	18487000	40036000	27615000	Mus musculus				6	6	4	NaN	NaN	NaN	40,429	0	52,325	501880000	21	87	Q9DBH5	Q9DBH5	Vesicular integral-membrane protein VIP36	Lman2	2119
40155000	22490000	24085000	9340800	27846000	17257000	Mus musculus				3	3	2	NaN	NaN	NaN	119,27	0	33,522	234000000	48	56	Q8VI75	Q8VI75	Importin-4	Ipo4	1956
40095000	33923000	11166000	32830000	19876000	24220000	Mus musculus				5	1	1	NaN	6	6	33,316	0	11,168	473450000	22	46	Q9CPV4	Q9CPV4	Glyoxalase domain-containing protein 4	Glod4	2056
40032000	19361000	61154000	23790000	21757000	26614000	Mus musculus				4	4	0	29,2	29,2	0	26,372	0	55,583	470450000	14	40	O09061	O09061	Proteasome subunit beta type-1	Psmb1	137
39948000	41271000	37748000	20261000	32134000	28174000	Mus musculus				53	53	14	32,1	32,1	NaN	281,22	0	323,31	4395500000	143	807	Q8BTM8	Q8BTM8	Filamin-A	Flna	1849
39805000	30966000	20473000	39300000	27916000	47259000	Mus musculus				7	7	0	52,4	52,4	0	11,605	0	138,65	675980000	8	140	P62897	P62897	Cytochrome c, somatic	Cycs	1036
37923000	28303000	37290000	31293000	26407000	26294000	Mus musculus				14	14	5	NaN	NaN	NaN	176,07	0	76,83	1089300000	71	238	Q6NZJ6	Q6NZJ6	Eukaryotic translation initiation factor 4 gamma 1	Eif4g1	1703
37701000	44077000	28447000	23701000	31913000	23741000	Mus musculus				14	14	2	NaN	NaN	NaN	96,735	0	77,834	1516200000	47	294	P49717	P49717	DNA replication licensing factor MCM4	Mcm4	839
37468000	43002000	61099000	47330000	52281000	47893000	Mus musculus				11	11	0	57,7	57,7	0	32,967	0	94,296	1764700000	15	202	P47754	P47754	F-actin-capping protein subunit alpha-2	Capza2	815
36881000	17755000	7982600	22069000	18858000	13409000	Mus musculus				3	3	0	25	25	0	12,259	0	27,663	325820000	6	70	P84089	P84089	Enhancer of rudimentary homolog	Erh	1122
36705000	39325000	32135000	38730000	58615000	46965000	Mus musculus				5	1	1	37,5	NaN	NaN	17,208	0	52,949	507370000	12	29	P15532	P15532	Nucleoside diphosphate kinase A	Nme1	528
36662000	32293000	27044000	19452000	14272000	15452000	Mus musculus				5	5	1	31,4	31,4	NaN	26,94	0	47,907	523930000	15	88	O08583;Q9JJW6	O08583	THO complex subunit 4	Alyref	121
35895000	12590000	7036700	10425000	7815100	12862000	Mus musculus				11	3	1	NaN	NaN	NaN	50,09	0	12,108	159200000	22	24	Q922F4	Q922F4	Tubulin beta-6 chain	Tubb6	1994
35618000	30738000	43349000	74452000	63305000	52128000	Mus musculus				10	10	0	57,1	57,1	0	20,069	0	67,011	1798200000	11	383	P23927	P23927	Alpha-crystallin B chain	Cryab	626
35543000	11850000	18591000	11568000	9131600	9453100	Mus musculus				9	9	0	NaN	NaN	0	94,629	0	119,39	476440000	46	132	Q8K310	Q8K310	Matrin-3	Matr3	1900
35401000	17969000	21980000	16814000	25027000	21226000	Mus musculus				6	6	0	20	20	0	56,888	0	51,157	608750000	26	121	O70310	O70310	Glycylpeptide N-tetradecanoyltransferase 1	Nmt1	267
35197000	30197000	76224000	56910000	114660000	21290000	Mus musculus				6	6	2	NaN	NaN	NaN	40,024	0	43,475	1196900000	18	117	Q99J77	Q99J77	Sialic acid synthase	Nans	2024
34787000	33695000	31923000	23825000	33590000	22630000	Mus musculus				10	10	0	NaN	NaN	0	123,09	0	123,47	1081500000	58	217	Q6P5F9	Q6P5F9	Exportin-1	Xpo1	1710
34744000	46929000	59801000	51377000	40974000	53320000	Mus musculus				15	15	10	NaN	NaN	NaN	144,63	0	139,71	1725500000	57	316	Q5SUR0	Q5SUR0	Phosphoribosylformylglycinamidine synthase	Pfas	1458
34477000	49535000	34992000	36282000	28894000	20317000	Mus musculus				11	11	2	NaN	NaN	NaN	81,21	0	38,812	1078500000	47	153	Q61881	Q61881	DNA replication licensing factor MCM7	Mcm7	1525
34125000	4592100	5361500	5087200	4702000	7029500	Mus musculus				8	8	0	50,4	50,4	0	29,82	0	66,442	287260000	18	58	P67778	P67778	Prohibitin	Phb	1072
34120000	25367000	15518000	10288000	14059000	14969000	Mus musculus				9	9	5	NaN	NaN	8	82,406	0	62,846	649120000	47	101	P49718	P49718	DNA replication licensing factor MCM5	Mcm5	840
33974000	22633000	20355000	67553000	45955000	46115000	Mus musculus				1	1	0	NaN	NaN	0	10,458	0	100,03	494280000	6	38	P62075	P62075	Mitochondrial import inner membrane translocase subunit Tim13	Timm13	985
33326000	73958000	69473000	41997000	58606000	51412000	Mus musculus				16	16	2	NaN	NaN	2	123,59	0	80,346	1011000000	55	117	Q8BKC5;Q8BIV3	Q8BKC5	Importin-5	Ipo5	1836
33262000	45951000	34928000	21624000	25602000	20713000	Mus musculus				34	34	17	31	31	NaN	188,74	0	323,31	2251900000	93	408	Q9JKF1	Q9JKF1	Ras GTPase-activating-like protein IQGAP1	Iqgap1	2186
33061000	24123000	30567000	46472000	25069000	38594000	Mus musculus				5	5	2	NaN	NaN	NaN	46,852	0	37,515	818360000	24	137	Q9D1Q6	Q9D1Q6	Endoplasmic reticulum resident protein 44	Erp44	2100
32727000	37394000	64548000	65468000	81327000	50848000	Mus musculus				5	5	0	64,4	64,4	0	12,861	0	139,38	1185300000	8	119	P62774	P62774	Myotrophin	Mtpn	1022
31547000	33299000	28321000	19666000	25153000	18887000	Mus musculus				13	13	0	36,5	36,5	0	50,549	0	219,7	1270300000	26	260	O55131;Q9DA97	O55131	Septin-7	Septin7	238
31489000	37627000	36796000	33061000	42948000	36091000	Mus musculus				50	50	10	NaN	NaN	NaN	269,82	0	323,31	5309700000	151	1118	P26039;Q71LX4	P26039	Talin-1	Tln1	644
31422000	27223000	29074000	22194000	25178000	26524000	Mus musculus				16	16	4	NaN	NaN	NaN	102,08	0	163,4	1684100000	47	313	P97310	P97310	DNA replication licensing factor MCM2	Mcm2	1137
30848000	35168000	38370000	45790000	41702000	41702000	Mus musculus				6	6	0	41,2	41,2	0	26,511	0	80,323	1494800000	10	171	O55135	O55135	Eukaryotic translation initiation factor 6	Eif6	239
30743000	42860000	29977000	28369000	18692000	26733000	Mus musculus				23	23	1	34,1	34,1	NaN	74,237	0	137,31	1963400000	46	394	P48678	P48678	Prelamin-A/C;Lamin-A/C	Lmna	829
30665000	10750000	7688900	7047000	15269000	9795400	Mus musculus				8	8	0	NaN	NaN	0	49,027	0	20,794	295290000	22	59	O54734	O54734	Dolichyl-diphosphooligosaccharide--protein glycosyltransferase 48 kDa subunit	Ddost	225
30518000	27823000	29060000	17781000	23224000	22523000	Mus musculus				23	23	14	18	18	NaN	170,08	0	211,64	1164400000	94	292	Q8CGC7	Q8CGC7	Bifunctional glutamate/proline--tRNA ligase;Glutamate--tRNA ligase;Proline--tRNA ligase	Eprs	1875
30456000	29437000	30001000	21402000	33295000	22275000	Mus musculus				8	8	7	NaN	NaN	NaN	42,295	0	38,2	1098900000	18	112	Q9R0N0	Q9R0N0	Galactokinase	Galk1	2237
29874000	32762000	41066000	21825000	20643000	20937000	Mus musculus				21	21	6	35,7	35,7	NaN	91,545	0	277,16	2071900000	55	360	P25206	P25206	DNA replication licensing factor MCM3	Mcm3	639
29661000	26434000	19270000	21547000	28547000	12418000	Mus musculus				6	6	3	12	12	NaN	107,5	0	131,77	577490000	53	158	Q64737	Q64737	Trifunctional purine biosynthetic protein adenosine-3;Phosphoribosylamine--glycine ligase;Phosphoribosylformylglycinamidine cyclo-ligase;Phosphoribosylglycinamide formyltransferase	Gart	1616
29657000	28962000	32198000	13832000	20814000	15675000	Mus musculus				22	22	1	NaN	NaN	NaN	138,43	0	135,42	1264800000	76	209	Q8CIE6	Q8CIE6	Coatomer subunit alpha;Xenin;Proxenin	Copa	1881
29589000	36510000	31705000	42007000	36736000	38935000	Mus musculus				11	11	4	NaN	NaN	NaN	57,432	0	124,33	1201500000	35	156	Q61035	Q61035	Histidine--tRNA ligase, cytoplasmic	Hars	1515
29146000	32472000	11509000	21761000	9910900	26077000	Mus musculus				1	1	0	NaN	NaN	0	12,554	0	35,996	158510000	9	6	O55142	O55142	60S ribosomal protein L35a	Rpl35a	240
28882000	24734000	52689000	33973000	29421000	30686000	Mus musculus				8	8	0	34,6	34,6	0	36,539	0	77,908	818200000	15	151	P26516	P26516	26S proteasome non-ATPase regulatory subunit 7	Psmd7	652
28407000	22359000	21008000	13870000	27581000	18794000	Mus musculus				16	16	0	NaN	NaN	0	103,93	0	75,474	593460000	48	119	O35643	O35643	AP-1 complex subunit beta-1	Ap1b1	187
27995000	26281000	24985000	51214000	72800000	36854000	Mus musculus				2	2	2	33,3	33,3	33,3	10,152	0	12,099	910000000	4	19	P18608	P18608	Non-histone chromosomal protein HMG-14	Hmgn1	573
27929000	44791000	62349000	95270000	96570000	89114000	Mus musculus				4	4	3	NaN	NaN	NaN	64,697	0	103,74	1383900000	37	136	Q61576	Q61576	Peptidyl-prolyl cis-trans isomerase FKBP10	Fkbp10	1521
27224000	30603000	32668000	24148000	28768000	29507000	Mus musculus				12	12	0	37,5	37,5	0	50,213	0	264,77	1369800000	22	228	P60122	P60122	RuvB-like 1	Ruvbl1	939
26625000	19557000	11629000	31779000	27205000	23351000	Mus musculus				3	1	0	NaN	NaN	0	70,636	0	29,587	270630000	40	36	P16627	P16627	Heat shock 70 kDa protein 1-like	Hspa1l	548
26616000	26492000	30105000	11063000	13736000	16568000	Mus musculus				12	12	1	NaN	NaN	NaN	73,101	0	160,82	1128200000	40	242	Q62167;P16381;Q62095;Q61496	Q62167;P16381;Q62095	ATP-dependent RNA helicase DDX3X;Putative ATP-dependent RNA helicase Pl10;ATP-dependent RNA helicase DDX3Y	Ddx3x;D1Pas1;Ddx3y	1529
26402000	37704000	32770000	24777000	27092000	22517000	Mus musculus				7	7	4	NaN	NaN	NaN	46,839	0	57,498	838100000	30	137	Q9Z2I8	Q9Z2I8	Succinyl-CoA ligase [GDP-forming] subunit beta, mitochondrial	Suclg2	2296
26381000	12947000	13654000	34244000	25516000	26245000	Mus musculus				4	4	1	NaN	NaN	NaN	32,667	0	13,007	585810000	20	84	Q9D819	Q9D819	Inorganic pyrophosphatase	Ppa1	2108
26285000	28149000	19866000	29626000	26008000	29400000	Mus musculus				10	10	1	NaN	NaN	NaN	70,568	0	248,31	1178100000	35	155	Q9Z1F9	Q9Z1F9	SUMO-activating enzyme subunit 2	Uba2	2290
25782000	21659000	23977000	28312000	21094000	23600000	Mus musculus				11	11	0	54,2	54,2	0	28,729	0	103,24	1007800000	17	251	Q9QYB1	Q9QYB1	Chloride intracellular channel protein 4	Clic4	2224
24899000	38022000	47043000	30844000	46035000	42742000	Mus musculus				8	8	3	42	42	NaN	31,062	0	73,558	946730000	18	157	Q9CQ65	Q9CQ65	S-methyl-5-thioadenosine phosphorylase	Mtap	2057
24730000	16939000	11356000	8256400	11263000	10979000	Mus musculus				2	2	1	NaN	NaN	NaN	93,267	0	51,023	180930000	6	37	Q62425	Q62425	Cytochrome c oxidase subunit NDUFA4	Ndufa4	1536
24557000	14223000	17188000	4626400	12060000	16896000	Mus musculus				13	13	0	NaN	NaN	0	133,73	0	119,97	425820000	68	81	Q61543	Q61543	Golgi apparatus protein 1	Glg1	1519
24532000	15628000	4352500	11019000	16269000	19295000	Mus musculus				5	5	1	NaN	NaN	NaN	42,516	0	65,271	505050000	23	121	Q99JX4	Q99JX4	Eukaryotic translation initiation factor 3 subunit M	Eif3m	2029
24383000	17304000	25135000	32407000	31380000	31199000	Mus musculus				7	7	0	36,6	36,6	0	20,855	0	116,47	1013900000	10	171	P23198	P23198	Chromobox protein homolog 3	Cbx3	613
24311000	16041000	0	22005000	0	25608000	Mus musculus				8	1	1	NaN	2	2	53,514	0	30,371	183650000	27	9	Q9JLJ2	Q9JLJ2	4-trimethylaminobutyraldehyde dehydrogenase	Aldh9a1	2190
24189000	23115000	18550000	14272000	13817000	15473000	Mus musculus				5	5	1	31	31	NaN	23,412	0	54,479	531290000	14	84	P35278	P35278	Ras-related protein Rab-5C	Rab5c	728
23945000	60021000	10799000	37650000	102440000	65782000	Mus musculus				10	1	1	NaN	4	4	38,734	0	52,704	459380000	24	53	P10107	P10107	Annexin A1	Anxa1	458
23912000	29558000	28667000	38250000	26757000	35697000	Mus musculus				14	14	0	40,6	40,6	0	62,277	0	190,09	1961800000	33	279	O08553;P97427;Q62188	O08553	Dihydropyrimidinase-related protein 2	Dpysl2	119
23857000	28151000	20735000	10862000	10525000	13702000	Mus musculus				4	4	0	NaN	NaN	0	55,074	0	81,895	373540000	27	61	O09106	O09106	Histone deacetylase 1	Hdac1	138
23663000	36313000	29614000	38224000	43953000	29428000	Mus musculus				5	5	0	NaN	NaN	0	16,367	0	91,376	674240000	12	91	Q9D2M8	Q9D2M8	Ubiquitin-conjugating enzyme E2 variant 2	Ube2v2	2101
23525000	16939000	22894000	22001000	18608000	21996000	Mus musculus				15	7	0	36,9	NaN	0	46,402	0	62,283	610050000	23	105	P10630	P10630	Eukaryotic initiation factor 4A-II;Eukaryotic initiation factor 4A-II, N-terminally processed	Eif4a2	463
23349000	18210000	21910000	22068000	18309000	24702000	Mus musculus				12	11	1	NaN	NaN	2	66,785	0	248,28	921690000	39	173	P14733	P14733	Lamin-B1	Lmnb1	523
22975000	21157000	28179000	31511000	22901000	36100000	Mus musculus				8	8	0	30	30	0	43,512	0	74,643	1039200000	14	143	P54728	P54728	UV excision repair protein RAD23 homolog B	Rad23b	905
22696000	21026000	13615000	11230000	6462600	7765600	Mus musculus				8	2	0	NaN	NaN	0	42,281	0	98,384	227710000	23	50	Q8R5C5	Q8R5C5	Beta-centractin	Actr1b	1931
22652000	9132500	6131000	10576000	13274000	1432900	Mus musculus				3	3	0	NaN	NaN	0	27,855	0	NaN	201850000	15	59	Q9WV55;Q9QY76	Q9WV55	Vesicle-associated membrane protein-associated protein A	Vapa	2265
22607000	27601000	41493000	25736000	56709000	31755000	Mus musculus				5	5	0	NaN	NaN	0	25,053	0	15,153	481040000	14	45	P63073	P63073	Eukaryotic translation initiation factor 4E	Eif4e	1055
22570000	26945000	22094000	22336000	20280000	21478000	Mus musculus				21	21	5	NaN	NaN	NaN	92,866	0	226,54	1616600000	58	361	P97311	P97311	DNA replication licensing factor MCM6	Mcm6	1138
22410000	20555000	24358000	25536000	28073000	23651000	Mus musculus				18	18	2	NaN	NaN	NaN	103,32	0	122,27	1500700000	53	216	Q11011	Q11011	Puromycin-sensitive aminopeptidase	Npepps	1217
22381000	24756000	14564000	33357000	28059000	23939000	Mus musculus				4	4	0	20	20	0	28,405	0	11,794	440220000	14	65	O70435	O70435	Proteasome subunit alpha type-3	Psma3	270
22110000	7531500	11264000	6725900	4736700	5731300	Mus musculus				10	10	4	NaN	NaN	NaN	149,47	0	57,66	369650000	75	132	O70133	O70133	ATP-dependent RNA helicase A	Dhx9	261
22103000	9036200	11348000	10813000	8582700	13397000	Mus musculus				2	2	0	37,1	37,1	0	10,435	0	15,965	342110000	7	56	P99028	P99028	Cytochrome b-c1 complex subunit 6, mitochondrial	Uqcrh	1160
22080000	10231000	9384800	11353000	10776000	9718500	Mus musculus				7	7	0	NaN	NaN	0	114,86	0	68,457	315030000	54	57	O55143;Q8R429;Q64518	O55143	Sarcoplasmic/endoplasmic reticulum calcium ATPase 2	Atp2a2	241
21749000	17392000	23731000	12670000	11022000	13982000	Mus musculus				3	3	0	NaN	NaN	0	47,832	0	40,086	323190000	27	58	O88543	O88543	COP9 signalosome complex subunit 3	Cops3	301
21655000	25005000	27007000	35669000	37248000	37767000	Mus musculus				5	5	2	45,2	45,2	NaN	14,275	0	98,007	747680000	10	99	P56812	P56812	Programmed cell death protein 5	Pdcd5	929
21542000	4740400	8638400	2512900	6452300	6805900	Mus musculus				1	1	1	NaN	NaN	NaN	38,096	0	49,386	63603000	27	5	Q9D0F6	Q9D0F6	Replication factor C subunit 5	Rfc5	2091
21424000	19944000	17998000	18623000	39295000	25943000	Mus musculus				2	2	0	32	32	0	NaN	0	102,69	245380000	5	33	P63024;P63044	P63024;P63044	Vesicle-associated membrane protein 3;Vesicle-associated membrane protein 2	Vamp3;Vamp2	1051
21244000	18751000	28022000	17761000	20084000	19835000	Mus musculus				10	10	1	NaN	NaN	NaN	88,231	0	132,79	775120000	39	202	P09055	P09055	Integrin beta-1	Itgb1	440
21243000	43577000	11906000	22587000	55283000	49355000	Mus musculus				3	3	0	51,6	51,6	0	10,834	0	112,24	739370000	7	102	O35900	O35900	U6 snRNA-associated Sm-like protein LSm2	Lsm2	202
20974000	11348000	15338000	7003900	4772300	3872100	Mus musculus				9	5	0	NaN	NaN	0	72,399	0	38,983	268100000	35	58	Q501J6	Q501J6	Probable ATP-dependent RNA helicase DDX17	Ddx17	1375
20769000	38756000	0	66233000	72430000	32101000	Mus musculus				5	1	1	NaN	2	2	61,422	0	63,759	447400000	35	48	Q61207	Q61207	Prosaposin	Psap	1517
20698000	21755000	26889000	29613000	31833000	23768000	Mus musculus				14	14	0	34,9	34,9	0	61,417	0	200,27	1592200000	37	275	Q9D0F9	Q9D0F9	Phosphoglucomutase-1	Pgm1	2092
20677000	26852000	22552000	21260000	32803000	19544000	Mus musculus				11	11	0	40,4	40,4	0	46,284	0	90,588	1097900000	28	205	O88544	O88544	COP9 signalosome complex subunit 4	Cops4	302
20557000	8270800	13309000	22232000	19264000	7614700	Mus musculus				4	4	0	20	20	0	30,224	0	9,581	267850000	16	45	Q9CZ04	Q9CZ04	COP9 signalosome complex subunit 7a	Cops7a	2084
20048000	19281000	22074000	32209000	48949000	31203000	Mus musculus				7	7	4	NaN	NaN	NaN	38,113	0	185,89	858930000	16	177	Q05186	Q05186	Reticulocalbin-1	Rcn1	1188
19942000	11645000	13470000	18672000	25427000	37357000	Mus musculus				7	7	0	NaN	NaN	0	56,55	0	32,774	481680000	29	104	P62814;Q91YH6	P62814	V-type proton ATPase subunit B, brain isoform	Atp6v1b2	1024
19746000	10138000	8239900	11742000	10769000	10630000	Mus musculus				3	3	0	NaN	NaN	0	34,883	0	16,898	264910000	15	43	P42669	P42669	Transcriptional activator protein Pur-alpha	Pura	782
19491000	18884000	22256000	11889000	9471000	11815000	Mus musculus				10	10	6	NaN	NaN	NaN	101,43	0	144,66	545410000	49	95	Q68FL6	Q68FL6	Methionine--tRNA ligase, cytoplasmic	Mars	1632
19474000	23252000	19438000	22667000	15122000	23977000	Mus musculus				14	14	3	34,1	34,1	NaN	51,112	0	72,315	1056900000	28	250	Q9WTM5	Q9WTM5	RuvB-like 2	Ruvbl2	2254
19027000	20032000	35392000	12957000	9565500	12179000	Mus musculus				5	1	0	NaN	8	0	22,187	0	12,563	189360000	17	31	Q9D1G1	Q9D1G1	Ras-related protein Rab-1B	Rab1b	2096
18927000	16326000	18857000	8929100	13985000	9147400	Mus musculus				10	10	7	NaN	NaN	NaN	128,65	0	45,264	509120000	60	106	Q810B6	Q810B6	Rabankyrin-5	Ankfy1	1800
18915000	25152000	26873000	18398000	8745500	22051000	Mus musculus				6	6	2	20	20	NaN	51,828	0	27,196	455210000	25	88	P97855	P97855	Ras GTPase-activating protein-binding protein 1	G3bp1	1158
18843000	18500000	22575000	20590000	15327000	13685000	Mus musculus				8	8	0	21	21	0	49,548	0	94,706	418170000	26	133	O88685	O88685	26S protease regulatory subunit 6A	Psmc3	310
18798000	21237000	13427000	18062000	16205000	18341000	Mus musculus				5	5	4	NaN	NaN	NaN	34,567	0	60,951	382280000	19	70	O89079	O89079	Coatomer subunit epsilon	Cope	327
18794000	19146000	15322000	11393000	14951000	10976000	Mus musculus				13	13	7	NaN	NaN	NaN	134,19	0	67,353	571760000	61	100	Q8BMJ2	Q8BMJ2	Leucine--tRNA ligase, cytoplasmic	Lars	1840
18753000	26187000	14366000	29234000	18191000	22272000	Mus musculus				5	5	0	NaN	NaN	0	40,148	0	51,083	606230000	21	103	P55264	P55264	Adenosine kinase	Adk	918
18639000	20191000	20780000	28099000	36895000	27941000	Mus musculus				7	7	4	NaN	NaN	NaN	40,472	0	75,89	652630000	27	92	Q99K85	Q99K85	Phosphoserine aminotransferase	Psat1	2030
18353000	25645000	22537000	35544000	21797000	21941000	Mus musculus				3	3	0	39	39	0	13,17	0	19,753	568250000	9	88	P62869	P62869	Transcription elongation factor B polypeptide 2	Tceb2	1034
18281000	20230000	14358000	11242000	12981000	11822000	Mus musculus				4	4	0	NaN	NaN	0	47,744	0	19,411	440320000	21	48	O88712	O88712	C-terminal-binding protein 1	Ctbp1	312
18051000	23742000	20995000	19058000	26533000	13921000	Mus musculus				13	13	1	NaN	NaN	NaN	60,718	0	80,373	769070000	39	157	P14685	P14685	26S proteasome non-ATPase regulatory subunit 3	Psmd3	522
17937000	18776000	13821000	5904600	6437700	5198500	Mus musculus				10	9	1	NaN	NaN	NaN	97,679	0	43,337	246660000	48	46	Q9QXK3	Q9QXK3	Coatomer subunit gamma-2	Copg2	2219
17857000	20688000	18455000	8544400	9528000	12028000	Mus musculus				10	10	0	NaN	NaN	0	85,268	0	91,771	465920000	41	86	P47857	P47857	ATP-dependent 6-phosphofructokinase, muscle type	Pfkm	818
17834000	12927000	12560000	26101000	32329000	27022000	Mus musculus				9	9	5	38,1	38,1	NaN	33,995	0	90,054	927290000	18	111	Q64674	Q64674	Spermidine synthase	Srm	1615
17832000	25071000	19224000	13620000	16114000	17783000	Mus musculus				5	5	2	21	21	NaN	33,997	0	17,575	522030000	18	89	P31230	P31230	Aminoacyl tRNA synthase complex-interacting multifunctional protein 1;Endothelial monocyte-activating polypeptide 2	Aimp1	705
17773000	15324000	16260000	19984000	18312000	15063000	Mus musculus				15	15	1	NaN	NaN	NaN	83,355	0	105,31	1054700000	47	298	Q9D0R2	Q9D0R2	Threonine--tRNA ligase, cytoplasmic	Tars	2093
17665000	20086000	21981000	20191000	26959000	24207000	Mus musculus				3	3	2	46,9	46,9	NaN	90,303	0	75,558	487060000	4	119	Q4KML4	Q4KML4	Costars family protein ABRACL	Abracl	1357
17483000	10666000	12193000	6887500	13352000	11610000	Mus musculus				2	2	0	NaN	NaN	0	35,88	0	33,866	237800000	14	67	O88545	O88545	COP9 signalosome complex subunit 6	Cops6	303
17378000	12062000	16319000	11633000	11881000	11980000	Mus musculus				3	3	0	NaN	NaN	0	43,953	0	130,32	240360000	17	102	O54724	O54724	Polymerase I and transcript release factor	Ptrf	224
17164000	18269000	8009100	39023000	21165000	18088000	Mus musculus				8	8	1	41,2	41,2	NaN	26,201	0	57,394	761240000	13	174	Q62348	Q62348	Translin	Tsn	1531
17078000	8425100	11430000	8023700	7912000	8102000	Mus musculus				14	13	0	NaN	NaN	0	109,36	0	95,675	659010000	56	213	O08810	O08810	116 kDa U5 small nuclear ribonucleoprotein component	Eftud2	132
16990000	14621000	15970000	8041700	14204000	11412000	Mus musculus				15	15	3	NaN	NaN	NaN	243,24	0	83,442	530430000	111	129	B2RQC6	B2RQC6	CAD protein;Glutamine-dependent carbamoyl-phosphate synthase;Aspartate carbamoyltransferase;Dihydroorotase	Cad	50
16951000	22749000	13942000	14995000	13371000	11063000	Mus musculus				4	4	1	15	15	4	57,922	0	90,204	342640000	19	48	O35343	O35343	Importin subunit alpha-3	Kpna4	179
16791000	14416000	14887000	17063000	29027000	10945000	Mus musculus				13	13	10	NaN	NaN	NaN	144,27	0	45,483	529340000	67	115	Q8BU30	Q8BU30	Isoleucine--tRNA ligase, cytoplasmic	Iars	1853
16373000	18018000	11073000	15019000	11140000	21725000	Mus musculus				6	6	0	NaN	NaN	0	40,707	0	80,341	229300000	20	38	P68181	P68181	cAMP-dependent protein kinase catalytic subunit beta	Prkacb	1076
16224000	15485000	13075000	9086300	13736000	10244000	Mus musculus				11	11	1	NaN	NaN	NaN	100,11	0	181,43	591050000	56	112	P26231	P26231	Catenin alpha-1	Ctnna1	648
15992000	11542000	15279000	13483000	16141000	16109000	Mus musculus				12	12	3	NaN	NaN	NaN	87,265	0	43,44	473860000	48	110	Q9Z110	Q9Z110	Delta-1-pyrroline-5-carboxylate synthase;Glutamate 5-kinase;Gamma-glutamyl phosphate reductase	Aldh18a1	2286
15917000	6380500	7443900	3891400	7401000	7158700	Mus musculus				1	1	1	NaN	NaN	NaN	43,131	0,0050297	18,257	55773000	17	15	Q8K2C9	Q8K2C9	Very-long-chain (3R)-3-hydroxyacyl-CoA dehydratase 3	Hacd3	1894
15908000	11032000	7322700	12057000	10739000	9401100	Mus musculus				4	4	1	NaN	NaN	NaN	38,092	0	58,522	303620000	22	69	Q99L45	Q99L45	Eukaryotic translation initiation factor 2 subunit 2	Eif2s2	2033
15696000	9489000	9675200	9824800	8773300	8335300	Mus musculus				4	4	0	NaN	NaN	0	49,654	0	53,644	106600000	29	12	P84091	P84091	AP-2 complex subunit mu	Ap2m1	1123
15526000	9104600	12373000	4890900	2948400	3555000	Mus musculus				4	4	0	NaN	NaN	0	30,891	0	95,218	178150000	14	29	O35326	O35326	Serine/arginine-rich splicing factor 5	Srsf5	178
15462000	13953000	14069000	10232000	10969000	14057000	Mus musculus				3	3	1	22	22	NaN	25,086	0	41,928	292720000	11	55	Q9DBZ5	Q9DBZ5	Eukaryotic translation initiation factor 3 subunit K	Eif3k	2122
15416000	8645200	16335000	21005000	11840000	21260000	Mus musculus				5	5	4	NaN	NaN	7	73,12	0	12,851	424060000	28	73	P23780;Q8VC60	P23780	Beta-galactosidase	Glb1	624
15351000	13855000	18555000	11838000	20898000	10236000	Mus musculus				3	3	3	NaN	NaN	NaN	42,598	0	68,897	247620000	23	41	Q60854	Q60854	Serpin B6	Serpinb6	1511
15171000	9655700	6197600	12968000	11770000	16794000	Mus musculus				6	6	1	NaN	NaN	NaN	40,301	0	62,869	313130000	17	95	P51863	P51863	V-type proton ATPase subunit d 1	Atp6v0d1	875
15159000	13234000	9346000	11134000	15465000	10808000	Mus musculus				6	6	0	NaN	NaN	0	116,05	0	59,264	354660000	41	98	Q91YE6	Q91YE6	Importin-9	Ipo9	1976
15089000	13654000	16957000	13274000	10706000	17720000	Mus musculus				7	7	0	NaN	NaN	0	56,784	0	133,76	495030000	34	120	O35841	O35841	Apoptosis inhibitor 5	Api5	197
15087000	4601500	3616800	2945800	3233100	3910400	Mus musculus				7	7	2	NaN	NaN	NaN	113,84	0	29,804	264060000	47	51	Q61941	Q61941	NAD(P) transhydrogenase, mitochondrial	Nnt	1527
14942000	12392000	13806000	15291000	13752000	16860000	Mus musculus				5	5	2	NaN	NaN	NaN	61,174	0	34,947	452570000	28	118	Q8BFR4	Q8BFR4	N-acetylglucosamine-6-sulfatase	Gns	1813
14784000	5641400	3161400	9239600	7198500	8148900	Mus musculus				4	4	1	NaN	NaN	NaN	23,384	0	13,921	126700000	9	53	Q9DD18	Q9DD18	D-tyrosyl-tRNA(Tyr) deacylase 1	Dtd1	2128
14721000	25898000	23763000	16874000	16197000	12566000	Mus musculus				13	8	0	24	NaN	0	68,542	0	79,893	412430000	39	107	P26043	P26043	Radixin	Rdx	646
14671000	13063000	15339000	22570000	30126000	18325000	Mus musculus				6	6	0	42	42	0	20,605	0	250,92	489740000	9	126	Q3UHX2	Q3UHX2	28 kDa heat- and acid-stable phosphoprotein	Pdap1	1317
14567000	8864500	17809000	10377000	11258000	14262000	Mus musculus				9	9	2	NaN	NaN	5	84,939	0	95,102	389400000	41	85	Q00PI9	Q00PI9	Heterogeneous nuclear ribonucleoprotein U-like protein 2	Hnrnpul2	1167
14494000	16300000	22350000	14479000	10512000	18888000	Mus musculus				11	11	1	NaN	NaN	NaN	88,544	0	46,099	785050000	40	145	Q8K4Z5	Q8K4Z5	Splicing factor 3A subunit 1	Sf3a1	1908
14444000	12719000	23602000	8034000	9729800	7100700	Mus musculus				14	14	10	NaN	NaN	7	235,63	0	99,342	429300000	135	76	E9Q7G0	E9Q7G0	Nuclear mitotic apparatus protein 1	Numa1	87
14423000	13683000	12671000	10766000	14027000	9138000	Mus musculus				20	16	9	NaN	NaN	6	277,82	0	45,384	535260000	146	78	Q80X90	Q80X90	Filamin-B	Flnb	1795
14423000	8853000	0	7395500	66256000	15386000	Mus musculus				26	1	1	NaN	0,3	0,3	534,18	0,0071111	15,902	126310000	342	8	Q9QXS1	Q9QXS1	Plectin	Plec	2221
14411000	17675000	20653000	24608000	11312000	19688000	Mus musculus				5	5	1	34,8	34,8	NaN	24,936	0	172,11	438880000	14	111	Q9D8B3	Q9D8B3	Charged multivesicular body protein 4b	Chmp4b	2111
14286000	12453000	7671700	17555000	13898000	14387000	Mus musculus				4	4	0	NaN	NaN	0	37,548	0	81,902	268360000	20	60	O35864	O35864	COP9 signalosome complex subunit 5	Cops5	199
14281000	6381300	12003000	3736300	4371700	4344000	Mus musculus				8	8	7	NaN	NaN	NaN	273,81	0	15,225	206540000	124	47	Q07113	Q07113	Cation-independent mannose-6-phosphate receptor	Igf2r	1196
14145000	11360000	6599400	15787000	7827500	11777000	Mus musculus				5	1	0	NaN	NaN	0	40,57	0	94,061	93882000	20	29	P05132	P05132	cAMP-dependent protein kinase catalytic subunit alpha	Prkaca	388
14138000	15529000	12555000	25709000	12792000	15432000	Mus musculus				3	3	1	35,1	35,1	NaN	12,811	0	15,537	496910000	8	64	Q9JJU8	Q9JJU8	SH3 domain-binding glutamic acid-rich-like protein	Sh3bgrl	2181
14115000	32032000	24659000	7136200	9406800	13963000	Mus musculus				7	7	0	23	23	0	47,408	0	26,199	262750000	22	56	P54775	P54775	26S protease regulatory subunit 6B	Psmc4	908
14063000	34020000	44893000	15270000	14560000	30096000	Mus musculus				2	2	0	NaN	NaN	0	19,462	0	30,585	815090000	7	74	P63028	P63028	Translationally-controlled tumor protein	Tpt1	1052
13716000	4845700	0	4472000	5860400	6104900	Mus musculus				1	1	1	NaN	NaN	NaN	158,23	0	37,231	40554000	63	20	Q9Z0W3	Q9Z0W3	Nuclear pore complex protein Nup160	Nup160	2285
13705000	9725700	5263600	9816800	16497000	10894000	Mus musculus				7	7	0	NaN	NaN	0	60,248	0	120,02	502610000	28	119	Q3UEB3	Q3UEB3	Poly(U)-binding-splicing factor PUF60	Puf60	1315
13696000	12962000	0	9067900	13723000	10300000	Mus musculus				1	1	1	NaN	NaN	NaN	72,037	0,0067476	17,011	131240000	42	3	P09922	P09922	Interferon-induced GTP-binding protein Mx1	Mx1	449
13634000	8138200	6931100	29705000	23076000	12294000	Mus musculus				4	4	2	29	29	NaN	25,147	0	22,047	315540000	17	76	Q62446	Q62446	Peptidyl-prolyl cis-trans isomerase FKBP3	Fkbp3	1537
13574000	14701000	33015000	8569300	18737000	11815000	Mus musculus				3	3	1	NaN	NaN	NaN	43,214	0	48,852	296120000	13	64	Q9JII5	Q9JII5	DAZ-associated protein 1	Dazap1	2171
13550000	14918000	9064300	8780500	9851200	8886800	Mus musculus				4	4	2	NaN	NaN	NaN	33,363	0	25,67	221500000	17	32	O55125	O55125	Protein NipSnap homolog 1	Nipsnap1	237
13522000	17546000	20154000	6780900	9842600	19169000	Mus musculus				4	4	1	NaN	NaN	NaN	38,117	0	11,935	179380000	24	45	Q8BK64;Q8N9S3	Q8BK64	Activator of 90 kDa heat shock protein ATPase homolog 1	Ahsa1	1833
13451000	13975000	31201000	5096500	3097600	5214100	Mus musculus				6	6	6	NaN	NaN	NaN	70,095	0	20,987	160150000	36	15	Q8VEH5	Q8VEH5	EPM2A-interacting protein 1	Epm2aip1	1949
13388000	15570000	22016000	14192000	7307500	11038000	Mus musculus				1	1	0	NaN	NaN	0	12,473	0,00050607	27,456	120530000	8	19	P83940	P83940	Transcription elongation factor B polypeptide 1	Tceb1	1119
13132000	20612000	21256000	17074000	33724000	22118000	Mus musculus				3	1	1	NaN	NaN	NaN	33,524	0	14,994	291490000	20	30	Q9CY64	Q9CY64	Biliverdin reductase A	Blvra	2082
13004000	11059000	13086000	6266100	8275700	7629800	Mus musculus				8	8	7	NaN	NaN	NaN	57,927	0	79,553	447960000	28	127	P52293	P52293	Importin subunit alpha-1	Kpna2	878
12927000	18774000	15839000	8951600	8035600	8155400	Mus musculus				10	10	1	NaN	NaN	NaN	54,191	0	28,253	483930000	29	87	P54823	P54823	Probable ATP-dependent RNA helicase DDX6	Ddx6	911
12900000	11749000	16170000	9957500	9079200	15765000	Mus musculus				6	6	1	NaN	NaN	NaN	59,964	0	32,497	347970000	24	72	O35345;Q60960	O35345;Q60960	Importin subunit alpha-7;Importin subunit alpha-5;Importin subunit alpha-5, N-terminally processed	Kpna6;Kpna1	180
12884000	18387000	13593000	14361000	18289000	14040000	Mus musculus				13	13	1	31,9	31,9	NaN	45,536	0	49,334	601640000	29	170	Q99JI4	Q99JI4	26S proteasome non-ATPase regulatory subunit 6	Psmd6	2027
12875000	16547000	15043000	9372800	13728000	12219000	Mus musculus				8	8	2	NaN	NaN	NaN	86,436	0	239,56	502860000	39	149	Q9D662	Q9D662	Protein transport protein Sec23B	Sec23b	2104
12833000	14121000	4057200	31351000	14346000	18889000	Mus musculus				7	7	1	NaN	NaN	2	61,249	0	42,539	416160000	28	100	Q60598	Q60598	Src substrate cortactin	Cttn	1508
12709000	14633000	16218000	7919400	9241400	5759600	Mus musculus				7	7	3	NaN	NaN	NaN	63,589	0	38,38	213170000	36	44	Q505F5	Q505F5	Leucine-rich repeat-containing protein 47	Lrrc47	1377
12540000	14062000	8631000	11356000	15876000	15838000	Mus musculus				5	5	3	NaN	NaN	NaN	52,895	0	78,545	369300000	34	117	Q9D8W5	Q9D8W5	26S proteasome non-ATPase regulatory subunit 12	Psmd12	2114
12522000	7443000	14935000	5753200	10680000	8517500	Mus musculus				4	4	1	NaN	NaN	NaN	76,221	0	25,268	166580000	42	22	Q61584	Q61584	Fragile X mental retardation syndrome-related protein 1	Fxr1	1522
12497000	7851900	14307000	16106000	11828000	12155000	Mus musculus				5	5	3	NaN	NaN	NaN	55,971	0	80,792	307010000	29	12	Q8BJY1	Q8BJY1	26S proteasome non-ATPase regulatory subunit 5	Psmd5	1832
12454000	11773000	16232000	13717000	11629000	9614300	Mus musculus				9	9	0	NaN	NaN	0	102,36	0	75,419	456230000	38	154	Q8BFY9	Q8BFY9	Transportin-1	Tnpo1	1815
12429000	4839400	5520900	3842000	5632000	5035600	Mus musculus				6	6	2	NaN	NaN	NaN	290,71	0	11,726	99324000	132	27	P70398	P70398	Probable ubiquitin carboxyl-terminal hydrolase FAF-X	Usp9x	1089
12302000	10500000	5976300	7442600	7036700	5645700	Mus musculus				2	1	1	NaN	NaN	NaN	41,103	0	94,185	73134000	20	26	P03991	P03991	H-2 class I histocompatibility antigen, K-W28 alpha chain	H2-K1	367
12298000	5149400	3434800	15534000	5271300	4583700	Mus musculus				4	3	2	NaN	NaN	6	67,317	0	NaN	136210000	42	36	P21619	P21619	Lamin-B2	Lmnb2	603
12234000	13796000	14480000	12021000	12337000	15579000	Mus musculus				6	6	1	NaN	NaN	NaN	116,8	0	38,846	430310000	32	95	Q80X50	Q80X50	Ubiquitin-associated protein 2-like	Ubap2l	1794
12150000	6782500	4077800	2778300	3260600	4577600	Mus musculus				1	1	1	NaN	NaN	NaN	28,263	0	32,174	47451000	10	9	Q8BXV2	Q8BXV2	BRI3-binding protein	Bri3bp	1857
12120000	16842000	8565900	12617000	11015000	11400000	Mus musculus				5	5	1	NaN	NaN	NaN	52,292	0	64,267	331000000	26	46	P13439	P13439	Uridine 5-monophosphate synthase;Orotate phosphoribosyltransferase;Orotidine 5-phosphate decarboxylase	Umps	504
11910000	16304000	5213800	21832000	24578000	27980000	Mus musculus				3	3	1	NaN	NaN	NaN	24,313	0	19,795	345050000	10	79	Q62393	Q62393	Tumor protein D52	Tpd52	1534
11858000	0	5829100	0	7578600	9522600	Mus musculus				1	1	1	4	4	4	53,076	0	36,297	58911000	32	4	Q8C5Q4	Q8C5Q4	G-rich sequence factor 1	Grsf1	1863
11774000	5536300	4266300	2845500	3752300	4370200	Mus musculus				1	1	0	NaN	NaN	0	23,553	0	39,343	50875000	11	2	P63321	P63321	Ras-related protein Ral-A	Rala	1070
11726000	17881000	14623000	12144000	15111000	20972000	Mus musculus				7	6	2	NaN	14	NaN	52,6	0	80,929	394750000	28	120	P50431	P50431	Serine hydroxymethyltransferase, cytosolic	Shmt1	858
11725000	22750000	29179000	9764900	14990000	16764000	Mus musculus				5	5	0	38,2	38,2	0	21,258	0	40,41	447920000	9	98	P60766;Q8R527;Q9ER71	P60766	Cell division control protein 42 homolog	Cdc42	946
11693000	8215400	9965500	7417100	7460900	10591000	Mus musculus				6	6	2	NaN	NaN	NaN	61,48	0	25,167	172710000	32	38	Q9EQP2	Q9EQP2	EH domain-containing protein 4	Ehd4	2137
11589000	9542300	14723000	8456300	8251300	5630900	Mus musculus				8	8	1	NaN	NaN	NaN	123,97	0	29,805	304660000	61	49	Q9EPU0	Q9EPU0	Regulator of nonsense transcripts 1	Upf1	2135
11579000	8173600	5660800	15407000	6732200	10692000	Mus musculus				5	5	1	13	13	NaN	50,41	0	80,921	201040000	24	28	Q5FWK3	Q5FWK3	Rho GTPase-activating protein 1	Arhgap1	1409
11559000	13726000	10238000	6293900	19198000	7228700	Mus musculus				4	4	1	NaN	NaN	3	47,447	0	30,366	289090000	20	66	Q9Z2N8;Q99MR0	Q9Z2N8	Actin-like protein 6A	Actl6a	2299
11545000	21960000	5348700	6636700	10792000	6076800	Mus musculus				2	2	1	NaN	NaN	NaN	83,156	0	40,151	97526000	48	18	Q9WUT3;P18653;P18654	Q9WUT3;P18653;P18654	Ribosomal protein S6 kinase alpha-2;Ribosomal protein S6 kinase alpha-1;Ribosomal protein S6 kinase alpha-3	Rps6ka2;Rps6ka1;Rps6ka3	2264
11506000	11998000	15756000	13312000	16812000	15257000	Mus musculus				2	2	0	NaN	NaN	0	28,567	0	14,099	224630000	15	52	Q9QZ23	Q9QZ23	NFU1 iron-sulfur cluster scaffold homolog, mitochondrial	Nfu1	2228
11497000	20257000	11369000	9826600	14016000	16684000	Mus musculus				4	4	1	NaN	NaN	NaN	71,543	0	66,285	300860000	24	100	Q7M6Y3;Q61548	Q7M6Y3	Phosphatidylinositol-binding clathrin assembly protein	Picalm	1771
11480000	11895000	17096000	3525500	14603000	4474300	Mus musculus				13	1	1	NaN	NaN	NaN	66,612	0	38,646	111540000	32	34	Q8QZY1	Q8QZY1	Eukaryotic translation initiation factor 3 subunit L	Eif3l	1917
11422000	1658400	14825000	10375000	0	9678600	Mus musculus				3	3	2	NaN	NaN	NaN	19,859	0,0037771	20,985	91311000	15	7	Q9D1M4	Q9D1M4	Eukaryotic translation elongation factor 1 epsilon-1	Eef1e1	2099
11421000	9311200	22461000	19694000	14956000	10846000	Mus musculus				3	3	0	NaN	NaN	0	34,958	0	39,327	218650000	19	56	P07607	P07607	Thymidylate synthase	Tyms	419
11412000	10983000	5969300	11403000	21104000	20079000	Mus musculus				5	5	2	NaN	NaN	NaN	38,884	0	53,611	309080000	23	105	Q99J36	Q99J36	THUMP domain-containing protein 1	Thumpd1	2022
11384000	9603800	6615300	6477100	12036000	10175000	Mus musculus				4	2	0	37,3	NaN	0	18,709	0	21,79	131690000	13	48	P45591	P45591	Cofilin-2	Cfl2	793
11341000	10479000	16677000	9312200	9804500	11769000	Mus musculus				7	7	3	NaN	NaN	NaN	117,37	0	40,432	400170000	63	114	Q8K411	Q8K411	Presequence protease, mitochondrial	Pitrm1	1904
11307000	6934800	5941400	19884000	10543000	17490000	Mus musculus				3	3	1	NaN	NaN	NaN	18,37	0	129,26	223140000	11	63	Q9QUR7	Q9QUR7	Peptidyl-prolyl cis-trans isomerase NIMA-interacting 1	Pin1	2213
11273000	12039000	13221000	7018000	8818100	10138000	Mus musculus				11	11	6	NaN	NaN	NaN	63,53	0	191,23	517990000	32	138	P46061	P46061	Ran GTPase-activating protein 1	Rangap1	801
11234000	4917500	10170000	6147200	7487700	5184500	Mus musculus				4	4	2	NaN	NaN	NaN	96,001	0	129,49	142130000	45	20	Q8VDM6	Q8VDM6	Heterogeneous nuclear ribonucleoprotein U-like protein 1	Hnrnpul1	1940
11230000	13360000	12833000	13424000	20912000	14072000	Mus musculus				11	11	0	NaN	NaN	0	76,723	0	101,59	549790000	42	145	Q3THK7	Q3THK7	GMP synthase [glutamine-hydrolyzing]	Gmps	1307
11094000	13081000	21998000	13393000	20267000	23690000	Mus musculus				3	3	0	36,5	36,5	0	16,062	0	26,308	516050000	8	58	Q9CR86	Q9CR86	Calcium-regulated heat stable protein 1	Carhsp1	2065
11071000	10442000	14023000	5277700	10623000	7194600	Mus musculus				10	10	0	15	15	0	91,006	0	20,689	399490000	43	55	O35286	O35286	Pre-mRNA-splicing factor ATP-dependent RNA helicase DHX15	Dhx15	176
11054000	8685400	8005800	11097000	10871000	8390600	Mus musculus				5	5	0	26	26	0	24,74	0	88,843	183840000	13	48	O08547	O08547	Vesicle-trafficking protein SEC22b	Sec22b	118
10995000	6476300	2835800	1266500	1566800	1623700	Mus musculus				2	2	1	NaN	NaN	0,7	215,99	0	38,947	40869000	94	6	P53995	P53995	Anaphase-promoting complex subunit 1	Anapc1	894
10953000	14681000	11067000	17120000	14642000	12907000	Mus musculus				9	9	0	NaN	NaN	0	57,229	0	152,97	491340000	29	132	Q5XJY5	Q5XJY5	Coatomer subunit delta	Arcn1	1505
10924000	6158900	2877800	2541900	2671300	3216500	Mus musculus				1	1	1	NaN	NaN	NaN	33,188	0,0019399	23,323	38951000	19	6	Q64012	Q64012	RNA-binding protein Raly	Raly	1593
10871000	6023600	3071400	1894000	2478700	3550600	Mus musculus				9	9	2	5	5	1	293,02	0	42,521	140070000	173	35	E9PVA8	E9PVA8	eIF-2-alpha kinase activator	Gcn1	86
10835000	10530000	17867000	26910000	10510000	15163000	Mus musculus				3	3	0	34,6	34,6	0	89,723	0	32,45	247990000	7	70	P29595	P29595	NEDD8	Nedd8	686
10786000	3962500	6532400	3580300	2686100	3300800	Mus musculus				3	3	0	NaN	NaN	0	63,845	0	85,767	53118000	27	5	Q80WJ7	Q80WJ7	Protein LYRIC	Mtdh	1791
10771000	15742000	18897000	15483000	11530000	13354000	Mus musculus				7	7	0	31,9	31,9	0	35,49	0	43,286	556140000	18	98	P28352	P28352	DNA-(apurinic or apyrimidinic site) lyase;DNA-(apurinic or apyrimidinic site) lyase, mitochondrial	Apex1	670
10755000	10882000	20341000	21508000	19092000	42163000	Mus musculus				4	4	4	NaN	NaN	NaN	53,844	0	41,879	554380000	22	96	P16675	P16675	Lysosomal protective protein;Lysosomal protective protein 32 kDa chain;Lysosomal protective protein 20 kDa chain	Ctsa	550
10747000	8210800	5921400	4122400	6539100	2402800	Mus musculus				3	3	2	NaN	NaN	NaN	106,86	0	79,137	116840000	54	13	Q52KI8	Q52KI8	Serine/arginine repetitive matrix protein 1	Srrm1	1379
10664000	5909900	9334600	5300800	8950900	5264400	Mus musculus				4	4	4	NaN	NaN	NaN	39,776	0	12,651	132290000	17	41	Q9D880	Q9D880	Mitochondrial import inner membrane translocase subunit TIM50	Timm50	2110
10576000	4281600	5299400	7072900	6274800	7421400	Mus musculus				2	2	1	NaN	NaN	NaN	21,918	0	23,33	117010000	14	35	Q64520	Q64520	Guanylate kinase	Guk1	1609
10501000	12483000	11959000	11513000	8163000	10629000	Mus musculus				5	5	1	NaN	NaN	NaN	22,223	0	99,44	393520000	14	121	Q9D0B6	Q9D0B6	Protein PBDC1	Pbdc1	2089
10492000	14271000	10522000	11753000	11175000	11394000	Mus musculus				8	8	2	NaN	NaN	NaN	50,02	0	86,04	452840000	27	101	P46664	P46664	Adenylosuccinate synthetase isozyme 2	Adss	807
10437000	19495000	13072000	19755000	32172000	32688000	Mus musculus				7	7	4	NaN	NaN	NaN	54,079	0	71,024	616880000	22	105	P97384	P97384	Annexin A11	Anxa11	1142
10355000	16148000	31458000	23909000	1635700	16555000	Mus musculus				1	1	0	NaN	NaN	0	12,215	0	30,167	184040000	7	17	P47964	P47964	60S ribosomal protein L36	Rpl36	821
10341000	10705000	20212000	9345300	9722200	14423000	Mus musculus				7	7	1	NaN	NaN	NaN	68,325	0	18,025	266130000	37	27	P50516	P50516	V-type proton ATPase catalytic subunit A	Atp6v1a	862
10309000	0	0	5536500	0	0	Mus musculus				2	2	1	NaN	NaN	NaN	13,527	0	34,298	70642000	8	7	Q9D855	Q9D855	Cytochrome b-c1 complex subunit 7	Uqcrb	2109
10277000	13251000	13465000	9978800	16197000	11486000	Mus musculus				6	6	0	NaN	NaN	0	53,932	0	127,79	329220000	34	70	Q61655;Q9QY15	Q61655	ATP-dependent RNA helicase DDX19A	Ddx19a	1523
10236000	3508100	5877600	1543800	1147300	1707300	Mus musculus				7	7	1	NaN	NaN	NaN	55,983	0	51,987	98235000	32	21	Q8BK67	Q8BK67	Protein RCC2	Rcc2	1834
10156000	9800500	0	10844000	15104000	8522100	Mus musculus				4	3	3	NaN	NaN	NaN	32,549	0	70,728	154860000	17	13	O88958	O88958	Glucosamine-6-phosphate isomerase 1	Gnpda1	320
10123000	12012000	16895000	15696000	9188100	27162000	Mus musculus				3	3	2	0,4	0,4	0,2	966,58	0,008359	15,228	288020000	497	8	A2AAJ9	A2AAJ9	Obscurin	Obscn	11
10079000	11139000	12991000	11611000	13517000	11204000	Mus musculus				4	4	2	NaN	NaN	NaN	21,708	0	26,402	209680000	10	34	Q9DB15	Q9DB15	39S ribosomal protein L12, mitochondrial	Mrpl12	2117
10064000	11808000	9595300	13746000	12699000	7253200	Mus musculus				4	4	1	NaN	NaN	NaN	38,527	0	10,515	269500000	15	22	Q8R3G1	Q8R3G1	Nuclear inhibitor of protein phosphatase 1	Ppp1r8	1929
10044000	6074000	4927900	5933100	6484600	6810400	Mus musculus				7	7	0	NaN	NaN	0	92,718	0	49,613	215990000	52	107	Q80Y81	Q80Y81	Zinc phosphodiesterase ELAC protein 2	Elac2	1798
10013000	8779700	7295300	5270100	7005900	2895400	Mus musculus				6	6	3	NaN	NaN	NaN	172,88	0	36,733	187420000	131	16	Q99PL5	Q99PL5	Ribosome-binding protein 1	Rrbp1	2043
10009000	15785000	8495100	7517100	7498700	5855100	Mus musculus				3	3	1	NaN	NaN	NaN	64,403	0	74,894	161620000	36	24	Q8BJW6	Q8BJW6	Eukaryotic translation initiation factor 2A;Eukaryotic translation initiation factor 2A, N-terminally processed	Eif2a	1831
9975600	4948300	6237700	6599800	8155100	5856700	Mus musculus				4	4	2	NaN	NaN	NaN	50,113	0	9,041	125180000	31	40	Q9Z2I9	Q9Z2I9	Succinyl-CoA ligase [ADP-forming] subunit beta, mitochondrial	Sucla2	2297
9860400	17240000	16833000	23887000	17516000	16750000	Mus musculus				5	5	2	NaN	NaN	NaN	49,925	0	60,377	345790000	23	73	Q07076	Q07076	Annexin A7	Anxa7	1195
9859100	6090200	5614900	3411500	5134500	4071300	Mus musculus				2	2	1	NaN	NaN	NaN	62,384	0	76,458	64341000	33	20	Q9CZX0	Q9CZX0	Elongator complex protein 3	Elp3	2087
9847600	6438300	11753000	9119100	4639700	5458000	Mus musculus				7	7	4	NaN	NaN	NaN	65,696	0	31,563	214700000	41	40	Q9WUA2	Q9WUA2	Phenylalanine--tRNA ligase beta subunit	Farsb	2258
9847500	8156200	7901000	4844700	6679200	7117900	Mus musculus				4	4	0	NaN	NaN	0	23,035	0	96,888	195440000	14	73	P35293	P35293	Ras-related protein Rab-18	Rab18	732
9814200	11008000	9009100	14364000	14817000	12321000	Mus musculus				6	6	2	NaN	NaN	NaN	36,71	0	20,393	476600000	21	98	P58389	P58389	Serine/threonine-protein phosphatase 2A activator	Ppp2r4	934
9676100	0	4278600	5403200	0	0	Mus musculus				1	1	0	NaN	NaN	0	63,294	0	38,151	53614000	34	9	Q8C854	Q8C854	Myelin expression factor 2	Myef2	1866
9672400	6439200	0	6698800	0	0	Mus musculus				1	1	0	2	2	0	60,123	0	34,996	33032000	32	4	O08848	O08848	60 kDa SS-A/Ro ribonucleoprotein	Trove2	136
9670900	11774000	8765600	20047000	15642000	15568000	Mus musculus				4	3	0	38,8	33,3	0	19,116	0	118,97	331090000	10	89	O70493	O70493	Sorting nexin-12	Snx12	271
9653000	7272200	3075100	8045500	10830000	10884000	Mus musculus				2	2	1	4	4	NaN	63,379	0	32,051	78682000	29	11	Q8BXN9	Q8BXN9	Transmembrane protein 87A	Tmem87a	1856
9623700	7280400	10331000	7890800	12315000	6536900	Mus musculus				6	4	0	NaN	NaN	0	86,161	0	27,489	163960000	39	16	Q01405	Q01405	Protein transport protein Sec23A	Sec23a	1171
9563600	9460900	6720500	6798600	8490000	15539000	Mus musculus				2	2	0	NaN	NaN	0	19,414	0	17,077	196920000	12	46	Q6PGB6	Q6PGB6	N-alpha-acetyltransferase 50	Naa50	1735
9502200	23724000	43910000	20609000	11678000	21191000	Mus musculus				9	9	6	30	30	NaN	46,415	0	87,527	871660000	23	119	Q91W90	Q91W90	Thioredoxin domain-containing protein 5	Txndc5	1969
9476800	9722500	14171000	12857000	17804000	16395000	Mus musculus				8	8	0	NaN	NaN	0	51,737	0	37,712	421650000	26	149	Q8C878	Q8C878	NEDD8-activating enzyme E1 catalytic subunit	Uba3	1867
9339500	3665200	2063400	3292600	2061000	4366900	Mus musculus				3	3	2	41,9	41,9	NaN	10,071	0	11,489	169370000	7	38	P56391	P56391	Cytochrome c oxidase subunit 6B1	Cox6b1	924
9318400	5645300	12345000	9414600	9754500	7008700	Mus musculus				2	2	1	NaN	NaN	NaN	13,996	0	30,82	233130000	9	55	Q9DAK9	Q9DAK9	14 kDa phosphohistidine phosphatase	Phpt1	2116
9285600	6641200	13986000	10407000	9413900	10116000	Mus musculus				5	5	2	NaN	NaN	NaN	68,625	0	17,535	184240000	30	58	Q8R050;Q149F3	Q8R050	Eukaryotic peptide chain release factor GTP-binding subunit ERF3A	Gspt1	1919
9166300	3137800	4444300	3294500	2423800	2071600	Mus musculus				2	2	2	NaN	NaN	NaN	150,72	0	56,541	51654000	76	3	Q9JIX8	Q9JIX8	Apoptotic chromatin condensation inducer in the nucleus	Acin1	2176
9119400	8277400	9090400	16025000	20427000	14025000	Mus musculus				6	6	1	NaN	NaN	NaN	28,357	0	90,882	380750000	14	88	P57784	P57784	U2 small nuclear ribonucleoprotein A	Snrpa1	932
9114100	5993500	3499700	4702200	8081500	3543500	Mus musculus				3	3	1	NaN	NaN	NaN	45,349	0	14,381	124200000	30	29	Q80VD1	Q80VD1	Protein FAM98B	Fam98b	1790
9080400	8737400	9446500	31443000	15443000	22644000	Mus musculus				4	1	1	NaN	NaN	NaN	20,767	0	14,681	167840000	12	29	Q9QXT0	Q9QXT0	Protein canopy homolog 2	Cnpy2	2222
9070900	10416000	18731000	15674000	8464600	18054000	Mus musculus				6	6	6	NaN	NaN	NaN	52,206	0	31,845	449900000	24	117	Q9Z2W0	Q9Z2W0	Aspartyl aminopeptidase	Dnpep	2303
9036400	8897100	14781000	5563500	4370000	7054200	Mus musculus				5	5	1	NaN	NaN	NaN	51,991	0	64,537	194320000	19	44	Q62376	Q62376	U1 small nuclear ribonucleoprotein 70 kDa	Snrnp70	1532
8982200	5367200	2798800	3623700	10468000	2968600	Mus musculus				1	1	0	NaN	NaN	0	15,957	0	89,039	107820000	6	43	Q62084	Q62084	Protein phosphatase 1 regulatory subunit 14B	Ppp1r14b	1528
8964400	6970300	13655000	11142000	13721000	11892000	Mus musculus				7	7	5	NaN	NaN	NaN	112,8	0	11,744	306230000	49	43	Q8BIJ6	Q8BIJ6	Isoleucine--tRNA ligase, mitochondrial	Iars2	1830
8964300	8867700	8028600	11406000	17745000	24116000	Mus musculus				2	2	2	15	15	15	15,661	0	107,73	198640000	5	53	Q9D1L0	Q9D1L0	Coiled-coil-helix-coiled-coil-helix domain-containing protein 2	Chchd2	2098
8874400	6481600	3959100	2102400	5545400	3333900	Mus musculus				4	4	3	NaN	NaN	NaN	44,699	0	90,406	91571000	25	24	Q9ER88	Q9ER88	28S ribosomal protein S29, mitochondrial	Dap3	2145
8863700	3601600	15992000	3754300	5982800	4946200	Mus musculus				1	1	1	NaN	NaN	NaN	48,605	0	14,356	53105000	28	11	Q60759	Q60759	Glutaryl-CoA dehydrogenase, mitochondrial	Gcdh	1510
8815400	7652200	4517000	13510000	11241000	6141200	Mus musculus				3	1	1	NaN	NaN	NaN	37,616	0	34,347	111770000	20	42	Q9WUP7	Q9WUP7	Ubiquitin carboxyl-terminal hydrolase isozyme L5	Uchl5	2262
8786500	7404000	9603400	9900300	14374000	12455000	Mus musculus				7	7	0	32	32	0	33,83	0	58,038	461490000	18	155	P47941	P47941	Crk-like protein	Crkl	820
8772800	5169700	5912300	7845300	5984400	5052800	Mus musculus				8	8	1	16	16	NaN	84,487	0	33,072	220710000	45	63	Q9R0B9	Q9R0B9	Procollagen-lysine,2-oxoglutarate 5-dioxygenase 2	Plod2	2235
8708800	14325000	7370900	6851700	8848100	7495300	Mus musculus				1	1	1	NaN	NaN	NaN	57,621	0	31,674	73966000	23	17	P17439	P17439	Glucosylceramidase	Gba	563
8662100	6395400	10113000	4931800	9291000	1403900	Mus musculus				3	3	1	NaN	NaN	NaN	100,45	0	36,766	118510000	49	41	Q99MR6	Q99MR6	Serrate RNA effector molecule homolog	Srrt	2037
8659200	10414000	6561500	6343600	7733900	7147400	Mus musculus				12	12	0	NaN	NaN	0	141,55	0	178,37	378380000	81	77	Q9CW03	Q9CW03	Structural maintenance of chromosomes protein 3	Smc3	2072
8609100	8298700	12466000	7741300	4320400	14439000	Mus musculus				2	2	0	NaN	NaN	0	12,405	0	170,44	191340000	8	49	P83870	P83870	PHD finger-like domain-containing protein 5A	Phf5a	1116
8578000	9363400	13120000	9617900	11812000	11892000	Mus musculus				5	5	1	NaN	NaN	NaN	146,22	0	62,397	173340000	76	38	Q58A65	Q58A65	C-Jun-amino-terminal kinase-interacting protein 4	Spag9	1387
8527600	0	14545000	0	8550800	7564000	Mus musculus				1	1	1	0,3	0,3	0,3	513,63	0,0083737	15,298	72851000	242	4	Q9JI18	Q9JI18	Low-density lipoprotein receptor-related protein 1B	Lrp1b	2168
8475300	7004300	4351900	5244600	3794000	8031800	Mus musculus				3	3	3	NaN	NaN	NaN	34,975	0	11,298	80923000	22	26	Q91YP3	Q91YP3	Deoxyribose-phosphate aldolase	Dera	1977
8333100	9090300	10216000	5293400	7595200	7588100	Mus musculus				9	9	1	25	25	NaN	64,124	0	65,065	336390000	31	99	Q921F4	Q921F4	Heterogeneous nuclear ribonucleoprotein L-like	Hnrnpll	1990
8321700	9139700	10606000	13048000	6456800	11358000	Mus musculus				2	2	0	NaN	NaN	0	10,477	0	22,727	148060000	4	20	Q91VW3	Q91VW3	SH3 domain-binding glutamic acid-rich-like protein 3	Sh3bgrl3	1967
8272400	12244000	6482100	3778500	8493200	8239500	Mus musculus				6	6	1	NaN	NaN	NaN	50,545	0	81,901	179240000	22	48	Q8K2F8	Q8K2F8	Protein LSM14 homolog A	Lsm14a	1895
8251300	8297400	9321700	5846500	7910700	7173600	Mus musculus				4	4	1	NaN	NaN	NaN	94,652	0	96,285	117040000	46	26	Q922D4	Q922D4	Serine/threonine-protein phosphatase 6 regulatory subunit 3	Ppp6r3	1993
8227600	9234500	3730700	7149300	20916000	9130400	Mus musculus				2	2	0	NaN	NaN	0	23,782	0	57,979	156430000	14	12	Q62422	Q62422	Osteoclast-stimulating factor 1	Ostf1	1535
8212400	5206700	7375700	7283300	6450500	7901200	Mus musculus				1	1	0	NaN	NaN	0	NaN	0	30,081	64895000	7	25	P16254	P16254	Signal recognition particle 14 kDa protein;Signal recognition particle 14 kDa protein, N-terminally processed	Srp14	540
8182400	8034500	9696500	8142800	7481000	14424000	Mus musculus				1	1	0	NaN	NaN	0	24,945	0	35,96	133530000	7	50	Q8VEE0	Q8VEE0	Ribulose-phosphate 3-epimerase	Rpe	1947
8170200	14640000	6971600	5300600	9239000	6573200	Mus musculus				6	6	0	NaN	NaN	0	104,02	0	75,095	246650000	58	110	P17427	P17427	AP-2 complex subunit alpha-2	Ap2a2	562
8152100	3732300	3316500	3443300	0	2694800	Mus musculus				4	4	2	NaN	NaN	NaN	111,6	0	10,351	65504000	49	11	Q8C7X2	Q8C7X2	ER membrane protein complex subunit 1	Emc1	1865
8128400	4531600	4395900	3661100	3285700	0	Mus musculus				6	3	0	NaN	NaN	0	100,46	0	5,045	51420000	37	4	Q99LG2	Q99LG2	Transportin-2	Tnpo2	2034
8090800	10358000	7762000	9833100	7350700	13182000	Mus musculus				6	6	0	32,1	32,1	0	36,776	0	59,012	351760000	23	116	Q921M7	Q921M7	Protein FAM49B	Fam49b	1991
8043900	0	1863100	2201000	2520200	0	Mus musculus				2	2	1	NaN	NaN	NaN	11,987	0,0014815	25,205	37290000	6	8	Q9D2R6	Q9D2R6	Cytochrome c oxidase assembly factor 3 homolog, mitochondrial	Coa3	2102
8022600	8709200	10393000	8460700	12633000	13209000	Mus musculus				6	6	1	NaN	NaN	NaN	60,273	0	34,059	270880000	27	79	Q8VBW6	Q8VBW6	NEDD8-activating enzyme E1 regulatory subunit	Nae1	1937
8022300	15336000	16097000	12516000	9868300	15888000	Mus musculus				6	6	2	NaN	NaN	NaN	33,676	0	62,846	378140000	14	131	Q80UW2	Q80UW2	F-box only protein 2	Fbxo2	1789
8007600	2640900	2990400	2570700	2976600	2341800	Mus musculus				2	2	1	NaN	NaN	NaN	52,471	0	42,707	47712000	25	6	Q3TDN2	Q3TDN2	FAS-associated factor 2	Faf2	1304
7996000	9652900	8554000	6359200	1683300	5457800	Mus musculus				9	9	3	NaN	NaN	NaN	90,209	0	94,424	364860000	43	119	P07742	P07742	Ribonucleoside-diphosphate reductase large subunit	Rrm1	423
7989400	3530300	3299900	0	3574300	2851500	Mus musculus				1	1	0	NaN	NaN	0	17,121	0	30,516	25302000	9	2	O35972	O35972	39S ribosomal protein L23, mitochondrial	Mrpl23	204
7980500	12256000	14313000	13960000	11595000	18243000	Mus musculus				7	7	0	18	18	0	73,963	0	38,331	414920000	41	83	D3Z7P3	D3Z7P3	Glutaminase kidney isoform, mitochondrial	Gls	66
7943100	10890000	17808000	11726000	9820200	7046000	Mus musculus				1	1	0	NaN	NaN	0	21,394	0	89,488	106790000	10	40	Q07813	Q07813	Apoptosis regulator BAX	Bax	1201
7873000	7993500	8135400	6054600	4905400	6402900	Mus musculus				4	4	0	NaN	NaN	0	33,88	0	NaN	108050000	19	58	P10711;Q9QVN7	P10711	Transcription elongation factor A protein 1	Tcea1	466
7872200	4859800	5875900	9018600	3337300	10484000	Mus musculus				3	3	0	NaN	NaN	0	29,729	0	41,445	142090000	17	42	Q4VAA2	Q4VAA2	Protein CDV3	Cdv3	1372
7865900	19283000	26905000	10738000	25739000	20610000	Mus musculus				3	3	3	NaN	NaN	NaN	30,953	0	59,071	241200000	20	47	Q8K354	Q8K354	Carbonyl reductase [NADPH] 3	Cbr3	1901
7856700	5836000	8244900	8365800	6275800	6949200	Mus musculus				3	3	1	NaN	NaN	NaN	49,895	0	65,131	113740000	29	17	Q8K1J6	Q8K1J6	CCA tRNA nucleotidyltransferase 1, mitochondrial	Trnt1	1888
7856300	0	47185000	30587000	24481000	45702000	Mus musculus				20	1	0	41	NaN	0	56,537	0,00051467	2,894	224830000	26	12	P47738;Q62148	P47738	Aldehyde dehydrogenase, mitochondrial	Aldh2	813
7837100	5938200	7842900	4367500	6320000	6765100	Mus musculus				4	4	2	NaN	NaN	NaN	109,62	0	17,35	153990000	55	49	Q9JLI8	Q9JLI8	Squamous cell carcinoma antigen recognized by T-cells 3	Sart3	2189
7821400	7259100	9641500	5671200	6365300	7153300	Mus musculus				2	2	0	NaN	NaN	0	31,55	0	48,271	115870000	18	41	Q01730	Q01730	Ras suppressor protein 1	Rsu1	1176
7815200	6695300	6688300	7341200	6892400	7917700	Mus musculus				2	2	2	NaN	NaN	NaN	23,062	0	22,847	138460000	11	42	Q9WU63	Q9WU63	Heme-binding protein 2	Hebp2	2257
7810600	7231700	5045000	8669300	10016000	6311600	Mus musculus				9	9	1	NaN	NaN	0,3	482,63	0	18,842	311320000	203	40	Q7TMY8	Q7TMY8	E3 ubiquitin-protein ligase HUWE1	Huwe1	1773
7802300	8200100	3881900	3092000	7376800	5729000	Mus musculus				6	6	3	NaN	NaN	NaN	121,64	0	29,125	112410000	53	17	Q6A0A9	Q6A0A9	Constitutive coactivator of PPAR-gamma-like protein 1	FAM120A	1645
7762800	4576400	2089300	4659100	4166800	7978100	Mus musculus				3	3	0	5	5	0	68,747	0	72,494	84315000	36	30	Q7TSV4	Q7TSV4	Phosphoglucomutase-2	Pgm2	1781
7752500	6889500	6900600	9040200	12927000	4357200	Mus musculus				5	5	4	NaN	NaN	10	74,042	0	80,261	229310000	38	36	Q3UDE2	Q3UDE2	Tubulin--tyrosine ligase-like protein 12	Ttll12	1314
7649100	7450700	10527000	7612400	6655600	6970800	Mus musculus				4	4	0	NaN	NaN	0	43,474	0	51,424	170160000	18	61	P31938	P31938	Dual specificity mitogen-activated protein kinase kinase 1	Map2k1	708
7636300	11100000	6310100	16049000	9166000	11150000	Mus musculus				6	6	2	NaN	NaN	NaN	70,793	0	NaN	217800000	35	43	Q60967;O88428	Q60967	Bifunctional 3-phosphoadenosine 5-phosphosulfate synthase 1;Sulfate adenylyltransferase;Adenylyl-sulfate kinase	Papss1	1514
7616400	10270000	16698000	17160000	8427300	12370000	Mus musculus				4	4	4	NaN	NaN	NaN	35,877	0	79,24	410890000	19	93	P23591	P23591	GDP-L-fucose synthase	Tsta3	622
7572600	4086800	3105100	4024900	4125500	3193500	Mus musculus				1	1	1	4	4	4	46,132	0	34,678	37595000	31	2	Q8BFV2	Q8BFV2	PCI domain-containing protein 2	Pcid2	1814
7507900	4601400	3239600	4577400	9512400	3814200	Mus musculus				5	5	3	NaN	NaN	NaN	177,3	0	29,322	94994000	83	44	P02468	P02468	Laminin subunit gamma-1	Lamc1	360
7496800	3800800	4376300	3329400	3758600	4313400	Mus musculus				5	5	0	NaN	NaN	0	104,17	0	20,64	66226000	44	19	Q6P2B1	Q6P2B1	Transportin-3	Tnpo3	1705
7462800	7027600	8725100	9968100	10211000	11876000	Mus musculus				3	3	0	42,2	42,2	0	92,864	0	10,938	207460000	7	66	P62077	P62077	Mitochondrial import inner membrane translocase subunit Tim8 B	Timm8b	986
7450300	2093300	0	4401500	2828100	3112700	Mus musculus				5	1	1	NaN	NaN	NaN	56,253	0	35,797	34482000	21	18	Q9ET22	Q9ET22	Dipeptidyl peptidase 2	Dpp7	2157
7442000	6401100	8869600	8256400	9930500	5860900	Mus musculus				6	6	3	NaN	NaN	NaN	85,451	0	17,184	181290000	46	79	Q1HFZ0	Q1HFZ0	tRNA (cytosine(34)-C(5))-methyltransferase	Nsun2	1278
7428600	12769000	9939800	5021500	4702300	3713800	Mus musculus				3	1	1	NaN	NaN	NaN	87,196	0	50,762	77259000	43	28	P42225	P42225	Signal transducer and activator of transcription 1	Stat1	777
7400600	3787400	2010000	2175000	3985100	2932000	Mus musculus				1	1	1	NaN	NaN	NaN	31,395	0	34,568	40160000	11	10	Q8VBT0	Q8VBT0	Thioredoxin-related transmembrane protein 1	Tmx1	1933
7390300	12049000	11374000	16666000	7110500	11482000	Mus musculus				4	4	4	NaN	NaN	NaN	52,572	0	21,692	300210000	25	92	Q9CT10	Q9CT10	Ran-binding protein 3	Ranbp3	2071
7387200	14925000	11068000	10242000	16083000	10347000	Mus musculus				6	6	3	NaN	NaN	NaN	54,866	0	14,898	380420000	30	43	P54822	P54822	Adenylosuccinate lyase	Adsl	910
7359400	8455900	11338000	8351800	10970000	8585200	Mus musculus				4	4	4	NaN	NaN	NaN	114,65	0	22,995	201460000	47	39	O09159	O09159	Lysosomal alpha-mannosidase	Man2b1	139
7282800	8796000	5606300	12289000	5140500	11312000	Mus musculus				3	3	1	NaN	NaN	NaN	18,955	0	4,972	190700000	11	44	Q8VED9	Q8VED9	Galectin-related protein	Lgalsl	1946
7271900	8215000	7543300	7827800	9531400	6494100	Mus musculus				10	10	0	NaN	NaN	0	110,7	0	28,742	303010000	65	123	A2A432	A2A432	Cullin-4B	Cul4b	9
7265100	5344800	8085600	3591000	3808900	3626200	Mus musculus				2	2	0	6	6	0	69,448	0	33,942	67183000	25	8	Q8C2Q3	Q8C2Q3	RNA-binding protein 14	Rbm14	1861
7197000	11706000	11866000	18566000	7115500	7154500	Mus musculus				3	3	0	38,5	38,5	0	NaN	0	90,623	252200000	6	45	P62627	P62627	Dynein light chain roadblock-type 1	Dynlrb1	1014
7159700	4323700	1845600	902640	3037200	1564300	Mus musculus				2	2	0	NaN	NaN	0	28,532	0	44,255	34152000	16	10	O55234	O55234	Proteasome subunit beta type-5	Psmb5	244
7111600	5950000	4883800	9172200	7428500	7881700	Mus musculus				9	9	4	NaN	NaN	NaN	94,859	0	36,04	356620000	51	90	Q9ER72	Q9ER72	Cysteine--tRNA ligase, cytoplasmic	Cars	2143
7097600	4985800	3340800	2945400	4692500	3409100	Mus musculus				3	3	3	NaN	NaN	NaN	136,97	0	75,494	92837000	63	16	Q924C1	Q924C1	Exportin-5	Xpo5	1999
7065800	9159200	9539300	4716300	9319400	7610200	Mus musculus				5	5	0	NaN	NaN	0	105,73	0	91,716	160920000	54	31	Q3V3R1	Q3V3R1	Monofunctional C1-tetrahydrofolate synthase, mitochondrial	Mthfd1l	1323
7015300	6432600	6455200	7842900	10020000	6035400	Mus musculus				4	4	3	NaN	NaN	NaN	64,279	0	27,612	203310000	30	53	Q8BP47	Q8BP47	Asparagine--tRNA ligase, cytoplasmic	Nars	1843
6964800	3856300	4704400	4665500	7342400	3106100	Mus musculus				2	1	1	NaN	NaN	NaN	33,913	0,00050556	27,411	98540000	13	26	Q9CR26	Q9CR26	Vacuolar protein sorting-associated protein VTA1 homolog	Vta1	2063
6905900	5362800	10742000	9161000	5339100	4163500	Mus musculus				5	5	0	NaN	NaN	0	28,152	0	19,985	164300000	18	41	Q9CQE8	Q9CQE8	RNA transcription, translation and transport factor protein	RTRAF	2060
6859900	9245300	6566200	7115100	7920000	4756400	Mus musculus				3	3	2	NaN	NaN	NaN	43,346	0	71,889	168040000	22	59	P49442	P49442	Inositol polyphosphate 1-phosphatase	Inpp1	838
6849500	10760000	9208000	8970100	7136900	7517400	Mus musculus				2	1	0	2	1	0	115,42	0,0005176	29,564	91054000	54	32	Q8CFI0	Q8CFI0	E3 ubiquitin-protein ligase NEDD4-like	Nedd4l	1872
6840700	6459400	7118900	6589800	8300800	5654300	Mus musculus				2	2	1	NaN	NaN	NaN	23,914	0,0014896	25,576	89491000	18	10	P97930	P97930	Thymidylate kinase	Dtymk	1159
6735800	5145800	7417600	8626800	7623300	5862000	Mus musculus				1	1	1	NaN	NaN	NaN	13,815	0	52,459	79051000	8	29	Q9CWW6	Q9CWW6	Peptidyl-prolyl cis-trans isomerase NIMA-interacting 4	Pin4	2077
6728200	19272000	19318000	26325000	11552000	6829800	Mus musculus				3	3	2	46,6	46,6	NaN	NaN	0	14,793	270700000	6	42	Q9EQS3	Q9EQS3	C-Myc-binding protein	Mycbp	2138
6722000	6015800	5698100	4149100	5906200	4539900	Mus musculus				5	5	2	NaN	NaN	NaN	115,36	0	90,995	118950000	61	12	P43406	P43406	Integrin alpha-V;Integrin alpha-V heavy chain;Integrin alpha-V light chain	Itgav	791
6654200	6998400	5155800	7006500	7832800	8658000	Mus musculus				8	8	3	NaN	NaN	NaN	66,682	0	20,646	276390000	33	58	P70698	P70698	CTP synthase 1	Ctps1	1099
6642400	10523000	10317000	6500500	5720100	5683000	Mus musculus				8	8	1	NaN	NaN	NaN	75,029	0	21,786	300550000	47	70	Q9R190	Q9R190	Metastasis-associated protein MTA2	Mta2	2239
6622900	5707800	6869700	5834900	3793300	3784000	Mus musculus				3	3	0	NaN	NaN	0	68,249	0	42,874	125070000	35	44	Q91X20	Q91X20	Set1/Ash2 histone methyltransferase complex subunit ASH2	Ash2l	1971
6608300	0	0	0	0	0	Mus musculus				1	1	1	NaN	NaN	NaN	53,97	0,0014911	25,623	9024000	21	5	P47740	P47740	Fatty aldehyde dehydrogenase	Aldh3a2	814
6602800	2987100	5903800	0	3719500	3708300	Mus musculus				2	2	0	NaN	NaN	0	110,78	0,0071048	15,897	44503000	44	2	Q6NZC7	Q6NZC7	SEC23-interacting protein	Sec23ip	1702
6583600	3916300	9494800	0	4895900	1299300	Mus musculus				2	2	0	NaN	NaN	0	88,062	0	18,145	33289000	49	16	O54692	O54692	Centromere/kinetochore protein zw10 homolog	Zw10	223
6558300	3191800	8162400	3206400	3246200	3126100	Mus musculus				2	2	2	NaN	NaN	NaN	50,282	0	35,457	57456000	32	6	Q9R112	Q9R112	Sulfide:quinone oxidoreductase, mitochondrial	Sqrdl	2238
6554000	5658300	20156000	5025700	7431400	8052400	Mus musculus				4	4	1	NaN	NaN	NaN	49,419	0	66,147	173840000	27	31	P46467	P46467	Vacuolar protein sorting-associated protein 4B	Vps4b	806
6543700	14056000	6295300	12540000	16609000	18604000	Mus musculus				4	2	0	11	5	0	61,976	0	16,918	219310000	14	44	Q8R317	Q8R317	Ubiquilin-1	Ubqln1	1927
6541900	6492100	9336300	3356900	4501500	8034700	Mus musculus				3	3	2	NaN	NaN	NaN	39,254	0	69,005	110180000	20	29	Q9D7H3	Q9D7H3	RNA 3-terminal phosphate cyclase	RtcA	2107
6529600	4709800	11085000	10481000	7978200	11499000	Mus musculus				5	5	0	NaN	NaN	0	64,469	0	32,034	275720000	30	74	O08539	O08539	Myc box-dependent-interacting protein 1	Bin1	117
6503200	7187400	4459700	4639400	3790100	4085800	Mus musculus				1	1	0	4	4	0	43,528	0,0010055	2,667	38788000	22	4	O35465	O35465	Peptidyl-prolyl cis-trans isomerase FKBP8	Fkbp8	182
6471200	7881400	8757800	4514900	5078500	7510200	Mus musculus				2	2	2	NaN	NaN	NaN	10,194	0	13,399	71101000	7	28	P49962	P49962	Signal recognition particle 9 kDa protein	Srp9	847
6450000	5699100	5245200	0	4785700	4895400	Mus musculus	+			1	1	1	NaN	NaN	NaN	63,617	1	-2	44294000	30	1	Q8VIJ8	Q8VIJ8	Nitrogen permease regulator 3-like protein	Nprl3	1958
6448900	12188000	5929100	7063600	7608200	11512000	Mus musculus				9	3	3	NaN	NaN	NaN	69,036	0	48,397	172370000	31	34	Q8VEE4	Q8VEE4	Replication protein A 70 kDa DNA-binding subunit;Replication protein A 70 kDa DNA-binding subunit, N-terminally processed	Rpa1	1948
6431100	6635600	4022500	2534300	3779700	2216100	Mus musculus				6	6	1	NaN	NaN	0,8	134,24	0	39,399	112970000	74	24	Q8CG48	Q8CG48	Structural maintenance of chromosomes protein 2	Smc2	1874
6403000	8085300	3816900	6080600	4737800	6410700	Mus musculus				4	4	1	NaN	NaN	NaN	31,443	0,00050813	27,785	68701000	14	7	P97760	P97760	DNA-directed RNA polymerase II subunit RPB3	Polr2c	1154
6397500	5891700	1688100	3684900	6744800	3918800	Mus musculus				2	2	0	NaN	NaN	0	24,106	0	34,086	73376000	15	22	P35282	P35282	Ras-related protein Rab-21	Rab21	731
6390800	9133100	8748000	8374600	8536700	8962100	Mus musculus				5	5	0	NaN	NaN	0	36,883	0	159,55	307820000	16	104	Q9CSU0;Q8VDS4	Q9CSU0	Regulation of nuclear pre-mRNA domain-containing protein 1B	Rprd1b	2070
6323800	6446600	6247200	6103800	8133300	5810800	Mus musculus				8	8	6	NaN	NaN	NaN	117,96	0	35,018	290590000	62	118	Q8C7R4	Q8C7R4	Ubiquitin-like modifier-activating enzyme 6	Uba6	1864
6312100	5010400	7255400	4359700	4354700	3796700	Mus musculus				4	4	0	NaN	NaN	0	140,83	0	53,209	120570000	63	45	Q6ZPJ3	Q6ZPJ3	E2/E3 hybrid ubiquitin-protein ligase UBE2O	Ube2o	1754
6241500	2710900	0	15260000	0	0	Mus musculus				9	3	3	41,8	13	13	32,56	0	43,869	44057000	16	6	Q61937	Q61937	Nucleophosmin	Npm1	1526
6219400	10464000	9278400	5041700	9093100	6215600	Mus musculus				4	4	3	NaN	NaN	NaN	68,075	0,0042353	20,669	135450000	40	6	Q9CRC8	Q9CRC8	Leucine-rich repeat-containing protein 40	Lrrc40	2068
6181300	5917300	3988900	6851500	3338500	6312000	Mus musculus				2	2	0	NaN	NaN	0	18,607	0	41,201	45692000	13	10	P60824	P60824	Cold-inducible RNA-binding protein	Cirbp	947
6091900	9591700	4337400	4673900	7994400	10050000	Mus musculus				2	2	1	NaN	NaN	0,8	133,32	0	4,439	58046000	63	18	Q8BYA0	Q8BYA0	Tubulin-specific chaperone D	Tbcd	1859
6059000	6351200	4977500	4889500	6155700	0	Mus musculus				3	3	0	NaN	NaN	0	41,215	0,00051308	28,687	88633000	23	2	O54833	O54833	Casein kinase II subunit alpha	Csnk2a2	227
6022700	7577500	6643300	2099700	3391100	5377700	Mus musculus				2	2	0	14	14	0	28,78	0	19,915	99518000	18	16	P70122	P70122	Ribosome maturation protein SBDS	Sbds	1084
6014600	3975500	4499600	5399600	3584200	4612100	Mus musculus				3	3	2	NaN	NaN	0,7	341,12	0	34,375	82996000	196	7	Q9ERU9	Q9ERU9	E3 SUMO-protein ligase RanBP2	Ranbp2	2147
6001900	10578000	5577200	3267700	8818200	9913700	Mus musculus				3	3	0	NaN	NaN	0	86,014	0	73,283	157490000	29	30	Q99LI8	Q99LI8	Hepatocyte growth factor-regulated tyrosine kinase substrate	Hgs	2035
5987800	6621500	14888000	13900000	9723300	11060000	Mus musculus				3	3	0	NaN	NaN	0	NaN	0	71,675	220900000	12	51	Q08024	Q08024	Core-binding factor subunit beta	Cbfb	1206
5949100	2066900	2347900	0	2566400	0	Mus musculus				1	1	1	NaN	NaN	NaN	34,644	0	36,548	12632000	15	2	Q9DCU9	Q9DCU9	4-hydroxy-2-oxoglutarate aldolase, mitochondrial	Hoga1	2126
5937200	4706800	3824200	0	2487100	1889000	Mus musculus				3	3	2	NaN	NaN	NaN	151,08	0	61,294	48406000	75	3	P54276	P54276	DNA mismatch repair protein Msh6	Msh6	899
5909400	6365400	11176000	17366000	8886500	7489800	Mus musculus				1	1	1	NaN	NaN	NaN	17,32	0	30,371	106230000	11	38	Q9D0S9	Q9D0S9	Histidine triad nucleotide-binding protein 2, mitochondrial	Hint2	2094
5907200	2588300	2839400	1262900	1430400	0	Mus musculus				1	1	1	0,8	0,8	0,8	203,8	0	NaN	16953000	121	9	Q2EMV9	Q2EMV9	Poly [ADP-ribose] polymerase 14	Parp14	1282
5830500	1322100	0	0	1072100	1188200	Mus musculus				1	1	1	0,8	0,8	0,8	198,92	0,0023798	21,782	10127000	89	1	Q6A009	Q6A009	E3 ubiquitin-protein ligase listerin	Ltn1	1643
5815800	10520000	19500000	16375000	11834000	8859800	Mus musculus				1	1	1	NaN	NaN	NaN	63,643	0,0067416	16,969	177950000	31	18	Q9JIA1	Q9JIA1	Leucine-rich glioma-inactivated protein 1	Lgi1	2170
5803000	4236500	5245300	4238500	0	4555700	Mus musculus				1	1	0	NaN	NaN	0	14,585	0	67,043	57284000	8	33	P59708	P59708	Splicing factor 3B subunit 6	Sf3b6	937
5745400	8258900	8471600	4223000	8061200	4864200	Mus musculus				6	6	2	NaN	NaN	NaN	76,526	0	41,173	222260000	37	38	Q9CXF4	Q9CXF4	TBC1 domain family member 15	Tbc1d15	2080
5737900	9964300	3776700	0	0	0	Mus musculus				6	1	0	NaN	NaN	0	104,15	0	37,195	21487000	51	7	P43247	P43247	DNA mismatch repair protein Msh2	Msh2	790
5732300	3133100	4503100	0	6500000	0	Mus musculus				2	2	1	NaN	NaN	NaN	50,834	0,0058585	17,163	50718000	27	14	Q91YT0	Q91YT0	NADH dehydrogenase [ubiquinone] flavoprotein 1, mitochondrial	Ndufv1	1978
5657900	7317800	8108900	5132400	5272900	5400900	Mus musculus				3	3	1	NaN	NaN	NaN	34,909	0	33,145	114160000	24	19	Q9WUD1	Q9WUD1	STIP1 homology and U box-containing protein 1	Stub1	2260
5630800	4623600	5318500	11033000	7229300	10046000	Mus musculus				8	8	0	NaN	NaN	0	58,951	0	16,856	221410000	27	74	Q9WV80	Q9WV80	Sorting nexin-1	Snx1	2266
5626900	1922000	2422300	2623200	0	2054000	Mus musculus				2	2	1	NaN	NaN	NaN	93,245	0,00099453	2,565	29659000	35	5	Q3TDQ1	Q3TDQ1	Dolichyl-diphosphooligosaccharide--protein glycosyltransferase subunit STT3B	Stt3b	1305
5625800	1433200	3092100	0	0	0	Mus musculus				1	1	0	NaN	NaN	0	48,063	0	69,546	14174000	31	1	Q91VK1	Q91VK1	Basic leucine zipper and W2 domain-containing protein 2	Bzw2	1965
5542000	3001900	0	6432900	8109600	5066100	Mus musculus				4	4	1	NaN	NaN	NaN	31,083	0	16,427	73545000	18	14	Q9CRC9	Q9CRC9	Glucosamine-6-phosphate isomerase 2	Gnpda2	2069
5530200	5037900	5504500	4971300	6596400	5407700	Mus musculus				3	3	1	NaN	NaN	NaN	115,04	0	14,516	92514000	39	28	P11688	P11688	Integrin alpha-5;Integrin alpha-5 heavy chain;Integrin alpha-5 light chain	Itga5	484
5507500	5855000	6494000	14677000	5442700	7603600	Mus musculus				3	3	0	NaN	NaN	0	47,038	0	116,02	182610000	14	79	Q99JX3	Q99JX3	Golgi reassembly-stacking protein 2	Gorasp2	2028
5484900	1485100	0	8219700	5592700	18675000	Mus musculus				4	1	1	NaN	NaN	NaN	68,692	0	81,516	109540000	42	18	P07724	P07724	Serum albumin	Alb	422
5449900	15234000	18251000	3728400	3922800	3678000	Mus musculus				2	2	2	NaN	NaN	NaN	25,194	0	11,707	112180000	9	11	Q9CRA8	Q9CRA8	Exosome complex component RRP46	Exosc5	2067
5376700	4083000	4826300	3954200	4516800	4390800	Mus musculus				4	4	0	NaN	NaN	0	22,338	0,0009985	26,313	110190000	15	8	P62748;P84075	P62748	Hippocalcin-like protein 1	Hpcal1	1019
5357700	3980800	6655700	3460000	5267700	3174100	Mus musculus				4	4	0	NaN	NaN	0	132,6	0	89,697	147220000	52	37	Q6PDG5	Q6PDG5	SWI/SNF complex subunit SMARCC2	Smarcc2	1732
5352100	2351600	0	1094000	2238300	1362900	Mus musculus				2	2	0	NaN	NaN	0	145,09	0	36,305	20083000	66	4	Q60520	Q60520	Paired amphipathic helix protein Sin3a	Sin3a	1506
5350900	3881100	4318900	4117200	3078500	2326600	Mus musculus				5	5	1	NaN	NaN	NaN	55,832	0	23,675	99840000	25	21	Q9WVE8	Q9WVE8	Protein kinase C and casein kinase substrate in neurons protein 2	Pacsin2	2268
5332100	9533200	9682800	8342500	11032000	6569600	Mus musculus				5	5	0	NaN	NaN	0	42,329	0	213,43	248370000	19	69	Q9EPC1;Q9ES46	Q9EPC1	Alpha-parvin	Parva	2130
5299700	6810600	5442900	11933000	8506000	5890200	Mus musculus				2	2	1	NaN	NaN	8	17,348	0	45,828	110910000	5	27	O55057	O55057	Retinal rod rhodopsin-sensitive cGMP 3,5-cyclic phosphodiesterase subunit delta	Pde6d	235
5265000	10644000	4696300	4328000	9216500	4290000	Mus musculus				2	2	1	NaN	NaN	NaN	45,701	0	57,526	68399000	19	23	Q8VE62	Q8VE62	Polyadenylate-binding protein-interacting protein 1	Paip1	1943
5263900	6885500	7757700	6724100	9495100	8791600	Mus musculus				4	4	2	NaN	NaN	NaN	28,302	0	89,235	205160000	12	49	Q8C4B4	Q8C4B4	Protein unc-119 homolog B	Unc119b	1862
5259200	3896100	1860800	7555900	2582000	3900600	Mus musculus				2	2	2	48,5	48,5	48,5	72,293	0	49,205	95421000	5	25	Q9CXP8	Q9CXP8	Guanine nucleotide-binding protein G(I)/G(S)/G(O) subunit gamma-10	Gng10	2081
5248100	3298700	3136500	6252000	5861400	4944800	Mus musculus				1	1	0	NaN	NaN	0	38,549	0,00051626	29,312	47204000	23	31	Q9JKF7	Q9JKF7	39S ribosomal protein L39, mitochondrial	Mrpl39	2187
5241500	5014400	5664800	4165100	5191600	3574500	Mus musculus				3	3	0	NaN	NaN	0	59,865	0	76,496	85721000	18	11	Q99J45	Q99J45	Nuclear receptor-binding protein	Nrbp1	2023
5240000	7703700	9475000	1470700	5959400	4184900	Mus musculus				1	1	0	NaN	NaN	0	23,277	0	9,161	87793000	12	25	Q8BFQ8	Q8BFQ8	Parkinson disease 7 domain-containing protein 1	Pddc1	1812
5231700	2855300	3655400	0	0	0	Mus musculus				1	1	0	NaN	NaN	0	14,427	0,0042056	20,227	24135000	10	4	P11031	P11031	Activated RNA polymerase II transcriptional coactivator p15	Sub1	473
5209500	6251600	7625400	16404000	7488100	12067000	Mus musculus				3	3	2	NaN	NaN	NaN	14,254	0	11,537	170560000	9	39	Q9CWM4	Q9CWM4	Prefoldin subunit 1	Pfdn1	2075
5182200	5733200	3223700	0	4531100	2545500	Mus musculus				1	1	1	NaN	NaN	NaN	32,97	0	90,398	27360000	15	7	O35075	O35075	Down syndrome critical region protein 3 homolog	Dscr3	164
5170500	1712100	8515000	0	21013000	8760900	Mus musculus				1	1	1	NaN	NaN	NaN	35,082	0,0019268	22,618	118170000	16	14	Q8K1Z0	Q8K1Z0	Ubiquinone biosynthesis protein COQ9, mitochondrial	Coq9	1890
5138100	5547300	3613800	6714300	4506000	6153100	Mus musculus				5	5	2	NaN	NaN	NaN	52,164	0	37,486	177130000	25	41	Q6P5G6	Q6P5G6	UBX domain-containing protein 7	Ubxn7	1711
5137200	4848600	5342500	9894300	9803100	13913000	Mus musculus				4	4	3	NaN	NaN	NaN	27,385	0	12,169	227610000	16	58	Q9D1E6	Q9D1E6	Tubulin-folding cofactor B	Tbcb	2095
5110800	4083500	8731700	14090000	10420000	17690000	Mus musculus				3	3	2	NaN	NaN	9	17,982	0	59,401	149120000	7	30	Q9CPT4	Q9CPT4	Myeloid-derived growth factor	Mydgf	2055
5079900	1896200	1715500	0	0	1697100	Mus musculus				2	2	1	NaN	NaN	NaN	104,2	0,004186	19,944	14860000	52	2	Q8BRH0	Q8BRH0	Transmembrane and TPR repeat-containing protein 3	Tmtc3	1847
5076200	2328200	6036400	0	0	5258200	Mus musculus				2	2	1	NaN	NaN	NaN	54,087	0	13,015	40080000	29	24	P97379	P97379	Ras GTPase-activating protein-binding protein 2	G3bp2	1141
5073800	6035900	4777800	5953500	8916200	7363500	Mus musculus				2	2	0	NaN	NaN	0	27,166	0,0019408	23,385	101710000	10	14	Q6ZWZ2	Q6ZWZ2	Ubiquitin-conjugating enzyme E2 R2	Ube2r2	1758
5062200	3579700	3200300	2879600	5024900	3250900	Mus musculus				2	2	0	NaN	NaN	0	56,614	0	52,429	44312000	31	3	Q8R1Q8	Q8R1Q8	Cytoplasmic dynein 1 light intermediate chain 1	Dync1li1	1924
5031800	6398100	13663000	7588500	12339000	10449000	Mus musculus				3	3	3	44,2	44,2	44,2	10,214	0	95,209	307680000	7	36	Q8BGS2	Q8BGS2	BolA-like protein 2	Bola2	1822
5017400	6007200	4782900	4812700	2455500	0	Mus musculus	+			1	1	1	NaN	NaN	NaN	69,55	1	-2	29017000	37	1	Q9CXE0	Q9CXE0	PR domain zinc finger protein 5	Prdm5	2079
5001200	4515800	4403100	4004500	1993700	2658500	Mus musculus				2	2	0	NaN	NaN	0	65,146	0	37,653	40754000	32	3	Q3TIX9	Q3TIX9	U4/U6.U5 tri-snRNP-associated protein 2	Usp39	1308
4982800	4945700	5157000	5594600	6105100	3843400	Mus musculus				5	5	4	NaN	NaN	NaN	98,47	0	35,387	120320000	44	13	P42567	P42567	Epidermal growth factor receptor substrate 15	Eps15	781
4973100	5663500	7843200	4684600	7440000	5225000	Mus musculus				2	2	2	NaN	NaN	NaN	47,778	0	23,192	76192000	27	27	Q8BK72	Q8BK72	28S ribosomal protein S27, mitochondrial	Mrps27	1835
4972100	1426700	1443500	906080	2333400	1311200	Mus musculus				1	1	1	8	8	8	21,024	0	31,818	19372000	11	5	Q9DCS9	Q9DCS9	NADH dehydrogenase [ubiquinone] 1 beta subcomplex subunit 10	Ndufb10	2125
4927400	6015800	10845000	7152800	11804000	7133600	Mus musculus				4	4	0	NaN	NaN	0	50,964	0	17,13	153480000	19	34	Q920A5	Q920A5	Retinoid-inducible serine carboxypeptidase	Scpep1	1981
4902100	2285600	2498700	3034900	2987400	0	Mus musculus				2	2	0	NaN	NaN	0	36,938	0	45,171	26785000	12	3	Q920Q6	Q920Q6	RNA-binding protein Musashi homolog 2	Msi2	1988
4902100	3880500	3020900	3579600	6796000	2319000	Mus musculus				3	3	0	4	4	0	123,81	0	14,27	58008000	57	11	Q9EPK7	Q9EPK7	Exportin-7	Xpo7	2133
4893600	4230500	2726700	2424300	4616400	5408500	Mus musculus				2	2	0	NaN	NaN	0	75,329	0	3,942	60588000	22	17	P58021	P58021	Transmembrane 9 superfamily member 2	Tm9sf2	933
4806300	5348200	1671800	1578700	0	2834000	Mus musculus				4	4	0	NaN	NaN	0	41,492	0	NaN	92581000	21	41	P60762	P60762	Mortality factor 4-like protein 1	Morf4l1	945
4790700	4435000	2978200	1628100	1471600	1524800	Mus musculus				1	1	0	NaN	NaN	0	40,512	0,0010025	2,654	33707000	26	26	P32233	P32233	Developmentally-regulated GTP-binding protein 1	Drg1	714
4787300	4557100	4185400	3980400	2945400	1695200	Mus musculus				3	3	0	NaN	NaN	0	67,568	0	45,831	57132000	42	8	O08599	O08599	Syntaxin-binding protein 1	Stxbp1	123
4785100	2916200	7399000	6058400	5592000	7759200	Mus musculus				4	4	1	NaN	NaN	NaN	42,906	0	6,224	107020000	15	17	Q8BH69	Q8BH69	Selenide, water dikinase 1	Sephs1	1826
4783600	4374100	4056400	0	2566100	3424100	Mus musculus				1	1	0	0,9	0,9	0	141,28	0	40,743	31604000	64	14	O35638	O35638	Cohesin subunit SA-2	Stag2	186
4766600	4568100	2945300	2528800	4453200	2217900	Mus musculus				2	2	1	NaN	NaN	NaN	33,541	0	52,751	34856000	20	10	Q9CPR5	Q9CPR5	39S ribosomal protein L15, mitochondrial	Mrpl15	2054
4742800	4952400	0	5087300	3755100	4434900	Mus musculus				1	1	0	NaN	NaN	0	15,421	0	67,859	40909000	6	19	Q9CR60	Q9CR60	Vesicle transport protein GOT1B	Golt1b	2064
4687600	3210400	2830800	2617600	3528400	3061400	Mus musculus				2	2	0	NaN	NaN	0	133,07	0	15,713	40714000	58	11	Q6Q477;G5E829;Q9R0K7	Q6Q477;G5E829;Q9R0K7	Calcium-transporting ATPase;Plasma membrane calcium-transporting ATPase 1;Plasma membrane calcium-transporting ATPase 2	Atp2b4;Atp2b1;Atp2b2	105
4617100	4072300	2783000	1695200	5966700	1258000	Mus musculus				1	1	0	NaN	NaN	0	39,916	0,0010065	2,687	29919000	17	11	Q8BTZ7	Q8BTZ7	Mannose-1-phosphate guanyltransferase beta	Gmppb	1852
4602500	7311000	10839000	5397400	6272900	7966500	Mus musculus				3	3	2	NaN	NaN	NaN	103	0	55,003	114470000	53	41	Q8VDP4	Q8VDP4	Cell cycle and apoptosis regulator protein 2	Ccar2	1941
4590500	6093900	4249500	2115200	4722700	2290500	Mus musculus				6	3	2	NaN	NaN	NaN	107,66	0	45,79	66072000	60	30	P17426	P17426	AP-2 complex subunit alpha-1	Ap2a1	561
4583600	3601100	1530000	0	0	3205100	Mus musculus				1	1	1	NaN	NaN	NaN	20,959	0	20,789	24095000	14	11	O88848	O88848	ADP-ribosylation factor-like protein 6	Arl6	316
4567500	7147600	4969200	4385000	3557400	2617700	Mus musculus				3	3	1	NaN	NaN	NaN	108,69	0	57,901	104460000	53	55	Q9DBR1	Q9DBR1	5-3 exoribonuclease 2	Xrn2	2121
4548300	2679800	2859000	3792400	6979100	3788200	Mus musculus				1	1	1	NaN	NaN	NaN	47,262	0	14,494	49368000	29	24	Q9DBG5	Q9DBG5	Perilipin-3	Plin3	2118
4541400	4325300	2862200	0	0	2282500	Mus musculus				3	3	0	NaN	NaN	0	22,748	0	77,47	35502000	12	20	Q8BTU1	Q8BTU1	Cilia- and flagella-associated protein 20	Cfap20	1850
4538900	3941900	3175900	4792000	5282900	5203500	Mus musculus				5	5	0	NaN	NaN	0	90,83	0	14,282	88429000	47	8	P42230	P42230	Signal transducer and activator of transcription 5A	Stat5a	778
4530100	17800000	3043200	6327100	4634800	2883800	Mus musculus				3	3	1	NaN	NaN	NaN	30,977	0	32,629	76187000	15	5	P53702	P53702	Cytochrome c-type heme lyase	Hccs	892
4527000	2325700	4139600	0	2309600	2145700	Mus musculus				1	1	1	NaN	NaN	NaN	93,275	0	3,243	17726000	44	3	Q6ZPR5	Q6ZPR5	Sphingomyelin phosphodiesterase 4	Smpd4	1755
4506700	4668400	4185400	2565900	2800900	1772400	Mus musculus				3	3	0	NaN	NaN	0	128,78	0	17,518	42762000	63	10	P28660	P28660	Nck-associated protein 1	Nckap1	674
4506400	7404800	7383700	9063000	13015000	7948300	Mus musculus				2	2	0	NaN	NaN	0	60,988	0	69,357	110690000	30	23	Q3UHD6	Q3UHD6	Sorting nexin-27	Snx27	1316
4500400	2916400	1320400	1347100	1268300	3430600	Mus musculus				2	1	1	NaN	NaN	NaN	106	0,0014713	2,468	31742000	51	8	Q8K019	Q8K019	Bcl-2-associated transcription factor 1	Bclaf1	1886
4491500	4292400	1408700	4987600	4569700	8382700	Mus musculus				2	2	1	NaN	NaN	6	19,727	0	36,879	52737000	9	37	Q505B7	Q505B7	Protein archease	Zbtb8os	1376
4487000	3102000	8853300	4719300	5044800	4503000	Mus musculus				2	2	0	5	5	0	92,714	0	30,374	81571000	57	1	Q8VD04	Q8VD04	GRIP1-associated protein 1	Gripap1	1938
4479300	2186800	1705400	1332300	2409100	2864700	Mus musculus				2	1	1	NaN	NaN	NaN	33,155	0	87,743	26929000	16	16	Q08093	Q08093	Calponin-2	Cnn2	1207
4479100	0	10363000	10813000	7740300	27688000	Mus musculus				4	4	3	33	33	NaN	22,197	0	86,579	134900000	13	29	Q923D2	Q923D2	Flavin reductase (NADPH)	Blvrb	1996
4437700	5574100	4356500	8510800	8150200	3715500	Mus musculus				1	1	1	2	2	2	85,727	0,0075221	15,672	53158000	37	2	P51960	P51960	Myb-related protein A	Mybl1	876
4435100	6350500	4841100	6583500	5390900	2774000	Mus musculus				6	6	1	NaN	NaN	2	99,307	0	25,345	151070000	51	37	Q60902	Q60902	Epidermal growth factor receptor substrate 15-like 1	Eps15l1	1512
4407200	3173400	3207600	0	0	2723300	Mus musculus				2	2	0	0,6	0,6	0	572,28	0	41,347	25565000	254	2	A2AN08	A2AN08	E3 ubiquitin-protein ligase UBR4	Ubr4	13
4403000	4942300	8127000	3830800	6674900	5676000	Mus musculus				1	1	0	NaN	NaN	0	30,534	0	61,433	57310000	12	28	O09172	O09172	Glutamate--cysteine ligase regulatory subunit	Gclm	141
4303200	4315900	2807400	3197500	7210100	2485500	Mus musculus				4	4	1	NaN	NaN	NaN	133,32	0	68,188	73686000	68	10	Q9ES00	Q9ES00	Ubiquitin conjugation factor E4 B	Ube4b	2148
4301600	8748500	3756400	6675400	9793000	8399100	Mus musculus				5	1	1	NaN	NaN	NaN	37,279	0,0070953	15,842	56004000	15	11	P10605	P10605	Cathepsin B;Cathepsin B light chain;Cathepsin B heavy chain	Ctsb	462
4300400	9958100	630480	36147000	18875000	28021000	Mus musculus				1	1	1	NaN	NaN	NaN	47,634	0,00051099	28,269	117630000	25	14	Q7TMF5	Q7TMF5	Serpin A12	Serpina12	1772
4296100	5999400	8565100	7668200	6318000	7493500	Mus musculus				3	3	0	43,5	43,5	0	13,553	0	39,591	141240000	7	23	O88653	O88653	Ragulator complex protein LAMTOR3	Lamtor3	308
4284400	0	5036100	5769700	15673000	4111400	Mus musculus				3	3	2	NaN	NaN	2	157,45	0	63,451	83913000	79	30	Q8BY87	Q8BY87	Ubiquitin carboxyl-terminal hydrolase 47	Usp47	1858
4222700	3221200	2947700	0	2603200	0	Mus musculus				8	1	1	NaN	NaN	NaN	183,19	0	34,438	27988000	97	9	P13864	P13864	DNA (cytosine-5)-methyltransferase 1	Dnmt1	514
4213900	4985300	6504300	5801000	5396300	7168800	Mus musculus				4	4	3	NaN	NaN	NaN	71,06	0	35,233	128440000	40	11	Q8K297	Q8K297	Procollagen galactosyltransferase 1	Colgalt1	1892
4202500	5792400	10819000	3928100	2928500	2864800	Mus musculus				2	2	0	NaN	NaN	0	44,373	0	33,601	57163000	22	10	P97300	P97300	Neuroplastin	Nptn	1136
4197300	1931100	4914800	2025300	2271200	2246100	Mus musculus				2	2	2	NaN	NaN	NaN	133,42	0,0041802	19,871	25230000	73	2	Q6GQT9	Q6GQT9	Nodal modulator 1	Nomo1	1688
4188200	4781200	5279400	7077700	5273400	3630900	Mus musculus				4	4	1	NaN	NaN	NaN	212,73	0	80,793	80636000	89	7	P70399	P70399	Tumor suppressor p53-binding protein 1	Tp53bp1	1090
4180200	5248500	5673200	3914500	4969700	4018300	Mus musculus				3	3	2	NaN	NaN	NaN	70,527	0	74,672	81163000	35	7	Q8BH04	Q8BH04	Phosphoenolpyruvate carboxykinase [GTP], mitochondrial	Pck2	1824
4176400	3059800	2833700	8045700	3736400	4114100	Mus musculus				3	3	0	NaN	NaN	0	79,327	0	42,947	74934000	37	5	Q8K3H0	Q8K3H0	DCC-interacting protein 13-alpha	Appl1	1902
4174300	2795800	5221400	2747600	3908500	1972000	Mus musculus				2	2	0	NaN	NaN	0	77,566	0	30,485	28660000	36	12	P70302	P70302	Stromal interaction molecule 1	Stim1	1086
4140900	3623100	0	0	0	0	Mus musculus				5	5	1	NaN	NaN	0,6	225,63	0	35,263	38884000	122	6	A2AGT5	A2AGT5	Cytoskeleton-associated protein 5	Ckap5	12
4130800	5810600	8846000	7858700	3067500	3825100	Mus musculus				6	1	1	43,8	NaN	NaN	19,592	0	99,758	102650000	15	24	P53996	P53996	Cellular nucleic acid-binding protein	Cnbp	895
4127900	3893400	5610200	2812200	4118300	3830500	Mus musculus				3	3	2	NaN	NaN	NaN	50,714	0	43,325	79296000	27	31	Q62384	Q62384	Zinc finger protein ZPR1	Zpr1	1533
4108500	5322100	6308100	8659400	4575100	5040800	Mus musculus				3	3	1	NaN	NaN	NaN	22,753	0,0050645	18,796	102680000	13	11	Q3SXD3	Q3SXD3	HD domain-containing protein 2	Hddc2	1299
4050000	5020700	3756900	4538000	5990500	5314200	Mus musculus				1	1	1	NaN	NaN	NaN	48,343	0,003327	21,523	46695000	23	18	P97346	P97346	Nucleoredoxin	Nxn	1139
4047500	2791100	1941900	2833800	3592100	2884000	Mus musculus				1	1	1	0,4	0,4	0,4	310,89	0,00051733	29,509	47680000	121	23	Q3TLH4	Q3TLH4	Protein PRRC2C	Prrc2c	1309
4024800	3831700	3183500	1778600	3888400	2589900	Mus musculus				2	1	0	NaN	NaN	0	23,603	0	37,806	32767000	16	9	P61028	P61028	Ras-related protein Rab-8B	Rab8b	955
3956700	0	5333300	3053100	3292900	2964400	Mus musculus				3	3	1	NaN	NaN	NaN	60,193	0	30,753	54725000	30	3	Q8CI33	Q8CI33	CWF19-like protein 1	Cwf19l1	1880
3930500	5345100	2732600	0	1762700	3411900	Mus musculus				1	1	1	NaN	NaN	NaN	59,914	0,0023935	22,275	28175000	33	9	P50285	P50285	Dimethylaniline monooxygenase [N-oxide-forming] 1	Fmo1	851
3927800	3101400	11152000	6834400	5477400	5167400	Mus musculus				4	4	4	NaN	NaN	NaN	41,349	0	15,823	133620000	17	21	Q9D5V6	Q9D5V6	Synapse-associated protein 1	Syap1	2103
3918700	2902300	4250000	0	6151200	4777000	Mus musculus				1	1	0	NaN	NaN	0	55,854	0	16,654	32952000	27	11	Q8BVE3	Q8BVE3	V-type proton ATPase subunit H	Atp6v1h	1854
3898400	2760100	3153400	0	2735100	2199900	Mus musculus				1	1	0	1	1	0	202,24	0	69,289	16413000	109	1	A2A5R2;G3X9K3	A2A5R2;G3X9K3	Brefeldin A-inhibited guanine nucleotide-exchange protein 2;Brefeldin A-inhibited guanine nucleotide-exchange protein 1	Arfgef2;Arfgef1	10
3888000	6956200	11147000	5658000	9753600	6062800	Mus musculus				9	9	1	NaN	NaN	NaN	120,66	0	80,292	256740000	56	29	O55201	O55201	Transcription elongation factor SPT5	Supt5h	243
3887200	4411800	5055700	5798300	5382000	4849700	Mus musculus				1	1	1	NaN	NaN	NaN	22,934	0	35,969	44899000	7	6	Q9JHH9	Q9JHH9	Coatomer subunit zeta-2	Copz2	2163
3847100	2741400	1827700	1851200	9490300	5432300	Mus musculus				5	5	1	NaN	NaN	NaN	82,843	0	92,727	136750000	36	9	P16332	P16332	Methylmalonyl-CoA mutase, mitochondrial	Mut	543
3838200	3194600	0	3271200	4292100	4026700	Mus musculus				2	2	0	NaN	NaN	0	39,774	0	81,023	47074000	23	18	Q8R2U0	Q8R2U0	Nucleoporin SEH1	Seh1l	1926
3831800	4678400	6797600	5103600	4551900	4675900	Mus musculus				6	6	1	NaN	NaN	NaN	123,79	0	13,557	146840000	50	43	Q8CGF7	Q8CGF7	Transcription elongation regulator 1	Tcerg1	1876
3826000	4632800	5841000	7351900	10589000	4431400	Mus musculus				6	1	1	NaN	NaN	NaN	40,703	0,000516	29,257	62531000	14	6	O35226	O35226	26S proteasome non-ATPase regulatory subunit 4	Psmd4	172
3807400	2670400	4286200	2623800	4027400	2444100	Mus musculus				2	2	0	NaN	NaN	0	21,834	0	85,223	50634000	15	22	O88952;O88951;Q8JZS0	O88952;O88951;Q8JZS0	Protein lin-7 homolog C;Protein lin-7 homolog B;Protein lin-7 homolog A	Lin7c;Lin7b;Lin7a	319
3806700	1343000	0	2534800	2926300	0	Mus musculus				2	2	2	7	7	7	53,133	0,0054496	17,681	30396000	28	2	Q8VEJ4	Q8VEJ4	Notchless protein homolog 1	Nle1	1950
3785600	3373000	2605600	2866700	2592300	2888400	Mus musculus				2	2	1	7	7	NaN	46,478	0	30,868	37633000	25	4	Q0VGB7	Q0VGB7	Serine/threonine-protein phosphatase 4 regulatory subunit 2	Ppp4r2	1214
3751300	3396400	4634200	3195800	3406700	2079500	Mus musculus				2	2	0	NaN	NaN	0	46,638	0	46,208	56915000	22	7	O54941	O54941	SWI/SNF-related matrix-associated actin-dependent regulator of chromatin subfamily E member 1	Smarce1	231
3749500	0	8205600	0	0	0	Mus musculus				1	1	1	NaN	NaN	NaN	44,93	0	60,264	41599000	18	3	Q8VE37	Q8VE37	Regulator of chromosome condensation	Rcc1	1942
3731700	2589900	3567300	4949000	0	0	Mus musculus				1	1	1	NaN	NaN	NaN	28,37	0	32,958	31492000	15	11	Q8BTW3	Q8BTW3	Exosome complex component MTR3	Exosc6	1851
3729500	4521400	4558900	3660500	2950300	3397800	Mus musculus				2	2	2	NaN	NaN	NaN	128,62	0,0042095	2,026	35874000	66	2	Q8R0G9	Q8R0G9	Nuclear pore complex protein Nup133	Nup133	1921
3727500	1697600	1570100	3297600	882040	1386100	Mus musculus				2	2	0	NaN	NaN	0	110,65	0	30,958	21778000	40	13	Q7TQH0	Q7TQH0	Ataxin-2-like protein	Atxn2l	1780
3719400	4782200	2111700	5728500	7625800	0	Mus musculus				1	1	0	NaN	NaN	0	34,481	0,0019427	23,508	33115000	17	3	P70362	P70362	Ubiquitin fusion degradation protein 1 homolog	Ufd1l	1088
3695300	2900000	2869100	3778600	2974100	2776100	Mus musculus				2	2	1	NaN	NaN	NaN	160,91	0	48,754	43965000	111	3	Q8BL66	Q8BL66	Early endosome antigen 1	Eea1	1839
3687200	3337900	3202500	2404800	3792800	4427500	Mus musculus				1	1	0	NaN	NaN	0	78,491	0	11,572	35574000	32	19	P57716	P57716	Nicastrin	Ncstn	931
3636100	0	3735700	8176900	0	0	Mus musculus				1	1	1	NaN	NaN	NaN	74,305	0,0042194	2,045	20164000	36	1	Q8BQM4	Q8BQM4	HEAT repeat-containing protein 3	Heatr3	1846
3604300	4757100	3697600	1630000	0	0	Mus musculus				2	2	0	NaN	NaN	0	80,222	0	58,951	38395000	37	13	Q61216	Q61216	Double-strand break repair protein MRE11A	Mre11a	1518
3601200	5372700	9593200	5668000	6140800	11356000	Mus musculus				2	2	1	NaN	NaN	NaN	21,067	0,0014844	25,269	82100000	12	4	Q9R257	Q9R257	Heme-binding protein 1	Hebp1	2243
3586000	2244300	5717100	1522700	2994900	3095700	Mus musculus				2	2	1	NaN	NaN	NaN	71,459	0,0054348	17,571	34500000	34	3	Q8R349	Q8R349	Cell division cycle protein 16 homolog	Cdc16	1928
3582000	3556500	7733800	2826000	0	0	Mus musculus				3	3	3	NaN	NaN	NaN	57,584	0	59,297	81614000	27	2	Q8BG30	Q8BG30	Negative elongation factor A	Nelfa	1817
3576500	3478200	0	3345200	3023500	4379600	Mus musculus				2	2	1	NaN	NaN	NaN	33,365	0,0014778	NaN	37556000	21	3	Q6P8M1	Q6P8M1	Putative deoxyribonuclease TATDN1	Tatdn1	1725
3574200	5447900	1129000	2385200	2141300	5061800	Mus musculus				4	4	0	NaN	NaN	0	99,551	0	66,063	55582000	34	21	B2RY56	B2RY56	RNA-binding protein 25	Rbm25	52
3570600	5394100	2079200	8738200	6709200	5970100	Mus musculus				2	2	2	NaN	NaN	NaN	14,379	0	19,805	92322000	9	47	Q9D8S9	Q9D8S9	BolA-like protein 1	Bola1	2113
3563400	1242200	1804900	4795300	2362100	2038500	Mus musculus				2	2	0	NaN	NaN	0	46,582	0	53,704	39813000	19	21	Q7TNC4	Q7TNC4	Putative RNA-binding protein Luc7-like 2	Luc7l2	1774
3560800	3206700	2448200	2077800	2989400	2147000	Mus musculus				2	2	0	4	4	0	106,17	0	55,938	47618000	35	8	Q8CGZ0	Q8CGZ0	Calcium homeostasis endoplasmic reticulum protein	Cherp	1877
3546400	3173100	1325300	13549000	0	9921200	Mus musculus				1	1	1	0,8	0,8	0,8	182,35	0,00099751	26,232	76144000	101	24	Q9ESK9	Q9ESK9	RB1-inducible coiled-coil protein 1	Rb1cc1	2151
3545300	2746800	1971000	3038300	2264300	2236300	Mus musculus				1	1	0	NaN	NaN	0	48,584	0	4,189	35617000	27	1	Q99JB8	Q99JB8	Protein kinase C and casein kinase II substrate protein 3	Pacsin3	2025
3536900	2220400	6584300	1876800	2726000	2026000	Mus musculus				2	2	0	NaN	NaN	0	72,241	0,0054422	17,656	24784000	31	2	Q8BG51;Q8JZN7	Q8BG51;Q8JZN7	Mitochondrial Rho GTPase 1;Mitochondrial Rho GTPase 2	Rhot1;Rhot2	1818
3503700	0	6295100	3882100	3341100	4164800	Mus musculus				1	1	0	NaN	NaN	0	34,45	0,0050412	18,448	37321000	15	4	P07214	P07214	SPARC	Sparc	415
3501900	2575000	0	2494400	0	2495600	Mus musculus				2	2	1	NaN	NaN	NaN	113,52	0	41,696	33038000	66	4	Q5DTM8;Q3U319	Q5DTM8;Q3U319	E3 ubiquitin-protein ligase BRE1A;E3 ubiquitin-protein ligase BRE1B	Rnf20;Rnf40	1399
3476800	7765800	9438200	5147800	6325800	9182800	Mus musculus				7	7	0	NaN	NaN	0	68,034	0	48,031	217880000	42	30	P35235	P35235	Tyrosine-protein phosphatase non-receptor type 11	Ptpn11	724
3460300	5229500	7735400	3492900	3135700	4284200	Mus musculus				1	1	1	NaN	NaN	NaN	15,278	0	62,363	75973000	4	37	Q9ER81	Q9ER81	Torsin-1A-interacting protein 2, isoform IFRG15	Tor1aip2	2144
3376500	2871700	4089900	3713300	4820700	6352700	Mus musculus				1	1	0	NaN	NaN	0	40,433	0,00050761	27,698	47379000	13	19	Q91W67	Q91W67	Ubiquitin-like protein 7	Ubl7	1968
3376200	0	1325800	2108600	3100600	2324100	Mus musculus				1	1	0	0,7	0,7	0	206,23	0	37,901	19589000	97	8	B2RXS4	B2RXS4	Plexin-B2	Plxnb2	51
3356000	0	0	5237600	4920800	5291500	Mus musculus				1	1	1	NaN	NaN	NaN	36,525	0	31,424	28476000	16	14	Q9D1H7	Q9D1H7	Golgi to ER traffic protein 4 homolog	Get4	2097
3346900	2921600	5741100	3509900	3729700	3550400	Mus musculus				1	1	1	NaN	NaN	NaN	16,191	0	73,255	48937000	7	3	Q9D7A6	Q9D7A6	Signal recognition particle 19 kDa protein	Srp19	2106
3303700	2949300	3939500	2677200	1652500	8088100	Mus musculus				2	2	1	NaN	NaN	NaN	25,826	0	14,541	34469000	15	12	Q9JIK9	Q9JIK9	28S ribosomal protein S34, mitochondrial	Mrps34	2172
3296700	2652300	2140200	3487000	3318300	3303900	Mus musculus				2	2	2	NaN	NaN	NaN	38,114	0	71,041	49967000	22	11	Q91VM9	Q91VM9	Inorganic pyrophosphatase 2, mitochondrial	Ppa2	1966
3296500	3616700	12373000	6680800	19491000	8336300	Mus musculus				2	2	1	NaN	NaN	NaN	39,47	0	76,331	130650000	23	16	Q9Z0P5	Q9Z0P5	Twinfilin-2	Twf2	2281
3292600	4501400	13585000	1746300	0	2668100	Mus musculus				3	1	1	NaN	NaN	NaN	155,66	0,0050902	19,451	30562000	83	5	Q8K2Z4	Q8K2Z4	Condensin complex subunit 1	Ncapd2	1899
3263800	3094300	2412200	0	3787600	2008400	Mus musculus				2	2	0	NaN	NaN	0	63,45	0,0010076	26,911	31125000	35	1	O88477	O88477	Insulin-like growth factor 2 mRNA-binding protein 1	Igf2bp1	300
3233800	2620100	3470300	2625300	3091900	2363400	Mus musculus				2	2	2	NaN	NaN	NaN	191,46	0,0041841	19,907	53663000	92	12	Q6ZPY7	Q6ZPY7	Lysine-specific demethylase 3B	Kdm3b	1756
3177700	6665800	3096700	1852700	2874800	2695200	Mus musculus				3	3	0	NaN	NaN	0	78,538	0,00099602	2,605	34499000	47	4	P47856	P47856	Glutamine--fructose-6-phosphate aminotransferase [isomerizing] 1	Gfpt1	817
3159500	2358000	2248000	0	1380600	1449100	Mus musculus				1	1	1	0,5	0,5	0,5	225,65	0,0014793	24,943	12806000	126	2	Q6P5D8	Q6P5D8	Structural maintenance of chromosomes flexible hinge domain-containing protein 1	Smchd1	1709
3138500	3346200	2518100	2308500	2862000	3285100	Mus musculus				2	2	0	NaN	NaN	0	42,774	0,00050916	27,883	51580000	27	17	Q8R0F6	Q8R0F6	Integrin-linked kinase-associated serine/threonine phosphatase 2C	Ilkap	1920
3135000	4732800	2990400	5306800	3363800	1934500	Mus musculus				4	1	0	NaN	NaN	0	90,001	0	38,763	46975000	44	12	P42232	P42232	Signal transducer and activator of transcription 5B	Stat5b	779
3112900	4587100	0	5158200	2794200	5862700	Mus musculus				3	1	1	NaN	NaN	NaN	63,505	0	36,628	50134000	17	16	Q99NB8	Q99NB8	Ubiquilin-4	Ubqln4	2039
3097800	3143700	7987600	1889600	0	3796700	Mus musculus				2	2	1	NaN	NaN	NaN	117,64	0,0014613	23,947	48514000	59	2	Q9CZU3	Q9CZU3	Superkiller viralicidic activity 2-like 2	Skiv2l2	2086
3080400	2684900	3448900	3072700	4247600	4020300	Mus musculus				4	4	1	49,2	49,2	NaN	13,194	0	31,011	90434000	7	30	O35127	O35127	Protein C10	Grcc10	166
3021400	3485100	2595800	3124800	3590900	4865100	Mus musculus				3	3	0	NaN	NaN	0	41,87	0,0014699	24,509	54986000	25	8	Q91VA6	Q91VA6	Polymerase delta-interacting protein 2	Poldip2	1963
3003800	0	4243500	2288200	2128100	2875800	Mus musculus				1	1	1	NaN	NaN	NaN	49,295	0	4,176	18080000	35	6	P20664	P20664	DNA primase small subunit	Prim1	591
2997600	5333600	6162900	3057900	9112200	3941400	Mus musculus				4	4	1	NaN	NaN	NaN	78,861	0	13,476	86879000	32	18	Q9QXG4	Q9QXG4	Acetyl-coenzyme A synthetase, cytoplasmic	Acss2	2218
2981100	0	5364800	0	2774300	0	Mus musculus				1	1	0	NaN	NaN	0	76,425	0,0041763	19,821	18577000	33	5	Q8K0F1	Q8K0F1	TBC1 domain family member 23	Tbc1d23	1887
2946600	4023100	3524400	2528800	2440500	7673200	Mus musculus				1	1	0	NaN	NaN	0	53,267	0	14,157	33024000	14	21	P53986	P53986	Monocarboxylate transporter 1	Slc16a1	893
2919100	4557700	5821800	2986100	3399400	5442100	Mus musculus				1	1	0	NaN	NaN	0	24,192	0	32,086	44955000	16	1	Q8BWR2	Q8BWR2	PITH domain-containing protein 1	Pithd1	1855
2910600	2598600	3650200	2545200	3203500	2224900	Mus musculus				1	1	1	NaN	NaN	NaN	27,393	0	57,606	33217000	13	16	Q99PW4	Q99PW4	TP53-regulating kinase	Tp53rk	2044
2874100	3505000	1110800	1631300	1454800	1386800	Mus musculus				3	3	0	NaN	NaN	0	121,55	0,0005184	29,791	29998000	55	8	Q3U7R1	Q3U7R1	Extended synaptotagmin-1	Esyt1	1312
2859200	3643100	0	4103800	2613400	2367600	Mus musculus				1	1	0	NaN	NaN	0	26,457	0,0023832	21,962	26010000	12	3	Q3UA16	Q3UA16	Kinetochore protein Spc25	Spc25	1313
2839400	3560600	3799700	3713800	4154300	5005600	Mus musculus				5	5	0	NaN	NaN	0	39,842	0	19,105	90509000	26	45	Q06138	Q06138	Calcium-binding protein 39	Cab39	1191
2828200	5733000	0	2921300	2709200	3114400	Mus musculus				1	1	0	NaN	NaN	0	68,561	0,0075188	15,654	19465000	35	1	Q8BGZ4	Q8BGZ4	Cell division cycle protein 23 homolog	Cdc23	1823
2825700	3065400	2873300	0	0	3426400	Mus musculus				1	1	0	NaN	NaN	0	98,577	0	33,825	30729000	37	1	O54931	O54931	A-kinase anchor protein 2	Akap2	230
2819600	3982900	3212900	5004900	7071900	7416200	Mus musculus				4	4	2	NaN	NaN	NaN	27,656	0	73,888	129600000	17	14	Q9Z2M7	Q9Z2M7	Phosphomannomutase 2	Pmm2	2298
2791800	5810200	5036000	3625900	12125000	3012000	Mus musculus				1	1	1	NaN	NaN	NaN	70,306	0	24,272	39731000	35	24	P54729	P54729	NEDD8 ultimate buster 1	Nub1	906
2789000	0	0	0	1388500	0	Mus musculus				4	4	1	NaN	NaN	NaN	104,92	0	3,693	6593600	55	4	P30999	P30999	Catenin delta-1	Ctnnd1	701
2783900	3105800	3315300	2239000	0	4119800	Mus musculus				1	1	0	NaN	NaN	0	10,119	0,0014591	23,881	28467000	6	6	Q923D4	Q923D4	Splicing factor 3B subunit 5	Sf3b5	1997
2750800	6426500	9072100	0	6339000	3168000	Mus musculus				5	5	3	NaN	NaN	7	65,798	0	97,635	99606000	31	9	Q99KE1	Q99KE1	NAD-dependent malic enzyme, mitochondrial	Me2	2031
2706000	2859200	3253600	2905500	3211000	3985400	Mus musculus				3	3	0	NaN	NaN	0	28,702	0	59,413	74162000	16	45	Q91WE2	Q91WE2	Protein FAM192A	Fam192a	1970
2705900	2473800	0	2935400	3221100	2658600	Mus musculus				1	1	0	NaN	NaN	0	32,45	0	11,232	33586000	17	10	P47968	P47968	Ribose-5-phosphate isomerase	Rpia	822
2651000	2457700	2996800	0	1081200	3249100	Mus musculus				2	2	1	NaN	NaN	NaN	13,48	0	40,571	38682000	6	9	Q9JHS3	Q9JHS3	Ragulator complex protein LAMTOR2	Lamtor2	2165
2646200	2775300	2476600	2365200	2324900	2923600	Mus musculus				2	2	2	NaN	NaN	NaN	85,682	0	36,488	24833000	51	2	Q8K1R3	Q8K1R3	Polyribonucleotide nucleotidyltransferase 1, mitochondrial	Pnpt1	1889
2619600	3624200	17270000	0	3552900	0	Mus musculus				1	1	0	3	3	0	92,201	0	32,868	36522000	40	1	Q3UIA2	Q3UIA2	Rho GTPase-activating protein 17	Arhgap17	1318
2580100	2720200	4146000	2518800	2364600	0	Mus musculus				1	1	1	NaN	NaN	NaN	92,104	0	97,004	25474000	33	8	Q5SWD9	Q5SWD9	Pre-rRNA-processing protein TSR1 homolog	Tsr1	1459
2577000	4011000	6606800	7835100	3079900	7232000	Mus musculus				4	4	0	NaN	NaN	0	18,255	0	94,847	135800000	9	48	P97493	P97493	Thioredoxin, mitochondrial	Txn2	1143
2571300	0	0	0	0	1845900	Mus musculus				2	2	2	NaN	NaN	NaN	63,691	0,0050366	1,835	8276500	40	3	Q8BMK4	Q8BMK4	Cytoskeleton-associated protein 4	Ckap4	1841
2534300	1631900	0	0	0	0	Mus musculus				2	2	1	NaN	NaN	NaN	73,088	0,0067446	16,983	6509800	31	2	O70551;Q9Z0G2;O54781	O70551;Q9Z0G2;O54781	SRSF protein kinase 1;SRSF protein kinase 3;SRSF protein kinase 2;SRSF protein kinase 2 N-terminal;SRSF protein kinase 2 C-terminal	Srpk1;Srpk3;Srpk2	273
2530900	3681600	25795000	3976800	3126500	8336000	Mus musculus				18	1	1	NaN	NaN	NaN	95,832	0	48,955	100160000	43	4	P56399;Q8BY89	P56399	Ubiquitin carboxyl-terminal hydrolase 5	Usp5	925
2512800	0	17819000	0	0	2899100	Mus musculus				1	1	1	NaN	NaN	NaN	40,42	0	4,779	27688000	22	1	Q9D8N2	Q9D8N2	Protein FAM45A	Fam45a	2112
2477100	2810600	1551900	4280100	2991200	3805100	Mus musculus				1	1	0	4	4	0	31,595	0	68,292	30487000	17	4	O08738	O08738	Caspase-6;Caspase-6 subunit p18;Caspase-6 subunit p11	Casp6	130
2442900	3300800	4216300	2750100	2585700	2610600	Mus musculus				1	1	1	NaN	NaN	NaN	46,288	0,0014641	24,103	37060000	21	1	B8ZXI1	B8ZXI1	Queuine tRNA-ribosyltransferase subunit QTRTD1	Qtrtd1	64
2442100	6724800	3911900	6479500	6431700	6273300	Mus musculus				5	5	0	NaN	NaN	0	73,862	0	63,603	152460000	29	47	P54731	P54731	FAS-associated factor 1	Faf1	907
2432600	1924800	1889500	2618800	2607300	2140300	Mus musculus				2	2	1	NaN	NaN	NaN	20,891	0	72,383	72203000	6	24	Q8C8T8	Q8C8T8	Pre-rRNA-processing protein TSR2 homolog	Tsr2	1869
2428300	3954800	3816800	4323300	3116100	4516000	Mus musculus				3	3	1	NaN	NaN	2	66,076	0	43,914	62528000	38	8	E9Q912	E9Q912	Rap1 GTPase-GDP dissociation stimulator 1	Rap1gds1	88
2425500	4004600	4849900	2036600	3643400	3423000	Mus musculus				2	2	0	NaN	NaN	0	46,719	0	70,483	42001000	17	14	P59017	P59017	Bcl-2-like protein 13	Bcl2l13	935
2412600	3639400	6091300	1946800	5703700	5397900	Mus musculus				4	4	0	NaN	NaN	0	55,939	0	64,571	94719000	20	19	Q6NSR8	Q6NSR8	Probable aminopeptidase NPEPL1	Npepl1	1700
2410100	3049700	3270600	4037100	3356100	2478800	Mus musculus				5	4	3	NaN	NaN	NaN	94,381	0	31,969	61042000	60	3	P48722	P48722	Heat shock 70 kDa protein 4L	Hspa4l	831
2400300	7303200	8114000	7813000	0	7161800	Mus musculus				4	1	1	NaN	4	4	30,641	0,0071238	16,078	61382000	19	8	P48758	P48758	Carbonyl reductase [NADPH] 1	Cbr1	833
2381700	4568000	3602300	4940700	5456800	0	Mus musculus				2	2	0	NaN	NaN	0	38,225	0	31,806	39044000	24	5	Q3ULJ0	Q3ULJ0	Glycerol-3-phosphate dehydrogenase 1-like protein	Gpd1l	1319
2332500	5250500	5447200	3009300	939310	2589900	Mus musculus				2	2	1	NaN	NaN	NaN	113,58	0	11,904	33007000	61	15	P23249	P23249	Putative helicase MOV-10	Mov10	615
2322500	5245300	2447800	4971200	3071200	3133000	Mus musculus				1	1	1	3	3	3	54,044	0	31,092	37778000	29	6	Q8VE88	Q8VE88	Protein FAM114A2	Fam114a2	1945
2292900	2981500	4349400	1917000	2928900	1848200	Mus musculus				1	1	1	NaN	NaN	NaN	41,989	0	14,957	38374000	12	8	P59235	P59235	Nucleoporin Nup43	Nup43	936
2204900	2326200	6782700	0	0	1665200	Mus musculus				1	1	1	NaN	NaN	NaN	38,725	0,00051493	2,895	21801000	21	2	Q921W4	Q921W4	Quinone oxidoreductase-like protein 1	Cryzl1	1992
2186200	2142500	3214700	1205300	3738100	3258000	Mus musculus				2	2	2	NaN	NaN	NaN	35,328	0,0019249	22,535	32367000	15	3	Q91Z53	Q91Z53	Glyoxylate reductase/hydroxypyruvate reductase	Grhpr	1980
2180800	4065800	2951600	0	3483400	4685200	Mus musculus				1	1	1	3	3	3	53,998	0,0019333	22,947	22080000	26	2	Q8BKZ9	Q8BKZ9	Pyruvate dehydrogenase protein X component, mitochondrial	Pdhx	1838
2127500	3078700	4571000	4707700	4019400	4437600	Mus musculus				2	2	0	NaN	NaN	0	46,648	0,0058664	17,241	50464000	26	6	Q6P8X1	Q6P8X1	Sorting nexin-6;Sorting nexin-6, N-terminally processed	Snx6	1726
2101100	2450000	3289100	2139100	1180000	3843400	Mus musculus				2	2	1	NaN	NaN	NaN	35,942	0,0087681	15,068	61134000	18	11	Q9CWI3	Q9CWI3	BRCA2 and CDKN1A-interacting protein	Bccip	2073
2079600	0	0	1983500	0	0	Mus musculus				1	1	1	NaN	NaN	NaN	62,34	0,0058744	17,397	13928000	30	4	Q9CQG2	Q9CQG2	Methyltransferase-like protein 16	Mettl16	2061
2034200	3226000	3249600	5606700	5953600	5578900	Mus musculus				2	2	1	NaN	NaN	NaN	12,295	0	33,478	67486000	6	18	Q9CQ86	Q9CQ86	Migration and invasion enhancer 1	Mien1	2059
2031600	3069600	2267300	2131600	3377500	3301500	Mus musculus				4	4	1	NaN	NaN	NaN	51,344	0	89,877	57822000	23	10	Q00422	Q00422	GA-binding protein alpha chain	Gabpa	1163
2025200	1361100	1739600	0	0	0	Mus musculus				1	1	1	NaN	NaN	NaN	122,79	0,0028544	2,171	9407500	66	1	Q8K298	Q8K298	Actin-binding protein anillin	Anln	1893
1896400	1801700	3822200	5458800	0	3506100	Mus musculus				1	1	0	NaN	NaN	0	54,073	0	57,944	38604000	20	17	Q8BH43	Q8BH43	Wiskott-Aldrich syndrome protein family member 2	Wasf2	1825
1894100	2636100	2529400	2087100	0	1326700	Mus musculus				3	3	3	NaN	NaN	NaN	68,995	0	35,343	24797000	41	6	Q6A028	Q6A028	Switch-associated protein 70	Swap70	1644
1889900	4244600	8121000	2639400	0	3011800	Mus musculus				3	3	0	NaN	NaN	0	56,937	0	96,812	97635000	28	10	Q922V4	Q922V4	Pleiotropic regulator 1	Plrg1	1995
1887600	3069500	3764200	2294400	4666100	3336700	Mus musculus				2	2	0	4	4	0	59,771	0	50,991	41218000	21	14	P70297;O88811	P70297;O88811	Signal transducing adapter molecule 1;Signal transducing adapter molecule 2	Stam;Stam2	1085
1852600	1499700	6191600	4088400	1735200	3355200	Mus musculus				2	2	0	NaN	NaN	0	28,032	0	57,844	48675000	8	10	P97765	P97765	WW domain-binding protein 2	Wbp2	1155
1805600	1226100	0	1806200	1494400	2162700	Mus musculus				1	1	0	NaN	NaN	0	38,737	0,0050068	17,884	43061000	19	8	Q8VE80	Q8VE80	THO complex subunit 3	Thoc3	1944
1796400	3853400	10700000	776430	0	4446900	Mus musculus				2	1	0	NaN	NaN	0	53,662	0	14,129	53771000	25	12	P47791	P47791	Glutathione reductase, mitochondrial	Gsr	816
1788800	3605900	5750500	6065100	7411800	4878400	Mus musculus				1	1	0	NaN	NaN	0	16,168	0	10,776	68355000	6	12	Q8K5B2	Q8K5B2	Multiple coagulation factor deficiency protein 2 homolog	Mcfd2	1910
1756200	2409300	2676500	2579000	2363600	3092300	Mus musculus				3	3	1	NaN	NaN	NaN	61,001	0	40,925	43396000	35	6	Q60716	Q60716	Prolyl 4-hydroxylase subunit alpha-2	P4ha2	1509
1755100	0	3348800	0	0	0	Mus musculus				2	2	1	NaN	NaN	NaN	34,196	0,0050808	1,916	21017000	19	8	Q8BMZ5	Q8BMZ5	tRNA-splicing endonuclease subunit Sen34	Tsen34	1842
1724600	954980	1181600	1619700	0	1718500	Mus musculus				1	1	0	NaN	NaN	0	95,911	0,0010005	26,386	12842000	52	2	Q4KMM3	Q4KMM3	Oxidation resistance protein 1	Oxr1	1358
1716100	1282400	0	1059200	1170000	1367100	Mus musculus				2	2	2	NaN	NaN	NaN	29,371	0,0019352	22,994	23162000	15	1	Q9D6K7	Q9D6K7	Tetratricopeptide repeat protein 33	Ttc33	2105
1714600	2242000	1195200	1729000	1217800	3986200	Mus musculus				2	2	2	NaN	NaN	NaN	60,545	0	NaN	26052000	20	11	Q62523	Q62523	Zyxin	Zyx	1538
1667600	1396400	2002300	1042600	1715600	0	Mus musculus				1	1	0	NaN	NaN	0	91,719	0,0083553	15,208	9752600	43	1	Q9ESL4	Q9ESL4	Mitogen-activated protein kinase kinase kinase MLT	Zak	2152
1642500	1875000	0	1313700	8233500	0	Mus musculus				1	1	0	NaN	NaN	0	35,054	0,00051546	29,174	19621000	16	2	O70218	O70218	Homeobox protein HMX1	Hmx1	264
1575000	2864900	0	1660300	6361400	1918000	Mus musculus				1	1	1	2	2	2	78,403	0,00051573	2,924	19656000	44	4	Q9EPL9	Q9EPL9	Peroxisomal acyl-coenzyme A oxidase 3	Acox3	2134
1564300	1741800	2009300	3337700	0	2766100	Mus musculus				3	3	1	NaN	NaN	NaN	68,839	0	14,303	41955000	33	56	Q8BGD9	Q8BGD9	Eukaryotic translation initiation factor 4B	Eif4b	1819
1536900	1250200	1285900	0	0	1976000	Mus musculus				1	1	1	NaN	NaN	NaN	83,54	0,0014881	25,496	11211000	51	1	Q9WTX8	Q9WTX8	Mitotic spindle assembly checkpoint protein MAD1	Mad1l1	2256
1510200	1561300	0	1719500	2044300	2461900	Mus musculus				3	3	0	NaN	NaN	0	45,303	0,0019259	22,566	43690000	26	7	Q8JZX4	Q8JZX4	Splicing factor 45	Rbm17	1885
1504000	1312700	943510	0	1007100	991160	Mus musculus				1	1	0	NaN	NaN	0	34,299	0,0037879	2,118	9185700	18	2	Q9CWU6	Q9CWU6	Ubiquinol-cytochrome-c reductase complex assembly factor 1	Uqcc1	2076
1458100	1598700	1758200	1415000	1609200	0	Mus musculus				1	1	0	NaN	NaN	0	93,462	0,0058717	17,292	14047000	41	3	Q3UVG3	Q3UVG3	Protein FAM91A1	Fam91a1	1321
1300700	765480	2371900	3719100	1615900	862540	Mus musculus				3	1	1	NaN	NaN	NaN	40,89	0	3,173	22148000	24	22	Q8R1N4	Q8R1N4	NudC domain-containing protein 3	Nudcd3	1923
1192500	3636300	1145500	833360	1568900	4037100	Mus musculus				3	3	2	NaN	NaN	NaN	294,84	0	45,513	31401000	150	5	Q8BTI8	Q8BTI8	Serine/arginine repetitive matrix protein 2	Srrm2	1848
1173800	1067700	1673800	411570	710730	544250	Mus musculus				3	3	0	5	5	0	83,65	0	57,402	20582000	36	9	Q3V1T4	Q3V1T4	Prolyl 3-hydroxylase 1	Lepre1	1322
964980	0	0	0	0	267990	Mus musculus				1	1	1	NaN	NaN	NaN	66,704	0,0042155	20,381	5259900	35	4	Q6PIP5	Q6PIP5	NudC domain-containing protein 1	Nudcd1	1737
670970	0	0	0	0	0	Mus musculus				1	1	1	NaN	NaN	NaN	15,076	0,0019361	23,014	16678000	10	6	Q9QXA5	Q9QXA5	U6 snRNA-associated Sm-like protein LSm4	Lsm4	2216
611280	2734000	3328400	4495400	8454300	10380000	Mus musculus				2	2	2	NaN	NaN	NaN	23,648	0	42,398	69035000	14	18	Q9ESP1	Q9ESP1	Stromal cell-derived factor 2-like protein 1	Sdf2l1	2154
537880	0	634380	1450000	1919300	1517300	Mus musculus				1	1	0	NaN	NaN	0	60,181	0	85,842	8229700	3	23	P02802	P02802	Metallothionein-1	Mt1	366
451220	2349100	0	4653900	2912700	2569500	Mus musculus				1	1	1	8	8	8	21,862	0	43,394	24206000	14	19	Q5EBG8	Q5EBG8	Uncharacterized protein C1orf50 homolog		1402
442510	396600	193430	0	511010	844880	Mus musculus				2	2	2	NaN	NaN	NaN	34,468	0,0014859	25,323	5354400	18	7	Q8K274	Q8K274	Ketosamine-3-kinase	Fn3krp	1891
439120	547190	353280	0	0	418190	Mus musculus				2	1	0	NaN	4	0	43,934	0	38,111	5138200	20	3	Q9CYI4	Q9CYI4	Putative RNA-binding protein Luc7-like 1	Luc7l	2083
381260	381600	0	0	0	1478800	Mus musculus				3	1	1	9	NaN	NaN	72,082	0	11,563	4147200	26	6	Q61550	Q61550	Double-strand-break repair protein rad21 homolog	Rad21	1520
337560	302360	376240	0	0	0	Mus musculus				1	1	1	0,6	0,6	0,6	242,09	0,002381	2,185	4428500	76	13	A2BH40	A2BH40	AT-rich interactive domain-containing protein 1A	Arid1a	15
287580	68322	0	0	545810	328230	Mus musculus				1	1	1	NaN	NaN	NaN	33,104	0	92,528	3157000	18	17	Q9JK23	Q9JK23	Proteasome assembly chaperone 1	Psmg1	2184
173490	448490	0	0	0	0	Mus musculus				1	1	1	NaN	NaN	NaN	117,98	0,0050205	18,064	1114500	61	5	Q8BKN5	Q8BKN5	Gamma-tubulin complex component 5	Tubgcp5	1837
151300	0	755930	0	0	0	Mus musculus				1	1	1	NaN	NaN	NaN	62,368	0,007108	15,898	1411700	34	1	Q6PAM1	Q6PAM1	Alpha-taxilin	Txlna	1729
0	1257000	1120100	0	0	0	Mus musculus				2	2	0	NaN	NaN	0	42,158	0,0041822	19,872	5654900	23	2	P21279	P21279	Guanine nucleotide-binding protein G(q) subunit alpha	Gnaq	596
0	5142500	18629000	19875000	1430500	0	Mus musculus				2	2	0	NaN	NaN	0	16,604	0	53,268	298840000	9	17	O89086	O89086	RNA-binding protein 3	Rbm3	328
0	477470	1752600	0	2271300	0	Mus musculus				2	2	1	18	18	NaN	NaN	0	94,544	16972000	11	8	O54879	O54879	High mobility group protein B3	Hmgb3	229
0	4778800	6043800	2987400	5880200	0	Mus musculus				1	1	0	NaN	NaN	0	16,292	0,0014627	23,977	17075000	8	3	Q80Y14	Q80Y14	Glutaredoxin-related protein 5, mitochondrial	Glrx5	1797
0	0	0	503670	811250	719100	Mus musculus				1	1	0	NaN	NaN	0	32,989	0,0083774	15,361	4296100	20	2	Q69ZQ2	Q69ZQ2	Pre-mRNA-splicing factor ISY1 homolog	Isy1	1642
0	981490	868440	2247600	1327400	719380	Mus musculus				1	1	1	NaN	NaN	NaN	11,241	0	84,617	12569000	8	14	P56376	P56376	Acylphosphatase-1	Acyp1	923
0	1530900	1997500	0	0	1179200	Mus musculus				1	1	0	NaN	NaN	0	72,349	0,0083406	15,141	12757000	39	1	Q3TX08	Q3TX08	tRNA (guanine(26)-N(2))-dimethyltransferase	Trmt1	1310
0	0	1775200	1903800	0	1253800	Mus musculus				2	2	0	NaN	NaN	0	43,388	0,0037861	21,177	17670000	21	4	P70318;P52912	P70318;P52912	Nucleolysin TIAR;Nucleolysin TIA-1	Tial1;Tia1	1087
0	0	979370	0	2643500	1271100	Mus musculus				1	1	1	NaN	NaN	NaN	21,825	0	33,207	59131000	13	6	Q6P3D0	Q6P3D0	U8 snoRNA-decapping enzyme	Nudt16	1707
0	2569800	5439400	4229200	0	1460200	Mus musculus				2	2	1	NaN	NaN	NaN	37,694	0	40,984	33107000	14	6	Q9CWK3	Q9CWK3	CD2 antigen cytoplasmic tail-binding protein 2	Cd2bp2	2074
0	2443000	5614600	2394200	0	1544300	Mus musculus				1	1	0	NaN	NaN	0	61,449	0,000999	26,332	15018000	37	5	O88447	O88447	Kinesin light chain 1	Klc1	298
0	0	2978000	3085600	2081000	1592400	Mus musculus				1	1	0	NaN	NaN	0	59,795	0	56,555	14088000	26	5	Q8VBT9	Q8VBT9	Tether containing UBX domain for GLUT4	Aspscr1	1934
0	0	0	2046600	0	1601800	Mus musculus				2	2	0	NaN	NaN	0	65,41	0	35,291	432820000	36	4	Q8VHR5	Q8VHR5	Transcriptional repressor p66-beta	Gatad2b	1954
0	0	3315600	0	0	1805300	Mus musculus				1	1	1	NaN	NaN	NaN	40,506	0	20,639	12183000	16	4	Q8VHL1	Q8VHL1	Histone-lysine N-methyltransferase SETD7	Setd7	1953
0	1478200	1430300	1803100	2160000	1913000	Mus musculus				1	1	0	NaN	NaN	0	40,32	0,0041958	20,044	16930000	20	2	P11930	P11930	Nucleoside diphosphate-linked moiety X motif 19, mitochondrial	Nudt19	488
0	3000400	1250500	0	2456400	1963700	Mus musculus				1	1	1	NaN	NaN	NaN	112,41	0,0042017	20,218	14135000	42	4	Q8K2V6	Q8K2V6	Importin-11	Ipo11	1898
0	2661800	3105000	2707800	2952000	2001900	Mus musculus				1	1	1	NaN	NaN	NaN	32,631	0,0071016	15,884	27838000	18	2	Q8VBV3	Q8VBV3	Exosome complex component RRP4	Exosc2	1936
0	1580400	1803100	1958300	3111600	2057400	Mus musculus				2	2	1	6	6	NaN	48,206	0,0014822	25,209	25005000	25	10	Q99N87	Q99N87	28S ribosomal protein S5, mitochondrial	Mrps5	2038
0	0	0	0	7113000	2141100	Mus musculus				1	1	0	NaN	NaN	0	184,67	0,0087719	15,099	21125000	69	2	Q5PSV9	Q5PSV9	Mediator of DNA damage checkpoint protein 1	Mdc1	1445
0	0	327780	0	4454500	2152500	Mus musculus				4	1	1	32,3	NaN	NaN	22,086	0	35,919	12900000	10	7	Q91XV3	Q91XV3	Brain acid soluble protein 1	Basp1	1973
0	2635000	1764600	2921100	2545300	2306000	Mus musculus				2	2	1	NaN	NaN	NaN	53,517	0,0067537	17,089	29535000	32	2	Q8R2E9	Q8R2E9	ERO1-like protein beta	Ero1lb	1925
0	871640	781720	1987600	1070900	2459300	Mus musculus				1	1	1	NaN	NaN	NaN	56,061	0,0050832	19,374	13358000	17	9	O35874	O35874	Neutral amino acid transporter A	Slc1a4	200
0	0	8409200	0	2624400	2694200	Mus musculus				1	1	1	NaN	NaN	NaN	32,562	0,0067295	16,874	19950000	13	2	Q9DC16	Q9DC16	Endoplasmic reticulum-Golgi intermediate compartment protein 1	Ergic1	2123
0	0	2791700	2254300	0	2974200	Mus musculus				2	2	2	NaN	NaN	NaN	32,168	0	40,539	17145000	19	5	Q9Z2D8	Q9Z2D8	Methyl-CpG-binding domain protein 3	Mbd3	2295
0	3024500	0	1569100	3458900	3112900	Mus musculus				1	1	1	NaN	NaN	NaN	38,195	0,0009995	2,637	15113000	20	1	Q8CCH2	Q8CCH2	NHL repeat-containing protein 3	Nhlrc3	1870
0	3447100	3297500	3241500	4915100	3413200	Mus musculus				1	1	1	NaN	NaN	NaN	40,718	0	16,929	32613000	24	15	Q9QXB9	Q9QXB9	Developmentally-regulated GTP-binding protein 2	Drg2	2217
0	0	7710700	0	0	3551500	Mus musculus				1	1	1	NaN	NaN	NaN	23,416	0,0005102	28,125	12940000	13	2	Q9D083	Q9D083	Kinetochore protein Spc24	Spc24	2088
0	3730300	1823600	4576300	906140	3663300	Mus musculus				1	1	0	NaN	NaN	0	109,81	0	94,369	32727000	13	8	P62500	P62500	TSC22 domain family protein 1	Tsc22d1	1013
0	3568800	0	2903100	0	3715600	Mus musculus				3	3	0	13	13	0	33,448	0	65,058	53710000	21	20	Q9QZH3	Q9QZH3	Peptidyl-prolyl cis-trans isomerase E	Ppie	2230
0	0	0	0	0	3718100	Mus musculus				2	2	0	NaN	NaN	0	42,064	0	3,289	19997000	20	2	Q61112	Q61112	45 kDa calcium-binding protein	Sdf4	1516
0	1965600	4264200	4687200	4232800	3734200	Mus musculus				2	2	1	NaN	NaN	NaN	33,758	0	48,867	66747000	14	19	Q8K2H2	Q8K2H2	OTU domain-containing protein 6B	Otud6b	1896
0	0	0	4938700	3855400	3839200	Mus musculus				1	1	0	NaN	NaN	0	11,528	0	38,565	34878000	6	3	Q9JIX0	Q9JIX0	Transcription and mRNA export factor ENY2	Eny2	2175
0	0	0	0	0	3901500	Mus musculus				2	2	0	NaN	NaN	0	55,662	0	21,851	38727000	21	32	Q5SRX1	Q5SRX1	TOM1-like protein 2	Tom1l2	1456
0	2793100	1874500	5551700	1510800	4126300	Mus musculus				1	1	0	3	3	0	54,084	0	31,187	28590000	32	4	Q8R180	Q8R180	ERO1-like protein alpha	Ero1l	1922
0	3127500	5356400	5632600	4797100	4136100	Mus musculus				1	1	0	NaN	NaN	0	28,093	0	38,412	46343000	15	11	Q8BQ47	Q8BQ47	Protein canopy homolog 4	Cnpy4	1845
0	1442600	1050900	3849800	4280000	4154100	Mus musculus				1	1	0	NaN	NaN	0	15,572	0	10,314	31719000	10	13	Q3TGF2	Q3TGF2	Protein FAM107B	Fam107b	1306
0	4412900	0	2754100	2609800	4241500	Mus musculus	+			1	1	1	NaN	NaN	NaN	92,385	1	-2	42621000	39	1	Q8BGQ4	Q8BGQ4	Protein O-mannosyl-transferase 2	Pomt2	1821
0	4120900	5143000	6822800	4743000	4243100	Mus musculus				1	1	1	NaN	NaN	NaN	83,056	0,0067385	16,937	28952000	47	6	P27641	P27641	X-ray repair cross-complementing protein 5	Xrcc5	660
0	7636000	5726000	0	2863800	4355200	Mus musculus				1	1	1	2	2	2	155,59	0	62,192	29137000	61	4	Q5SSZ5	Q5SSZ5	Tensin-3	Tns3	1457
0	13918000	12488000	0	3099900	4722900	Mus musculus				1	1	1	NaN	NaN	NaN	49,74	0	50,387	36902000	28	4	Q80X41	Q80X41	Serine/threonine-protein kinase VRK1	Vrk1	1793
0	2544400	7143900	2524100	3106200	4944700	Mus musculus				2	2	0	NaN	NaN	0	18,963	0,00051335	28,781	61721000	12	8	Q6P8I4	Q6P8I4	PEST proteolytic signal-containing nuclear protein	Pcnp	1724
0	4300600	3175400	1872400	2176900	5002900	Mus musculus				1	1	0	NaN	NaN	0	22,689	0	41,285	41092000	7	5	Q8CHP5	Q8CHP5	Partner of Y14 and mago	Wibg	1879
0	2079700	2538200	4239800	4473600	5188400	Mus musculus				1	1	0	NaN	NaN	0	44,375	0	30,873	36303000	17	14	Q8BGE6	Q8BGE6	Cysteine protease ATG4B	Atg4b	1820
0	2550100	3685900	2940000	1043500	5219300	Mus musculus				1	1	1	NaN	NaN	NaN	43,691	0	24,142	26627000	19	14	Q3TC93	Q3TC93	HCLS1-binding protein 3	Hs1bp3	1303
0	10619000	16560000	8175600	0	6332200	Mus musculus				5	1	0	NaN	NaN	0	27,623	0,0019389	23,143	72228000	14	6	Q9DCW4	Q9DCW4	Electron transfer flavoprotein subunit beta	Etfb	2127
0	8328400	0	6219700	11388000	7373200	Mus musculus				1	1	1	NaN	NaN	NaN	13,584	0	6,071	92370000	8	28	Q9CQ71	Q9CQ71	Replication protein A 14 kDa subunit	Rpa3	2058
0	9592800	7261600	6935200	5182300	8445700	Mus musculus				1	1	1	NaN	NaN	NaN	NaN	0	44,494	172570000	15	19	O88696	O88696	ATP-dependent Clp protease proteolytic subunit, mitochondrial	Clpp	311
0	0	0	0	5513700	11243000	Mus musculus				1	1	0	NaN	NaN	0	34,737	0,0050114	17,978	34750000	15	5	Q8BPG6	Q8BPG6	Sulfatase-modifying factor 2	Sumf2	1844
0	9029400	3555100	0	4844100	11277000	Mus musculus	+			1	1	0	NaN	NaN	0	96,134	1	-2	47117000	43	1	A2RSY1	A2RSY1	KAT8 regulatory NSL complex subunit 3	Kansl3	16
0	4236100	9149200	8585900	0	12822000	Mus musculus				1	1	1	NaN	NaN	NaN	160,85	0,0058691	17,253	135180000	90	13	Q6ZQ06	Q6ZQ06	Centrosomal protein of 162 kDa	Cep162	1757
0	13707000	23665000	22576000	36192000	22791000	Mus musculus				1	1	0	NaN	NaN	0	99,374	0	33,603	250370000	4	25	P62322	P62322	U6 snRNA-associated Sm-like protein LSm5	Lsm5	1008
0	7307300	4645300	25763000	23006000	30230000	Mus musculus				1	1	1	NaN	NaN	NaN	14,015	0	20,032	260220000	8	36	Q9CQM5	Q9CQM5	Thioredoxin domain-containing protein 17	Txndc17	2062
1168800000	919420000	889850000	576950000	614140000	522890000	Homo sapiens				22	22	0	63,6	63,6	0	49,83	0	323,31	23711000000	21	803	P68371;A6NNZ2;Q9H4B7	P68371	Tubulin beta-4B chain	TUBB4B	1080
378700000	494140000	527010000	684810000	349750000	718260000	Homo sapiens				19	19	0	63,5	63,5	0	29,174	0	307,75	15599000000	18	433	P62258	P62258	14-3-3 protein epsilon	YWHAE	996
337620000	313310000	331750000	275940000	228900000	560990000	Homo sapiens				5	5	0	35,7	35,7	0	13,952	0	48,681	4825600000	11	94	Q99880;Q99879;Q99877;Q93079;Q5QNW6;P62807;P58876;P57053;O60814;Q8N257;Q16778;P33778;P23527;P06899;Q96A08;A0A2R8Y619	Q99880;Q99879;Q99877;Q93079;Q5QNW6;P62807;P58876;P57053;O60814;Q8N257;Q16778;P33778;P23527;P06899	Histone H2B type 1-L;Histone H2B type 1-M;Histone H2B type 1-N;Histone H2B type 1-H;Histone H2B type 2-F;Histone H2B type 1-C/E/F/G/I;Histone H2B type 1-D;Histone H2B type F-S;Histone H2B type 1-K;Histone H2B type 3-B;Histone H2B type 2-E;Histone H2B type 1-B;Histone H2B type 1-O;Histone H2B type 1-J	HIST1H2BL;HIST1H2BM;HIST1H2BN;HIST1H2BH;HIST2H2BF;HIST1H2BC;HIST1H2BD;H2BFS;HIST1H2BK;HIST3H2BB;HIST2H2BE;HIST1H2BB;HIST1H2BO;HIST1H2BJ	256
269900000	198580000	109310000	353640000	308410000	308920000	Homo sapiens				7	7	0	54,4	54,4	0	16,837	0	175,08	6198800000	9	240	P0DP25;P0DP24;P0DP23	P0DP25;P0DP24;P0DP23	Calmodulin-1, 2, 3	CALM1;CALM2;CALM3	457
259680000	197850000	331100000	304270000	206270000	257050000	Homo sapiens				18	18	0	50,5	50,5	0	50,976	0	311,05	13779000000	27	507	P61978	P61978	Heterogeneous nuclear ribonucleoprotein K	HNRNPK	983
250640000	296250000	455990000	405420000	406640000	467260000	Homo sapiens				11	11	0	55,1	55,1	0	28,804	0	240,49	10335000000	15	325	P18669;P15259;Q8N0Y7	P18669	Phosphoglycerate mutase 1	PGAM1	575
230840000	274360000	229120000	254130000	150750000	190420000	Homo sapiens				21	6	0	59,9	NaN	0	49,67	0	164,71	6316600000	21	269	P07437	P07437	Tubulin beta chain	TUBB	418
177900000	166860000	222000000	268930000	212180000	241080000	Homo sapiens				11	11	0	51,2	51,2	0	32,854	0	262,51	8706800000	15	330	P08865	P08865	40S ribosomal protein SA	RPSA	438
170270000	156190000	167770000	174750000	193740000	140050000	Homo sapiens				12	12	0	49,5	49,5	0	24,423	0	187,34	8970700000	11	336	P62826	P62826	GTP-binding nuclear protein Ran	RAN	1026
158040000	54702000	85449000	110720000	77663000	95986000	Homo sapiens				11	3	0	33,4	NaN	0	42,051	0	33,977	1824700000	23	94	P68133;P68032;P63267;P62736	P68133;P68032;P63267;P62736	Actin, alpha skeletal muscle;Actin, alpha cardiac muscle 1;Actin, gamma-enteric smooth muscle;Actin, aortic smooth muscle	ACTA1;ACTC1;ACTG2;ACTA2	1074
155940000	85020000	72795000	33849000	83889000	40444000	Homo sapiens				4	4	1	NaN	NaN	NaN	22,876	0	121,65	1259300000	10	159	P46782	P46782	40S ribosomal protein S5;40S ribosomal protein S5, N-terminally processed	RPS5	808
147180000	143720000	92545000	65309000	146310000	78158000	Homo sapiens				12	12	0	NaN	NaN	0	65,308	0	113,99	2189100000	39	247	P30153	P30153	Serine/threonine-protein phosphatase 2A 65 kDa regulatory subunit A alpha isoform	PPP2R1A	689
130220000	110110000	139200000	220950000	168690000	138160000	Homo sapiens				7	7	0	32,4	32,4	0	33,488	0	323,31	5747900000	11	205	Q01105;P0DME0	Q01105;P0DME0	Protein SET;Protein SETSIP	SET;SETSIP	1169
127960000	161120000	342970000	250350000	239580000	332780000	Homo sapiens				11	11	0	51,9	51,9	0	17,965	0	182,48	3991800000	11	131	P62979;P62987;P0CG47;P0CG48	P62979;P62987;P0CG47;P0CG48	Ubiquitin-40S ribosomal protein S27a;Ubiquitin;40S ribosomal protein S27a;Ubiquitin-60S ribosomal protein L40;Ubiquitin;60S ribosomal protein L40;Polyubiquitin-B;Ubiquitin;Polyubiquitin-C;Ubiquitin	RPS27A;UBA52;UBB;UBC	1046
126180000	130170000	114470000	90886000	110660000	104910000	Homo sapiens				16	16	0	71	71	0	35,076	0	270,81	6025900000	22	463	P63244	P63244	Guanine nucleotide-binding protein subunit beta-2-like 1;Guanine nucleotide-binding protein subunit beta-2-like 1, N-terminally processed	GNB2L1	1066
122970000	88298000	125310000	57722000	102470000	48546000	Homo sapiens				10	10	0	57,7	57,7	0	24,205	0	207,75	2893100000	10	165	P62241	P62241	40S ribosomal protein S8	RPS8	992
120870000	132760000	79833000	33482000	0	85459000	Homo sapiens				1	1	0	NaN	NaN	0	14,865	0	92,834	631440000	10	32	P62829	P62829	60S ribosomal protein L23	RPL23	1027
115610000	52979000	69443000	114400000	101390000	70333000	Homo sapiens				7	1	0	NaN	NaN	0	38,434	0	91,366	843270000	15	34	Q14103	Q14103	Heterogeneous nuclear ribonucleoprotein D0	HNRNPD	1238
114890000	64894000	24442000	28113000	29010000	45729000	Homo sapiens				5	5	0	NaN	NaN	0	17,779	0	11,621	860100000	10	39	P83731	P83731	60S ribosomal protein L24	RPL24	1114
114490000	209650000	174310000	161950000	136960000	195890000	Homo sapiens				15	15	15	NaN	NaN	NaN	629,09	0	86,131	5947700000	413	237	Q09666	Q09666	Neuroblast differentiation-associated protein AHNAK	AHNAK	1213
111390000	67298000	83108000	96858000	62914000	88073000	Homo sapiens				5	5	1	34,1	34,1	NaN	14,515	0	32,192	1749100000	7	124	P25398	P25398	40S ribosomal protein S12	RPS12	641
110730000	48843000	67277000	25169000	52313000	37238000	Homo sapiens				4	4	0	NaN	NaN	0	24,831	0	63,03	989470000	15	71	P62906	P62906	60S ribosomal protein L10a	RPL10A	1038
110160000	63814000	69230000	39405000	55836000	20006000	Homo sapiens				3	3	0	NaN	NaN	0	15,798	0	77,277	552680000	6	27	P61353	P61353	60S ribosomal protein L27	RPL27	970
107230000	78518000	54155000	35368000	42484000	30498000	Homo sapiens				6	6	0	36,2	36,2	0	17,718	0	54,574	1101700000	12	96	P62269	P62269	40S ribosomal protein S18	RPS18	998
105130000	54506000	39649000	48637000	48452000	43643000	Homo sapiens				3	3	0	NaN	NaN	0	14,787	0	19,531	976650000	6	73	P35268	P35268	60S ribosomal protein L22	RPL22	727
96131000	100930000	68121000	75161000	132100000	103860000	Homo sapiens				9	9	0	53,9	53,9	0	17,861	0	62,943	3552600000	8	367	P68036;A0A1B0GUS4	P68036	Ubiquitin-conjugating enzyme E2 L3	UBE2L3	1075
92107000	64476000	51954000	49890000	64251000	48376000	Homo sapiens				3	3	0	NaN	NaN	0	14,839	0	95,209	833490000	11	64	P62244	P62244	40S ribosomal protein S15a	RPS15A	993
91406000	64407000	55364000	21771000	6782200	28223000	Homo sapiens				3	3	0	16	16	0	13,742	0	19,196	696160000	6	27	P62851	P62851	40S ribosomal protein S25	RPS25	1031
90422000	106090000	63560000	38200000	38997000	46425000	Homo sapiens				4	4	0	32,5	32,5	0	17,222	0	12,241	1066400000	11	67	P62277	P62277	40S ribosomal protein S13	RPS13	999
90105000	60106000	65277000	53989000	33646000	55402000	Homo sapiens				8	8	0	43,3	43,3	0	22,127	0	69,974	1175900000	11	152	P62081	P62081	40S ribosomal protein S7	RPS7	987
89802000	121750000	82636000	55345000	54643000	74290000	Homo sapiens				4	4	0	47,8	47,8	0	12,784	0	49,08	1297000000	8	91	P62888	P62888	60S ribosomal protein L30	RPL30	1035
89378000	78335000	85380000	63775000	59623000	60638000	Homo sapiens				8	8	0	43,2	43,2	0	26,688	0	120,97	2479800000	19	216	P23396	P23396	40S ribosomal protein S3	RPS3	619
88547000	175570000	110240000	181980000	129970000	368320000	Homo sapiens				10	1	0	41,2	NaN	0	NaN	0	6,071	1772300000	14	32	Q06830	Q06830	Peroxiredoxin-1	PRDX1	1193
87138000	59750000	104410000	54772000	61270000	60237000	Homo sapiens				14	14	0	33,9	33,9	0	39,594	0	210,76	2498000000	20	213	P51991	P51991	Heterogeneous nuclear ribonucleoprotein A3	HNRNPA3	877
85218000	30014000	30993000	25918000	13569000	24730000	Homo sapiens				3	3	0	NaN	NaN	0	27,366	0	74,816	364180000	16	53	Q16629	Q16629	Serine/arginine-rich splicing factor 7	SRSF7	1274
85133000	158110000	108220000	99511000	90671000	118930000	Homo sapiens				15	15	0	38,9	38,9	0	46,153	0	185,52	5263500000	23	306	P60842	P60842	Eukaryotic initiation factor 4A-I	EIF4A1	948
82365000	45547000	42008000	45048000	29081000	42215000	Homo sapiens				6	6	0	NaN	NaN	0	28,68	0	66,23	823140000	13	105	P62753	P62753	40S ribosomal protein S6	RPS6	1021
80707000	99110000	94933000	112170000	109380000	129700000	Homo sapiens				2	2	0	NaN	NaN	0	10,871	0	14,614	2205400000	5	57	P61956;Q6EEV6	P61956;Q6EEV6	Small ubiquitin-related modifier 2;Small ubiquitin-related modifier 4	SUMO2;SUMO4	977
80580000	76443000	57388000	34980000	86723000	48645000	Homo sapiens				3	3	0	NaN	NaN	0	23,466	0	105,52	639240000	9	48	P84098	P84098	60S ribosomal protein L19	RPL19	1125
75499000	53897000	61139000	51032000	79662000	48341000	Homo sapiens				7	7	0	48,8	48,8	0	22,677	0	64,76	1575000000	18	176	P62820;Q9H0U4;Q92928	P62820;Q9H0U4	Ras-related protein Rab-1A;Ras-related protein Rab-1B	RAB1A;RAB1B	1025
74890000	44309000	15948000	68124000	51080000	41018000	Homo sapiens				6	6	0	NaN	NaN	0	17,695	0	21,548	594350000	9	62	P62750	P62750	60S ribosomal protein L23a	RPL23A	1020
72564000	53922000	98426000	75241000	58633000	70485000	Homo sapiens				9	7	0	41,6	33,2	0	38,58	0	68,439	2132000000	18	176	Q15366;P57721	Q15366	Poly(rC)-binding protein 2	PCBP2	1264
69709000	35519000	18233000	25855000	74345000	24835000	Homo sapiens				5	5	0	33,1	33,1	0	28,024	0	33,945	649030000	14	65	P62917	P62917	60S ribosomal protein L8	RPL8	1041
68945000	28472000	89875000	38305000	21489000	20786000	Homo sapiens				4	4	0	NaN	NaN	0	17,256	0	42,827	379860000	9	13	Q9UNX3;P61254	Q9UNX3;P61254	60S ribosomal protein L26-like 1;60S ribosomal protein L26	RPL26L1;RPL26	966
67322000	76243000	40669000	106320000	77467000	61429000	Homo sapiens				4	1	1	NaN	NaN	NaN	71,027	0	15,693	830740000	39	28	P17066;P48741	P17066;P48741	Heat shock 70 kDa protein 6;Putative heat shock 70 kDa protein 7	HSPA6;HSPA7	554
66766000	64671000	59683000	41691000	45639000	49365000	Homo sapiens				11	11	0	NaN	NaN	0	57,924	0	142,39	2001400000	37	330	P50991	P50991	T-complex protein 1 subunit delta	CCT4	866
64709000	57438000	40335000	55826000	40573000	58961000	Homo sapiens				10	10	0	41,1	41,1	0	41,389	0	51,397	1482700000	23	160	P28482	P28482	Mitogen-activated protein kinase 1	MAPK1	672
62394000	47345000	92518000	32483000	29045000	33581000	Homo sapiens				15	15	0	56,7	56,7	0	29,597	0	97,325	1309500000	20	142	P62701;P22090;Q8TD47	P62701	40S ribosomal protein S4, X isoform	RPS4X	1016
62339000	81305000	28275000	91061000	62178000	35958000	Homo sapiens				4	4	0	NaN	NaN	0	14,463	0	71,15	760540000	7	53	P62899	P62899	60S ribosomal protein L31	RPL31	1037
62120000	101400000	94351000	79717000	53018000	97739000	Homo sapiens				9	9	0	64,3	64,3	0	16,832	0	64,378	2009100000	8	136	P63241;Q6IS14;Q9GZV4	P63241;Q6IS14	Eukaryotic translation initiation factor 5A-1;Eukaryotic translation initiation factor 5A-1-like	EIF5A;EIF5AL1	1065
61679000	41985000	26396000	38311000	46252000	39848000	Homo sapiens				7	7	0	50,3	50,3	0	20,601	0	119,8	1594700000	12	182	P61204;P84077;P18085	P61204;P84077;P18085	ADP-ribosylation factor 3;ADP-ribosylation factor 1;ADP-ribosylation factor 4	ARF3;ARF1;ARF4	964
61413000	63175000	22436000	23806000	24940000	34136000	Homo sapiens				4	4	0	42,7	42,7	0	15,807	0	98,179	364690000	8	46	P62266	P62266	40S ribosomal protein S23	RPS23	997
61257000	56596000	50506000	77718000	70414000	65892000	Homo sapiens				5	5	0	NaN	NaN	0	205,42	0	274,74	1656400000	107	125	E9PAV3;Q13765;Q9BZK3	E9PAV3;Q13765	Nascent polypeptide-associated complex subunit alpha, muscle-specific form;Nascent polypeptide-associated complex subunit alpha	NACA	84
58925000	42458000	88058000	127390000	48719000	117040000	Homo sapiens				2	2	0	33,3	33,3	0	78,409	0	55,427	1319100000	3	39	P62857	P62857	40S ribosomal protein S28	RPS28	1033
58708000	72269000	78824000	35643000	24064000	95311000	Homo sapiens				2	2	0	NaN	NaN	0	20,252	0	54,785	888930000	9	37	P62913	P62913	60S ribosomal protein L11	RPL11	1040
58217000	42062000	41541000	9886100	11922000	12153000	Homo sapiens				11	11	0	NaN	NaN	0	69,147	0	25,187	813610000	35	121	P17844	P17844	Probable ATP-dependent RNA helicase DDX5	DDX5	566
53785000	62026000	66115000	37258000	76374000	58774000	Homo sapiens				12	12	1	36,1	36,1	NaN	59,366	0	181,33	1770700000	35	246	Q99832	Q99832	T-complex protein 1 subunit eta	CCT7	2021
53137000	49617000	36082000	56267000	38279000	35403000	Homo sapiens				8	8	0	NaN	NaN	0	39,591	0	96,138	1485000000	21	197	P50213	P50213	Isocitrate dehydrogenase [NAD] subunit alpha, mitochondrial	IDH3A	849
52002000	118050000	76552000	89175000	150260000	75462000	Homo sapiens				5	5	0	34	34	0	26,411	0	158,27	1517300000	11	134	P28066	P28066	Proteasome subunit alpha type-5	PSMA5	666
51479000	37526000	68518000	36434000	44725000	50133000	Homo sapiens				7	7	0	50,3	50,3	0	16,93	0	74,21	1400000000	11	145	P60660;P14649	P60660	Myosin light polypeptide 6	MYL6	943
51394000	56312000	48378000	55267000	52618000	49784000	Homo sapiens				20	20	0	NaN	NaN	0	126,97	0	174,78	2627400000	53	378	Q16531	Q16531	DNA damage-binding protein 1	DDB1	1272
50645000	56142000	36762000	65512000	98736000	82568000	Homo sapiens				10	1	1	22	NaN	NaN	44,348	0	22,101	1262600000	25	48	Q58FF8	Q58FF8	Putative heat shock protein HSP 90-beta 2	HSP90AB2P	1389
50159000	40422000	54557000	19894000	64805000	36172000	Homo sapiens				4	4	0	NaN	NaN	0	24,146	0	21,189	839290000	14	70	P61313	P61313	60S ribosomal protein L15	RPL15	968
49189000	26995000	21485000	29666000	35391000	19236000	Homo sapiens				3	3	0	NaN	NaN	0	13,373	0	99,751	429240000	6	48	P60866	P60866	40S ribosomal protein S20	RPS20	949
48416000	76270000	44619000	72155000	31668000	52359000	Homo sapiens				4	4	0	32,1	32,1	0	18,898	0	17,553	754340000	13	55	P46783;Q9NQ39	P46783	40S ribosomal protein S10	RPS10	809
48375000	13045000	1520500	6702800	32819000	25824000	Homo sapiens				1	1	1	0,9	0,9	0,9	99,289	0,0042234	20,481	206150000	62	6	Q15276	Q15276	Rab GTPase-binding effector protein 1	RABEP1	1262
46106000	48601000	55060000	43284000	27418000	46359000	Homo sapiens				6	6	0	43,5	43,5	0	19,463	0	323,31	875560000	15	121	P62633	P62633	Cellular nucleic acid-binding protein	CNBP	1015
45267000	81007000	65538000	21915000	13316000	31576000	Homo sapiens				2	2	0	NaN	NaN	0	13,015	0	72,208	397360000	6	36	P62854;Q5JNZ5	P62854;Q5JNZ5	40S ribosomal protein S26;Putative 40S ribosomal protein S26-like 1	RPS26;RPS26P11	1032
40938000	30484000	36060000	56136000	81426000	66364000	Homo sapiens				13	9	0	60,7	48,2	0	28,302	0	246,55	1218300000	18	151	P61981	P61981	14-3-3 protein gamma;14-3-3 protein gamma, N-terminally processed	YWHAG	984
40295000	32387000	24021000	24809000	30898000	20756000	Homo sapiens				6	6	0	32,6	32,6	0	21,397	0	48,73	781200000	11	77	P18621	P18621	60S ribosomal protein L17	RPL17	574
40189000	42018000	42519000	33174000	27623000	25562000	Homo sapiens				11	11	0	41,6	41,6	0	47,82	0	75,621	1786000000	16	185	Q16576	Q16576	Histone-binding protein RBBP7	RBBP7	1273
39574000	34273000	40238000	27848000	24878000	36694000	Homo sapiens				16	16	0	NaN	NaN	0	70,67	0	167,88	2244700000	38	248	P11940;Q4VXU2;Q96DU9;Q5JQF8	P11940	Polyadenylate-binding protein 1	PABPC1	489
38815000	37792000	39407000	45241000	42958000	51924000	Homo sapiens				18	18	1	NaN	NaN	NaN	95,785	0	232,35	2504800000	43	444	P45974;Q8IWA5;Q92995	P45974	Ubiquitin carboxyl-terminal hydrolase 5	USP5	798
38062000	55517000	32193000	32233000	46070000	49080000	Homo sapiens				15	15	0	48,2	48,2	0	37,512	0	94,409	1543600000	19	283	P62136	P62136	Serine/threonine-protein phosphatase PP1-alpha catalytic subunit	PPP1CA	988
38029000	22332000	13319000	40055000	8034400	13206000	Homo sapiens				12	2	0	31,2	NaN	0	32,95	0	15,729	396810000	24	26	P06753	P06753	Tropomyosin alpha-3 chain	TPM3	408
36945000	32022000	53065000	25942000	29502000	24351000	Homo sapiens				8	8	0	NaN	NaN	0	42,613	0	55,319	834690000	23	139	P61163	P61163	Alpha-centractin	ACTR1A	962
36705000	20109000	14718000	4848900	10159000	9441000	Homo sapiens				17	17	0	NaN	NaN	0	145,83	0	65,846	530930000	69	112	O75533	O75533	Splicing factor 3B subunit 1	SF3B1	283
36630000	26359000	23839000	22134000	32411000	19694000	Homo sapiens				6	6	0	NaN	NaN	0	49,184	0	98,053	469330000	27	98	P62191	P62191	26S protease regulatory subunit 4	PSMC1	990
35411000	0	37213000	0	83358000	56610000	Homo sapiens				1	1	0	NaN	NaN	0	NaN	0	53,2	191070000	6	7	P31949	P31949	Protein S100-A11;Protein S100-A11, N-terminally processed	S100A11	710
35166000	39826000	26329000	19468000	42329000	26953000	Homo sapiens				6	6	0	33,2	33,2	0	22,006	0	161,97	925080000	11	99	P08134;P62745	P08134	Rho-related GTP-binding protein RhoC	RHOC	432
34720000	44774000	136830000	18058000	17991000	20249000	Homo sapiens				5	5	0	NaN	NaN	0	18,431	0	28,652	904390000	10	61	P62280	P62280	40S ribosomal protein S11	RPS11	1000
34069000	10390000	10270000	8709900	8195300	8890700	Homo sapiens				7	7	0	NaN	NaN	0	53,5	0	131,79	532890000	19	115	P26368	P26368	Splicing factor U2AF 65 kDa subunit	U2AF2	650
33684000	55224000	47086000	56337000	50499000	39635000	Homo sapiens				9	9	0	33,5	33,5	0	47,371	0	128,97	1504400000	21	306	P61158;Q9P1U1	P61158	Actin-related protein 3	ACTR3	960
33105000	28634000	22549000	22208000	17146000	26449000	Homo sapiens				13	13	0	NaN	NaN	0	69,602	0	217,2	1415200000	39	263	O60506	O60506	Heterogeneous nuclear ribonucleoprotein Q	SYNCRIP	249
31523000	13698000	13373000	32081000	36809000	21664000	Homo sapiens				5	5	0	36,1	36,1	0	18,007	0	93,264	476970000	7	58	P63279	P63279	SUMO-conjugating enzyme UBC9	UBE2I	1068
30941000	2803000	4043500	2687200	1600200	3923600	Homo sapiens				5	5	0	NaN	NaN	0	31,566	0	18,378	133760000	16	21	P45880	P45880	Voltage-dependent anion-selective channel protein 2	VDAC2	795
30555000	26137000	26927000	36241000	50073000	45691000	Homo sapiens				5	5	0	NaN	NaN	0	89,677	0	11,747	392310000	52	23	Q13616	Q13616	Cullin-1	CUL1	1234
29800000	10220000	12249000	7540400	6963500	5864500	Homo sapiens				3	3	0	NaN	NaN	0	33,665	0	14,048	215870000	11	68	P62995	P62995	Transformer-2 protein homolog beta	TRA2B	1048
29431000	38924000	41015000	26020000	21975000	27144000	Homo sapiens				15	15	0	NaN	NaN	0	88,067	0	323,31	1113800000	45	237	P40763	P40763	Signal transducer and activator of transcription 3	STAT3	767
29392000	27960000	32122000	18733000	23604000	27501000	Homo sapiens				6	6	0	NaN	NaN	0	44,172	0	24,563	640230000	27	117	P62333	P62333	26S protease regulatory subunit 10B	PSMC6	1010
29316000	10050000	7804400	4511300	5742000	9863400	Homo sapiens				4	2	0	NaN	NaN	0	32,852	0	46,856	201400000	20	35	P05141;Q9H0C2	P05141	ADP/ATP translocase 2;ADP/ATP translocase 2, N-terminally processed	SLC25A5	389
29239000	28182000	20089000	20626000	27130000	19640000	Homo sapiens				15	15	1	NaN	NaN	NaN	91,706	0	192,46	1053500000	48	226	Q96QK1	Q96QK1	Vacuolar protein sorting-associated protein 35	VPS35	2014
28724000	19912000	16374000	23177000	18844000	28439000	Homo sapiens				7	7	0	45,6	45,6	0	23,897	0	143,55	629470000	15	124	P61106	P61106	Ras-related protein Rab-14	RAB14	959
28608000	26234000	30164000	7650100	10697000	10131000	Homo sapiens				8	8	0	34,3	34,3	0	34,095	0	NaN	455830000	21	68	P06493	P06493	Cyclin-dependent kinase 1	CDK1	405
28175000	20395000	23176000	25010000	21875000	18357000	Homo sapiens				15	15	3	NaN	NaN	NaN	66,726	0	308,48	992860000	32	208	Q9Y262	Q9Y262	Eukaryotic translation initiation factor 3 subunit L	EIF3L	2273
27785000	30959000	28041000	45419000	36711000	29509000	Homo sapiens				9	9	0	41,9	41,9	0	27,399	0	31,091	1109500000	13	190	P60900	P60900	Proteasome subunit alpha type-6	PSMA6	951
27385000	19883000	17187000	17453000	26504000	29324000	Homo sapiens				3	3	0	NaN	NaN	0	17,27	0	10,381	359610000	8	47	Q96K17	Q96K17	Transcription factor BTF3 homolog 4	BTF3L4	2012
27359000	22784000	21119000	9242400	11772000	17341000	Homo sapiens				2	2	0	NaN	NaN	0	15,423	0	64,177	192910000	7	40	P62847	P62847	40S ribosomal protein S24	RPS24	1030
26032000	42700000	35576000	10372000	27963000	16078000	Homo sapiens				10	7	0	38,1	32,9	0	47,655	0	47,852	535490000	15	86	Q09028	Q09028	Histone-binding protein RBBP4	RBBP4	1212
25256000	20579000	39514000	26718000	39853000	35895000	Homo sapiens				6	6	0	35,5	35,5	0	NaN	0	50,293	701550000	11	103	P61081	P61081	NEDD8-conjugating enzyme Ubc12	UBE2M	957
25138000	17756000	19941000	19432000	26492000	14784000	Homo sapiens				2	2	0	NaN	NaN	0	13,916	0	44,344	424640000	9	47	P62318	P62318	Small nuclear ribonucleoprotein Sm D3	SNRPD3	1007
24761000	45437000	30294000	36044000	20745000	19670000	Homo sapiens				11	2	2	NaN	NaN	NaN	81,307	0	41,294	249350000	48	34	P33993	P33993	DNA replication licensing factor MCM7	MCM7	718
22912000	18340000	14228000	7043600	9193900	19013000	Homo sapiens				2	2	0	5	5	0	68,477	0	61,289	218450000	23	55	Q01844	Q01844	RNA-binding protein EWS	EWSR1	1178
22873000	10174000	17231000	6573300	8310100	5426500	Homo sapiens				6	6	0	29	29	0	27,744	0	14,22	231070000	15	127	Q07955	Q07955	Serine/arginine-rich splicing factor 1	SRSF1	1203
22546000	16949000	17083000	8509900	12111000	10264000	Homo sapiens				10	7	7	NaN	NaN	NaN	70,942	0	68,747	516870000	41	103	O43390	O43390	Heterogeneous nuclear ribonucleoprotein R	HNRNPR	208
22385000	19032000	20005000	10441000	12350000	11901000	Homo sapiens				4	4	0	NaN	NaN	0	42,331	0	34,72	318160000	33	82	P38159;O75526;Q8N7X1	P38159	RNA-binding motif protein, X chromosome;RNA-binding motif protein, X chromosome, N-terminally processed	RBMX	756
22169000	22809000	0	25057000	23699000	19477000	Homo sapiens				1	1	1	0,3	0,3	0,3	304,81	0	3,123	541010000	143	35	O60281	O60281	Zinc finger protein 292	ZNF292	247
22078000	23858000	26231000	30771000	59851000	24953000	Homo sapiens				3	3	0	38,7	38,7	0	15,649	0	8,848	544750000	8	46	P26885	P26885	Peptidyl-prolyl cis-trans isomerase FKBP2	FKBP2	654
21958000	17859000	10385000	11619000	13361000	12357000	Homo sapiens				3	3	0	10	10	0	46,437	0	14,911	249160000	24	49	O14979	O14979	Heterogeneous nuclear ribonucleoprotein D-like	HNRNPDL	153
21632000	0	4230600	1869500	0	0	Homo sapiens				1	1	0	NaN	NaN	0	20,497	0,00051073	28,257	28026000	12	4	Q15382	Q15382	GTP-binding protein Rheb	RHEB	1265
21099000	16533000	24539000	10833000	11972000	9778900	Homo sapiens				4	3	0	NaN	NaN	0	21,45	0	98,225	286780000	9	34	P63000;P60763;P15153	P63000;P60763;P15153	Ras-related C3 botulinum toxin substrate 1;Ras-related C3 botulinum toxin substrate 3;Ras-related C3 botulinum toxin substrate 2	RAC1;RAC3;RAC2	1049
21099000	24652000	31876000	42679000	38879000	40019000	Homo sapiens				18	1	0	69,1	NaN	0	41,736	0	55,194	597380000	23	51	P60709;Q6S8J3;A5A3E0;P0CG38;Q9BYX7;P0CG39	P60709	Actin, cytoplasmic 1;Actin, cytoplasmic 1, N-terminally processed	ACTB	944
20977000	9102600	0	26007000	28762000	22781000	Homo sapiens				6	1	1	NaN	NaN	NaN	58,264	0	31,464	155900000	28	28	Q58FF6	Q58FF6	Putative heat shock protein HSP 90-beta 4	HSP90AB4P	1388
20847000	5597400	23425000	4081600	1534600	3269500	Homo sapiens				3	3	0	NaN	NaN	0	27,872	0	4,368	82398000	12	15	Q01081;Q8WU68	Q01081	Splicing factor U2AF 35 kDa subunit	U2AF1	1168
20712000	15119000	7895100	14449000	12793000	16257000	Homo sapiens				3	1	0	NaN	NaN	0	13,509	0	NaN	215790000	6	13	Q71UI9;P0C0S5	Q71UI9;P0C0S5	Histone H2A.V;Histone H2A.Z	H2AFV;H2AFZ	452
20695000	20956000	16669000	10442000	0	11529000	Homo sapiens				16	1	1	NaN	NaN	NaN	90,98	0	32,518	199700000	56	13	P25205	P25205	DNA replication licensing factor MCM3	MCM3	638
20461000	24761000	13060000	16537000	21816000	13864000	Homo sapiens				2	2	2	NaN	NaN	NaN	22,487	0	72,002	187390000	14	38	Q92522	Q92522	Histone H1x	H1FX	2001
20249000	14779000	13570000	10366000	13829000	16827000	Homo sapiens				11	8	0	NaN	20	0	46,871	0	29,681	474190000	25	118	P38919	P38919	Eukaryotic initiation factor 4A-III;Eukaryotic initiation factor 4A-III, N-terminally processed	EIF4A3	760
19958000	7697300	14487000	18177000	27216000	18346000	Homo sapiens				5	5	0	NaN	NaN	0	44,76	0	126,88	357400000	21	66	P61160	P61160	Actin-related protein 2	ACTR2	961
19863000	17832000	13375000	23628000	18019000	12985000	Homo sapiens				2	2	0	NaN	NaN	0	17,135	0,0096028	14,736	198190000	7	3	O14558	O14558	Heat shock protein beta-6	HSPB6	143
19695000	21029000	22642000	24034000	27467000	14740000	Homo sapiens				17	2	0	52,2	NaN	0	49,924	0	66,441	282830000	22	69	P68366	P68366	Tubulin alpha-4A chain	TUBA4A	1078
19084000	2436600	14072000	4374000	996870	3273400	Homo sapiens				2	2	0	16	16	0	12,469	0	31,789	64986000	6	18	Q969Q0;P83881	Q969Q0;P83881	60S ribosomal protein L36a-like;60S ribosomal protein L36a	RPL36AL;RPL36A	1117
18976000	24746000	35605000	10329000	18669000	15522000	Homo sapiens				4	4	0	31,6	31,6	0	20,567	0	144,19	541800000	14	103	P21291	P21291	Cysteine and glycine-rich protein 1	CSRP1	597
18674000	25949000	40486000	11427000	15777000	24635000	Homo sapiens				2	2	0	NaN	NaN	0	16,735	0	59,816	549130000	5	33	P62837;P61077;Q9Y2X8;P51668	P62837;P61077;Q9Y2X8;P51668	Ubiquitin-conjugating enzyme E2 D2;Ubiquitin-conjugating enzyme E2 D3;Ubiquitin-conjugating enzyme E2 D4;Ubiquitin-conjugating enzyme E2 D1	UBE2D2;UBE2D3;UBE2D4;UBE2D1	956
18672000	10291000	171640000	23429000	39191000	4615700	Homo sapiens				1	1	1	NaN	NaN	NaN	31,279	0,009628	14,843	327080000	12	21	P09012	P09012	U1 small nuclear ribonucleoprotein A	SNRPA	439
18671000	16785000	39427000	15276000	15861000	8882200	Homo sapiens				6	6	0	NaN	NaN	0	76,149	0	16,069	314670000	32	75	P23246	P23246	Splicing factor, proline- and glutamine-rich	SFPQ	614
18650000	19927000	25936000	30308000	25551000	35630000	Homo sapiens				11	11	1	NaN	NaN	NaN	56,068	0	71,504	890760000	30	155	P54578	P54578	Ubiquitin carboxyl-terminal hydrolase 14	USP14	903
18431000	20945000	17316000	17789000	20468000	16815000	Homo sapiens				11	11	0	33,6	33,6	0	49,03	0	98,09	867330000	27	179	P62495	P62495	Eukaryotic peptide chain release factor subunit 1	ETF1	1012
18217000	47002000	14740000	14395000	12283000	16893000	Homo sapiens				1	1	0	NaN	NaN	0	48,227	0	59,885	234380000	22	26	Q07666	Q07666	KH domain-containing, RNA-binding, signal transduction-associated protein 1	KHDRBS1	1199
18079000	5939900	10377000	9086700	11865000	6667300	Homo sapiens				3	3	0	31,2	31,2	0	14,173	0	86,3	206290000	9	34	P55769	P55769	NHP2-like protein 1;NHP2-like protein 1, N-terminally processed	NHP2L1	920
18011000	15132000	16864000	16827000	15173000	15238000	Homo sapiens				21	21	0	NaN	NaN	0	135,58	0	209,07	1750200000	60	324	Q15393	Q15393	Splicing factor 3B subunit 3	SF3B3	1266
17983000	30708000	16074000	62151000	31152000	48558000	Homo sapiens				4	4	0	NaN	NaN	0	18,658	0	150,02	782850000	12	101	P63208	P63208	S-phase kinase-associated protein 1	SKP1	1064
17938000	23277000	18746000	19092000	31242000	46419000	Homo sapiens				4	4	0	62,8	62,8	0	12,732	0	74,581	744240000	5	103	P41567	P41567	Eukaryotic translation initiation factor 1	EIF1	774
17517000	19546000	18005000	15439000	16315000	8740000	Homo sapiens				4	3	0	NaN	21	0	22,541	0	13,271	186900000	17	105	P61026;P51153;Q92930;P59190	P61026	Ras-related protein Rab-10	RAB10	954
17348000	22220000	14907000	10018000	15186000	14657000	Homo sapiens				6	6	6	NaN	NaN	NaN	74,605	0	11,236	186660000	39	17	O76094	O76094	Signal recognition particle subunit SRP72	SRP72	294
17217000	24765000	25783000	14468000	12998000	15046000	Homo sapiens				3	3	0	35	35	0	22,168	0	37,926	665600000	13	141	P20290	P20290	Transcription factor BTF3	BTF3	589
17098000	19951000	27578000	18866000	15702000	16109000	Homo sapiens				4	4	0	NaN	NaN	0	19,667	0	45,639	514670000	13	113	P59998	P59998	Actin-related protein 2/3 complex subunit 4	ARPC4	938
17089000	27622000	25020000	30208000	39970000	28904000	Homo sapiens				4	4	0	NaN	NaN	0	22,406	0	66,838	453790000	14	66	P61086	P61086	Ubiquitin-conjugating enzyme E2 K	UBE2K	958
16689000	12847000	22027000	12309000	15556000	7286300	Homo sapiens				5	5	0	39,8	39,8	0	13,527	0	185,75	377110000	9	132	P62316	P62316	Small nuclear ribonucleoprotein Sm D2	SNRPD2	1006
16689000	16363000	30375000	22991000	21858000	15335000	Homo sapiens				4	1	1	NaN	NaN	NaN	105,32	0	19,76	201140000	40	78	P10253;Q06033	P10253	Lysosomal alpha-glucosidase;76 kDa lysosomal alpha-glucosidase;70 kDa lysosomal alpha-glucosidase	GAA	461
16420000	11998000	11164000	21394000	17074000	17151000	Homo sapiens				5	5	0	33,9	33,9	0	20,198	0	82,069	469680000	5	86	P61923	P61923	Coatomer subunit zeta-1	COPZ1	976
16363000	39450000	10888000	52731000	76344000	30022000	Homo sapiens				1	1	1	NaN	NaN	NaN	69,751	0,0014866	25,407	491860000	35	20	Q8NHQ1	Q8NHQ1	Centrosomal protein of 70 kDa	CEP70	1916
16258000	9640900	23386000	7040100	4765300	12373000	Homo sapiens				4	1	1	NaN	NaN	NaN	34,352	0	45,185	218220000	18	36	Q12904	Q12904	Aminoacyl tRNA synthase complex-interacting multifunctional protein 1;Endothelial monocyte-activating polypeptide 2	AIMP1	1220
16114000	20172000	16330000	9033500	17096000	21366000	Homo sapiens				14	1	1	NaN	NaN	NaN	96,695	0	31,443	139540000	55	21	P11216;P11217	P11216	Glycogen phosphorylase, brain form	PYGB	475
16107000	7402400	5939900	3853300	9693800	7813500	Homo sapiens				2	2	0	NaN	NaN	0	10,275	0	37,502	115380000	6	22	P61513;A6NKH3	P61513;A6NKH3	60S ribosomal protein L37a;Putative 60S ribosomal protein L37a-like protein	RPL37A;RPL37AP8	972
15974000	12709000	21877000	10422000	7519800	10124000	Homo sapiens				8	8	0	NaN	NaN	0	67,314	0	71,76	335180000	34	77	P61221	P61221	ATP-binding cassette sub-family E member 1	ABCE1	965
15922000	15235000	25243000	25682000	25875000	16760000	Homo sapiens				5	5	0	21	21	0	43,66	0	33,467	598360000	21	131	P31153	P31153	S-adenosylmethionine synthase isoform type-2	MAT2A	704
15656000	13169000	14047000	12878000	15660000	8186400	Homo sapiens				6	6	0	NaN	NaN	0	43,062	0	43,391	425940000	21	111	Q12905	Q12905	Interleukin enhancer-binding factor 2	ILF2	1221
15583000	7318900	9568600	7923900	0	5146200	Homo sapiens				2	2	0	NaN	NaN	0	33,784	0	40,065	81690000	22	13	P22087	P22087	rRNA 2-O-methyltransferase fibrillarin	FBL	610
15508000	2355500	50975000	13534000	0	7002400	Homo sapiens				3	3	0	48,8	48,8	0	97,251	0	7,426	123220000	4	12	P62306	P62306	Small nuclear ribonucleoprotein F	SNRPF	1002
15436000	8871800	9940000	4976200	5189900	5028600	Homo sapiens				12	12	0	NaN	NaN	0	273,6	0	86,274	334900000	145	93	Q6P2Q9	Q6P2Q9	Pre-mRNA-processing-splicing factor 8	PRPF8	1706
15428000	17397000	15843000	12670000	20151000	9474100	Homo sapiens				10	10	0	NaN	NaN	0	48,633	0	54,65	497830000	31	125	P35998	P35998	26S protease regulatory subunit 7	PSMC2	745
14680000	0	10583000	19352000	26639000	13753000	Homo sapiens				8	1	1	NaN	NaN	NaN	21,364	0,00050633	2,752	286810000	13	23	P16403	P16403	Histone H1.2	HIST1H1C	545
14525000	22384000	20108000	32904000	25966000	27415000	Homo sapiens				3	3	0	34	34	0	10,998	0	37,315	568300000	7	82	O60220	O60220	Mitochondrial import inner membrane translocase subunit Tim8 A	TIMM8A	246
14308000	7504400	0	15740000	25565000	14590000	Homo sapiens				1	1	1	NaN	NaN	NaN	74,504	0,0075155	15,613	137510000	36	10	Q86WS4	Q86WS4	Uncharacterized protein C12orf40	C12orf40	1810
14295000	3571200	2465400	4921600	4592800	4390300	Homo sapiens				5	1	1	NaN	0,7	0,7	238,26	0	48,848	59475000	143	17	Q14980	Q14980	Nuclear mitotic apparatus protein 1	NUMA1	1251
14000000	8014700	2715200	6315200	6756100	10203000	Homo sapiens				2	2	1	44	44	22	96,138	0	65,143	164560000	5	43	O43504	O43504	Ragulator complex protein LAMTOR5	LAMTOR5	212
13713000	9321300	0	5634300	8609300	9505600	Homo sapiens	+			1	1	1	0,8	0,8	0,8	218,68	1	-2	72167000	113	2	Q9UPY3	Q9UPY3	Endoribonuclease Dicer	DICER1	2253
13689000	12204000	13509000	5992600	7853400	6338900	Homo sapiens				7	7	0	NaN	NaN	0	63,972	0	32,145	389620000	27	113	O15371	O15371	Eukaryotic translation initiation factor 3 subunit D	EIF3D	161
13629000	20612000	123870000	26299000	68430000	32803000	Homo sapiens				5	5	2	NaN	NaN	0,5	461,15	0,0010035	26,592	594520000	238	7	Q8WXX0	Q8WXX0	Dynein heavy chain 7, axonemal	DNAH7	1960
13553000	14808000	16190000	10095000	14214000	14333000	Homo sapiens				6	6	1	NaN	NaN	NaN	40,736	0	183,36	412790000	15	74	P55036;A2A3N6	P55036	26S proteasome non-ATPase regulatory subunit 4	PSMD4	914
13540000	8756400	11639000	10676000	13071000	6571500	Homo sapiens				3	3	0	NaN	NaN	0	24,942	0	91,347	208060000	11	84	P67870	P67870	Casein kinase II subunit beta	CSNK2B	1073
13371000	17342000	5288900	5842100	17653000	9783800	Homo sapiens				14	1	1	NaN	NaN	NaN	92,888	0	21,949	126860000	57	38	Q14566	Q14566	DNA replication licensing factor MCM6	MCM6	1243
13282000	14838000	14081000	12838000	9936700	11453000	Homo sapiens				8	8	0	NaN	NaN	0	45,626	0	89,702	258760000	28	70	P62195	P62195	26S protease regulatory subunit 8	PSMC5	991
13208000	10193000	7231200	19960000	11260000	15683000	Homo sapiens				4	4	0	35,4	35,4	0	NaN	0	37,511	554550000	8	151	Q15121	Q15121	Astrocytic phosphoprotein PEA-15	PEA15	1261
13164000	12628000	9355000	11140000	8156500	10186000	Homo sapiens				10	10	4	NaN	NaN	5	68,137	0	113,31	564590000	33	97	P27694	P27694	Replication protein A 70 kDa DNA-binding subunit;Replication protein A 70 kDa DNA-binding subunit, N-terminally processed	RPA1	662
13134000	7966900	10313000	8518400	0	5993100	Homo sapiens				4	4	0	NaN	NaN	0	51,169	0	13,005	112180000	21	10	P23258;Q9NRH3	P23258;Q9NRH3	Tubulin gamma-1 chain;Tubulin gamma-2 chain	TUBG1;TUBG2	616
12982000	8193400	8761400	4663200	19096000	5427200	Homo sapiens				2	2	0	17	17	0	15,86	0	69,349	130640000	8	26	P62910	P62910	60S ribosomal protein L32	RPL32	1039
12897000	13455000	16301000	12528000	8584600	10976000	Homo sapiens				5	5	0	NaN	NaN	0	35,54	0	18,292	363160000	13	99	P55735	P55735	Protein SEC13 homolog	SEC13	919
12883000	12734000	11734000	8464100	14279000	16098000	Homo sapiens				1	1	0	NaN	NaN	0	34,577	0,0005152	29,059	121480000	16	21	O00487	O00487	26S proteasome non-ATPase regulatory subunit 14	PSMD14	114
12845000	10817000	16189000	19371000	27214000	19217000	Homo sapiens				3	3	1	NaN	NaN	NaN	60,13	0	12,043	450280000	26	71	O75131	O75131	Copine-3	CPNE3	276
12687000	15184000	17154000	14884000	21068000	14082000	Homo sapiens				11	11	0	NaN	NaN	0	119,52	0	138,47	584590000	45	157	O95373	O95373	Importin-7	IPO7	337
12684000	23309000	19301000	34773000	18876000	35575000	Homo sapiens				3	3	0	NaN	NaN	0	27,385	0	36,537	625280000	21	81	Q15056	Q15056	Eukaryotic translation initiation factor 4H	EIF4H	1257
12681000	11385000	8202300	16609000	17414000	20013000	Homo sapiens				5	5	0	38,4	38,4	0	17,163	0	11,533	462430000	14	73	P61326;Q96A72	P61326;Q96A72	Protein mago nashi homolog;Protein mago nashi homolog 2	MAGOH;MAGOHB	969
12655000	15818000	1219400	9621600	2234600	5884700	Homo sapiens				4	1	0	NaN	NaN	0	49,908	0	4,263	105990000	25	23	A6NHL2	A6NHL2	Tubulin alpha chain-like 3	TUBAL3	22
12534000	3962500	12428000	3210300	8588700	5362000	Homo sapiens				3	3	0	NaN	NaN	0	34,404	0	12,285	131310000	16	16	O75569	O75569	Interferon-inducible double-stranded RNA-dependent protein kinase activator A	PRKRA	285
12412000	22082000	10242000	9029200	10709000	6778200	Homo sapiens				3	3	0	NaN	NaN	0	42,183	0	21,655	165020000	23	49	O43837	O43837	Isocitrate dehydrogenase [NAD] subunit beta, mitochondrial	IDH3B	221
12320000	13000000	9262300	12571000	11530000	7899400	Homo sapiens				3	3	0	12	12	0	37,563	0	73,312	275300000	16	39	O00303	O00303	Eukaryotic translation initiation factor 3 subunit F	EIF3F	110
12265000	7272500	12548000	11366000	4917800	5586700	Homo sapiens				43	4	4	NaN	2	2	280,74	0,0033191	21,345	188300000	144	12	P21333	P21333	Filamin-A	FLNA	598
12265000	0	12262000	0	23699000	30507000	Homo sapiens				1	1	1	NaN	NaN	NaN	25,218	0,00051256	28,647	472230000	14	29	Q9P0W0	Q9P0W0	Interferon kappa	IFNK	2208
12214000	3117700	2708000	2163600	1533100	2276300	Homo sapiens				2	1	0	NaN	NaN	0	19,329	0,00051867	29,926	43889000	10	23	P84103	P84103	Serine/arginine-rich splicing factor 3	SRSF3	1126
12067000	0	3559600	5620000	0	7500500	Homo sapiens				2	2	0	NaN	NaN	0	35,422	0	12,298	78681000	17	21	P08574	P08574	Cytochrome c1, heme protein, mitochondrial	CYC1	436
12046000	16776000	12569000	16359000	9047500	6154600	Homo sapiens				4	4	0	21	21	0	43,295	0	16,63	282270000	25	85	P08559	P08559	Pyruvate dehydrogenase E1 component subunit alpha, somatic form, mitochondrial	PDHA1	435
12041000	10268000	8046300	44253000	0	15657000	Homo sapiens				1	1	1	NaN	NaN	NaN	49,172	0,008337	15,123	131100000	19	3	Q8N4F0	Q8N4F0	BPI fold-containing family B member 2	BPIFB2	1912
12026000	2246500	5052600	1613700	2717700	3938200	Homo sapiens				4	4	0	NaN	NaN	0	NaN	0	11,309	82169000	14	24	O75494;Q8WXF0	O75494;Q8WXF0	Serine/arginine-rich splicing factor 10;Serine/arginine-rich splicing factor 12	SRSF10;SRSF12	282
12026000	56350000	194680	64770000	39734000	74182000	Homo sapiens				11	1	1	30	NaN	NaN	47,168	0,0014771	24,891	355200000	29	13	P06733	P06733	Alpha-enolase	ENO1	407
12012000	21695000	27955000	6316200	16929000	15293000	Homo sapiens				3	3	0	NaN	NaN	0	53,425	0	48,538	364150000	17	41	P35637;Q92804	P35637;Q92804	RNA-binding protein FUS;TATA-binding protein-associated factor 2N	FUS;TAF15	740
11921000	11556000	12115000	14570000	0	11542000	Homo sapiens				1	1	1	NaN	NaN	NaN	30,85	0,0046339	19,569	142780000	21	8	O75828	O75828	Carbonyl reductase [NADPH] 3	CBR3	289
11846000	12545000	13296000	14607000	12808000	9135500	Homo sapiens				11	2	0	36,4	NaN	0	37,186	0	35,677	190380000	19	19	P62140	P62140	Serine/threonine-protein phosphatase PP1-beta catalytic subunit	PPP1CB	989
11726000	0	0	0	4640100	6006300	Homo sapiens				2	2	0	NaN	NaN	0	12,497	0	36,989	46655000	5	12	P61803	P61803	Dolichyl-diphosphooligosaccharide--protein glycosyltransferase subunit DAD1	DAD1	975
11544000	12052000	17173000	16650000	24650000	13495000	Homo sapiens				7	7	0	33,2	33,2	0	25,206	0	46,368	482460000	18	75	P62993	P62993	Growth factor receptor-bound protein 2	GRB2	1047
11471000	25008000	19270000	24466000	45284000	34985000	Homo sapiens				4	4	1	NaN	NaN	NaN	20,652	0	45,003	559470000	12	81	Q9Y2B0	Q9Y2B0	Protein canopy homolog 2	CNPY2	2274
11366000	15673000	7653500	10382000	19705000	10273000	Homo sapiens				10	5	0	45,6	NaN	0	34,834	0	107,99	410800000	19	126	P60891	P60891	Ribose-phosphate pyrophosphokinase 1	PRPS1	950
11321000	15103000	17746000	5597700	3964400	6095900	Homo sapiens				11	11	1	NaN	NaN	NaN	102,97	0	39,384	442100000	52	67	Q86XP3	Q86XP3	ATP-dependent RNA helicase DDX42	DDX42	1811
11302000	6546800	1370900	4599900	6789100	5319200	Homo sapiens				2	2	0	NaN	NaN	0	20,313	0	54,695	81662000	7	22	P61009	P61009	Signal peptidase complex subunit 3	SPCS3	952
11213000	7810600	10084000	3560600	2828900	3950200	Homo sapiens				5	5	0	14	14	0	59,379	0	33,964	184710000	26	41	Q14498	Q14498	RNA-binding protein 39	RBM39	1241
11140000	17439000	9339800	12439000	11195000	16481000	Homo sapiens				4	4	0	32,6	32,6	0	16,46	0	37,587	216590000	10	90	P47813;O14602	P47813;O14602	Eukaryotic translation initiation factor 1A, X-chromosomal;Eukaryotic translation initiation factor 1A, Y-chromosomal	EIF1AX;EIF1AY	145
11135000	8397000	6575100	5599900	9855800	10053000	Homo sapiens				2	2	0	NaN	NaN	0	39,611	0	17,352	106590000	22	52	P48556	P48556	26S proteasome non-ATPase regulatory subunit 8	PSMD8	827
11078000	15668000	12708000	17278000	11759000	16148000	Homo sapiens				3	3	0	NaN	NaN	0	18,092	0	121,42	226040000	9	66	O60613	O60613	15 kDa selenoprotein	SELENOF	252
11060000	6641300	3218400	7912000	8807100	5294700	Homo sapiens				2	2	0	NaN	NaN	0	59,024	0	33,625	102800000	27	12	P16298;Q08209;P48454	P16298;Q08209;P48454	Serine/threonine-protein phosphatase 2B catalytic subunit beta isoform;Serine/threonine-protein phosphatase 2B catalytic subunit alpha isoform;Serine/threonine-protein phosphatase 2B catalytic subunit gamma isoform	PPP3CB;PPP3CA;PPP3CC	542
10864000	6217100	5135500	3793600	2478900	5803000	Homo sapiens				5	5	0	NaN	NaN	0	51,466	0	28,884	141570000	21	30	O95232	O95232	Luc7-like protein 3	LUC7L3	334
10842000	9124100	12328000	5873500	8790700	6721000	Homo sapiens				4	4	0	NaN	NaN	0	51,735	0	13,983	291920000	26	50	Q53EL6	Q53EL6	Programmed cell death protein 4	PDCD4	1380
10718000	19003000	17998000	23486000	14343000	11219000	Homo sapiens				6	6	0	NaN	NaN	0	34,333	0	15,175	455820000	22	58	O15144	O15144	Actin-related protein 2/3 complex subunit 2	ARPC2	157
10709000	15868000	0	10714000	22919000	21564000	Homo sapiens				7	2	2	NaN	NaN	NaN	53,082	0	24,697	156170000	28	47	P34896	P34896	Serine hydroxymethyltransferase, cytosolic	SHMT1	721
10697000	12467000	13926000	9809000	18171000	11684000	Homo sapiens				8	8	1	22	22	3	56,94	0	107,94	398350000	31	103	Q16851	Q16851	UTP--glucose-1-phosphate uridylyltransferase	UGP2	1277
10606000	6543200	14838000	4332700	0	8249200	Homo sapiens				4	1	0	6	NaN	0	105,31	0	14,777	99281000	57	22	P26232	P26232	Catenin alpha-2	CTNNA2	649
10599000	3813900	2577000	5399600	6633300	4557100	Homo sapiens				2	2	0	NaN	NaN	0	21,229	0	15,386	103370000	11	26	P01111;P01112;P01116	P01111;P01112;P01116	GTPase NRas;GTPase HRas;GTPase HRas, N-terminally processed;GTPase KRas;GTPase KRas, N-terminally processed	NRAS;HRAS;KRAS	354
10596000	11875000	9495100	3720000	8322600	4587200	Homo sapiens				2	2	2	NaN	NaN	NaN	100,23	0	58,923	91888000	52	32	Q13435	Q13435	Splicing factor 3B subunit 2	SF3B2	1230
10583000	23692000	5298900	31850000	44265000	18167000	Homo sapiens				10	1	1	35,2	NaN	NaN	37,106	0	NaN	337740000	17	40	O43852	O43852	Calumenin	CALU	222
10559000	9730000	8172300	5788300	5791500	5823400	Homo sapiens				4	2	0	NaN	NaN	0	23,707	0	13,783	122160000	14	24	P61020	P61020	Ras-related protein Rab-5B	RAB5B	953
10504000	7896300	6174400	2358200	4482000	2865300	Homo sapiens				6	6	0	NaN	NaN	0	47,064	0	15,677	134640000	33	30	Q14254	Q14254	Flotillin-2	FLOT2	1239
10477000	18631000	11377000	22038000	14178000	18710000	Homo sapiens				8	8	0	NaN	NaN	0	29,506	0	126,45	609400000	17	196	P61289	P61289	Proteasome activator complex subunit 3	PSME3	967
10473000	8515700	6575700	8157000	3689200	7459800	Homo sapiens				9	3	1	NaN	NaN	0,6	227,87	0,00050891	27,859	76383000	125	14	Q7Z406	Q7Z406	Myosin-14	MYH14	1783
10471000	3163900	3152800	0	0	0	Homo sapiens				1	1	0	NaN	NaN	0	28,526	0	54,666	32110000	6	1	P29972	P29972	Aquaporin-1	AQP1	687
10468000	12336000	22486000	16366000	12354000	15908000	Homo sapiens				4	4	0	NaN	NaN	0	40,786	0	NaN	291770000	18	33	P06132	P06132	Uroporphyrinogen decarboxylase	UROD	401
10453000	6117400	10357000	5870500	6590200	7874500	Homo sapiens				1	1	0	NaN	NaN	0	21,614	0	38,151	66439000	6	27	O75915	O75915	PRA1 family protein 3	ARL6IP5	290
10436000	8256900	4981000	10331000	8835500	11956000	Homo sapiens				3	3	1	0,2	0,2	0,1	3816	0,0014829	25,235	163180000	2155	7	Q8WZ42	Q8WZ42	Titin	TTN	1961
10375000	26901000	18333000	26707000	23882000	40657000	Homo sapiens				3	3	3	NaN	NaN	NaN	43,447	0	39,961	303470000	13	37	Q92734	Q92734	Protein TFG	TFG	2003
10288000	13638000	20555000	6322400	5546300	7357000	Homo sapiens				11	2	2	NaN	NaN	NaN	170,59	0	36,237	129390000	91	22	P07814	P07814	Bifunctional glutamate/proline--tRNA ligase;Glutamate--tRNA ligase;Proline--tRNA ligase	EPRS	424
10240000	11924000	14103000	9669200	12469000	23279000	Homo sapiens				3	3	0	NaN	NaN	0	21,676	0	76,457	264720000	12	51	P30626	P30626	Sorcin	SRI	694
10228000	5580600	7974400	69214000	669040	17295000	Homo sapiens				16	15	11	37,3	35,4	NaN	66,038	0	323,31	1479300000	35	190	P04264	P04264	Keratin, type II cytoskeletal 1	KRT1	372
10066000	8603700	5909000	4891800	6233100	8769900	Homo sapiens				6	6	0	NaN	NaN	0	46,637	0	46,867	283060000	27	80	P43034	P43034	Platelet-activating factor acetylhydrolase IB subunit alpha	PAFAH1B1	789
10066000	10110000	9756200	7399900	11089000	9158800	Homo sapiens				42	2	2	NaN	0,9	0,9	269,76	0	11,285	127910000	150	25	Q9Y490;Q9Y4G6	Q9Y490	Talin-1	TLN1	2276
9965100	14055000	12537000	3029000	4358900	7356700	Homo sapiens				5	1	0	NaN	NaN	0	66,213	0,0019203	22,448	74487000	37	6	P30154	P30154	Serine/threonine-protein phosphatase 2A 65 kDa regulatory subunit A beta isoform	PPP2R1B	690
9880500	10150000	2509900	3830100	6911200	3458600	Homo sapiens				1	1	0	NaN	NaN	0	30,394	0	21,382	53129000	9	25	O15260	O15260	Surfeit locus protein 4	SURF4	160
9800800	1485500	3322600	0	0	0	Homo sapiens				1	1	0	NaN	NaN	0	25,943	0	97,119	18416000	15	2	Q7Z7H5	Q7Z7H5	Transmembrane emp24 domain-containing protein 4	TMED4	1788
9684200	6219600	5007200	4229000	5513800	7017900	Homo sapiens				2	2	0	NaN	NaN	0	12,452	0	91,238	104710000	7	74	P63172	P63172	Dynein light chain Tctex-type 1	DYNLT1	1062
9490700	11684000	6572800	9590300	4563300	6092300	Homo sapiens				2	2	0	NaN	NaN	0	39,154	0	51,853	150510000	21	42	Q4G0F5	Q4G0F5	Vacuolar protein sorting-associated protein 26B	VPS26B	1347
9486100	6794500	15150000	9420900	17270000	6114900	Homo sapiens				3	3	3	0,7	0,7	0,7	591,4	0	38,722	141410000	306	31	Q63HN8	Q63HN8	E3 ubiquitin-protein ligase RNF213	RNF213	1591
9476100	14652000	7944500	8163500	19082000	11197000	Homo sapiens				6	6	0	NaN	NaN	0	51,596	0	66,621	314430000	26	50	P61201	P61201	COP9 signalosome complex subunit 2	COPS2	963
9351400	6392700	5316800	5063200	5802100	2273000	Homo sapiens				5	5	0	NaN	NaN	0	37,154	0	23,243	197860000	16	82	O43684	O43684	Mitotic checkpoint protein BUB3	BUB3	215
9262600	9261700	12267000	24785000	19749000	14555000	Homo sapiens				5	5	0	82,3	82,3	0	10,403	0	28,99	431020000	7	115	O95777	O95777	U6 snRNA-associated Sm-like protein LSm8	LSM8	343
9261700	6575800	5098600	75844000	0	19824000	Homo sapiens				20	20	12	42,3	42,3	NaN	58,826	0	323,31	1719500000	28	215	P13645;Q7Z3Z0;Q7Z3Y8;Q7Z3Y9;Q2M2I5	P13645	Keratin, type I cytoskeletal 10	KRT10	507
9130600	9543300	30785000	4862100	15955000	7883500	Homo sapiens				6	6	0	NaN	NaN	0	31,54	0	92,029	227320000	23	31	P48739	P48739	Phosphatidylinositol transfer protein beta isoform	PITPNB	832
9087600	23254000	13503000	5547000	3563000	6618400	Homo sapiens				4	4	0	39,3	39,3	0	9,461	0	67,944	158400000	5	31	P42677	P42677	40S ribosomal protein S27	RPS27	784
9079200	5733500	3415200	4937000	6562600	6892700	Homo sapiens				1	1	0	NaN	NaN	0	17,745	0	4,612	68823000	9	26	Q6IAA8	Q6IAA8	Ragulator complex protein LAMTOR1	LAMTOR1	1690
8960500	6970000	5806500	4350200	4865400	3856600	Homo sapiens				2	2	0	NaN	NaN	0	38,287	0	13,251	92142000	13	22	O14828	O14828	Secretory carrier-associated membrane protein 3	SCAMP3	148
8912100	0	11974000	16112000	16165000	9023300	Homo sapiens				1	1	1	NaN	NaN	NaN	57,949	0,0023866	21,976	139620000	30	25	Q13425	Q13425	Beta-2-syntrophin	SNTB2	1229
8896000	8473000	11069000	4142000	4870800	6749200	Homo sapiens				3	3	0	NaN	NaN	0	23,772	0	83,681	128840000	16	34	O95816	O95816	BAG family molecular chaperone regulator 2	BAG2	344
8880900	7048700	0	5008600	5875500	7663000	Homo sapiens				4	2	0	NaN	NaN	0	33,929	0	47,587	103500000	21	33	P24941;Q00526	P24941;Q00526	Cyclin-dependent kinase 2;Cyclin-dependent kinase 3	CDK2;CDK3	636
8864300	5196700	8659500	4869100	7030600	6405200	Homo sapiens				3	3	0	NaN	NaN	0	32,749	0	59,719	155600000	15	51	Q86U42	Q86U42	Polyadenylate-binding protein 2	PABPN1	1806
8835600	7807700	13753000	8145400	11496000	10538000	Homo sapiens				4	4	0	NaN	NaN	0	16,32	0	18,989	171820000	12	22	O15511	O15511	Actin-related protein 2/3 complex subunit 5	ARPC5	162
8805900	4542600	3200800	2665300	4695900	0	Homo sapiens				1	1	0	NaN	NaN	0	82,178	0	52,323	49459000	3	18	P63173	P63173	60S ribosomal protein L38	RPL38	1063
8551200	0	0	0	2745400	0	Homo sapiens				1	1	0	NaN	NaN	0	19,258	0,0070985	15,877	17423000	4	1	O60831	O60831	PRA1 family protein 2	PRAF2	258
8504500	6285200	11901000	11224000	7164000	7282100	Homo sapiens				2	1	1	NaN	NaN	NaN	40,434	0	12,855	119340000	20	35	P22612	P22612	cAMP-dependent protein kinase catalytic subunit gamma	PRKACG	611
8463000	1655600	0	1210100	989750	1257100	Homo sapiens				3	3	0	NaN	NaN	0	74,761	0	10,227	46091000	38	6	O75746	O75746	Calcium-binding mitochondrial carrier protein Aralar1	SLC25A12	288
8430500	0	3641600	0	0	0	Homo sapiens				1	1	1	NaN	NaN	NaN	53,542	0,0095986	14,684	45700000	16	2	Q05519	Q05519	Serine/arginine-rich splicing factor 11	SRSF11	1189
8332500	5512900	7072600	5412600	5243700	8054600	Homo sapiens				2	2	0	6	6	0	49,244	0,0042393	20,815	56647000	32	4	Q15118	Q15118	[Pyruvate dehydrogenase (acetyl-transferring)] kinase isozyme 1, mitochondrial	PDK1	1259
8265800	8707800	10757000	3901300	4981500	3568700	Homo sapiens				1	1	0	NaN	NaN	0	39,681	0	6,276	56907000	27	15	P35249	P35249	Replication factor C subunit 4	RFC4	725
8230300	5369100	7365400	3327700	4745000	4802900	Homo sapiens				3	2	1	NaN	NaN	NaN	36,938	0	35,465	91474000	22	29	Q00534	Q00534	Cyclin-dependent kinase 6	CDK6	1165
8178100	12265000	11977000	16039000	16504000	13021000	Homo sapiens				2	2	0	32,4	32,4	0	11,845	0	10,536	294920000	4	35	P62310	P62310	U6 snRNA-associated Sm-like protein LSm3	LSM3	1003
8170500	3941400	4746700	4445300	1302300	3182000	Homo sapiens				1	1	0	NaN	NaN	0	45,834	0,0050551	18,741	33387000	29	21	P82933	P82933	28S ribosomal protein S9, mitochondrial	MRPS9	1111
8161600	2043100	0	1059000	15468000	4466500	Homo sapiens				1	1	0	0,9	0,9	0	108,86	0,0058638	17,193	72032000	34	21	Q6ZNA4	Q6ZNA4	E3 ubiquitin-protein ligase Arkadia	RNF111	1753
8120800	5777100	4262400	8933600	5340100	4247300	Homo sapiens				2	2	0	25	25	0	10,803	0	35,786	127830000	4	29	P62304	P62304	Small nuclear ribonucleoprotein E	SNRPE	1001
8059200	8276400	7007800	10310000	13151000	10810000	Homo sapiens				4	1	1	NaN	NaN	NaN	26,21	0	3,455	84612000	14	11	Q9HB71	Q9HB71	Calcyclin-binding protein	CACYBP	2160
8032000	10193000	10018000	5664600	6768300	9831300	Homo sapiens				3	3	1	NaN	NaN	NaN	37,606	0	12,336	165010000	20	22	Q9Y5K5	Q9Y5K5	Ubiquitin carboxyl-terminal hydrolase isozyme L5	UCHL5	2278
8021700	0	26119000	120800000	66737000	28494000	Homo sapiens	+			1	1	1	NaN	NaN	NaN	62,671	1	-2	707210000	23	28	Q14520	Q14520	Hyaluronan-binding protein 2;Hyaluronan-binding protein 2 50 kDa heavy chain;Hyaluronan-binding protein 2 50 kDa heavy chain alternate form;Hyaluronan-binding protein 2 27 kDa light chain;Hyaluronan-binding protein 2 27 kDa light chain alternate form	HABP2	1242
8012500	8128100	11597000	14154000	8314500	3682100	Homo sapiens				3	3	0	NaN	NaN	0	44,385	0	17,274	162260000	14	33	Q15427	Q15427	Splicing factor 3B subunit 4	SF3B4	1267
7976600	8070200	2206100	25001000	8884900	21475000	Homo sapiens				5	5	0	37,2	37,2	0	14,582	0	136,05	384470000	12	84	O15212	O15212	Prefoldin subunit 6	PFDN6	159
7959500	8795700	8228600	4820400	8192300	11027000	Homo sapiens				5	2	2	NaN	NaN	NaN	40,422	0	61,432	141580000	27	17	Q9Y617	Q9Y617	Phosphoserine aminotransferase	PSAT1	2279
7928800	8831000	4946200	4127500	4959700	6781400	Homo sapiens				3	1	1	NaN	NaN	NaN	56,195	0	94,336	82121000	31	25	Q16401	Q16401	26S proteasome non-ATPase regulatory subunit 5	PSMD5	1271
7905500	8511400	15738000	3104500	3102500	2830100	Homo sapiens				6	6	1	NaN	NaN	1	101,27	0	11,659	160080000	62	22	Q9BXJ9	Q9BXJ9	N-alpha-acetyltransferase 15, NatA auxiliary subunit	NAA15	2051
7859100	17234000	9911200	20915000	13859000	18207000	Homo sapiens				6	6	0	43,2	43,2	0	18,762	0	38,964	423400000	10	88	O60493	O60493	Sorting nexin-3	SNX3	248
7802400	7912900	15536000	7246800	8161900	6061200	Homo sapiens				4	4	0	37,8	37,8	0	13,281	0	33,149	193130000	5	40	P62314	P62314	Small nuclear ribonucleoprotein Sm D1	SNRPD1	1005
7727300	6175200	5713300	5849700	10022000	5908200	Homo sapiens				2	2	0	21	21	0	19,443	0	87,957	104600000	8	32	Q01658	Q01658	Protein Dr1	DR1	1174
7576100	1830700	7627300	3033700	2915500	1624000	Homo sapiens				4	4	1	NaN	NaN	NaN	66,049	0	55,925	55787000	36	10	O00567	O00567	Nucleolar protein 56	NOP56	115
7566700	3866400	1430700	1618900	2851700	2466800	Homo sapiens				4	1	1	4	1	1	152,45	0	21,512	29059000	108	11	Q9P2E9	Q9P2E9	Ribosome-binding protein 1	RRBP1	2209
7550900	3819700	5163000	4625500	9926500	9691100	Homo sapiens				2	2	0	NaN	NaN	0	30,124	0	38,051	77252000	13	50	Q96GG9	Q96GG9	DCN1-like protein 1	DCUN1D1	2011
7538900	8208400	19344000	27718000	10522000	13951000	Homo sapiens				3	3	0	NaN	NaN	0	13,757	0	16,548	229100000	6	55	O75348;O95670	O75348;O95670	V-type proton ATPase subunit G 1;V-type proton ATPase subunit G 2	ATP6V1G1;ATP6V1G2	278
7489600	7842200	9172300	7653900	11304000	9113500	Homo sapiens				5	1	1	NaN	NaN	NaN	33,327	0	32,821	109520000	13	37	Q9UK22	Q9UK22	F-box only protein 2	FBXO2	2249
7425100	10842000	7098300	9513700	6935900	7358800	Homo sapiens				7	7	0	NaN	NaN	0	36,112	0	26,051	294560000	22	61	P05198	P05198	Eukaryotic translation initiation factor 2 subunit 1	EIF2S1	391
7371300	8606700	9563400	9324200	12772000	9968600	Homo sapiens				4	4	2	NaN	NaN	NaN	23,51	0	61,653	226680000	15	64	Q13257	Q13257	Mitotic spindle assembly checkpoint protein MAD2A	MAD2L1	1225
7343600	9461300	3433800	6632900	4496100	8888000	Homo sapiens				8	8	0	22	22	0	52,22	0	19,498	271990000	32	58	P60228	P60228	Eukaryotic translation initiation factor 3 subunit E	EIF3E	940
7301900	13973000	19276000	4053300	3068600	14328000	Homo sapiens				1	1	1	NaN	NaN	NaN	72,313	0,0067265	16,822	100870000	27	7	Q9UNQ0	Q9UNQ0	ATP-binding cassette sub-family G member 2	ABCG2	2252
7299800	3406800	2605000	2126900	2287400	1884500	Homo sapiens				1	1	0	NaN	NaN	0	35,079	0,0014757	24,814	30361000	18	8	Q6UXN9	Q6UXN9	WD repeat-containing protein 82	WDR82	1749
7223300	7841600	6931500	9360300	7247900	7865400	Homo sapiens				4	4	0	NaN	NaN	0	26,227	0	NaN	145050000	15	48	O43809	O43809	Cleavage and polyadenylation specificity factor subunit 5	NUDT21	219
7167500	5672800	7862700	4897200	4727300	7220500	Homo sapiens				9	1	0	39,5	NaN	0	35,575	0	21,621	75270000	18	30	P62714	P62714	Serine/threonine-protein phosphatase 2A catalytic subunit beta isoform	PPP2CB	1017
7134500	0	10247000	0	15268000	8510400	Homo sapiens				2	2	2	0,7	0,7	0,7	514,83	0,0042214	20,454	75844000	281	4	Q8IVF4	Q8IVF4	Dynein heavy chain 10, axonemal	DNAH10	1884
7127600	9569900	7210200	10026000	12882000	12208000	Homo sapiens				4	1	1	NaN	NaN	NaN	46,971	0	82,389	118910000	22	35	Q9BS26	Q9BS26	Endoplasmic reticulum resident protein 44	ERP44	2047
6991200	9962300	4055500	3315900	5716800	3926100	Homo sapiens				4	3	0	NaN	NaN	0	45,664	0	26,711	108110000	22	18	P63092;Q5JWF2	P63092;Q5JWF2	Guanine nucleotide-binding protein G(s) subunit alpha isoforms short;Guanine nucleotide-binding protein G(s) subunit alpha isoforms XLas	GNAS	1056
6989500	7434300	10835000	4520500	4073200	6046800	Homo sapiens				4	4	0	NaN	NaN	0	53,248	0	19,017	147870000	24	52	Q9ULV4	Q9ULV4	Coronin-1C	CORO1C	2251
6985000	8809100	5612100	7672700	5243200	7705700	Homo sapiens				2	2	0	NaN	NaN	0	91,275	0,00050787	27,701	132960000	6	17	P62312	P62312	U6 snRNA-associated Sm-like protein LSm6	LSM6	1004
6977100	3546800	6604400	0	0	2120800	Homo sapiens				2	2	2	NaN	NaN	NaN	28,319	0	8,815	43033000	12	6	Q9H8H3	Q9H8H3	Methyltransferase-like protein 7A	METTL7A	2159
6968400	7569200	6574700	8947500	4652300	9038800	Homo sapiens				8	8	0	20	20	0	58,848	0	131,6	356020000	27	126	Q12874	Q12874	Splicing factor 3A subunit 3	SF3A3	1219
6945000	12445000	9492100	6362900	8900600	6600700	Homo sapiens				3	3	0	NaN	NaN	0	90,954	0	57,982	110530000	53	33	Q93034	Q93034	Cullin-5	CUL5	2005
6808200	7653600	7373200	12312000	11881000	10602000	Homo sapiens				7	7	0	31,2	31,2	0	33,83	0	70,91	350090000	18	128	P46108	P46108	Adapter molecule crk	CRK	802
6782300	7189700	8477500	14068000	10341000	7068900	Homo sapiens				2	2	0	NaN	NaN	0	26,145	0	47,974	114140000	16	29	P36543;Q96A05	P36543;Q96A05	V-type proton ATPase subunit E 1;V-type proton ATPase subunit E 2	ATP6V1E1;ATP6V1E2	749
6757200	14156000	9289300	26691000	13795000	38452000	Homo sapiens				2	2	0	50,6	50,6	0	91,175	0	70,743	446330000	5	57	P61960	P61960	Ubiquitin-fold modifier 1	UFM1	978
6718700	6388100	6872700	0	2953200	3077400	Homo sapiens				2	2	0	NaN	NaN	0	55,594	0	93,194	85653000	23	17	Q9BZK7;O60907;Q9BQ87	Q9BZK7;O60907;Q9BQ87	F-box-like/WD repeat-containing protein TBL1XR1;F-box-like/WD repeat-containing protein TBL1X;F-box-like/WD repeat-containing protein TBL1Y	TBL1XR1;TBL1X;TBL1Y	260
6580700	5204900	8723100	11241000	5733000	4932500	Homo sapiens				1	1	1	NaN	NaN	NaN	23,598	0	39,507	65522000	13	8	Q9HCN8	Q9HCN8	Stromal cell-derived factor 2-like protein 1	SDF2L1	2161
[truncated: 253 more rows]

## Sheet: Significant changed proteins
CTRL_01	CTRL_02	CTRL_03	H2O2_01	H2O2_02	H2O2_03	C: Species	C: Only identified by site	C: Reverse	C: Potential contaminant	C: Student's T-test Significant LFQ intensity A_SGT_LFQ intensity A_CTRL	C: Student's T-test significant	N: Peptides	N: Razor + unique peptides	N: Unique peptides	N: Sequence coverage [%]	N: Unique + razor sequence coverage [%]	N: Unique sequence coverage [%]	N: Mol. weight [kDa]	N: Q-value	N: Score	N: Intensity	N: iBAQ peptides	N: MS/MS count	N: -Log Student's T-test p-value LFQ intensity A_SGT_LFQ intensity A_CTRL	N: Student's T-test Difference LFQ intensity A_SGT_LFQ intensity A_CTRL	N: Student's T-test Test statistic LFQ intensity A_SGT_LFQ intensity A_CTRL	T: Protein IDs	T: Majority protein IDs	T: Protein names	T: Gene names	T: id	Status
21.6894	21.8101	21.768	22.2391	21.976	21.9853	Homo sapiens				+	LFQ intensity A_SGT_LFQ intensity A_CTRL	3	1	1	NaN	NaN	NaN	70.389	0.0096238	14.824	37945000	43	5	1.53906	0.310958	3.3375	P49748	P49748	Very long-chain specific acyl-CoA dehydrogenase, mitochondrial	ACADVL	842	Upregulated
23.422	23.5831	23.7591	24.036	24.2728	23.8861	Rattus norvegicus				+	LFQ intensity A_SGT_LFQ intensity A_CTRL	9	9	2	NaN	NaN	NaN	74.678	0	48.301	473670000	37	135	1.48482	0.476889	3.20491	P07872	P07872	Peroxisomal acyl-coenzyme A oxidase 1;Peroxisomal acyl-CoA oxidase 1, A chain;Peroxisomal acyl-CoA oxidase 1, B chain;Peroxisomal acyl-CoA oxidase 1, C chain	Acox1	426	Upregulated
22.6216	23.227	22.7925	24.1597	23.7387	24.1074	Rattus norvegicus				+	LFQ intensity A_SGT_LFQ intensity A_CTRL	5	5	1	39.2	39.2	NaN	18.151	0	40.996	394520000	10	101	2.12998	1.12156	5.01461	P41498	P41498	Low molecular weight phosphotyrosine protein phosphatase	Acp1	770	Upregulated
24.3307	24.5552	24.926	25.347	25.2125	25.2542	Homo sapiens				+	LFQ intensity A_SGT_LFQ intensity A_CTRL	18	1	0	69.1	NaN	0	41.736	0	55.194	597380000	23	51	1.69916	0.667284	3.74745	P60709;Q6S8J3;A5A3E0;P0CG38;Q9BYX7;P0CG39	P60709	Actin, cytoplasmic 1;Actin, cytoplasmic 1, N-terminally processed	ACTB	944	Upregulated
23.3593	23.5687	23.972	24.5097	24.4886	24.3377	Rattus norvegicus				+	LFQ intensity A_SGT_LFQ intensity A_CTRL	8	8	4	23	23	NaN	45.804	0	91.124	481620000	27	129	1.90628	0.811954	4.32397	Q6AYS7;Q6PTT0	Q6AYS7	Aminoacylase-1A	Acy1a	1681	Upregulated
19.0893	18.2626	19.0419	20.3162	20.4651	20.0002	Homo sapiens				+	LFQ intensity A_SGT_LFQ intensity A_CTRL	2	2	1	NaN	NaN	NaN	39.34	0.00051177	28.525	9154100	17	7	2.08144	1.46253	4.85819	P02765	P02765	Alpha-2-HS-glycoprotein;Alpha-2-HS-glycoprotein chain A;Alpha-2-HS-glycoprotein chain B	AHSG	362	Upregulated
21.141	20.9164	20.7622	23.3831	21.571	23.5735	Rattus norvegicus				+	LFQ intensity A_SGT_LFQ intensity A_CTRL	5	5	3	NaN	NaN	NaN	68.73	0	67.175	84146000	42	15	1.37198	1.90263	2.93823	P02770	P02770	Serum albumin	Alb	364	Upregulated
19.8938	20.0297	20.1624	23.632	23.7444	23.1643	Homo sapiens				+	LFQ intensity A_SGT_LFQ intensity A_CTRL	12	1	1	37.6	NaN	NaN	39.455	0	39.001	54988000	23	18	4.25006	3.48492	17.9816	P09972	P09972	Fructose-bisphosphate aldolase C	ALDOC	450	Upregulated
27.0551	27.2342	27.1666	27.5994	27.8858	27.4877	Rattus norvegicus				+	LFQ intensity A_SGT_LFQ intensity A_CTRL	17	17	3	48.6	48.6	NaN	38.829	0	323.31	5569000000	25	329	1.75715	0.505683	3.90331	P07150	P07150	Annexin A1	Anxa1	411	Upregulated
23.3152	24.2166	23.64	24.2357	24.9393	24.9623	Mus musculus				+	LFQ intensity A_SGT_LFQ intensity A_CTRL	7	7	4	NaN	NaN	NaN	54.079	0	71.024	616880000	22	105	1.30312	0.988497	2.78115	P97384	P97384	Annexin A11	Anxa11	1142	Upregulated
20.9927	20.4292	21.3854	22.5637	22.3251	23.7017	Rattus norvegicus				+	LFQ intensity A_SGT_LFQ intensity A_CTRL	2	2	1	NaN	NaN	NaN	36.363	0	16.388	47728000	24	5	1.71879	1.92771	3.79975	P14669	P14669	Annexin A3	Anxa3	521	Upregulated
18.3648	18.2059	18.5213	20.3042	20.8043	19.8061	Mus musculus				+	LFQ intensity A_SGT_LFQ intensity A_CTRL	1	1	1	0.6	0.6	0.6	242.09	0.002381	2.185	4428500	76	13	2.51972	1.94085	6.42224	A2BH40	A2BH40	AT-rich interactive domain-containing protein 1A	Arid1a	15	Upregulated
24.978	24.8532	25.0561	25.4802	25.5512	25.8819	Rattus norvegicus				+	LFQ intensity A_SGT_LFQ intensity A_CTRL	7	7	4	NaN	NaN	NaN	51.549	0	29.458	710980000	27	110	2.10203	0.67531	4.92409	P20673	P20673	Argininosuccinate lyase	Asl	592	Upregulated
20.3204	20.9879	21.2754	22.0156	22.093	22.3069	Mus musculus				+	LFQ intensity A_SGT_LFQ intensity A_CTRL	1	1	0	NaN	NaN	0	44.375	0	30.873	36303000	17	14	1.90331	1.27725	4.31531	Q8BGE6	Q8BGE6	Cysteine protease ATG4B	Atg4b	1820	Upregulated
24.4031	23.931	23.6112	24.9133	24.8547	25.0825	Rattus norvegicus				+	LFQ intensity A_SGT_LFQ intensity A_CTRL	3	3	3	35.2	35.2	35.2	12.494	0	110.72	409940000	7	51	1.80528	0.968367	4.03586	P21571	P21571	ATP synthase-coupling factor 6, mitochondrial	Atp5j	602	Upregulated
20.0743	20.2231	20.6469	22.3416	21.4448	21.714	Rattus norvegicus				+	LFQ intensity A_SGT_LFQ intensity A_CTRL	1	1	1	NaN	NaN	NaN	40.159	0.0050182	18.059	17628000	16	1	2.06373	1.5187	4.80207	B0K019	B0K019	BAG family molecular chaperone regulator 1	Bag1	36	Upregulated
21.4202	20.944	20.2072	21.9376	22.2118	23.3283	Rattus norvegicus				+	LFQ intensity A_SGT_LFQ intensity A_CTRL	2	2	1	40.4	40.4	27	10.044	0	19.217	89943000	7	22	1.38117	1.63542	2.9595	Q9R1T1	Q9R1T1	Barrier-to-autointegration factor;Barrier-to-autointegration factor, N-terminally processed	Banf1	2240	Upregulated
23.5546	24.0372	23.7931	25.2985	25.357	24.9118	Rattus norvegicus				+	LFQ intensity A_SGT_LFQ intensity A_CTRL	8	8	6	34.9	34.9	NaN	33.565	0	153.34	926100000	19	162	2.67458	1.39412	7.06671	P46844	P46844	Biliverdin reductase A	Blvra	810	Upregulated
22.9422	22.9806	22.7405	23.2975	23.6487	23.3659	Homo sapiens				+	LFQ intensity A_SGT_LFQ intensity A_CTRL	4	1	1	NaN	NaN	NaN	26.21	0	3.455	84612000	14	11	1.86463	0.549589	4.20348	Q9HB71	Q9HB71	Calcyclin-binding protein	CACYBP	2160	Upregulated
22.3951	22.3202	22.1048	23.868	22.8479	23.7147	Rattus norvegicus				+	LFQ intensity A_SGT_LFQ intensity A_CTRL	6	6	4	NaN	NaN	10	60.583	0	67.754	283050000	31	118	1.66394	1.20346	3.65477	Q62736	Q62736	Non-muscle caldesmon	Cald1	1545	Upregulated
24.5394	24.0446	24.5832	24.9498	24.9033	24.895	Mus musculus				+	LFQ intensity A_SGT_LFQ intensity A_CTRL	7	7	0	36.6	36.6	0	20.855	0	116.47	1013900000	10	171	1.41431	0.526991	3.03687	P23198	P23198	Chromobox protein homolog 3	Cbx3	613	Upregulated
21.8493	21.9085	20.5353	23.1914	22.9505	23.146	Rattus norvegicus				+	LFQ intensity A_SGT_LFQ intensity A_CTRL	3	3	2	NaN	NaN	NaN	25.061	0	27.535	127710000	10	35	1.66797	1.66498	3.66529	Q5BK07	Q5BK07	Coiled-coil domain-containing protein 43	Ccdc43	1393	Upregulated
25.477	25.4599	25.3843	25.6817	25.7289	25.8595	Mus musculus				+	LFQ intensity A_SGT_LFQ intensity A_CTRL	15	15	4	31.9	31.9	NaN	59.555	0	187.36	2443200000	39	257	2.19975	0.316319	5.24627	P42932	P42932	T-complex protein 1 subunit theta	Cct8	788	Upregulated
23.0958	23.0801	22.9367	23.4433	24.0809	24.5235	Mus musculus				+	LFQ intensity A_SGT_LFQ intensity A_CTRL	2	2	2	15	15	15	15.661	0	107.73	198640000	5	53	1.43291	0.97836	3.08072	Q9D1L0	Q9D1L0	Coiled-coil-helix-coiled-coil-helix domain-containing protein 2	Chchd2	2098	Upregulated
21.8551	22.5099	22.1145	23.494	23.0104	23.1371	Rattus norvegicus				+	LFQ intensity A_SGT_LFQ intensity A_CTRL	3	3	0	NaN	NaN	0	52.693	0	54.055	178120000	26	41	1.93449	1.05399	4.40696	Q6Q0N1	Q6Q0N1	Cytosolic non-specific dipeptidase	Cndp2	1739	Upregulated
23.1143	23.0588	23.1713	24.9062	23.8804	24.4326	Mus musculus				+	LFQ intensity A_SGT_LFQ intensity A_CTRL	4	1	1	NaN	NaN	NaN	20.767	0	14.681	167840000	12	29	1.9089	1.29162	4.33162	Q9QXT0	Q9QXT0	Protein canopy homolog 2	Cnpy2	2222	Upregulated
23.6147	23.3668	23.9485	24.2074	24.6978	24.1959	Homo sapiens				+	LFQ intensity A_SGT_LFQ intensity A_CTRL	3	3	1	NaN	NaN	NaN	60.13	0	12.043	450280000	26	71	1.42601	0.723703	3.06441	O75131	O75131	Copine-3	CPNE3	276	Upregulated
22.6988	22.8677	22.8139	23.5536	23.5022	23.3378	Homo sapiens				+	LFQ intensity A_SGT_LFQ intensity A_CTRL	7	7	0	31.2	31.2	0	33.83	0	70.91	350090000	18	128	2.91705	0.671047	8.19044	P46108	P46108	Adapter molecule crk	CRK	802	Upregulated
25.0861	24.8735	25.3695	26.1498	25.9158	25.6356	Mus musculus				+	LFQ intensity A_SGT_LFQ intensity A_CTRL	10	10	0	57.1	57.1	0	20.069	0	67.011	1798200000	11	383	1.72813	0.790686	3.82479	P23927	P23927	Alpha-crystallin B chain	Cryab	626	Upregulated
24.8994	24.9556	25.2694	27.0027	26.0909	27.5021	Rattus norvegicus				+	LFQ intensity A_SGT_LFQ intensity A_CTRL	2	2	2	32.7	32.7	32.7	11.196	0	95.425	1156100000	6	42	1.88161	1.82375	4.25232	P01041	P01041	Cystatin-B	Cstb	353	Upregulated
20.358	21.1754	21.0214	22.3424	22.5696	21.8336	Rattus norvegicus				+	LFQ intensity A_SGT_LFQ intensity A_CTRL	3	3	3	NaN	NaN	NaN	41.531	0	18.391	47052000	19	24	1.86608	1.39693	4.20763	Q01460	Q01460	Di-N-acetylchitobiase	Ctbs	1173	Upregulated
21.594	22.3735	23.1168	24.66	23.8589	24.3658	Rattus norvegicus				+	LFQ intensity A_SGT_LFQ intensity A_CTRL	2	2	1	NaN	NaN	NaN	37.66	0	34.226	157200000	14	39	1.74942	1.93347	3.8823	P07154	P07154	Cathepsin L1;Procathepsin L;Cathepsin L1 heavy chain;Cathepsin L1 light chain	Ctsl	414	Upregulated
24.8649	24.6396	24.6826	25.1111	25.5775	25.4454	Homo sapiens				+	LFQ intensity A_SGT_LFQ intensity A_CTRL	5	5	0	NaN	NaN	0	89.677	0	11.747	392310000	52	23	1.85864	0.649004	4.18636	Q13616	Q13616	Cullin-1	CUL1	1234	Upregulated
24.115	24.2408	23.9085	24.5124	24.6205	24.488	Rattus norvegicus				+	LFQ intensity A_SGT_LFQ intensity A_CTRL	15	15	5	32.4	32.4	NaN	83.038	0	272.59	1243200000	45	314	1.89926	0.452231	4.30348	O55096	O55096	Dipeptidyl peptidase 3	Dpp3	236	Upregulated
23.0871	23.3885	23.0264	23.4269	23.7313	23.7233	Rattus norvegicus				+	LFQ intensity A_SGT_LFQ intensity A_CTRL	4	4	0	NaN	NaN	0	29.187	0	18.248	151740000	16	43	1.42447	0.459808	3.06079	A0JPM9	A0JPM9	Eukaryotic translation initiation factor 3 subunit J	Eif3j	4	Upregulated
24.8787	25.0678	25.1935	25.4485	25.3136	25.3136	Mus musculus				+	LFQ intensity A_SGT_LFQ intensity A_CTRL	6	6	0	41.2	41.2	0	26.511	0	80.323	1494800000	10	171	1.42415	0.311949	3.06003	O55135	O55135	Eukaryotic translation initiation factor 6	Eif6	239	Upregulated
28.8085	28.6631	29.0033	29.1878	29.2094	29.2172	Rattus norvegicus				+	LFQ intensity A_SGT_LFQ intensity A_CTRL	25	25	7	71.9	71.9	NaN	47.127	0	323.31	30688000000	28	1047	1.73349	0.379838	3.83922	P04764	P04764	Alpha-enolase	Eno1	380	Upregulated
23.026	22.8675	23.4034	24.067	23.9767	23.7741	Rattus norvegicus				+	LFQ intensity A_SGT_LFQ intensity A_CTRL	4	4	0	NaN	NaN	0	25.639	0	10.137	223700000	11	88	2.01252	0.840347	4.64249	Q5XII0	Q5XII0	Mammalian ependymin-related protein 1	Epdr1	1495	Upregulated
22.765	23.1901	22.7816	23.2572	23.6189	23.5413	Homo sapiens				+	LFQ intensity A_SGT_LFQ intensity A_CTRL	4	1	1	NaN	NaN	NaN	46.971	0	82.389	118910000	22	35	1.46676	0.560251	3.16141	Q9BS26	Q9BS26	Endoplasmic reticulum resident protein 44	ERP44	2047	Upregulated
20.8777	20.4602	20.0032	21.8764	22.0292	21.9861	Mus musculus				+	LFQ intensity A_SGT_LFQ intensity A_CTRL	1	1	0	NaN	NaN	0	15.572	0	10.314	31719000	10	13	2.3873	1.51685	5.91165	Q3TGF2	Q3TGF2	Protein FAM107B	Fam107b	1306	Upregulated
24.566	24.5939	24.151	26.3146	26.0176	26.2715	Rattus norvegicus				+	LFQ intensity A_SGT_LFQ intensity A_CTRL	7	7	1	NaN	NaN	NaN	144.71	0	158	1358400000	73	147	3.30729	1.76425	10.3446	Q7TP54;P02793	Q7TP54;P02793	Protein FAM65B;Ferritin light chain 1	Fam65b;Ftl1	1777	Upregulated
24.434	24.1774	24.1494	25.4023	24.8636	24.8552	Rattus norvegicus				+	LFQ intensity A_SGT_LFQ intensity A_CTRL	9	9	2	NaN	NaN	NaN	54.464	0	211.98	1070600000	33	153	1.75138	0.786744	3.88761	P14408	P14408	Fumarate hydratase, mitochondrial	Fh	517	Upregulated
24.7353	25.4167	25.8939	26.5055	26.5251	26.4091	Mus musculus				+	LFQ intensity A_SGT_LFQ intensity A_CTRL	4	4	3	NaN	NaN	NaN	64.697	0	103.74	1383900000	37	136	1.54255	1.1313	3.34613	Q61576	Q61576	Peptidyl-prolyl cis-trans isomerase FKBP10	Fkbp10	1521	Upregulated
22.6957	22.9683	23.4361	23.9538	23.9414	23.9099	Rattus norvegicus				+	LFQ intensity A_SGT_LFQ intensity A_CTRL	7	7	4	20	20	NaN	58.302	0	139.63	467480000	28	98	1.85047	0.901693	4.16307	Q32KJ6	Q32KJ6	N-acetylgalactosamine-6-sulfatase	Galns	1286	Upregulated
23.548	24.1514	23.6144	24.6929	24.4567	24.8508	Rattus norvegicus				+	LFQ intensity A_SGT_LFQ intensity A_CTRL	11	11	9	NaN	NaN	17	67.108	0	148.7	827340000	29	145	1.79982	0.895508	4.02068	Q63663	Q63663	Interferon-induced guanylate-binding protein 2	Gbp2	1585	Upregulated
25.201	25.495	25.3604	26.2779	26.1026	26.1244	Rattus norvegicus				+	LFQ intensity A_SGT_LFQ intensity A_CTRL	23	17	0	64.9	54.1	0	50.536	0	215.66	3088900000	26	339	2.88955	0.816152	8.0554	P50398	P50398	Rab GDP dissociation inhibitor alpha	Gdi1	853	Upregulated
21.6783	20.6764	20.3046	22.3205	22.2305	22.3352	Mus musculus				+	LFQ intensity A_SGT_LFQ intensity A_CTRL	1	1	1	NaN	NaN	NaN	36.525	0	31.424	28476000	16	14	1.57368	1.40895	3.42375	Q9D1H7	Q9D1H7	Golgi to ER traffic protein 4 homolog	Get4	2097	Upregulated
23.3495	23.2684	23.4052	24.3542	23.6814	23.8673	Rattus norvegicus				+	LFQ intensity A_SGT_LFQ intensity A_CTRL	8	8	3	NaN	NaN	NaN	83.456	0	37.95	421250000	45	89	1.42596	0.626602	3.0643	Q07803	Q07803	Elongation factor G, mitochondrial	Gfm1	1200	Upregulated
24.5813	25.2442	24.6576	25.6256	25.7422	25.8284	Rattus norvegicus				+	LFQ intensity A_SGT_LFQ intensity A_CTRL	8	8	3	55.4	55.4	NaN	20.819	0	33.896	974800000	12	82	1.84863	0.904347	4.15783	Q6P7Q4	Q6P7Q4	Lactoylglutathione lyase	Glo1	1721	Upregulated
22.937	23.2727	22.8214	23.438	23.5221	23.5339	Rattus norvegicus				+	LFQ intensity A_SGT_LFQ intensity A_CTRL	5	5	1	15	15	NaN	52.344	0	18.869	190680000	30	51	1.61026	0.487592	3.51628	P46413	P46413	Glutathione synthetase	Gss	803	Upregulated
22.2072	21.4539	20.7564	23.8989	23.3508	23.0275	Homo sapiens				+	LFQ intensity A_SGT_LFQ intensity A_CTRL	9	1	1	10	NaN	NaN	141.45	0	55.637	75140000	80	16	1.78719	1.95327	3.9857	Q00341	Q00341	Vigilin	HDLBP	1162	Upregulated
23.9849	23.9759	24.0218	25.5523	24.8133	24.5985	Rattus norvegicus				+	LFQ intensity A_SGT_LFQ intensity A_CTRL	7	7	7	NaN	NaN	NaN	61.527	0	79.281	686810000	25	109	1.57874	0.993818	3.43647	Q6AXR4	Q6AXR4	Beta-hexosaminidase subunit beta	Hexb	1651	Upregulated
22.5443	22.2059	22.8276	23.3516	23.1694	23.3191	Rattus norvegicus				+	LFQ intensity A_SGT_LFQ intensity A_CTRL	5	5	2	NaN	NaN	9	35.302	0	28.903	214820000	15	97	1.79444	0.754069	4.00574	P29266	P29266	3-hydroxyisobutyrate dehydrogenase, mitochondrial	Hibadh	679	Upregulated
24.7387	24.6475	24.5746	25.61	26.1174	25.1353	Mus musculus				+	LFQ intensity A_SGT_LFQ intensity A_CTRL	2	2	2	33.3	33.3	33.3	10.152	0	12.099	910000000	4	19	1.54998	0.967349	3.36456	P18608	P18608	Non-histone chromosomal protein HMG-14	Hmgn1	573	Upregulated
23.7471	23.8037	22.9518	24.9964	24.6655	24.6192	Rattus norvegicus				+	LFQ intensity A_SGT_LFQ intensity A_CTRL	5	5	1	67.1	67.1	NaN	15.575	0	110.04	666750000	8	117	1.86489	1.25946	4.20423	Q6AXU6	Q6AXU6	Hematological and neurological expressed 1 protein;Hematological and neurological expressed 1 protein, N-terminally processed	Hn1	1654	Upregulated
22.8189	23.0156	23.3001	24.04	23.4	24.354	Rattus norvegicus				+	LFQ intensity A_SGT_LFQ intensity A_CTRL	5	5	3	34.7	34.7	NaN	NaN	0	18.018	289570000	15	62	1.32363	0.886518	2.82752	Q5BK20	Q5BK20	Hematological and neurological expressed 1-like protein	Hn1l	1394	Upregulated
24.78	25.4295	24.7717	25.8322	25.7424	25.6043	Rattus norvegicus				+	LFQ intensity A_SGT_LFQ intensity A_CTRL	9	9	2	47.7	47.7	NaN	24.477	0	98.581	1344600000	12	224	1.4897	0.732576	3.21672	P27605	P27605	Hypoxanthine-guanine phosphoribosyltransferase	Hprt1	657	Upregulated
21.9496	20.0155	20.7273	23.497	22.8319	22.5285	Rattus norvegicus				+	LFQ intensity A_SGT_LFQ intensity A_CTRL	3	3	2	33.6	33.6	NaN	14.303	0	64.679	62575000	10	13	1.5018	2.05501	3.2461	P52759	P52759	Ribonuclease UK114	Hrsp12	883	Upregulated
25.5939	25.7426	25.1317	25.9653	26.5571	26.2991	Homo sapiens				+	LFQ intensity A_SGT_LFQ intensity A_CTRL	10	1	1	22	NaN	NaN	44.348	0	22.101	1262600000	25	48	1.44979	0.784402	3.12082	Q58FF8	Q58FF8	Putative heat shock protein HSP 90-beta 2	HSP90AB2P	1389	Upregulated
26.3506	26.3297	26.3992	26.8083	26.5792	26.5399	Rattus norvegicus				+	LFQ intensity A_SGT_LFQ intensity A_CTRL	18	18	1	38.7	38.7	NaN	73.857	0	323.31	3920200000	42	487	1.51523	0.28261	3.27887	P48721	P48721	Stress-70 protein, mitochondrial	Hspa9	830	Upregulated
26.6345	26.9187	26.8469	27.2134	27.2657	27.1697	Mus musculus				+	LFQ intensity A_SGT_LFQ intensity A_CTRL	27	27	0	61.6	61.6	0	60.955	0	323.31	9487800000	36	694	2.01168	0.416246	4.63991	P63038	P63038	60 kDa heat shock protein, mitochondrial	Hspd1	1054	Upregulated
25.5505	26.325	26.2945	26.9406	26.7918	27.0531	Rattus norvegicus				+	LFQ intensity A_SGT_LFQ intensity A_CTRL	6	6	0	58.8	58.8	0	10.902	0	46.629	2235400000	10	117	1.52333	0.871808	3.29873	P26772	P26772	10 kDa heat shock protein, mitochondrial	Hspe1	653	Upregulated
20.7368	20.4261	20.4564	22.7111	21.4349	21.3974	Homo sapiens				+	LFQ intensity A_SGT_LFQ intensity A_CTRL	1	1	0	NaN	NaN	0	48.84	0	4.141	27094000	25	6	1.37832	1.30801	2.95291	O43464	O43464	Serine protease HTRA2, mitochondrial	HTRA2	211	Upregulated
20.8887	21.0792	21.2751	22.3114	21.9427	22.0806	Rattus norvegicus				+	LFQ intensity A_SGT_LFQ intensity A_CTRL	3	3	2	NaN	NaN	NaN	26.396	0	91.454	87306000	13	35	2.57592	1.03057	6.64997	O35760	O35760	Isopentenyl-diphosphate Delta-isomerase 1	Idi1	189	Upregulated
24.3905	23.9006	24.4561	24.9118	25.1455	24.7368	Rattus norvegicus				+	LFQ intensity A_SGT_LFQ intensity A_CTRL	6	6	3	NaN	NaN	NaN	30.511	0	42.735	782080000	17	127	1.49362	0.682306	3.22622	P97697	P97697	Inositol monophosphatase 1	Impa1	1152	Upregulated
23.2809	23.0611	22.4674	24.0109	24.0771	24.0509	Rattus norvegicus				+	LFQ intensity A_SGT_LFQ intensity A_CTRL	7	7	1	NaN	NaN	NaN	55.814	0	79.373	434630000	26	84	1.98339	1.10981	4.55352	E9PU28	E9PU28	Inosine-5-monophosphate dehydrogenase 2	Impdh2	85	Upregulated
23.143	23.1428	23.5483	24.563	24.2353	23.795	Homo sapiens				+	LFQ intensity A_SGT_LFQ intensity A_CTRL	5	5	0	82.3	82.3	0	10.403	0	28.99	431020000	7	115	1.61693	0.919714	3.5333	O95777	O95777	U6 snRNA-associated Sm-like protein LSm8	LSM8	343	Upregulated
23.6018	22.4818	22.4783	24.4611	24.1422	23.7238	Rattus norvegicus				+	LFQ intensity A_SGT_LFQ intensity A_CTRL	6	6	4	NaN	NaN	NaN	25.58	0	187.26	360020000	8	87	1.36181	1.25506	2.91476	Q64361	Q64361	Latexin	Lxn	1606	Upregulated
20.7728	21.5211	20.8409	21.6515	21.8193	21.9109	Rattus norvegicus				+	LFQ intensity A_SGT_LFQ intensity A_CTRL	4	4	3	NaN	NaN	NaN	34.638	0	42.517	121890000	15	41	1.39331	0.748963	2.98772	Q562C6	Q562C6	Leucine zipper transcription factor-like protein 1	Lztfl1	1383	Upregulated
23.5962	23.4406	22.9676	23.9855	24.0537	24.2544	Homo sapiens				+	LFQ intensity A_SGT_LFQ intensity A_CTRL	5	5	0	38.4	38.4	0	17.163	0	11.533	462430000	14	73	1.68607	0.763082	3.71283	P61326;Q96A72	P61326;Q96A72	Protein mago nashi homolog;Protein mago nashi homolog 2	MAGOH;MAGOHB	969	Upregulated
21.511	21.3743	21.3895	21.9847	22.6885	22.4632	Rattus norvegicus				+	LFQ intensity A_SGT_LFQ intensity A_CTRL	3	3	0	NaN	NaN	0	37.374	0	67.233	106730000	16	18	1.96579	0.953914	4.50037	Q5U2R0	Q5U2R0	Methionine adenosyltransferase 2 subunit beta	Mat2b	1465	Upregulated
27.8582	28.0433	28.0321	28.3648	28.1214	28.362	Rattus norvegicus				+	LFQ intensity A_SGT_LFQ intensity A_CTRL	9	9	0	35.9	35.9	0	36.483	0	265.09	10317000000	21	236	1.41307	0.304869	3.03396	O88989	O88989	Malate dehydrogenase, cytoplasmic	Mdh1	322	Upregulated
28.0267	27.9766	28.0745	28.3896	28.3937	28.6253	Rattus norvegicus				+	LFQ intensity A_SGT_LFQ intensity A_CTRL	16	16	1	59.5	59.5	NaN	35.683	0	219.39	12942000000	24	644	2.23095	0.443612	5.35256	P04636	P04636	Malate dehydrogenase, mitochondrial	Mdh2	375	Upregulated
21.9401	22.2753	21.2472	22.9289	23.3055	22.8438	Rattus norvegicus				+	LFQ intensity A_SGT_LFQ intensity A_CTRL	3	3	1	NaN	NaN	NaN	102.92	0	68.253	112190000	50	41	1.64474	1.20517	3.60486	Q8VIJ5	Q8VIJ5	Protein O-GlcNAcase	Mgea5	1957	Upregulated
20.956	21.6213	21.6318	22.4187	22.5053	22.4115	Mus musculus				+	LFQ intensity A_SGT_LFQ intensity A_CTRL	2	2	1	NaN	NaN	NaN	12.295	0	33.478	67486000	6	18	2.00529	1.04214	4.6203	Q9CQ86	Q9CQ86	Migration and invasion enhancer 1	Mien1	2059	Upregulated
20.7815	20.4113	19.8875	21.2987	21.2975	20.924	Homo sapiens				+	LFQ intensity A_SGT_LFQ intensity A_CTRL	1	1	0	NaN	NaN	0	20.116	0.000998	26.287	14034000	11	8	1.32306	0.813294	2.82622	P82663	P82663	28S ribosomal protein S25, mitochondrial	MRPS25	1110	Upregulated
19.0369	20.1092	19.275	20.4676	20.8721	20.5331	Mus musculus				+	LFQ intensity A_SGT_LFQ intensity A_CTRL	1	1	0	NaN	NaN	0	60.181	0	85.842	8229700	3	23	1.52476	1.15058	3.30224	P02802	P02802	Metallothionein-1	Mt1	366	Upregulated
22.2851	21.9614	23.0578	23.7482	23.3129	24.0764	Mus musculus				+	LFQ intensity A_SGT_LFQ intensity A_CTRL	3	3	2	NaN	NaN	9	17.982	0	59.401	149120000	7	30	1.50285	1.27771	3.24864	Q9CPT4	Q9CPT4	Myeloid-derived growth factor	Mydgf	2055	Upregulated
24.8025	24.657	24.8578	24.9702	25.3833	25.2893	Rattus norvegicus				+	LFQ intensity A_SGT_LFQ intensity A_CTRL	10	10	2	36.7	36.7	NaN	42.888	0	194.34	1716900000	27	228	1.47753	0.44184	3.1873	Q641W2	Q641W2	UPF0160 protein MYG1, mitochondrial	Myg1	1595	Upregulated
25.8684	25.7542	25.59	26.2117	26.0694	25.9736	Homo sapiens				+	LFQ intensity A_SGT_LFQ intensity A_CTRL	5	5	0	NaN	NaN	0	205.42	0	274.74	1656400000	107	125	1.50985	0.347396	3.26571	E9PAV3;Q13765;Q9BZK3	E9PAV3;Q13765	Nascent polypeptide-associated complex subunit alpha, muscle-specific form;Nascent polypeptide-associated complex subunit alpha	NACA	84	Upregulated
24.3973	24.5107	24.4742	25.2821	25.4042	24.949	Rattus norvegicus				+	LFQ intensity A_SGT_LFQ intensity A_CTRL	7	7	5	NaN	NaN	NaN	46.871	0	60.134	545090000	25	135	2.23363	0.751	5.36176	Q66H12	Q66H12	Alpha-N-acetylgalactosaminidase	Naga	1617	Upregulated
22.5851	22.6869	22.6035	22.9939	23.5745	23.3757	Rattus norvegicus				+	LFQ intensity A_SGT_LFQ intensity A_CTRL	6	6	2	NaN	NaN	NaN	80.253	0	14.313	283270000	41	80	1.78539	0.689525	3.98073	P42676	P42676	Neurolysin, mitochondrial	Nln	783	Upregulated
23.0512	23.4626	23.3902	24.1707	23.8426	23.8247	Rattus norvegicus				+	LFQ intensity A_SGT_LFQ intensity A_CTRL	14	14	3	38.6	38.6	NaN	53.506	0	29.198	604490000	29	145	1.72007	0.644679	3.80316	Q63083	Q63083	Nucleobindin-1	Nucb1	1563	Upregulated
20.556	20.4954	20.4479	20.782	21.0426	20.8674	Mus musculus				+	LFQ intensity A_SGT_LFQ intensity A_CTRL	1	1	0	NaN	NaN	0	40.32	0.0041958	20.044	16930000	20	2	2.06307	0.397579	4.79999	P11930	P11930	Nucleoside diphosphate-linked moiety X motif 19, mitochondrial	Nudt19	488	Upregulated
22.8587	23.2179	23.5343	23.7688	23.8275	23.9858	Rattus norvegicus				+	LFQ intensity A_SGT_LFQ intensity A_CTRL	5	5	4	NaN	NaN	NaN	24.117	0	88.795	260030000	14	38	1.48081	0.657094	3.19522	Q6AY63	Q6AY63	ADP-sugar pyrophosphatase	Nudt5	1662	Upregulated
21.1083	21.3909	21.8127	23.1303	22.2566	23.3769	Homo sapiens				+	LFQ intensity A_SGT_LFQ intensity A_CTRL	2	2	0	NaN	NaN	0	14.478	0	14.164	136430000	8	46	1.69646	1.48392	3.74029	P61970	P61970	Nuclear transport factor 2	NUTF2	982	Upregulated
23.8065	23.639	23.8707	24.4279	24.8445	24.1273	Mus musculus				+	LFQ intensity A_SGT_LFQ intensity A_CTRL	6	6	0	42	42	0	20.605	0	250.92	489740000	9	126	1.47025	0.694523	3.16977	Q3UHX2	Q3UHX2	28 kDa heat- and acid-stable phosphoprotein	Pdap1	1317	Upregulated
24.3682	24.5757	24.6868	25.0882	25.1507	25.1706	Mus musculus				+	LFQ intensity A_SGT_LFQ intensity A_CTRL	5	5	2	45.2	45.2	NaN	14.275	0	98.007	747680000	10	99	2.44673	0.592903	6.13638	P56812	P56812	Programmed cell death protein 5	Pdcd5	929	Upregulated
22.7409	22.996	22.8975	23.3042	23.4033	23.4624	Rattus norvegicus				+	LFQ intensity A_SGT_LFQ intensity A_CTRL	4	4	3	NaN	NaN	NaN	32.497	0	65.552	271620000	17	57	2.3717	0.511828	5.8538	Q9QYU1	Q9QYU1	Peroxisomal biogenesis factor 19	Pex19	2225	Upregulated
27.4835	27.3376	27.5792	28.0986	27.9291	28.1036	Rattus norvegicus				+	LFQ intensity A_SGT_LFQ intensity A_CTRL	17	17	1	51.8	51.8	NaN	44.538	0	323.31	14154000000	29	417	2.50441	0.577015	6.36137	P16617	P16617	Phosphoglycerate kinase 1	Pgk1	547	Upregulated
19.7821	19.9714	20.3325	22.3769	21.0282	21.5688	Rattus norvegicus				+	LFQ intensity A_SGT_LFQ intensity A_CTRL	3	3	1	NaN	NaN	NaN	32.178	0	55.291	73100000	19	9	1.73527	1.62929	3.84402	Q5M827	Q5M827	Pirin	Pir	1431	Upregulated
22.3201	22.6818	22.6493	23.2248	23.5806	23.3659	Rattus norvegicus				+	LFQ intensity A_SGT_LFQ intensity A_CTRL	5	5	2	NaN	NaN	7	65.455	0	23.611	205570000	28	90	2.2496	0.840027	5.41689	Q4QQW8	Q4QQW8	Putative phospholipase B-like 2	Plbd2	1361	Upregulated
21.4271	21.9254	21.6154	22.2549	22.7537	22.8222	Mus musculus				+	LFQ intensity A_SGT_LFQ intensity A_CTRL	4	4	2	NaN	NaN	NaN	27.656	0	73.888	129600000	17	14	1.84327	0.954311	4.14261	Q9Z2M7	Q9Z2M7	Phosphomannomutase 2	Pmm2	2298	Upregulated
24.9282	25.0302	25.1437	25.1881	25.3602	25.4304	Rattus norvegicus				+	LFQ intensity A_SGT_LFQ intensity A_CTRL	14	14	1	43.5	43.5	NaN	40.765	0	68.45	2181400000	25	370	1.42867	0.292175	3.0707	Q6DGG0	Q6DGG0	Peptidyl-prolyl cis-trans isomerase D	Ppid	1686	Upregulated
23.2264	23.392	23.103	23.776	23.8207	23.5546	Mus musculus				+	LFQ intensity A_SGT_LFQ intensity A_CTRL	6	6	2	NaN	NaN	NaN	36.71	0	20.393	476600000	21	98	1.81391	0.476627	4.05995	P58389	P58389	Serine/threonine-protein phosphatase 2A activator	Ppp2r4	934	Upregulated
25.2659	25.7243	25.9533	26.9074	26.1554	26.5178	Rattus norvegicus				+	LFQ intensity A_SGT_LFQ intensity A_CTRL	6	6	0	42	42	0	28.295	0	107.4	2235100000	14	166	1.38291	0.87903	2.96354	Q9Z0V6	Q9Z0V6	Thioredoxin-dependent peroxide reductase, mitochondrial	Prdx3	2284	Upregulated
24.3935	24.2097	24.3861	24.6619	24.4728	24.6494	Rattus norvegicus				+	LFQ intensity A_SGT_LFQ intensity A_CTRL	17	17	4	34.8	34.8	NaN	80.741	0	323.31	1274500000	47	419	1.4381	0.264961	3.09304	O70196	O70196	Prolyl endopeptidase	Prep	262	Upregulated
24.1518	24.2672	24.3087	24.744	25.1369	24.7359	Mus musculus				+	LFQ intensity A_SGT_LFQ intensity A_CTRL	7	7	4	NaN	NaN	NaN	40.472	0	75.89	652630000	27	92	1.96047	0.629698	4.48438	Q99K85	Q99K85	Phosphoserine aminotransferase	Psat1	2030	Upregulated
24.7241	24.7747	24.6039	25.2187	25.5259	25.1838	Rattus norvegicus				+	LFQ intensity A_SGT_LFQ intensity A_CTRL	6	6	0	37.9	37.9	0	29.497	0	26.131	550740000	14	46	2.14843	0.608524	5.07507	P21670	P21670	Proteasome subunit alpha type-4	Psma4	604	Upregulated
21.9877	21.9206	22.3787	22.7564	22.5324	22.5696	Rattus norvegicus				+	LFQ intensity A_SGT_LFQ intensity A_CTRL	2	2	2	NaN	NaN	NaN	23.324	0	14.995	169850000	8	52	1.52359	0.523806	3.29939	P28077	P28077	Proteasome subunit beta type-9	Psmb9	668	Upregulated
25.0644	25.0058	24.7623	25.9532	25.4031	26.2039	Rattus norvegicus				+	LFQ intensity A_SGT_LFQ intensity A_CTRL	14	14	1	53.4	53.4	4	28.577	0	93.551	2621000000	19	252	1.63538	0.90925	3.58069	Q63797	Q63797	Proteasome activator complex subunit 1	Psme1	1588	Upregulated
22.6122	22.7692	22.4703	23.4901	23.0531	24.0728	Rattus norvegicus				+	LFQ intensity A_SGT_LFQ intensity A_CTRL	3	3	0	NaN	NaN	0	24.967	0	24.871	194460000	15	71	1.39623	0.921425	2.99453	Q5M819	Q5M819	Phosphoserine phosphatase	Psph	1428	Upregulated
23.7484	23.6398	23.6354	24.4062	23.9811	24.2293	Rattus norvegicus				+	LFQ intensity A_SGT_LFQ intensity A_CTRL	6	6	0	54	54	0	19.889	0	73.235	842180000	8	140	1.83734	0.531003	4.12584	Q27W01	Q27W01	RNA-binding protein 8A	Rbm8a	1280	Upregulated
24.257	24.2007	24.3958	24.941	25.5448	24.8952	Mus musculus				+	LFQ intensity A_SGT_LFQ intensity A_CTRL	7	7	4	NaN	NaN	NaN	38.113	0	185.89	858930000	16	177	1.7481	0.842481	3.87871	Q05186	Q05186	Reticulocalbin-1	Rcn1	1188	Upregulated
24.5517	24.631	24.1121	25.241	25.1246	24.9056	Rattus norvegicus				+	LFQ intensity A_SGT_LFQ intensity A_CTRL	9	9	3	36.6	36.6	NaN	37.432	0	254.67	813050000	15	196	1.59863	0.658838	3.4867	Q62703	Q62703	Reticulocalbin-2	Rcn2	1543	Upregulated
20.3788	20.8581	20.3584	21.6273	21.5241	21.2384	Rattus norvegicus				+	LFQ intensity A_SGT_LFQ intensity A_CTRL	1	1	0	NaN	NaN	0	47.33	0	46.37	31205000	27	29	2.0139	0.931491	4.64676	D3ZUQ0	D3ZUQ0	RILP-like protein 1	Rilpl1	74	Upregulated
22.6461	22.9909	23.0681	23.366	23.6305	23.6801	Rattus norvegicus				+	LFQ intensity A_SGT_LFQ intensity A_CTRL	7	7	0	NaN	NaN	0	72.619	0	32.71	348190000	32	70	1.81025	0.657196	4.04971	O09175	O09175	Aminopeptidase B	Rnpep	142	Upregulated
22.0877	21.567	20.7285	22.4794	22.5567	23.1025	Rattus norvegicus				+	LFQ intensity A_SGT_LFQ intensity A_CTRL	2	2	0	NaN	NaN	0	27.782	0.0046361	19.615	63329000	9	2	1.32609	1.2518	2.83309	Q99ND9	Q99ND9	RWD domain-containing protein 1	Rwdd1	2040	Upregulated
23.2737	23.3389	22.96	23.8694	23.4962	23.6347	Rattus norvegicus				+	LFQ intensity A_SGT_LFQ intensity A_CTRL	9	9	8	NaN	NaN	NaN	58.071	0	44.116	314540000	28	91	1.38888	0.475888	2.97742	Q794F9	Q794F9	4F2 cell-surface antigen heavy chain	Slc3a2	1768	Upregulated
23.1205	22.9807	23.1159	23.9338	24.284	23.7415	Mus musculus				+	LFQ intensity A_SGT_LFQ intensity A_CTRL	6	6	1	NaN	NaN	NaN	28.357	0	90.882	380750000	14	88	2.28205	0.914042	5.53034	P57784	P57784	U2 small nuclear ribonucleoprotein A	Snrpa1	932	Upregulated
22.4249	22.1406	22.3426	23.3953	22.7854	23.2601	Mus musculus				+	LFQ intensity A_SGT_LFQ intensity A_CTRL	8	8	0	NaN	NaN	0	58.951	0	16.856	221410000	27	74	1.8468	0.844261	4.15264	Q9WV80	Q9WV80	Sorting nexin-1	Snx1	2266	Upregulated
23.2052	23.4891	23.0634	24.2569	23.8989	23.8921	Mus musculus				+	LFQ intensity A_SGT_LFQ intensity A_CTRL	4	3	0	38.8	33.3	0	19.116	0	118.97	331090000	10	89	1.93029	0.763381	4.39453	O70493	O70493	Sorting nexin-12	Snx12	271	Upregulated
21.4944	21.2193	21.4517	22.2334	22.2833	22.261	Homo sapiens				+	LFQ intensity A_SGT_LFQ intensity A_CTRL	2	2	1	NaN	NaN	2	51.908	0	48.783	59806000	27	7	3.25776	0.870765	10.0447	O95219	O95219	Sorting nexin-4	SNX4	333	Upregulated
24.0881	23.6239	23.5823	24.6376	24.9463	24.6876	Mus musculus				+	LFQ intensity A_SGT_LFQ intensity A_CTRL	9	9	5	38.1	38.1	NaN	33.995	0	90.054	927290000	18	111	2.20736	0.992405	5.27204	Q64674	Q64674	Spermidine synthase	Srm	1615	Upregulated
24.6752	24.9985	24.8992	25.7052	26.1896	25.4304	Rattus norvegicus				+	LFQ intensity A_SGT_LFQ intensity A_CTRL	6	6	2	NaN	NaN	NaN	41.279	0	63.968	1253000000	16	117	1.71755	0.917376	3.79643	P50503	P50503	Hsc70-interacting protein	St13	861	Upregulated
[truncated: 196 more rows]
